# Supplementary material for: Intraglandular mesenchymal stem cell treatment induces changes in the salivary proteome of irradiated patients
Source: Commun Med (Lond). 2022 Dec 10;2:160. doi: 10.1038/s43856-022-00223-3 (PMC9735277; doi:10.1038/s43856-022-00223-3)
Supplement: Supplementary file 4 — Supplementary Data 4 [file 43856_2022_223_MOESM4_ESM.zip]

Archive with 6 entries (6 files):
- figure6A_20210201_Genus_summed_all_xls.xlsx
- data_figure4.txt
- data_figure5.txt
- figure6B_20210201_mergedGOBP_medianGroups.xlsx
- data_figure3.txt
- Data_figure2_HomoMin2peptides_Venn.xlsx
