# Supplementary material for: Intraglandular mesenchymal stem cell treatment induces changes in the salivary proteome of irradiated patients
Source: Commun Med (Lond). 2022 Dec 10;2:160. doi: 10.1038/s43856-022-00223-3 (PMC9735277; doi:10.1038/s43856-022-00223-3)
Supplement: Supplementary file 4 — Supplementary Data 4 [file 43856_2022_223_MOESM4_ESM.zip › figure6A_20210201_Genus_summed_all_xls.xlsx]

## Sheet: Genus_summed_intensity
Genus	Abundances (Normalized): F3: Control, BG-23	Abundances (Normalized): F5: Control, FT-25	Abundances (Normalized): F7: Control, HJ-27	Abundances (Normalized): F6: Control, LK-26	Abundances (Normalized): F8: Control, MA-28	Abundances (Normalized): F4: Control, PS-24	Abundances (Normalized): F1: Control, TSL-19	Abundances (Normalized): F2: Control, TT-22		Abundances (Normalized): F14: Sample, AHC 0	Abundances (Normalized): F13: Sample, BSS 0	Abundances (Normalized): F17: Sample, CBC 0	Abundances (Normalized): F18: Sample, FRH 0	Abundances (Normalized): F12: Sample, HKD 0	Abundances (Normalized): F16: Sample, LH 0	Abundances (Normalized): F11: Sample, PTJ 0	Abundances (Normalized): F15: Sample, SN 0		Abundances (Normalized): F24: Sample, AHC 5	Abundances (Normalized): F23: Sample, BSS 5	Abundances (Normalized): F27: Sample, CBC 5	Abundances (Normalized): F28: Sample, FRH 5	Abundances (Normalized): F22: Sample, HKD 5	Abundances (Normalized): F26: Sample, LH 5	Abundances (Normalized): F21: Sample, PTJ 5	Abundances (Normalized): F25: Sample, SN 5		Abundances (Normalized): F31: Sample, BSS 120	Abundances (Normalized): F35: Sample, CBC 120	Abundances (Normalized): F36: Sample, FRH 120	Abundances (Normalized): F30: Sample, HKD 120	Abundances (Normalized): F32: Sample, AHC 120	Abundances (Normalized): F34: Sample, LH 120	Abundances (Normalized): F29: Sample, PTJ 120	Abundances (Normalized): F33: Sample, SN 120
C	Ctr	Ctr	Ctr	Ctr	Ctr	Ctr	Ctr	Ctr		0	0	0	0	0	0	0	0		5	5	5	5	5	5	5	5		120	120	120	120	120	120	120	120
Dialister	28332468	41889336	4936293	29125154	33370668	31814232	33748296	26619242		68771672	51667552	61868864	32102362	50282364	59178584	66968632	55747492		34807072	47901880	45224424	80270344	89411904	32399096	75390000	58997208		63172356	55889400	67236056	120583096	35760320	34247712	85865496	79793656
Megasphaera	NaN	NaN	417583	NaN	NaN	NaN	NaN	NaN		NaN	NaN	NaN	NaN	NaN	NaN	NaN	NaN		NaN	NaN	694725	NaN	NaN	NaN	NaN	NaN		NaN	NaN	NaN	NaN	NaN	NaN	NaN	NaN
Enterococcus	4005814	6.57238e+06	9787406	5.93649e+06	7841839	5.78589e+06	12056897	9404754		6.36973e+06	1332205	6.88013e+06	6134509	2.16721e+06	3.98088e+06	8382028	2.68025e+06		11126358	10902747	6.76204e+06	5823466	1.35877e+06	2.0892e+06	6501078	1118189		7656624	4466913	3.97005e+06	15240761	8429013	8640608	9465832	6910582
Kingella	12319580	1.51909e+06	NaN	2.51281e+06	NaN	NaN	2.03749e+06	6551329		NaN	NaN	NaN	845833	NaN	NaN	NaN	NaN		NaN	NaN	2.53456e+06	162175	760141	NaN	NaN	NaN		NaN	1.50105e+06	NaN	NaN	NaN	NaN	NaN	1.12418e+06
Haemophilus	65036464	61958860	293609472	146996560	489511616	97880056	199797104	150150752		89625160	36073404	45086584	31053276	44950128	62980396	29113194	38251956		91526232	33114372	73022792	44605420	28327564	88579128	18277806	66151208		73551544	73238368	83025240	98676544	174255616	135458032	27022318	106988936
Stomatobaculum	7.83508e+06	1.26885e+06	22170978	1.72224e+06	6122537	1.56793e+06	1.44077e+06	2.90094e+06		1.06664e+06	1.12962e+06	4.41233e+06	4.89028e+06	2.91454e+06	5305905	3023870	NaN		1.87875e+06	3.58676e+06	2.60291e+06	2942538	6.70076e+06	3.06926e+06	1.4051e+06	NaN		20671188	12427106	10023089	5.4289e+06	9033948	5178843	5352449	20730718
Selenomonas	45850340	13717142	25112076	44988956	81219136	5707075	10374147	37857668		45919980	2.73262e+06	29213342	8841501	11059876	24051838	16207892	9461678		85781096	13293294	137801392	32823992	10490885	10671163	9582262	6928475		22862972	35010908	43543492	18840348	48065532	59400764	21738872	33525194
Neisseria	801538880	251000448	83148640	695755776	75843928	495897024	643472256	1415098496		138529696	210020944	281722336	158899376	211709872	73827992	187804656	336747488		259016512	164480688	309851872	165821888	292601248	124073936	132602184	298592672		215140096	380444640	161546064	217728784	86516896	180244432	227875328	294160128
Eikenella	5209624	3941021	118760848	8535842	NaN	4746503	4.07376e+06	16111392		4407517	NaN	2.21639e+06	NaN	44541.3	285281	553515	341439		216729	5062449	3.46716e+06	NaN	142705	1352719	327332	770575		173409	3.92202e+06	1.70632e+06	NaN	507028	NaN	1.55842e+06	NaN
Moraxella	24936994	35861916	3.20047e+06	27139088	6.30605e+06	16336335	30286346	20378738		28151352	50077292	18907414	55961424	36188328	9739372	32438638	32160918		13837351	28977942	12254647	40024448	6109812	16616154	40695832	138888480		47311748	37385476	36336564	77477416	19990926	15667013	62542436	35500768
Oribacterium	NaN	NaN	3.60161e+06	NaN	932869	1.15356e+06	NaN	3.46268e+06		1.08256e+06	NaN	NaN	NaN	NaN	NaN	NaN	268824		NaN	NaN	705859	NaN	NaN	NaN	NaN	NaN		NaN	NaN	NaN	NaN	NaN	5.1667e+06	NaN	NaN
Gemella	NaN	377700	1.40157e+06	1.6884e+06	366936	519859	2.23954e+06	1.93434e+06		NaN	344592	1396095	NaN	355597	418435	NaN	730364		288425	NaN	1.29227e+06	1.80713e+06	585929	462342	299195	593663		5020789	2.54734e+06	2.51796e+06	9443987	1.85962e+06	519836	3.47509e+06	5.4854e+06
Lachnoanaerobaculum	18723076	38081520	48937200	52246552	53159908	29865770	24126660	47739632		15729516	1.58103e+06	18679690	84031392	17902776	4.16499e+06	11207631	6221286		22578382	8817565	113423000	12057242	49991288	6.36934e+06	6230256	26211366		25436004	21506902	20931868	16897876	13135296	9312780	16695140	9529738
Leptotrichia	136841456	24731288	36088724	36045456	62955964	45027612	62047320	65283636		36139572	27173692	100615496	129932648	14260383	42773060	35673936	11010843		35475940	98010096	84815728	56149516	64069592	44852600	60985552	31731998		30564050	31865190	44832620	32690098	34813928	20679284	39405696	16231873
Aggregatibacter	2.59459e+06	3.9966e+06	8392070	5583774	13972582	3336835	5.42717e+06	4153588		3.3466e+06	238838	3.01274e+06	2.3203e+06	1.41385e+06	2281345	1.43938e+06	1.81147e+06		NaN	1372696	1.38742e+06	1.02567e+06	NaN	3.12211e+06	3.0523e+06	2.17211e+06		3.78889e+06	1.60119e+06	1.80373e+06	1.49852e+06	4565968	1.67753e+06	3486383	4754376
Corynebacterium	5.95496e+06	3.8228e+06	5336769	5.51474e+06	2.56789e+06	3.46773e+06	30289412	2173063		3066200	1.62281e+06	5312027	7.18057e+06	2271849	2.57726e+06	3388809	NaN		5492695	454826	6.26513e+06	2.17312e+06	2.25542e+06	1.89811e+06	3.82878e+06	NaN		2.1444e+06	8.03564e+06	1.24691e+06	2.43773e+06	NaN	5219149	1.76793e+06	NaN
Actinomyces	58971304	30755408	144964528	164959664	103170224	70748000	87451744	77289424		127852888	48662912	228537952	43081652	48814320	152680976	52578264	32265546		103615632	27786108	253517552	72162984	280655264	43914508	45795764	148138288		75674656	321646400	120910048	120030104	341037568	204671792	96803216	114488952
Rothia	298298912	324923840	1898970624	620926336	922052928	344751360	388853856	550989184		229178544	650915328	528610272	603804288	274594368	429060256	713854400	278751712		304080320	512696160	912004160	651354752	471805088	322126336	988406592	476233568		451922304	795793088	447400800	471396000	332949216	433257280	1050038400	392135680
Veillonella	326387168	138638960	470313472	371324544	511312416	126655384	222523392	159321264		410684672	478268544	378497632	389709440	202114464	333072352	169269632	149307856		422443968	325528512	698496448	232405600	406495776	188786992	147827904	215048704		330771392	457519808	445883584	253216016	381472352	465313600	141412240	249842928
Fusobacterium	19059940	19123942	23083640	37415352	54795188	18967498	13577772	58533632		10450701	10791101	10683872	146131	6.85242e+06	1889541	5200479	5213552		28060302	1.85429e+06	16614742	8917005	23673714	6.10386e+06	7179654	8131782		32196434	13397856	29078634	9404083	36400108	34700500	5.41265e+06	5.71613e+06
Lachnospiraceae [G-2]	55589368	9444556	5.0153e+06	11424037	14600337	9238972	21149664	4.11701e+06		4956863	2342211	16006572	2.64826e+06	10504260	1.23032e+06	5468679	7882003		3.925e+06	4169376	142262352	10664162	5600060	1.9417e+06	2.57806e+06	29087680		7940789	7285744	6371729	10742236	1.93067e+06	5.23009e+06	9653826	16700432
Alloprevotella	NaN	NaN	8889937	7.04474e+06	6.1972e+06	NaN	NaN	4.17105e+06		475580	442875	NaN	NaN	NaN	2.28821e+06	977255	2.57036e+06		NaN	NaN	13939520	NaN	NaN	NaN	1.47092e+06	1.17874e+06		3.91832e+06	NaN	NaN	NaN	NaN	NaN	NaN	NaN
Streptococcus	515527616	343693216	397259360	390365792	426493600	278321440	489188192	388100928		421558496	517496224	825322240	571526528	456353888	317141024	592242816	365980512		519632576	871671744	658254528	564306048	386085472	168628320	582024512	602597504		1038786304	644947904	714929024	807775360	471481184	505844896	607326208	591547584
Prevotella	455329472	122424816	597480320	602532672	779116352	119517344	149378656	217780992		592251840	177777472	386965120	288519552	160352848	406285344	345027104	181936416		616082496	164547568	1147979904	412583744	533749888	144230112	136598672	331222368		192177424	437113824	336396608	287749056	638073472	776400320	281609024	390214784
Sum	2.88834e+09	1.47774e+09	4.21088e+09	3.26978e+09	3.65191e+09	1.71131e+09	2.43354e+09	3.27012e+09		2.23962e+09	2.27069e+09	2953947096	2.42163e+09	1.55511e+09	1.93521e+09	2.28082e+09	1.51934e+09		2.55987e+09	2.32423e+09	4.64518e+09	2.39808e+09	2.66087e+09	1211286986	2.27106e+09	2.44379e+09		2.65088e+09	3.34755e+09	2.57969e+09	2.57726e+09	2.64028e+09	2.90683e+09	2.69851e+09	2.37538e+09

## Sheet: Fraction
Fraction %
Genus	Abundances (Normalized): F3: Control, BG-23	Abundances (Normalized): F5: Control, FT-25	Abundances (Normalized): F7: Control, HJ-27	Abundances (Normalized): F6: Control, LK-26	Abundances (Normalized): F8: Control, MA-28	Abundances (Normalized): F4: Control, PS-24	Abundances (Normalized): F1: Control, TSL-19	Abundances (Normalized): F2: Control, TT-22		Abundances (Normalized): F14: Sample, AHC 0	Abundances (Normalized): F13: Sample, BSS 0	Abundances (Normalized): F17: Sample, CBC 0	Abundances (Normalized): F18: Sample, FRH 0	Abundances (Normalized): F12: Sample, HKD 0	Abundances (Normalized): F16: Sample, LH 0	Abundances (Normalized): F11: Sample, PTJ 0	Abundances (Normalized): F15: Sample, SN 0		Abundances (Normalized): F24: Sample, AHC 5	Abundances (Normalized): F23: Sample, BSS 5	Abundances (Normalized): F27: Sample, CBC 5	Abundances (Normalized): F28: Sample, FRH 5	Abundances (Normalized): F22: Sample, HKD 5	Abundances (Normalized): F26: Sample, LH 5	Abundances (Normalized): F21: Sample, PTJ 5	Abundances (Normalized): F25: Sample, SN 5		Abundances (Normalized): F31: Sample, BSS 120	Abundances (Normalized): F35: Sample, CBC 120	Abundances (Normalized): F36: Sample, FRH 120	Abundances (Normalized): F30: Sample, HKD 120	Abundances (Normalized): F32: Sample, AHC 120	Abundances (Normalized): F34: Sample, LH 120	Abundances (Normalized): F29: Sample, PTJ 120	Abundances (Normalized): F33: Sample, SN 120
C	Ctr	Ctr	Ctr	Ctr	Ctr	Ctr	Ctr	Ctr		0	0	0	0	0	0	0	0		5	5	5	5	5	5	5	5		120	120	120	120	120	120	120	120
Dialister	0.980925	2.83468	0.117227	0.890736	0.913787	1.85906	1.3868	0.814013		3.07069	2.27541	2.09445	1.32565	3.23337	3.05799	2.93616	3.66919		1.35972	2.06098	0.973578	3.34727	3.36025	2.67477	3.3196	2.41416		2.38307	1.66956	2.60636	4.67874	1.35441	1.17818	3.18196	3.35919
Megasphaera			0.00991677																		0.0149558
Enterococcus	0.138689	0.444758	0.232431	0.181556	0.214733	0.338098	0.495447	0.287596		0.284412	0.0586696	0.232913	0.253322	0.139361	0.205708	0.367501	0.176409		0.434646	0.469091	0.145571	0.242839	0.0510647	0.172478	0.286257	0.0457563		0.288833	0.133438	0.153896	0.591356	0.319247	0.297252	0.35078	0.290925
Kingella	0.426528	0.102798		0.0768495			0.0837255	0.200339					0.0349283								0.0545633	0.0067627	0.0285674						0.0448403						0.0473261
Haemophilus	2.25169	4.1928	6.97264	4.4956	13.4043	5.71961	8.21014	4.59159		4.00181	1.58865	1.52632	1.28233	2.89048	3.25444	1.27643	2.51767		3.57543	1.42475	1.57201	1.86005	1.0646	7.31281	0.804814	2.70691		2.77461	2.18782	3.21842	3.82874	6.59989	4.65999	1.00138	4.50407
Stomatobaculum	0.271266	0.0858638	0.526517	0.0526713	0.167653	0.0916218	0.0592047	0.0887104		0.0476259	0.0497477	0.149371	0.201942	0.187417	0.274177	0.132578			0.0733925	0.15432	0.0560348	0.122704	0.251826	0.253389	0.0618696			0.779785	0.37123	0.388538	0.210647	0.342159	0.178161	0.198349	0.872732
Selenomonas	1.58743	0.928249	0.596362	1.3759	2.22402	0.333492	0.426299	1.15768		2.05035	0.120343	0.98896	0.365105	0.711197	1.24285	0.710617	0.622748		3.351	0.571944	2.96655	1.36876	0.394265	0.880977	0.421929	0.283513		0.862467	1.04587	1.68793	0.731023	1.82047	2.04349	0.805589	1.41136
Neisseria	27.7508	16.9854	1.97461	21.2783	2.07683	28.9777	26.4418	43.2735		6.18542	9.24921	9.53715	6.56167	13.6138	3.81498	8.23408	22.164		10.1184	7.07678	6.6704	6.91477	10.9964	10.2431	5.83878	12.2184		8.11579	11.3649	6.26223	8.44808	3.27681	6.20072	8.4445	12.3837
Eikenella	0.180367	0.266692	2.82033	0.261052		0.277361	0.167401	0.492684		0.196798		0.0750314		0.0028642	0.0147416	0.0242682	0.0224728		0.00846642	0.217812	0.07464		0.0053631	0.111676	0.0144132	0.0315319		0.00654158	0.117161	0.0661443		0.0192036		0.0577511
Moraxella	0.863367	2.4268	0.0760048	0.829996	0.172678	0.954612	1.24454	0.623179		1.25697	2.20538	0.640073	2.3109	2.32706	0.503271	1.42224	2.11677		0.54055	1.24678	0.263815	1.66902	0.229617	1.37178	1.79193	5.68331		1.78476	1.1168	1.40856	3.0062	0.757152	0.538972	2.31767	1.49453
Oribacterium			0.085531		0.0255447	0.067408		0.105888		0.0483371							0.0176934				0.0151955												0.177743
Gemella		0.0255592	0.0332846	0.0516364	0.0100478	0.0303779	0.0920282	0.059152			0.0151756	0.047262		0.0228664	0.0216222		0.0480711		0.0112672		0.0278196	0.0753573	0.0220202	0.0381695	0.0131742	0.0242927		0.189401	0.0760957	0.097607	0.366436	0.0704328	0.0178833	0.128778	0.230927
Lachnoanaerobaculum	0.648229	2.577	1.16216	1.59786	1.45567	1.7452	0.991422	1.45987		0.702331	0.0696278	0.632364	3.47004	1.15122	0.215221	0.491386	0.409472		0.882014	0.379376	2.44174	0.502787	1.87876	0.525832	0.274333	1.07257		0.95953	0.642468	0.81141	0.655654	0.497497	0.320376	0.618681	0.401188
Leptotrichia	4.73771	1.67358	0.857035	1.10238	1.72392	2.63118	2.54967	1.99637		1.61365	1.19671	3.40614	5.36551	0.917003	2.21025	1.56408	0.724711		1.38585	4.21689	1.82589	2.34144	2.40784	3.70289	2.68533	1.29847		1.15298	0.951897	1.73791	1.26841	1.31857	0.711403	1.46028	0.683337
Aggregatibacter	0.0898298	0.270453	0.199295	0.170769	0.38261	0.194988	0.223015	0.127016		0.149427	0.0105183	0.10199	0.0958156	0.0909165	0.117886	0.0631079	0.119227			0.0590603	0.029868	0.0427704		0.257751	0.1344	0.0888828		0.14293	0.0478318	0.0699205	0.058144	0.172935	0.0577098	0.129197	0.200152
Corynebacterium	0.206172	0.258692	0.126738	0.168657	0.0703164	0.202636	1.24466	0.066452		0.136907	0.0714676	0.179828	0.296518	0.146089	0.133177	0.148578			0.21457	0.0195689	0.134874	0.0906192	0.0847625	0.156702	0.16859			0.0808938	0.240046	0.0483355	0.0945863		0.179548	0.0655152
Actinomyces	2.0417	2.08124	3.44262	5.04497	2.8251	4.13415	3.5936	2.3635		5.7087	2.14309	7.7367	1.77904	3.13897	7.88962	2.30523	2.12365		4.0477	1.1955	5.45765	3.0092	10.5475	3.62544	2.01649	6.06181		2.8547	9.60842	4.687	4.65728	12.9167	7.04106	3.58729	4.81981
Rothia	10.3277	21.9878	45.0968	18.9898	25.2485	20.1455	15.9789	16.8492		10.2329	28.666	17.895	24.9338	17.6576	22.1712	31.2981	18.3469		11.8788	22.0588	19.6334	27.1615	17.7312	26.5937	43.5218	19.4875		17.048	23.7724	17.3432	18.2906	12.6104	14.9048	38.9118	16.5083
Veillonella	11.3002	9.3818	11.169	11.3562	14.0012	7.40109	9.14402	4.87203		18.3373	21.0627	12.8133	16.0929	12.9968	17.2111	7.42143	9.82714		16.5026	14.0059	15.037	9.69131	15.2768	15.5857	6.5092	8.79979		12.4778	13.6673	17.2844	9.82502	14.4482	16.0076	5.24039	10.518
Fusobacterium	0.659892	1.29413	0.548191	1.14428	1.50045	1.10836	0.557943	1.78995		0.466629	0.475234	0.361681	0.00603442	0.440639	0.0976399	0.228009	0.343145		1.09616	0.079781	0.357677	0.371839	0.889698	0.503915	0.316137	0.332752		1.21456	0.400229	1.12721	0.364887	1.37865	1.19376	0.200579	0.24064
Lachnospiraceae [G-2]	1.92461	0.63912	0.119103	0.349382	0.3998	0.539878	0.86909	0.125898		0.221326	0.10315	0.541871	0.109358	0.675468	0.0635756	0.239768	0.518777		0.153328	0.179387	3.06258	0.444696	0.21046	0.160301	0.113518	1.19027		0.299553	0.217644	0.246996	0.416809	0.0731239	0.179924	0.357747	0.703063
Alloprevotella			0.211118	0.21545	0.169698			0.12755		0.0212349	0.019504				0.118241	0.0428466	0.169176				0.300086				0.0647681	0.048234		0.147812
Streptococcus	17.8486	23.258	9.43412	11.9386	11.6786	16.2637	20.1019	11.8681		18.8228	22.7903	27.9396	23.6009	29.3455	16.3879	25.9662	24.0881		20.2992	37.5037	14.1707	23.5316	14.5097	13.9214	25.6279	24.6583		39.1864	19.2663	27.7138	31.3424	17.8573	17.4019	22.506	24.9033
Prevotella	15.7644	8.28458	14.189	18.4273	21.3345	6.98398	6.13833	6.65972		26.4444	7.82922	13.0999	11.9143	10.3114	20.9943	15.1273	11.9747		24.067	7.07966	24.7134	17.2047	20.0592	11.9072	6.01475	13.5536		7.24957	13.0577	13.0402	11.1649	24.1669	26.7095	10.4357	16.4275

## Sheet: Patient + group median
Genus	Abundances (Normalized): F14: Sample, AHC 0	Abundances (Normalized): F24: Sample, AHC 5	Abundances (Normalized): F32: Sample, AHC 120		Abundances (Normalized): F13: Sample, BSS 0	Abundances (Normalized): F23: Sample, BSS 5	Abundances (Normalized): F31: Sample, BSS 120		Abundances (Normalized): F17: Sample, CBC 0	Abundances (Normalized): F27: Sample, CBC 5	Abundances (Normalized): F35: Sample, CBC 120		Abundances (Normalized): F18: Sample, FRH 0	Abundances (Normalized): F28: Sample, FRH 5	Abundances (Normalized): F36: Sample, FRH 120		Abundances (Normalized): F12: Sample, HKD 0	Abundances (Normalized): F22: Sample, HKD 5	Abundances (Normalized): F30: Sample, HKD 120		Abundances (Normalized): F16: Sample, LH 0	Abundances (Normalized): F26: Sample, LH 5	Abundances (Normalized): F34: Sample, LH 120		Abundances (Normalized): F11: Sample, PTJ 0	Abundances (Normalized): F21: Sample, PTJ 5	Abundances (Normalized): F29: Sample, PTJ 120		Abundances (Normalized): F15: Sample, SN 0	Abundances (Normalized): F25: Sample, SN 5	Abundances (Normalized): F33: Sample, SN 120		Sum
C	0	5	120		0	5	120		0	5	120		0	5	120		0	5	120		0	5	120		0	5	120		0	5	120		Median Ctr	Median 0	Median 5	Median 120
Streptococcus	18.8228	20.2992	17.8573		22.7903	37.5037	39.1864		27.9396	14.1707	19.2663		23.6009	23.5316	27.7138		29.3455	14.5097	31.3424		16.3879	13.9214	17.4019		25.9662	25.6279	22.506		24.0881	24.6583	24.9033		14.1011	25.7703	22.0508	24.7808
Rothia	10.2329	11.8788	12.6104		28.666	22.0588	17.048		17.895	19.6334	23.7724		24.9338	27.1615	17.3432		17.6576	17.7312	18.2906		22.1712	26.5937	14.9048		31.2981	43.5218	38.9118		18.3469	19.4875	16.5083		19.5677	20.8461	18.0109	25.3928
Prevotella	26.4444	24.067	24.1669		7.82922	7.07966	7.24957		13.0999	24.7134	13.0577		11.9143	17.2047	13.0402		10.3114	20.0592	11.1649		20.9943	11.9072	26.7095		15.1273	6.01475	10.4357		11.9747	13.5536	16.4275		11.2368	12.486	12.4737	12.7641
Veillonella	18.3373	16.5026	14.4482		21.0627	14.0059	12.4778		12.8133	15.037	13.6673		16.0929	9.69131	17.2844		12.9968	15.2768	9.82502		17.2111	15.5857	16.0076		7.42143	6.5092	5.24039		9.82714	8.79979	10.518		10.2754	13.8366	15.4312	8.11061
Neisseria	6.18542	10.1184	3.27681		9.24921	7.07678	8.11579		9.53715	6.6704	11.3649		6.56167	6.91477	6.26223		13.6138	10.9964	8.44808		3.81498	10.2431	6.20072		8.23408	5.83878	8.4445		22.164	12.2184	12.3837		23.8601	7.59629	9.34562	10.3314
Actinomyces	5.7087	4.0477	12.9167		2.14309	1.1955	2.8547		7.7367	5.45765	9.60842		1.77904	3.0092	4.687		3.13897	10.5475	4.65728		7.88962	3.62544	7.04106		2.30523	2.01649	3.58729		2.12365	6.06181	4.81981		3.13386	4.15618	4.67214	2.94626
Haemophilus	4.00181	3.57543	6.59989		1.58865	1.42475	2.77461		1.52632	1.57201	2.18782		1.28233	1.86005	3.21842		2.89048	1.0646	3.82874		3.25444	7.31281	4.65999		1.27643	0.804814	1.00138		2.51767	2.70691	4.50407		5.1556	1.54917	3.23643	1.89705
Dialister	3.07069	1.35972	1.35441		2.27541	2.06098	2.38307		2.09445	0.973578	1.66956		1.32565	3.34727	2.60636		3.23337	3.36025	4.67874		3.05799	2.67477	1.17818		2.93616	3.3196	3.18196		3.66919	2.41416	3.35919		0.947356	1.86527	3.14568	3.25078
Leptotrichia	1.61365	1.38585	1.31857		1.19671	4.21689	1.15298		3.40614	1.82589	0.951897		5.36551	2.34144	1.73791		0.917003	2.40784	1.26841		2.21025	3.70289	0.711403		1.56408	2.68533	1.46028		0.724711	1.29847	0.683337		1.86014	2.61601	1.97408	1.37938
Moraxella	1.25697	0.54055	0.757152		2.20538	1.24678	1.78476		0.640073	0.263815	1.1168		2.3109	1.66902	1.40856		2.32706	0.229617	3.0062		0.503271	1.37178	0.538972		1.42224	1.79193	2.31767		2.11677	5.68331	1.49453		0.846681	1.18179	1.39017	1.95435
