# Supplementary material for: Intraglandular mesenchymal stem cell treatment induces changes in the salivary proteome of irradiated patients
Source: Commun Med (Lond). 2022 Dec 10;2:160. doi: 10.1038/s43856-022-00223-3 (PMC9735277; doi:10.1038/s43856-022-00223-3)
Supplement: Supplementary file 4 — Supplementary Data 4 [file 43856_2022_223_MOESM4_ESM.zip › data_figure4.txt]

Abundances (Normalized): F14: Sample, AHC 0	Abundances (Normalized): F32: Sample, AHC 120	Abundances (Normalized): F13: Sample, BSS 0	Abundances (Normalized): F31: Sample, BSS 120	Abundances (Normalized): F17: Sample, CBC 0	Abundances (Normalized): F35: Sample, CBC 120	Abundances (Normalized): F18: Sample, FRH 0	Abundances (Normalized): F36: Sample, FRH 120	Abundances (Normalized): F12: Sample, HKD 0	Abundances (Normalized): F30: Sample, HKD 120	Abundances (Normalized): F16: Sample, LH 0	Abundances (Normalized): F34: Sample, LH 120	Abundances (Normalized): F11: Sample, PTJ 0	Abundances (Normalized): F29: Sample, PTJ 120	Abundances (Normalized): F15: Sample, SN 0	Abundances (Normalized): F33: Sample, SN 120	Chromosome	Modifications	Biological Process	Cellular Component	Molecular Function	KEGG Pathways	WikiPathways	GOMF name	GOBP slim name	GOCC slim name	KEGG name	Keywords	# Peptides	# PSMs	# Unique Peptides	Protein FDR Confidence: Combined	Master	Accession	Description
#!{Type}E	E	E	E	E	E	E	E	E	E	E	E	E	E	E	E	C	C	C	C	C	C	C	C	C	C	C	C	C	N	N	T	T	T	T
#!{C:Group1}0	120	0	120	0	120	0	120	0	120	0	120	0	120	0	120
30.3138523101807	30.4870471954346	30.8542861938477	30.5848903656006	30.8058967590332	30.8811340332031	30.7827434539795	30.6510200500488	30.8888111114502	30.965633392334	30.692813873291	30.6831855773926	30.8703804016113	30.8819198608398	30.9816913604736	31.0413303375244	6		cell death;cell differentiation;cell organization and biogenesis;metabolic process;regulation of biological process;response to stimulus;transport	cytoplasm;cytoskeleton;membrane;nucleus	catalytic activity;motor activity;protein binding;RNA binding;structural molecule activity	Arrhythmogenic right ventricular cardiomyopathy (ARVC)	Arrhythmogenic Right Ventricular Cardiomyopathy;Lung fibrosis	binding;binding, bridging;enzyme binding;kinase binding;protein binding;protein binding, bridging;protein kinase binding;protein kinase C binding;scaffold protein binding;structural constituent of cytoskeleton;structural molecule activity	anatomical structure development;anatomical structure morphogenesis;cell death;cell differentiation;cell junction organization;cellular component disassembly;cellular component organization;cellular metabolic process;cellular process;cytoskeleton organization;death;developmental process;localization;macromolecule metabolic process;macromolecule modification;metabolic process;organelle organizatio…	cell part;cytoskeleton;extracellular organelle;intracellular membrane-bounded organelle;intracellular non-membrane-bounded organelle;intracellular organelle;macromolecular complex;membrane;mitochondrion;nucleus;organelle;plasma membrane;protein complex;vesicle	Arrhythmogenic right ventricular cardiomyopathy (ARVC)	3D-structure;Alternativesplicing;Cardiomyopathy;Celljunction;Coiledcoil;Completeproteome;Cytoplasm;Cytoskeleton;Diseasemutation;Epidermolysisbullosa;Lipoprotein;Palmoplantarkeratoderma;Phosphoprotein;Polymorphism;Referenceproteome;Repeat	279	5440	55	High	Master Protein	P15924	Desmoplakin OS=Homo sapiens OX=9606 GN=DSP PE=1 SV=3
32.2642593383789	32.4568290710449	32.890869140625	33.979621887207	31.6928062438965	32.4260330200195	30.6820888519287	31.6245803833008	32.1617546081543	33.6525993347168	32.5258865356445	32.9413223266602	32.275276184082	32.8771095275879	31.4745311737061	32.4011688232422	4		cell communication;cell organization and biogenesis;metabolic process;regulation of biological process;response to stimulus;transport	cytoplasm;endoplasmic reticulum;extracellular;Golgi;nucleus;organelle lumen	antioxidant activity;catalytic activity;DNA binding;metal ion binding;protein binding	Thyroid hormone synthesis	Folate Metabolism;Selenium Micronutrient Network;Vitamin B12 Metabolism	antioxidant activity;binding;carboxylic acid binding;cation binding;chaperone binding;cofactor binding;copper ion binding;DNA binding;drug binding;fatty acid binding;ion binding;lipid binding;metal ion binding;monocarboxylic acid binding;nucleic acid binding;protein binding;pyridoxal phosphate binding;toxin binding;transition metal ion binding;vitamin B6 binding;vitamin binding;zinc ion binding	behavior;biological regulation;cell activation;cell communication;cell killing;cellular component organization;cellular ketone metabolic process;cellular membrane organization;cellular metabolic process;cellular process;coagulation;endocytosis;establishment of localization;exocytosis;homeostatic process;interspecies interaction between organisms;ion transport;killing of cells of other organism;li…	cell part;extracellular organelle;extracellular region;extracellular space;intracellular membrane-bounded organelle;intracellular organelle;macromolecular complex;nucleus;organelle;protein complex;vesicle		3D-structure;Alternativesplicing;Cleavageonpairofbasicresidues;Completeproteome;Copper;Directproteinsequencing;Diseasemutation;Disulfidebond;Glycation;Glycoprotein;Lipid-binding;Metal-binding;Phosphoprotein;Polymorphism;Referenceproteome;Repeat;Secreted;Signal;Zinc	115	6735	115	High	Master Protein	P02768	Serum albumin OS=Homo sapiens OX=9606 GN=ALB PE=1 SV=2
29.7331390380859	29.515645980835	29.5229682922363	29.3337593078613	29.9359493255615	29.9323120117188	29.4053115844727	29.4368801116943	29.9788761138916	29.952938079834	29.1479339599609	29.5181694030762	30.3540725708008	30.0316944122314	29.6940765380859	29.8349151611328	17		cell death;cell differentiation;metabolic process	cytoplasm;cytoskeleton;cytosol	protein binding;structural molecule activity			binding;binding, bridging;protein binding;protein binding, bridging;structural molecule activity	anatomical structure development;cell differentiation;cellular metabolic process;cellular process;developmental process;macromolecule metabolic process;macromolecule modification;metabolic process;primary metabolic process;protein metabolic process;protein modification process	cell part;cytoplasm;cytoskeleton;extracellular organelle;intracellular non-membrane-bounded organelle;intracellular organelle;organelle;vesicle		Celljunction;Coiledcoil;Completeproteome;Cytoplasm;Cytoskeleton;Isopeptidebond;Keratinization;Lipoprotein;Phosphoprotein;Polymorphism;Referenceproteome;Repeat;Ublconjugation	189	3251	189	High	Master Protein	Q92817	Envoplakin OS=Homo sapiens OX=9606 GN=EVPL PE=1 SV=3
29.09792137146	28.9458503723145	28.6286735534668	29.0733489990234	29.460018157959	29.5531158447266	29.197078704834	29.6158695220947	29.3267631530762	29.8162097930908	28.7787761688232	29.5314540863037	29.4981746673584	29.9169826507568	29.3550510406494	29.6641712188721	11		cell organization and biogenesis;regulation of biological process	cytoplasm;cytoskeleton;cytosol;membrane;nucleus	protein binding;RNA binding;structural molecule activity				biological regulation;cellular component assembly;cellular component organization;macromolecular complex assembly;protein complex assembly	cell part;cytoplasm;cytoskeleton;cytosol;extracellular organelle;intracellular membrane-bounded organelle;intracellular non-membrane-bounded organelle;intracellular organelle;membrane;nucleus;organelle;plasma membrane;vesicle		3D-structure;Acetylation;Alternativesplicing;Completeproteome;Nucleus;Phosphoprotein;Polymorphism;Referenceproteome;Repeat	201	2857	201	High	Master Protein	Q09666	Neuroblast differentiation-associated protein AHNAK OS=Homo sapiens OX=9606 GN=AHNAK PE=1 SV=2
34.435359954834	34.1451988220215	34.8924369812012	34.2752456665039	34.7712669372559	34.3010139465332	35.2629928588867	34.6792602539063	34.8484687805176	34.4175872802734	34.70068359375	34.1905212402344	34.5536575317383	34.2151565551758	34.7762756347656	34.7247085571289	12	Met-loss [N-Term];Met-loss+Acetyl [N-Term]	cell death;cell differentiation;cell organization and biogenesis;defense response;metabolic process;regulation of biological process;response to stimulus	cytosol;membrane;nucleus	protein binding;structural molecule activity		Ectoderm Differentiation	structural constituent of cytoskeleton;structural molecule activity	anatomical structure morphogenesis;biological regulation;cell differentiation;cellular process;developmental process;response to stimulus;response to stress	cell part;extracellular organelle;intracellular membrane-bounded organelle;intracellular organelle;macromolecular complex;membrane;nucleus;organelle;protein complex;vesicle		Acetylation;Allergen;Coiledcoil;Completeproteome;Directproteinsequencing;Diseasemutation;Ectodermaldysplasia;Intermediatefilament;Keratin;Palmoplantarkeratoderma;Polymorphism;Referenceproteome	111	14667	13	High	Master Protein	P02538	Keratin, type II cytoskeletal 6A OS=Homo sapiens OX=9606 GN=KRT6A PE=1 SV=3
29.4671401977539	29.4268646240234	29.4612102508545	29.2228412628174	29.7949542999268	30.1081104278564	29.3279323577881	29.4393711090088	29.9242172241211	29.9942512512207	29.226749420166	29.4614124298096	29.6499919891357	29.9909534454346	29.7763557434082	29.9529399871826	16	Acetyl [N-Term]	cell death;cell organization and biogenesis;metabolic process;response to stimulus	cytoplasm;cytoskeleton;cytosol;membrane;mitochondrion;nucleus	protein binding;structural molecule activity			structural constituent of cytoskeleton;structural molecule activity	developmental process	cell part;cytoskeleton;extracellular organelle;intracellular membrane-bounded organelle;intracellular non-membrane-bounded organelle;intracellular organelle;membrane;mitochondrion;nucleus;organelle;plasma membrane;vesicle		3D-structure;Celljunction;Cellmembrane;Coiledcoil;Completeproteome;Cytoplasm;Cytoskeleton;Keratinization;Membrane;Mitochondrion;Nucleus;Phosphoprotein;Polymorphism;Referenceproteome;Repeat	173	2745	173	High	Master Protein	O60437	Periplakin OS=Homo sapiens OX=9606 GN=PPL PE=1 SV=4
30.0904102325439	30.2375068664551	31.9088516235352	30.5118980407715	30.9552707672119	29.9362945556641	31.0144100189209	30.6197757720947	30.7269477844238	30.7719879150391	30.3490161895752	30.1055316925049	30.5657520294189	29.702938079834	31.6454887390137	30.3625659942627	12	Met-loss [N-Term];Met-loss+Acetyl [N-Term]	cell death;cell organization and biogenesis;metabolic process	cytosol	catalytic activity;motor activity;protein binding;structural molecule activity			structural molecule activity	cellular component organization;cellular process;cytoskeleton organization;organelle organization	cell part;extracellular organelle;macromolecular complex;organelle;protein complex;vesicle		Acetylation;Coiledcoil;Completeproteome;Directproteinsequencing;Diseasemutation;Intermediatefilament;Keratin;Palmoplantarkeratoderma;Phosphoprotein;Polymorphism;Referenceproteome	106	14337	4	High	Master Protein	P48668	Keratin, type II cytoskeletal 6C OS=Homo sapiens OX=9606 GN=KRT6C PE=1 SV=3
27.9697914123535	27.7958087921143	29.2788505554199	28.1261367797852	28.7768478393555	27.8147716522217	28.8791599273682	28.2547397613525	29.2629795074463	27.9842052459717	28.3222236633301	27.8893184661865	29.0345020294189	27.6755695343018	29.3741703033447	28.6054859161377	12	Met-loss [N-Term];Met-loss+Acetyl [N-Term]	cell death;cell organization and biogenesis;metabolic process	cytosol	catalytic activity;motor activity;protein binding;structural molecule activity			structural constituent of cytoskeleton;structural molecule activity	anatomical structure development;developmental process	cell part;extracellular organelle;macromolecular complex;organelle;protein complex;vesicle		Acetylation;Coiledcoil;Completeproteome;Directproteinsequencing;Diseasemutation;Ectodermaldysplasia;Intermediatefilament;Keratin;Palmoplantarkeratoderma;Phosphoprotein;Polymorphism;Referenceproteome	105	10930	10	High	Master Protein	P04259	Keratin, type II cytoskeletal 6B OS=Homo sapiens OX=9606 GN=KRT6B PE=1 SV=5
33.2637367248535	33.452335357666	32.5525512695313	32.5441284179688	33.3962860107422	33.4568672180176	34.4795608520508	34.3857498168945	33.3838043212891	33.4774284362793	32.8867111206055	33.0929222106934	32.3509864807129	32.2771530151367	32.6691055297852	32.4462203979492	1		metabolic process	extracellular	catalytic activity;metal ion binding;protein binding	Carbohydrate digestion and absorption;Metabolic pathways;Salivary secretion;Starch and sucrose metabolism		alpha-amylase activity;amylase activity;binding;catalytic activity;cation binding;hydrolase activity;hydrolase activity, acting on glycosyl bonds;hydrolase activity, hydrolyzing O-glycosyl compounds;ion binding;metal ion binding	carbohydrate metabolic process;digestion;metabolic process;multicellular organismal process;primary metabolic process	extracellular organelle;extracellular space;organelle;vesicle	Carbohydrate digestion and absorption;Starch and sucrose metabolism	3D-structure;Calcium;Carbohydratemetabolism;Chloride;Completeproteome;Disulfidebond;Glycoprotein;Glycosidase;Hydrolase;Metal-binding;Pyrrolidonecarboxylicacid;Referenceproteome;Secreted;Signal	79	9980	28	High	Master Protein	P04745	Alpha-amylase 1 OS=Homo sapiens OX=9606 GN=AMY1A PE=1 SV=2
31.1759338378906	30.6831607818604	30.4874057769775	30.1131286621094	30.9167060852051	30.0217208862305	31.4139575958252	31.8968524932861	30.1801376342773	29.9161415100098	32.2965812683105	32.0263557434082	30.1404857635498	30.3149795532227	32.0022926330566	30.5234107971191	11		metabolic process;regulation of biological process;response to stimulus	extracellular;membrane;organelle lumen	protein binding	Salivary secretion	Lung fibrosis		biological regulation;carbohydrate metabolic process;cellular metabolic process;cellular process;macromolecule metabolic process;macromolecule modification;metabolic process;multi-organism process;primary metabolic process;protein glycosylation;protein metabolic process;protein modification process;response to biotic stimulus;response to stimulus;response to stress	cell part;extracellular organelle;extracellular space;organelle;vesicle	Salivary secretion	Completeproteome;Directproteinsequencing;Disulfidebond;Glycoprotein;Polymorphism;Referenceproteome;Repeat;Secreted;Signal	118	4204	111	High	Master Protein	Q9HC84	Mucin-5B OS=Homo sapiens OX=9606 GN=MUC5B PE=1 SV=3
28.7137451171875	28.9392871856689	29.1106796264648	29.0792636871338	28.6996364593506	28.9073581695557	28.3089332580566	28.5751476287842	29.2613220214844	29.4717998504639	28.6485500335693	28.9819087982178	29.0571804046631	29.5128612518311	28.3918914794922	29.2515449523926	22	Met-loss+Acetyl [N-Term]	cell differentiation;cell organization and biogenesis;cellular component movement;metabolic process;regulation of biological process;response to stimulus;transport	cytoplasm;cytoskeleton;cytosol;extracellular;membrane;nucleus	catalytic activity;motor activity;nucleotide binding;protein binding;RNA binding;transporter activity	Regulation of actin cytoskeleton;Salmonella infection;Tight junction	Primary Focal Segmental Glomerulosclerosis FSGS;VEGFA-VEGFR2 Signaling Pathway	actin binding;actin filament binding;actin-dependent ATPase activity;adenyl nucleotide binding;adenyl ribonucleotide binding;ADP binding;ATP binding;ATPase activity;ATPase activity, coupled;binding;catalytic activity;cytoskeletal protein binding;hydrolase activity;hydrolase activity, acting on acid anhydrides;hydrolase activity, acting on acid anhydrides, in phosphorus-containing anhydrides;ident…	anatomical structure formation involved in morphogenesis;biological adhesion;biological regulation;cell adhesion;cell differentiation;cell motility;cellular component movement;cellular component organization;cellular membrane organization;cellular process;cytokinesis;cytoskeleton organization;developmental process;embryo development;establishment of localization;establishment or maintenance of ce…	cell leading edge;cell part;cell projection;cytoplasm;cytoskeleton;cytosol;extracellular organelle;intracellular membrane-bounded organelle;intracellular non-membrane-bounded organelle;intracellular organelle;macromolecular complex;membrane;nucleus;organelle;plasma membrane;protein complex;synapse;vesicle	Tight junction;Viral myocarditis	3D-structure;Acetylation;Actin-binding;Alportsyndrome;Alternativesplicing;ATP-binding;Calmodulin-binding;Cataract;Celladhesion;Cellshape;Coiledcoil;Completeproteome;Cytoplasm;Cytoskeleton;Deafness;Directproteinsequencing;Diseasemutation;Motorprotein;Myosin;Non-syndromicdeafness;Nucleotide-binding;Phosphoprotein;Polymorphism;Referenceproteome;Ublconjugation	150	2369	62	High	Master Protein	P35579	Myosin-9 OS=Homo sapiens OX=9606 GN=MYH9 PE=1 SV=4
32.0174446105957	32.0805778503418	31.9317741394043	31.7301559448242	31.55055809021	32.0586891174316	31.3003196716309	31.9926738739014	31.4133911132813	31.9369812011719	32.1321220397949	32.3597106933594	31.7578659057617	32.3877754211426	31.6769981384277	31.9068450927734	3		cellular homeostasis;defense response;metabolic process;regulation of biological process;response to stimulus;transport	cell surface;cytoplasm;extracellular;nucleus;organelle lumen	catalytic activity;DNA binding;enzyme regulator activity;metal ion binding;protein binding			binding;carbohydrate binding;catalytic activity;cation binding;DNA binding;endopeptidase activity;enzyme activator activity;enzyme regulator activity;glycosaminoglycan binding;heparin binding;hydrolase activity;ion binding;iron ion binding;kinase activator activity;kinase regulator activity;metal ion binding;nucleic acid binding;pattern binding;peptidase activity;peptidase activity, acting on L-a…	anatomical structure morphogenesis;biological regulation;biosynthetic process;cellular component organization;cellular homeostasis;cellular ion homeostasis;cellular metabolic process;cellular nitrogen compound metabolic process;cellular process;developmental process;establishment of localization;homeostatic process;immune system process;interspecies interaction between organisms;ion transport;mac…	cell part;cytoplasm;cytoplasmic membrane-bounded vesicle;extracellular organelle;extracellular region;extracellular space;intracellular membrane-bounded organelle;intracellular organelle;nucleus;organelle;vesicle		3D-structure;Alternativepromoterusage;Antibiotic;Antimicrobial;Completeproteome;Cytoplasm;Directproteinsequencing;Disulfidebond;DNA-binding;Glycoprotein;Heparin-binding;Hydrolase;Immunity;Iontransport;Iron;Irontransport;Metal-binding;Nucleus;Osteogenesis;Phosphoprotein;Polymorphism;Protease;Referenceproteome;Repeat;Secreted;Serineprotease;Signal;Transcription;Transcriptionregulation;Transport;Ubl…	98	5080	98	High	Master Protein	P02788	Lactotransferrin OS=Homo sapiens OX=9606 GN=LTF PE=1 SV=6
30.0899257659912	30.1426315307617	31.5604858398438	31.4445667266846	31.099271774292	30.7910957336426	31.6850452423096	31.4320545196533	32.4402656555176	31.8059768676758	30.2765274047852	30.2275657653809	31.2429141998291	30.8383045196533	31.0134963989258	31.3255920410156	17	Met-loss+Acetyl [N-Term]	cell death;cell differentiation;cell organization and biogenesis;response to stimulus	cytoplasm;cytosol;nucleus	protein binding;structural molecule activity		Corticotropin-releasing hormone signaling pathway	structural constituent of cytoskeleton;structural molecule activity	aging;anatomical structure development;cell differentiation;cell junction organization;cellular component assembly;cellular component organization;cellular process;cytoskeleton organization;developmental process;molting cycle;multicellular organismal process;organelle organization;response to abiotic stimulus;response to chemical stimulus;response to stimulus	cell part;cytoplasm;cytosol;extracellular organelle;intracellular membrane-bounded organelle;intracellular organelle;macromolecular complex;nucleus;organelle;protein complex;vesicle		3D-structure;Coiledcoil;Completeproteome;Cytoplasm;Diseasemutation;Disulfidebond;Ectodermaldysplasia;Epidermolysisbullosa;Intermediatefilament;Keratin;Nucleus;Palmoplantarkeratoderma;Phosphoprotein;Polymorphism;Referenceproteome	75	8467	31	High	Master Protein	P02533	Keratin, type I cytoskeletal 14 OS=Homo sapiens OX=9606 GN=KRT14 PE=1 SV=4
33.8549919128418	33.535514831543	31.772891998291	30.7652797698975	33.5541801452637	33.5632209777832	32.3237075805664	32.0999641418457	32.4847145080566	32.1958999633789	33.3474082946777	33.189136505127	33.6754188537598	33.1373863220215	33.3698348999023	32.8868293762207	12		cell death;cell differentiation;cell organization and biogenesis;regulation of biological process	cell surface;cytoskeleton;cytosol;nucleus	protein binding;structural molecule activity			structural molecule activity	biological regulation;cell differentiation;cellular component organization;cellular process;cytoskeleton organization;developmental process;organelle organization	cell part;cell surface;cytoskeleton;intracellular membrane-bounded organelle;intracellular non-membrane-bounded organelle;intracellular organelle;macromolecular complex;nucleus;organelle;protein complex		Coiledcoil;Completeproteome;Diseasemutation;Intermediatefilament;Keratin;Polymorphism;Referenceproteome	91	6474	79	High	Master Protein	P19013	Keratin, type II cytoskeletal 4 OS=Homo sapiens OX=9606 GN=KRT4 PE=1 SV=4
32.8147125244141	32.6881446838379	33.0350723266602	32.8674392700195	33.1996994018555	32.722282409668	33.43701171875	33.2403373718262	33.4125213623047	33.0271110534668	32.9335136413574	32.5243148803711	33.0497627258301	32.5249671936035	32.7858543395996	32.6497535705566	17	Met-loss+Acetyl [N-Term]	cell death;cell differentiation;cell organization and biogenesis;cell proliferation;cellular component movement;defense response;regulation of biological process;response to stimulus	cytoskeleton;cytosol;nucleus	protein binding;structural molecule activity			structural constituent of cytoskeleton;structural molecule activity	aging;anatomical structure development;anatomical structure morphogenesis;biological regulation;cell differentiation;cell motility;cell proliferation;cellular component movement;cellular component organization;cellular process;cytoskeleton organization;developmental process;immune system process;locomotion;molting cycle;multicellular organismal process;organelle organization;response to stimulus;…	cell part;cytoskeleton;extracellular organelle;intracellular membrane-bounded organelle;intracellular non-membrane-bounded organelle;intracellular organelle;macromolecular complex;nucleus;organelle;protein complex;vesicle		Coiledcoil;Completeproteome;Directproteinsequencing;Diseasemutation;Ectodermaldysplasia;Intermediatefilament;Keratin;Palmoplantarkeratoderma;Referenceproteome	78	9082	47	High	Master Protein	P08779	Keratin, type I cytoskeletal 16 OS=Homo sapiens OX=9606 GN=KRT16 PE=1 SV=4
31.7961044311523	31.6437931060791	32.6711769104004	31.87278175354	32.16943359375	31.8673686981201	32.3671569824219	31.7055263519287	32.0884399414063	32.3137359619141	32.0293045043945	31.5909957885742	31.9751758575439	31.5998706817627	32.0632667541504	32.4224243164063	12	Met-loss+Acetyl [N-Term]	cell death;cell organization and biogenesis;metabolic process	cytoplasm;cytosol;membrane;mitochondrion;nucleus	catalytic activity;motor activity;protein binding;structural molecule activity			binding;protein binding;scaffold protein binding;structural constituent of cytoskeleton;structural molecule activity	anatomical structure development;cell junction organization;cellular component assembly;cellular component organization;cellular process;developmental process	cell part;cytoplasm;cytosol;extracellular organelle;intracellular membrane-bounded organelle;intracellular organelle;macromolecular complex;membrane;mitochondrion;nucleus;organelle;plasma membrane;protein complex;vesicle		3D-structure;Coiledcoil;Completeproteome;Diseasemutation;Epidermolysisbullosa;Intermediatefilament;Keratin;Polymorphism;Referenceproteome	94	6356	55	High	Master Protein	P13647	Keratin, type II cytoskeletal 5 OS=Homo sapiens OX=9606 GN=KRT5 PE=1 SV=3
31.4326248168945	31.2076358795166	30.4739875793457	30.0320129394531	31.8247699737549	31.3640766143799	31.0796852111816	31.0116081237793	30.1138000488281	29.7559032440186	31.7101707458496	31.4711742401123	32.5748558044434	31.779712677002	31.6708030700684	30.9260311126709	12		cell death;defense response;metabolic process;regulation of biological process;response to stimulus;transport	cytoskeleton;cytosol;extracellular;membrane;nucleus	catalytic activity;motor activity;protein binding;receptor activity;structural molecule activity		Corticotropin-releasing hormone signaling pathway	binding;carbohydrate binding;receptor activity;structural molecule activity	biological regulation;homeostatic process;immune system process;macromolecule metabolic process;metabolic process;primary metabolic process;protein metabolic process;response to chemical stimulus;response to oxidative stress;response to stimulus;response to stress	cell part;cytoskeleton;extracellular matrix;extracellular organelle;extracellular space;intracellular membrane-bounded organelle;intracellular non-membrane-bounded organelle;intracellular organelle;macromolecular complex;membrane;nucleus;organelle;plasma membrane;protein complex;vesicle		Cellmembrane;Citrullination;Coiledcoil;Completeproteome;Directproteinsequencing;Diseasemutation;Ichthyosis;Intermediatefilament;Keratin;Membrane;Methylation;Palmoplantarkeratoderma;Phosphoprotein;Polymorphism;Referenceproteome	84	4730	76	High	Master Protein	P04264	Keratin, type II cytoskeletal 1 OS=Homo sapiens OX=9606 GN=KRT1 PE=1 SV=6
32.5195159912109	32.2758445739746	32.0627517700195	31.5794506072998	32.915283203125	32.23876953125	32.5226173400879	32.0175933837891	32.5149803161621	31.7250633239746	32.3784294128418	32.0503463745117	32.6494255065918	32.2577629089355	32.9412574768066	32.2490653991699	17	Met-loss [N-Term];Met-loss+Acetyl [N-Term]	cell death;cell organization and biogenesis;response to stimulus	cytoskeleton;cytosol;nucleus	protein binding;structural molecule activity			structural molecule activity	anatomical structure morphogenesis;cell communication;cellular component organization;cellular process;cytoskeleton organization;developmental process;organelle organization;response to abiotic stimulus;response to chemical stimulus;response to external stimulus;response to extracellular stimulus;response to stimulus	cell part;cytoskeleton;extracellular organelle;intracellular membrane-bounded organelle;intracellular non-membrane-bounded organelle;intracellular organelle;macromolecular complex;nucleus;organelle;protein complex;vesicle		Alternativesplicing;Coiledcoil;Completeproteome;Directproteinsequencing;Diseasemutation;Glycoprotein;Intermediatefilament;Keratin;Phosphoprotein;Polymorphism;Referenceproteome	67	8912	42	High	Master Protein	P13646	Keratin, type I cytoskeletal 13 OS=Homo sapiens OX=9606 GN=KRT13 PE=1 SV=4
32.5475044250488	32.062686920166	32.0901679992676	31.3681163787842	32.242919921875	31.9806480407715	31.883487701416	31.7977256774902	32.1429023742676	32.1217498779297	31.9243927001953	31.6303768157959	32.2350997924805	32.0564498901367	31.8682193756104	31.7788276672363	9	Met-loss+Acetyl [N-Term]	cell differentiation;cell organization and biogenesis;cellular component movement;defense response;metabolic process;regulation of biological process;response to stimulus;transport	cell surface;cytoplasm;cytoskeleton;cytosol;endosome;extracellular;membrane;nucleus;vacuole	catalytic activity;DNA binding;enzyme regulator activity;metal ion binding;protein binding;RNA binding;structural molecule activity		Integrated Breast Cancer Pathway;Prostaglandin Synthesis and Regulation;Spinal Cord Injury;VEGFA-VEGFR2 Signaling Pathway	ATPase activity;ATPase activity, coupled;binding;binding, bridging;calcium ion binding;calcium-dependent phospholipid binding;calcium-dependent protein binding;catalytic activity;cation binding;DNA binding;DNA-dependent ATPase activity;double-stranded DNA-dependent ATPase activity;enzyme inhibitor activity;enzyme regulator activity;helicase activity;hydrolase activity;hydrolase activity, acting o…	anatomical structure development;biological regulation;cell activation;cell differentiation;cellular component movement;cellular metabolic process;cellular nitrogen compound metabolic process;cellular process;developmental process;DNA geometric change;DNA metabolic process;establishment of localization;homeostatic process;hormone transport;immune system process;lipid transport;macromolecule metab…	cell part;cell projection;cell surface;cilium;cytoplasm;cytoskeleton;endosome;extracellular organelle;extracellular region;extracellular space;intracellular membrane-bounded organelle;intracellular non-membrane-bounded organelle;intracellular organelle;lysosome;macromolecular complex;membrane;nucleus;organelle;plasma membrane;protein complex;vacuole;vesicle		3D-structure;Acetylation;Annexin;Calcium;Calcium/phospholipid-binding;Cellmembrane;Cellprojection;Cilium;Completeproteome;Cytoplasm;Directproteinsequencing;Isopeptidebond;Membrane;Nucleus;PhospholipaseA2inhibitor;Phosphoprotein;Referenceproteome;Repeat	68	4001	68	High	Master Protein	P04083	Annexin A1 OS=Homo sapiens OX=9606 GN=ANXA1 PE=1 SV=2
31.0845584869385	31.8375988006592	31.8388481140137	31.7582454681396	31.0132293701172	31.6065444946289	30.5893287658691	31.5313568115234	31.0328311920166	31.8302955627441	30.8249187469482	31.473747253418	31.8535747528076	32.1268768310547	30.87868309021	31.948766708374	17	Acetyl [N-Term];Met-loss+Acetyl [N-Term]	cell organization and biogenesis;cellular component movement;regulation of biological process;response to stimulus	cytoplasm;cytoskeleton;cytosol;membrane;nucleus	nucleotide binding;protein binding;structural molecule activity	Adherens junction;Apoptosis;Arrhythmogenic right ventricular cardiomyopathy (ARVC);Bacterial invasion of epithelial cells;Dilated cardiomyopathy;Focal adhesion;Hippo signaling pathway;Hypertrophic cardiomyopathy (HCM);Influenza A;Leukocyte transendothelial migration;Oxytocin signaling pathway;Pathogenic Escherichia coli infection;Phagosome;Platelet activation;Proteoglycans in cancer;Rap1 signalin…	Arrhythmogenic Right Ventricular Cardiomyopathy;Common Pathways Underlying Drug Addiction;Fas Ligand (FasL) pathway and Stress induction of Heat Shock Proteins (HSP) regulation;Focal Adhesion;Myometrial Relaxation and Contraction Pathways;Pathogenic Escherichia coli infection;Regulation of Actin Cytoskeleton;Striated Muscle Contraction	adenyl nucleotide binding;adenyl ribonucleotide binding;ATP binding;binding;enzyme binding;identical protein binding;nucleotide binding;protein binding;purine nucleotide binding;purine ribonucleoside triphosphate binding;purine ribonucleotide binding;ribonucleotide binding;structural constituent of cytoskeleton;structural molecule activity;ubiquitin protein ligase binding	biological adhesion;biological regulation;cell adhesion;cell junction organization;cellular component assembly;cellular component movement;cellular component organization;cellular process;cytoskeleton organization;homeostatic process;immune system process;locomotion;membrane organization;organelle organization;response to chemical stimulus;response to external stimulus;response to stimulus;respon…	cell part;cytoskeleton;cytosol;extracellular organelle;extracellular space;intracellular membrane-bounded organelle;intracellular non-membrane-bounded organelle;intracellular organelle;macromolecular complex;membrane;nucleus;organelle;plasma membrane;protein complex;vesicle	Adherens junction;Arrhythmogenic right ventricular cardiomyopathy (ARVC);Bacterial invasion of epithelial cells;Dilated cardiomyopathy;Focal adhesion;Hypertrophic cardiomyopathy (HCM);Leukocyte transendothelial migration;Pathogenic Escherichia coli infection;Phagosome;Phototransduction - fly;Regulation of actin cytoskeleton;Shigellosis;Tight junction;Vibrio cholerae infection;Viral myocarditis	Acetylation;ATP-binding;Completeproteome;Cytoplasm;Cytoskeleton;Deafness;Directproteinsequencing;Diseasemutation;Mentalretardation;Methylation;Non-syndromicdeafness;Nucleotide-binding;Oxidation;Polymorphism;Referenceproteome	44	2616	3	High	Master Protein	P63261	Actin, cytoplasmic 2 OS=Homo sapiens OX=9606 GN=ACTG1 PE=1 SV=1
28.6787548065186	27.3008632659912	28.3565788269043	26.8072090148926	28.3350982666016	27.2095947265625	27.9171390533447	26.9875259399414	28.4431896209717	26.9442081451416	28.3882961273193	27.1900253295898	28.2970924377441	27.3106994628906	28.3482913970947	27.1686229705811	7	Met-loss [N-Term];Met-loss+Acetyl [N-Term]	cell organization and biogenesis;cellular component movement;metabolic process;regulation of biological process;response to stimulus	cytoplasm;cytoskeleton;cytosol;membrane;nucleus	DNA binding;nucleotide binding;protein binding;structural molecule activity	Adherens junction;Apoptosis;Arrhythmogenic right ventricular cardiomyopathy (ARVC);Bacterial invasion of epithelial cells;Dilated cardiomyopathy;Focal adhesion;Gastric acid secretion;Hippo signaling pathway;Hypertrophic cardiomyopathy (HCM);Influenza A;Leukocyte transendothelial migration;Oxytocin signaling pathway;Pathogenic Escherichia coli infection;Phagosome;Platelet activation;Proteoglycans …	Arrhythmogenic Right Ventricular Cardiomyopathy;Common Pathways Underlying Drug Addiction;Fas Ligand (FasL) pathway and Stress induction of Heat Shock Proteins (HSP) regulation;Focal Adhesion;Myometrial Relaxation and Contraction Pathways;Pathogenic Escherichia coli infection;Regulation of Actin Cytoskeleton	adenyl nucleotide binding;adenyl ribonucleotide binding;ATP binding;binding;cytoskeletal protein binding;enzyme binding;identical protein binding;kinesin binding;nitric-oxide synthase binding;nucleotide binding;protein binding;purine nucleotide binding;purine ribonucleoside triphosphate binding;purine ribonucleotide binding;ribonucleotide binding;structural constituent of cytoskeleton;structural …	anatomical structure development;biological adhesion;biological regulation;cell adhesion;cell junction organization;cellular component assembly;cellular component movement;cellular component organization;cellular metabolic process;cellular process;chromatin modification;chromatin organization;chromosome organization;coagulation;developmental process;homeostatic process;immune system process;locom…	cell part;cell projection;cytoplasm;cytoskeleton;cytosol;extracellular organelle;extracellular space;histone methyltransferase complex;intracellular non-membrane-bounded organelle;intracellular organelle;macromolecular complex;membrane;neuron projection;nucleoplasm;organelle;plasma membrane;protein complex;ribonucleoprotein complex;vesicle	Adherens junction;Arrhythmogenic right ventricular cardiomyopathy (ARVC);Bacterial invasion of epithelial cells;Dilated cardiomyopathy;Focal adhesion;Hypertrophic cardiomyopathy (HCM);Leukocyte transendothelial migration;Pathogenic Escherichia coli infection;Phagosome;Phototransduction - fly;Regulation of actin cytoskeleton;Shigellosis;Tight junction;Vibrio cholerae infection;Viral myocarditis	3D-structure;Acetylation;ATP-binding;Completeproteome;Cytoplasm;Cytoskeleton;Deafness;Directproteinsequencing;Diseasemutation;Dystonia;Mentalretardation;Methylation;Nucleotide-binding;Oxidation;Polymorphism;Referenceproteome;Ublconjugation	43	2629	2	High	Master Protein	P60709	Actin, cytoplasmic 1 OS=Homo sapiens OX=9606 GN=ACTB PE=1 SV=1
29.0689105987549	29.5474262237549	29.3431739807129	30.2150745391846	28.4018974304199	29.235652923584	28.7444286346436	28.1997814178467	28.4535465240479	29.9229488372803	29.1997833251953	29.6257762908936	28.4012699127197	29.3263397216797	28.272611618042	29.7398796081543	3		cell organization and biogenesis;cellular homeostasis;metabolic process;regulation of biological process;response to stimulus;transport	cell surface;endosome;extracellular;membrane;organelle lumen	enzyme regulator activity;metal ion binding;protein binding;transporter activity	HIF-1 signaling pathway;Mineral absorption	Differentiation Pathway;Iron metabolism in placenta;Sudden Infant Death Syndrome (SIDS) Susceptibility Pathways	binding;cation binding;cation transmembrane transporter activity;ferric iron binding;ferric iron transmembrane transporter activity;inorganic cation transmembrane transporter activity;ion binding;ion transmembrane transporter activity;iron ion binding;iron ion transmembrane transporter activity;metal ion binding;metal ion transmembrane transporter activity;substrate-specific transmembrane transpo…	biological regulation;cell activation;cellular homeostasis;cellular ion homeostasis;cellular process;coagulation;establishment of localization;exocytosis;homeostatic process;ion transport;multicellular organismal process;protein transport;regulation of body fluid levels;secretion;transmembrane transport;transport;vesicle-mediated transport	basal part of cell;cell part;cell surface;cytoplasmic membrane-bounded vesicle;endosome;extracellular organelle;extracellular region;extracellular space;intracellular membrane-bounded organelle;intracellular organelle;membrane;organelle;vesicle	Mineral absorption	3D-structure;Completeproteome;Directproteinsequencing;Diseasemutation;Disulfidebond;Glycoprotein;Iontransport;Iron;Irontransport;Metal-binding;Methylation;Polymorphism;Referenceproteome;Repeat;Secreted;Signal;Transport	72	1611	72	High	Master Protein	P02787	Serotransferrin OS=Homo sapiens OX=9606 GN=TF PE=1 SV=3
30.4201126098633	29.9667358398438	30.0406703948975	29.7452201843262	30.127233505249	30.3658714294434	29.8653736114502	30.4739151000977	30.8157081604004	30.7984104156494	29.8463802337646	30.142520904541	29.7978954315186	30.3543891906738	30.5847511291504	31.315845489502	1	Met-loss [N-Term];Met-loss+Acetyl [N-Term]	response to stimulus	cytoplasm;membrane	metal ion binding			binding;calcium ion binding;cation binding;ion binding;metal ion binding	biological adhesion;cell adhesion;cellular process;response to abiotic stimulus;response to heat;response to stimulus;response to stress	cell part;cytoplasm;extracellular organelle;membrane;organelle;vesicle		Calcium;Completeproteome;Cytoplasm;Metal-binding;Polymorphism;Referenceproteome	48	1724	48	High	Master Protein	Q9UBG3	Cornulin OS=Homo sapiens OX=9606 GN=CRNN PE=1 SV=1
27.7880935668945	28.9687175750732	28.3830432891846	28.5483474731445	30.4086933135986	29.0293617248535	27.5774917602539	28.1441593170166	26.8822059631348	27.2831707000732	29.0220222473145	28.754035949707	27.6098537445068	28.3041973114014	26.994457244873	27.3839569091797	12		cell death;cell organization and biogenesis;regulation of biological process	cytoskeleton;cytosol	catalytic activity;motor activity;protein binding;structural molecule activity			structural constituent of cytoskeleton;structural constituent of epidermis;structural molecule activity	anatomical structure development;biological regulation;developmental process;molting cycle;multicellular organismal process	cell part;extracellular organelle;macromolecular complex;organelle;protein complex;vesicle		Coiledcoil;Completeproteome;Intermediatefilament;Keratin;Polymorphism;Referenceproteome	66	1817	54	High	Master Protein	Q9NSB2	Keratin, type II cuticular Hb4 OS=Homo sapiens OX=9606 GN=KRT84 PE=2 SV=2
30.5634574890137	29.9130439758301	30.5668277740479	30.1628513336182	30.5330677032471	30.2962074279785	30.5896492004395	30.5452747344971	30.3737812042236	30.5382499694824	30.9039516448975	30.5222797393799	30.9785442352295	30.6112995147705	30.5078468322754	30.3544597625732	8	Met-loss+Acetyl [N-Term]	metabolic process;transport	cytoplasm;cytosol;extracellular;membrane;organelle lumen	protein binding;transporter activity	PPAR signaling pathway	PPAR signaling pathway	binding;carboxylic acid binding;fatty acid binding;lipid binding;monocarboxylic acid binding;transporter activity	alcohol metabolic process;amine metabolic process;anatomical structure development;biosynthetic process;carbohydrate metabolic process;carbohydrate transport;catabolic process;cellular lipid metabolic process;cellular metabolic process;cellular nitrogen compound metabolic process;cellular process;developmental process;establishment of localization;glycerol ether metabolic process;lipid metabolic …	cell part;cytoplasm;cytosol;extracellular organelle;nucleoplasm;organelle;vesicle	PPAR signaling pathway	3D-structure;Acetylation;Completeproteome;Cytoplasm;Directproteinsequencing;Disulfidebond;Lipid-binding;Phosphoprotein;Referenceproteome;Transport	30	2039	30	High	Master Protein	Q01469	Fatty acid-binding protein 5 OS=Homo sapiens OX=9606 GN=FABP5 PE=1 SV=3
27.0910396575928	25.9987335205078	24.2705402374268	26.6372261047363	25.1560287475586	26.6383361816406	25.0938835144043	27.6964073181152	25.7158088684082	26.1308212280273	26.7580108642578	28.3326511383057	26.2330074310303	27.8462200164795	24.6111030578613	28.729398727417	1	Met-loss+Acetyl [N-Term]	cell death;cell differentiation;development;metabolic process	cytoskeleton;cytosol;nucleus	metal ion binding;protein binding;structural molecule activity			binding;calcium ion binding;cation binding;ion binding;metal ion binding;structural molecule activity	cell differentiation;cellular process;developmental process;multicellular organismal development;multicellular organismal process	cell part;cytoplasmic membrane-bounded vesicle;intracellular membrane-bounded organelle;intracellular organelle;macromolecular complex;nucleus;organelle;protein complex;vesicle		3D-structure;Calcium;Citrullination;Coiledcoil;Completeproteome;Developmentalprotein;Directproteinsequencing;Ichthyosis;Metal-binding;Phosphoprotein;Polymorphism;Referenceproteome;Repeat	71	520	71	High	Master Protein	P20930	Filaggrin OS=Homo sapiens OX=9606 GN=FLG PE=1 SV=3
30.1980762481689	30.3431949615479	30.5441303253174	30.1107959747314	30.2131824493408	30.5262699127197	30.4495658874512	31.0560092926025	30.3347034454346	29.8808517456055	30.4861640930176	30.724027633667	29.8855171203613	29.5747871398926	30.2034931182861	30.1375923156738	1		cell organization and biogenesis;regulation of biological process;response to stimulus;transport	extracellular;membrane	receptor activity;signal transducer activity	Intestinal immune network for IgA production		binding;immunoglobulin binding;immunoglobulin receptor activity;molecular transducer activity;polymeric immunoglobulin binding;polymeric immunoglobulin receptor activity;protein binding;protein complex binding;receptor activity;signal transducer activity;signaling receptor activity;transmembrane signaling receptor activity	biological regulation;cellular component organization;cellular localization;cellular membrane organization;cellular process;detection of stimulus;establishment of localization;homeostatic process;localization;membrane organization;response to chemical stimulus;response to stimulus;signal transduction;transport;vesicle-mediated transport	cell part;extracellular organelle;extracellular space;macromolecular complex;membrane;organelle;plasma membrane;protein complex;receptor complex;vesicle	Intestinal immune network for IgA production	3D-structure;Cellmembrane;Completeproteome;Directproteinsequencing;Disulfidebond;Glycoprotein;Immunoglobulindomain;Membrane;Phosphoprotein;Polymorphism;Referenceproteome;Repeat;Secreted;Signal;Transmembrane;Transmembranehelix	59	2217	59	High	Master Protein	P01833	Polymeric immunoglobulin receptor OS=Homo sapiens OX=9606 GN=PIGR PE=1 SV=4
29.5234241485596	29.4676685333252	29.9590587615967	29.7876014709473	30.0125141143799	30.1094188690186	28.8773441314697	29.403600692749	29.8499450683594	30.3071556091309	29.4838714599609	29.9287223815918	29.7609462738037	30.3907337188721	29.4332542419434	30.0540924072266	12	Met-loss [N-Term]	cell death;cell organization and biogenesis;defense response;metabolic process;regulation of biological process;response to stimulus	cytoplasm;cytoskeleton;cytosol;membrane;nucleus	catalytic activity;enzyme regulator activity;nucleotide binding;protein binding	Alzheimer's disease;Biosynthesis of amino acids;Carbon metabolism;Glycolysis / Gluconeogenesis;HIF-1 signaling pathway;Metabolic pathways	Alzheimers Disease;Cori Cycle;Glycolysis and Gluconeogenesis;Sudden Infant Death Syndrome (SIDS) Susceptibility Pathways	binding;catalytic activity;coenzyme binding;cofactor binding;cytoskeletal protein binding;glyceraldehyde-3-phosphate dehydrogenase (NAD+) (phosphorylating) activity;identical protein binding;microtubule binding;NAD binding;NADP binding;nucleotide binding;oxidoreductase activity;oxidoreductase activity, acting on the aldehyde or oxo group of donors;oxidoreductase activity, acting on the aldehyde o…	alcohol metabolic process;biological regulation;biosynthetic process;carbohydrate metabolic process;cell death;cellular component organization;cellular metabolic process;cellular process;cytoskeleton organization;death;macromolecule metabolic process;macromolecule modification;metabolic process;organelle organization;peptidyl-amino acid modification;primary metabolic process;protein metabolic pro…	cell part;cytoplasm;cytoskeleton;cytosol;extracellular organelle;intracellular membrane-bounded organelle;intracellular non-membrane-bounded organelle;intracellular organelle;lipid particle;macromolecular complex;membrane;nucleus;organelle;plasma membrane;ribonucleoprotein complex;vesicle	Alzheimer's disease;Glycolysis / Gluconeogenesis	3D-structure;Acetylation;ADP-ribosylation;Alternativesplicing;Apoptosis;Completeproteome;Cytoplasm;Cytoskeleton;Directproteinsequencing;Glycolysis;Membrane;Methylation;NAD;Nucleus;Oxidoreductase;Phosphoprotein;Polymorphism;Referenceproteome;S-nitrosylation;Transferase;Translationregulation;Ublconjugation	46	1746	46	High	Master Protein	P04406	Glyceraldehyde-3-phosphate dehydrogenase OS=Homo sapiens OX=9606 GN=GAPDH PE=1 SV=3
28.9271068572998	28.2650375366211	28.6769142150879	28.5667705535889	29.0728321075439	28.6230888366699	28.6354427337646	28.3100547790527	28.9420413970947	28.8703708648682	28.146993637085	28.1265602111816	29.1503410339355	28.7041816711426	29.2030029296875	28.6251621246338	1		cell organization and biogenesis;regulation of biological process;response to stimulus;transport	cytosol;membrane;nucleus	protein binding;structural molecule activity	Apoptosis;Arrhythmogenic right ventricular cardiomyopathy (ARVC);Dilated cardiomyopathy;Hypertrophic cardiomyopathy (HCM)	Adipogenesis;Arrhythmogenic Right Ventricular Cardiomyopathy;Fas Ligand (FasL) pathway and Stress induction of Heat Shock Proteins (HSP) regulation	structural molecule activity	anatomical structure development;biological regulation;cell cycle;cell death;cell development;cellular component disassembly;cellular component organization;cellular localization;cellular membrane organization;cellular metabolic process;cellular process;cytoskeleton organization;death;developmental process;establishment of localization;establishment or maintenance of cell polarity;localization;ma…	cell part;cytoplasm;cytosol;intracellular membrane-bounded organelle;intracellular organelle;macromolecular complex;membrane;nuclear envelope;nucleoplasm;nucleus;organelle;protein complex	Arrhythmogenic right ventricular cardiomyopathy (ARVC);Dilated cardiomyopathy;Hypertrophic cardiomyopathy (HCM)	3D-structure;Acetylation;Alternativesplicing;Cardiomyopathy;Charcot-Marie-Toothdisease;Coiledcoil;Completeproteome;Congenitalmusculardystrophy;Directproteinsequencing;Diseasemutation;Emery-Dreifussmusculardystrophy;Intermediatefilament;Isopeptidebond;Limb-girdlemusculardystrophy;Lipoprotein;Methylation;Neurodegeneration;Neuropathy;Nucleus;Phosphoprotein;Polymorphism;Prenylation;Referenceproteome;…	71	1258	70	High	Master Protein	P02545	Prelamin-A/C OS=Homo sapiens OX=9606 GN=LMNA PE=1 SV=1
29.257532119751	29.0994052886963	29.8147125244141	29.5488166809082	29.4259510040283	29.6439266204834	28.2749404907227	28.4914398193359	29.3759078979492	29.4656314849854	29.7499942779541	29.6127262115479	30.1457386016846	29.476188659668	29.0766086578369	29.2859420776367	17		cell organization and biogenesis;defense response;metabolic process;regulation of biological process;response to stimulus;transport	extracellular;mitochondrion;nucleus;organelle lumen;vacuole	antioxidant activity;catalytic activity;metal ion binding	Phagosome;Transcriptional misregulation in cancer	Benzene metabolism;Folate Metabolism;Selenium Micronutrient Network;Vitamin B12 Metabolism	antioxidant activity;binding;carbohydrate binding;catalytic activity;cation binding;chromatin binding;glycosaminoglycan binding;heme binding;heparin binding;ion binding;iron ion binding;metal ion binding;oxidoreductase activity;oxidoreductase activity, acting on peroxide as acceptor;pattern binding;peroxidase activity;polysaccharide binding;tetrapyrrole binding;transition metal ion binding	aging;biological regulation;biosynthetic process;catabolic process;cellular component organization;cellular metabolic process;cellular process;developmental process;immune system process;metabolic process;multicellular organismal process;multi-organism process;response to abiotic stimulus;response to biotic stimulus;response to chemical stimulus;response to external stimulus;response to extracell…	cell part;cytoplasmic membrane-bounded vesicle;extracellular organelle;extracellular space;intracellular membrane-bounded organelle;intracellular organelle;lysosome;mitochondrion;nucleus;organelle;vacuole;vesicle	Phagosome	3D-structure;Alternativesplicing;Calcium;Completeproteome;Directproteinsequencing;Diseasemutation;Disulfidebond;Glycoprotein;Heme;Hydrogenperoxide;Iron;Lysosome;Metal-binding;Nitration;Oxidation;Oxidoreductase;Peroxidase;Polymorphism;Referenceproteome;Signal	58	1699	58	High	Master Protein	P05164	Myeloperoxidase OS=Homo sapiens OX=9606 GN=MPO PE=1 SV=1
29.4000225067139	29.007511138916	29.0874443054199	28.7939376831055	28.9535617828369	29.3075561523438	29.0910797119141	29.4341144561768	29.1840534210205	29.4817295074463	29.4360237121582	29.4732284545898	28.9998798370361	29.7583751678467	28.8083457946777	29.1238269805908	20	Met-loss+Acetyl [N-Term]	cell differentiation;cell organization and biogenesis;metabolic process	cytoplasm	catalytic activity;metal ion binding			binding;calcium ion binding;catalytic activity;cation binding;ion binding;metal ion binding;protein-glutamine gamma-glutamyltransferase activity;transferase activity;transferase activity, transferring acyl groups;transferase activity, transferring amino-acyl groups	anatomical structure morphogenesis;cell differentiation;cell envelope organization;cellular component assembly;cellular component organization;cellular metabolic process;cellular process;developmental process;external encapsulating structure organization;macromolecular complex assembly;macromolecule metabolic process;macromolecule modification;metabolic process;molting cycle;multicellular organis…	cell part;cytoplasm;extracellular organelle;organelle;vesicle		3D-structure;Acetylation;Acyltransferase;Calcium;Completeproteome;Directproteinsequencing;Keratinization;Metal-binding;Phosphoprotein;Polymorphism;Referenceproteome;Transferase;Zymogen	53	1490	53	High	Master Protein	Q08188	Protein-glutamine gamma-glutamyltransferase E OS=Homo sapiens OX=9606 GN=TGM3 PE=1 SV=4
28.0676975250244	28.5043869018555	29.4795551300049	30.2490234375	28.6997680664063	28.35302734375	29.1844654083252	28.7452964782715	29.70361328125	29.8305969238281	28.5571460723877	28.3045616149902	28.4782829284668	29.1335353851318	28.6335582733154	29.3985481262207	17	Met-loss+Acetyl [N-Term]	cell death;cell organization and biogenesis;regulation of biological process;response to stimulus	cytoplasm;cytoskeleton;cytosol	protein binding;receptor activity;signal transducer activity;structural molecule activity			binding;MHC class II protein binding;MHC class II receptor activity;MHC protein binding;molecular transducer activity;protein binding;receptor activity;receptor binding;signal transducer activity;signaling receptor activity;structural constituent of cytoskeleton;structural molecule activity;transmembrane signaling receptor activity	anatomical structure development;anatomical structure morphogenesis;biological regulation;cellular component organization;cellular process;cytoskeleton organization;developmental process;molting cycle;multicellular organismal process;organelle organization;regulation of translation;response to stimulus;signal transduction	cell part;cytoplasm;extracellular organelle;macromolecular complex;organelle;protein complex;vesicle		Coiledcoil;Completeproteome;Cytoplasm;Diseasemutation;Ectodermaldysplasia;Intermediatefilament;Keratin;Palmoplantarkeratoderma;Phosphoprotein;Referenceproteome	57	1996	29	High	Master Protein	Q04695	Keratin, type I cytoskeletal 17 OS=Homo sapiens OX=9606 GN=KRT17 PE=1 SV=2
27.9704303741455	27.8169174194336	27.2382640838623	27.2725887298584	28.0667457580566	27.7070579528809	27.5864200592041	26.9735298156738	28.2572212219238	27.8313331604004	27.5194339752197	27.7332229614258	27.5671253204346	28.2634677886963	27.9809284210205	27.653844833374	19;CHR_HG26_PATCH		cell organization and biogenesis;cellular component movement;regulation of biological process;response to stimulus;transport	cytoplasm;cytoskeleton;cytosol;extracellular;nucleus;organelle lumen	DNA binding;metal ion binding;protein binding;RNA binding	Adherens junction;Amoebiasis;Arrhythmogenic right ventricular cardiomyopathy (ARVC);Focal adhesion;Leukocyte transendothelial migration;Regulation of actin cytoskeleton;Systemic lupus erythematosus;Tight junction;Viral carcinogenesis	Arrhythmogenic Right Ventricular Cardiomyopathy;Primary Focal Segmental Glomerulosclerosis FSGS;Striated Muscle Contraction	actin binding;actin filament binding;binding;calcium ion binding;cation binding;cytoskeletal protein binding;hormone receptor binding;identical protein binding;integrin binding;ion binding;ligand-dependent nuclear receptor transcription coactivator activity;metal ion binding;nuclear hormone receptor binding;nucleoside binding;protein binding;protein binding transcription factor activity;protein c…	biological regulation;cell activation;cell junction organization;cellular component assembly;cellular component organization;cellular process;coagulation;cytoskeleton organization;establishment of localization;exocytosis;multicellular organismal process;organelle organization;protein transport;regulation of body fluid levels;regulation of transport;response to chemical stimulus;response to stimul…	cell part;cell projection;cytoplasm;cytoskeleton;extracellular organelle;extracellular region;extracellular space;intracellular membrane-bounded organelle;intracellular non-membrane-bounded organelle;intracellular organelle;macromolecular complex;neuron projection;nucleus;organelle;protein complex;pseudopodium;ribonucleoprotein complex;vesicle	Adherens junction;Amoebiasis;Arrhythmogenic right ventricular cardiomyopathy (ARVC);Focal adhesion;Leukocyte transendothelial migration;Regulation of actin cytoskeleton;Systemic lupus erythematosus;Tight junction	3D-structure;Acetylation;Actin-binding;Alternativesplicing;Calcium;Celljunction;Completeproteome;Cytoplasm;Diseasemutation;Isopeptidebond;Metal-binding;Nucleus;Phosphoprotein;Proteintransport;Referenceproteome;Repeat;Transport;Ublconjugation	71	1016	47	High	Master Protein	O43707	Alpha-actinin-4 OS=Homo sapiens OX=9606 GN=ACTN4 PE=1 SV=2
29.7154521942139	29.4546871185303	29.0519866943359	28.6635437011719	29.8405170440674	29.8439311981201	29.7711849212646	29.7651977539063	28.95703125	29.4025173187256	29.8966026306152	29.6873607635498	29.4759407043457	29.3876914978027	29.4122581481934	29.1820201873779	12		cell death;cell organization and biogenesis	cytosol;nucleus	structural molecule activity			structural molecule activity	cellular component organization;cellular process;cytoskeleton organization;organelle organization	cell part;extracellular organelle;intracellular membrane-bounded organelle;intracellular organelle;macromolecular complex;nucleus;organelle;protein complex;vesicle		Coiledcoil;Completeproteome;Intermediatefilament;Keratin;Polymorphism;Referenceproteome	65	3837	41	High	Master Protein	Q01546	Keratin, type II cytoskeletal 2 oral OS=Homo sapiens OX=9606 GN=KRT76 PE=1 SV=2
25.446325302124	26.0863857269287	25.2286148071289	26.6541175842285	24.9475078582764	26.2103748321533	24.0217361450195	25.83056640625	25.5979442596436	27.1637859344482	25.0928516387939	25.7592506408691	25.1832370758057	27.6189422607422	24.3116645812988	26.416784286499	1		cell organization and biogenesis;cellular component movement;regulation of biological process;response to stimulus	cytoplasm;cytoskeleton;cytosol	nucleotide binding;protein binding;structural molecule activity		Association Between Physico-Chemical Features and Toxicity Associated Pathways;Fas Ligand (FasL) pathway and Stress induction of Heat Shock Proteins (HSP) regulation;Myometrial Relaxation and Contraction Pathways;Striated Muscle Contraction	adenyl nucleotide binding;adenyl ribonucleotide binding;ADP binding;ATP binding;binding;cytoskeletal protein binding;myosin binding;nucleotide binding;protein binding;purine nucleotide binding;purine ribonucleoside triphosphate binding;purine ribonucleotide binding;ribonucleotide binding;structural constituent of cytoskeleton;structural molecule activity;vinculin binding	anatomical structure development;cell development;cell growth;cellular component movement;cellular component organization;cellular process;cytoskeleton organization;developmental process;growth;multicellular organismal process;muscle adaptation;muscle contraction;organelle organization;response to abiotic stimulus;response to chemical stimulus;response to endogenous stimulus;response to external …	cell part;cytoskeleton;cytosol;extracellular organelle;extracellular space;intracellular non-membrane-bounded organelle;intracellular organelle;macromolecular complex;membrane;organelle;plasma membrane;protein complex;vesicle		3D-structure;Acetylation;ATP-binding;Completeproteome;Cytoplasm;Cytoskeleton;Diseasemutation;Methylation;Muscleprotein;Nemalinemyopathy;Nucleotide-binding;Oxidation;Referenceproteome	29	1860	3	High	Master Protein	P68133	Actin, alpha skeletal muscle OS=Homo sapiens OX=9606 GN=ACTA1 PE=1 SV=1
32.8083763122559	32.9339218139648	32.6917915344238	32.9081497192383	32.671745300293	33.194637298584	32.5655975341797	33.247802734375	33.5562896728516	33.4116859436035	33.2369918823242	33.1342468261719	33.1033744812012	33.5300521850586	32.4646492004395	33.1090965270996	1	Met-loss [N-Term];Met-loss+Acetyl [N-Term]	cell communication;cell death;cellular component movement;defense response;metabolic process;regulation of biological process;response to stimulus;transport	cytoplasm;cytoskeleton;cytosol;extracellular;membrane;nucleus;organelle lumen	antioxidant activity;catalytic activity;metal ion binding;protein binding;signal transducer activity		IL1 and megakaryocytes in obesity	antioxidant activity;arachidonic acid binding;binding;calcium ion binding;carboxylic acid binding;cation binding;cytoskeletal protein binding;fatty acid binding;icosanoid binding;icosatetraenoic acid binding;ion binding;lipid binding;metal ion binding;microtubule binding;molecular transducer activity;monocarboxylic acid binding;protein binding;RAGE receptor binding;receptor binding;signal transdu…	autophagy;biological adhesion;biological regulation;catabolic process;cell adhesion;cell communication;cell motility;cell-cell signaling;cellular component movement;cellular component organization;cellular metabolic process;cellular process;cytokine production;cytoskeleton organization;immune system process;locomotion;macromolecule metabolic process;macromolecule modification;metabolic process;mu…	cell part;cytoskeleton;cytosol;extracellular organelle;extracellular region;extracellular space;intracellular membrane-bounded organelle;intracellular non-membrane-bounded organelle;intracellular organelle;membrane;nucleus;organelle;plasma membrane;vesicle		3D-structure;Antimicrobial;Antioxidant;Apoptosis;Autophagy;Calcium;Cellmembrane;Chemotaxis;Completeproteome;Cytoplasm;Cytoskeleton;Directproteinsequencing;Immunity;Inflammatoryresponse;Innateimmunity;Membrane;Metal-binding;Methylation;Phosphoprotein;Polymorphism;Referenceproteome;Repeat;Secreted;S-nitrosylation;Zinc	25	4344	25	High	Master Protein	P06702	Protein S100-A9 OS=Homo sapiens OX=9606 GN=S100A9 PE=1 SV=1
27.7513446807861	27.5731163024902	28.0042152404785	28.1171398162842	27.7527542114258	28.3685092926025	27.8529243469238	28.2118949890137	28.5263118743896	28.7314472198486	27.612060546875	28.2000560760498	27.9868621826172	28.7764415740967	27.7700462341309	28.1545963287354	17		cell organization and biogenesis;cellular homeostasis;metabolic process;regulation of biological process;response to stimulus	endoplasmic reticulum;extracellular;membrane;organelle lumen	catalytic activity;metal ion binding;protein binding;RNA binding	Protein processing in endoplasmic reticulum		catalytic activity;endopeptidase activity;hydrolase activity;intramolecular oxidoreductase activity;intramolecular oxidoreductase activity, interconverting keto- and enol-groups;intramolecular oxidoreductase activity, transposing S-S bonds;isomerase activity;oxidoreductase activity;oxidoreductase activity, acting on paired donors, with incorporation or reduction of molecular oxygen;oxidoreductase…	amine metabolic process;biological regulation;cellular amino acid metabolic process;cellular component organization;cellular homeostasis;cellular ketone metabolic process;cellular metabolic process;cellular nitrogen compound metabolic process;cellular process;extracellular matrix organization;extracellular structure organization;heterocycle metabolic process;homeostatic process;macromolecule meta…	cell part;cytoplasmic membrane-bounded vesicle;endoplasmic reticulum;extracellular organelle;extracellular region;intracellular membrane-bounded organelle;intracellular organelle;macromolecular complex;membrane;organelle;plasma membrane;protein complex;vesicle	Protein processing in endoplasmic reticulum	3D-structure;Acetylation;Cellmembrane;Chaperone;Completeproteome;Directproteinsequencing;Disulfidebond;Endoplasmicreticulum;Isomerase;Membrane;Redox-activecenter;Referenceproteome;Repeat;Signal	54	1102	54	High	Master Protein	P07237	Protein disulfide-isomerase OS=Homo sapiens OX=9606 GN=P4HB PE=1 SV=3
28.8878192901611	28.5454368591309	29.1341857910156	28.0693454742432	28.7895584106445	28.3814735412598	28.3717746734619	28.1149597167969	28.5996074676514	28.4261016845703	28.4392681121826	28.3276748657227	28.9653778076172	28.7219142913818	28.606107711792	28.3473320007324	15	Met-loss+Acetyl [N-Term]	cell organization and biogenesis;metabolic process;regulation of biological process;response to stimulus;transport	cell surface;cytoplasm;cytosol;endoplasmic reticulum;endosome;extracellular;membrane;nucleus;organelle lumen	enzyme regulator activity;metal ion binding;protein binding;RNA binding		Prostaglandin Synthesis and Regulation	binding;calcium ion binding;calcium-dependent phospholipid binding;calcium-dependent protein binding;cation binding;enzyme inhibitor activity;enzyme regulator activity;ion binding;lipase inhibitor activity;lipid binding;metal ion binding;phosphatidylinositol binding;phosphatidylinositol-4,5-bisphosphate binding;phospholipase A2 inhibitor activity;phospholipase inhibitor activity;phospholipid bind…	anatomical structure formation involved in morphogenesis;biological regulation;cellular component assembly;cellular component organization;cellular membrane organization;cellular process;developmental process;establishment of localization;extracellular matrix organization;extracellular structure organization;macromolecular complex assembly;membrane organization;multicellular organismal process;or…	cell cortex;cell part;cell projection;cell surface;cytoplasmic membrane-bounded vesicle;endosome;extracellular organelle;extracellular space;intracellular membrane-bounded organelle;intracellular organelle;lipid particle;membrane;midbody;nucleus;organelle;plasma membrane;vesicle		3D-structure;Acetylation;Alternativesplicing;Annexin;Basementmembrane;Calcium;Calcium/phospholipid-binding;Completeproteome;Directproteinsequencing;Extracellularmatrix;Phosphoprotein;Polymorphism;Referenceproteome;Repeat;Secreted;Ublconjugation	52	1127	52	High	Master Protein	P07355	Annexin A2 OS=Homo sapiens OX=9606 GN=ANXA2 PE=1 SV=2
29.9749240875244	29.8354949951172	29.39821434021	29.1617736816406	31.0914878845215	29.9469661712646	29.4078731536865	29.4057769775391	30.7915840148926	29.654125213623	29.5458545684814	29.7273349761963	30.2475566864014	29.7690143585205	31.3735198974609	30.4143142700195	1	Acetyl [N-Term]	cell death;cell organization and biogenesis;regulation of biological process;response to stimulus;transport	cytoskeleton;membrane;nucleus	protein binding;signal transducer activity;structural molecule activity			binding;intermediate filament binding;lamin binding;molecular transducer activity;protein binding;protein complex binding;signal transducer activity;structural constituent of epidermis;structural molecule activity	biological adhesion;biological regulation;cell adhesion;cell death;cellular component assembly;cellular component disassembly;cellular component organization;cellular process;cytoskeleton organization;death;developmental process;multicellular organismal development;multicellular organismal process;organelle organization;response to stimulus;signal transduction	cell part;extracellular organelle;intracellular membrane-bounded organelle;intracellular organelle;macromolecular complex;membrane;nucleoplasm;nucleus;organelle;plasma membrane;protein complex;vesicle		3D-structure;Alternativesplicing;Celladhesion;Celljunction;Completeproteome;Developmentalprotein;Ectodermaldysplasia;Nucleus;Polymorphism;Referenceproteome;Repeat	53	1337	53	High	Master Protein	Q13835-2	Isoform 1 of Plakophilin-1 OS=Homo sapiens OX=9606 GN=PKP1
27.8812065124512	27.4329662322998	26.8812427520752	26.2225246429443	28.1202621459961	27.7776222229004	28.232328414917	27.2693309783936	27.1914234161377	26.9704360961914	28.6594467163086	28.0669689178467	27.6983890533447	26.8950996398926	28.1303157806396	27.5943412780762	12		cell death;cell differentiation;cell organization and biogenesis	cytosol	structural molecule activity			structural molecule activity	cell differentiation;cellular component organization;cellular process;cytoskeleton organization;developmental process;organelle organization	cell part;extracellular organelle;macromolecular complex;organelle;protein complex;vesicle		Coiledcoil;Completeproteome;Cornealdystrophy;Diseasemutation;Intermediatefilament;Keratin;Polymorphism;Referenceproteome	50	3286	24	High	Master Protein	P12035	Keratin, type II cytoskeletal 3 OS=Homo sapiens OX=9606 GN=KRT3 PE=1 SV=3
28.987117767334	29.3632888793945	27.8925628662109	27.7476692199707	28.8780727386475	28.861400604248	29.578483581543	28.6911869049072	27.3613567352295	27.5298538208008	29.0809440612793	29.1781826019287	29.3318862915039	29.0489044189453	28.6744136810303	28.5081825256348	17		cell death;cell differentiation;metabolic process	cytoplasm;cytoskeleton;cytosol;membrane;nucleus	structural molecule activity	Staphylococcus aureus infection		structural constituent of epidermis;structural molecule activity	cell differentiation;cellular process;developmental process;response to chemical stimulus;response to stimulus	cell part;cytoplasm;extracellular organelle;extracellular space;intracellular membrane-bounded organelle;intracellular organelle;macromolecular complex;membrane;nucleus;organelle;protein complex;vesicle		3D-structure;Coiledcoil;Completeproteome;Directproteinsequencing;Diseasemutation;Ichthyosis;Intermediatefilament;Keratin;Phosphoprotein;Polymorphism;Referenceproteome	49	2125	40	High	Master Protein	P13645	Keratin, type I cytoskeletal 10 OS=Homo sapiens OX=9606 GN=KRT10 PE=1 SV=6
29.0669631958008	28.7035179138184	29.5248985290527	29.4225883483887	29.2844123840332	29.7033729553223	28.4855823516846	28.8763580322266	29.707124710083	29.6603927612305	29.0256118774414	29.1160831451416	29.294734954834	29.62868309021	29.0164909362793	29.0461750030518	1		metabolic process;regulation of biological process;response to stimulus	cell surface;cytoplasm;cytosol;membrane;nucleus	catalytic activity;DNA binding;metal ion binding;protein binding;RNA binding	Biosynthesis of amino acids;Carbon metabolism;Glycolysis / Gluconeogenesis;HIF-1 signaling pathway;Metabolic pathways;RNA degradation	Glycolysis and Gluconeogenesis	binding;carbon-oxygen lyase activity;catalytic activity;cation binding;DNA binding;enzyme binding;GTPase binding;hydro-lyase activity;ion binding;lyase activity;magnesium ion binding;metal ion binding;nucleic acid binding;nucleic acid binding transcription factor activity;phosphopyruvate hydratase activity;protein binding;protein binding transcription factor activity;sequence-specific DNA binding…	alcohol metabolic process;biological regulation;biosynthetic process;carbohydrate metabolic process;cellular metabolic process;cellular nitrogen compound metabolic process;cellular process;macromolecule metabolic process;metabolic process;multi-organism process;nitrogen compound metabolic process;nucleobase-containing compound metabolic process;primary metabolic process;response to biotic stimulu…	cell part;cytoplasm;cytosol;extracellular organelle;extracellular space;intracellular membrane-bounded organelle;intracellular organelle;macromolecular complex;membrane;nucleus;organelle;plasma membrane;protein complex;vesicle	Glycolysis / Gluconeogenesis;Methane metabolism;RNA degradation	3D-structure;Acetylation;Alternativeinitiation;Cellmembrane;Completeproteome;Cytoplasm;Directproteinsequencing;DNA-binding;Glycolysis;Lyase;Magnesium;Membrane;Metal-binding;Nucleus;Phosphoprotein;Plasminogenactivation;Polymorphism;Referenceproteome;Repressor;Transcription;Transcriptionregulation;Ublconjugation	45	1523	42	High	Master Protein	P06733	Alpha-enolase OS=Homo sapiens OX=9606 GN=ENO1 PE=1 SV=2
27.4620304107666	27.5648899078369	28.2747993469238	27.8632755279541	27.879222869873	27.8104038238525	27.5552959442139	27.7764530181885	28.1702079772949	28.0755767822266	27.5273056030273	27.679630279541	27.9887790679932	28.1151885986328	27.7365474700928	28.2629013061523	19	Met-loss [N-Term]	cell differentiation;cell proliferation;metabolic process;regulation of biological process;response to stimulus;transport	cytoplasm;cytosol;extracellular;membrane;nucleus;organelle lumen;ribosome	catalytic activity;nucleotide binding;protein binding;RNA binding	AMPK signaling pathway;Oxytocin signaling pathway	AMP-activated Protein Kinase (AMPK) Signaling;Brain-Derived Neurotrophic Factor (BDNF) signaling pathway;Translation Factors	binding;catalytic activity;enzyme binding;GTP binding;GTPase activity;guanyl nucleotide binding;guanyl ribonucleotide binding;hydrolase activity;hydrolase activity, acting on acid anhydrides;hydrolase activity, acting on acid anhydrides, in phosphorus-containing anhydrides;kinase binding;nucleic acid binding;nucleoside-triphosphatase activity;nucleotide binding;protein binding;protein kinase bind…	biological regulation;biosynthetic process;cell differentiation;cellular metabolic process;cellular process;developmental process;macromolecule metabolic process;macromolecule modification;metabolic process;peptidyl-amino acid modification;primary metabolic process;protein metabolic process;protein modification process;regulation of translation;translation;translational elongation	cell part;cytoplasm;cytosol;extracellular organelle;intracellular membrane-bounded organelle;intracellular organelle;macromolecular complex;membrane;nucleus;organelle;plasma membrane;polysome;ribonucleoprotein complex;vesicle		3D-structure;Acetylation;Completeproteome;Cytoplasm;Directproteinsequencing;Diseasemutation;Elongationfactor;GTP-binding;Isopeptidebond;Methylation;Neurodegeneration;Nucleotide-binding;Nucleus;Phosphoprotein;Proteinbiosynthesis;Referenceproteome;Spinocerebellarataxia;Ublconjugation	57	1058	57	High	Master Protein	P13639	Elongation factor 2 OS=Homo sapiens OX=9606 GN=EEF2 PE=1 SV=4
28.0562686920166	27.9211082458496	26.1419849395752	25.9889888763428	26.6055679321289	27.1528282165527	26.0592193603516	25.8419609069824	26.3068580627441	25.1876831054688	28.0166435241699	28.0803165435791	28.256290435791	28.0015506744385	26.2309379577637	26.7128372192383	12	Met-loss+Acetyl [N-Term]	cell death;cell organization and biogenesis;cell proliferation;cellular component movement;metabolic process	cytoskeleton;cytosol;membrane;nucleus	protein binding;structural molecule activity			structural constituent of cytoskeleton;structural molecule activity	anatomical structure development;cell activation;cell motility;cell proliferation;cellular component movement;cellular process;developmental process;locomotion	cell part;cytoplasm;cytoskeleton;extracellular organelle;extracellular space;Golgi apparatus;intracellular membrane-bounded organelle;intracellular non-membrane-bounded organelle;intracellular organelle;macromolecular complex;membrane;nucleus;organelle;protein complex;vesicle		Coiledcoil;Completeproteome;Diseasemutation;Ichthyosis;Intermediatefilament;Keratin;Phosphoprotein;Polymorphism;Referenceproteome	49	2772	27	High	Master Protein	P35908	Keratin, type II cytoskeletal 2 epidermal OS=Homo sapiens OX=9606 GN=KRT2 PE=1 SV=2
28.5247287750244	28.1237964630127	29.1428070068359	29.0344619750977	28.3902397155762	28.8091468811035	28.1503314971924	28.1639099121094	28.9882583618164	29.2844791412354	28.4487705230713	28.6769580841064	28.5953598022461	29.2045230865479	27.779109954834	28.7276401519775	15	Met-loss+Acetyl [N-Term]	cell death;cell organization and biogenesis;metabolic process;response to stimulus;transport	cytoplasm;cytosol;extracellular;mitochondrion;nucleus;organelle lumen	catalytic activity;metal ion binding;nucleotide binding;protein binding;RNA binding	Biosynthesis of amino acids;Carbon metabolism;Central carbon metabolism in cancer;Glucagon signaling pathway;Glycolysis / Gluconeogenesis;Metabolic pathways;Purine metabolism;Pyruvate metabolism;Type II diabetes mellitus;Viral carcinogenesis	Amino Acid metabolism;Glycolysis and Gluconeogenesis;Photodynamic therapy-induced HIF-1 survival signaling	adenyl nucleotide binding;adenyl ribonucleotide binding;alkali metal ion binding;antigen binding;ATP binding;binding;catalytic activity;cation binding;ion binding;kinase activity;magnesium ion binding;metal ion binding;MHC class II protein complex binding;MHC protein complex binding;nucleotide binding;phosphotransferase activity, alcohol group as acceptor;potassium ion binding;purine nucleotide b…	alcohol metabolic process;carbohydrate metabolic process;cell death;cellular metabolic process;cellular process;death;metabolic process;primary metabolic process;small molecule metabolic process	cell part;cell projection;cilium;cytoplasm;cytosol;extracellular matrix;extracellular organelle;intracellular membrane-bounded organelle;intracellular organelle;membrane;mitochondrion;nucleus;organelle;plasma membrane;vesicle	Carbon fixation in photosynthetic organisms;Glycolysis / Gluconeogenesis;Purine metabolism;Pyruvate metabolism;Type II diabetes mellitus	3D-structure;Acetylation;Allostericenzyme;Alternativesplicing;ATP-binding;Completeproteome;Cytoplasm;Directproteinsequencing;Glycolysis;Hydroxylation;Kinase;Magnesium;Metal-binding;Nucleotide-binding;Nucleus;Phosphoprotein;Polymorphism;Potassium;Pyruvate;Referenceproteome;Transferase;Ublconjugation	45	1074	45	High	Master Protein	P14618	Pyruvate kinase PKM OS=Homo sapiens OX=9606 GN=PKM PE=1 SV=4
31.8855133056641	32.1921463012695	32.6953163146973	32.2041091918945	31.8916244506836	32.494930267334	31.652437210083	32.3079032897949	31.1073150634766	31.1042976379395	32.683292388916	32.6635398864746	31.9460926055908	31.8400955200195	31.9904556274414	32.1220283508301	14;CHR_HSCHR14_3_CTG1		cell organization and biogenesis;cellular component movement;defense response;metabolic process;regulation of biological process;response to stimulus;transport	extracellular;membrane	protein binding		Inflammatory Response Pathway	antigen binding;binding	biological regulation;cellular component organization;cellular membrane organization;cellular metabolic process;cellular process;endocytosis;establishment of localization;homeostatic process;immune system process;macromolecule metabolic process;macromolecule modification;membrane invagination;membrane organization;metabolic process;multicellular organismal process;multi-organism process;primary m…	extracellular organelle;extracellular region;extracellular space;immunoglobulin complex;macromolecular complex;organelle;protein complex;vesicle		3D-structure;Chromophore;Chromosomalrearrangement;Completeproteome;Directproteinsequencing;Disulfidebond;Glycoprotein;ImmunoglobulinCregion;Immunoglobulindomain;Polymorphism;Referenceproteome;Repeat	30	2909	19	High	Master Protein	P01876	Immunoglobulin heavy constant alpha 1 OS=Homo sapiens OX=9606 GN=IGHA1 PE=1 SV=2
29.8458557128906	29.7382526397705	30.0145301818848	29.7213497161865	29.9042091369629	29.9766521453857	29.9565200805664	29.7637176513672	30.033712387085	30.2811412811279	29.6009349822998	29.8916244506836	30.3631496429443	30.1968593597412	29.7499046325684	30.4484977722168	1		cell differentiation;cell organization and biogenesis;regulation of biological process;response to stimulus	cytoplasm;cytosol;extracellular;membrane;mitochondrion;nucleus	enzyme regulator activity;protein binding	Aldosterone-regulated sodium reabsorption;Cell cycle;p53 signaling pathway	Calcium Regulation in the Cardiac Cell;DNA Damage Response;miRNA Regulation of DNA Damage Response;Myometrial Relaxation and Contraction Pathways	enzyme inhibitor activity;enzyme regulator activity;kinase inhibitor activity;kinase regulator activity;protein kinase C inhibitor activity;protein kinase inhibitor activity;protein kinase regulator activity;protein serine/threonine kinase inhibitor activity	anatomical structure development;biological regulation;biosynthetic process;cell death;cell development;cellular component organization;cellular metabolic process;cellular nitrogen compound metabolic process;cellular process;death;developmental process;macromolecule metabolic process;membrane organization;metabolic process;mitochondrion organization;nitrogen compound metabolic process;nucleobase-…	cell part;cytoplasm;cytosol;extracellular organelle;extracellular space;intracellular membrane-bounded organelle;intracellular organelle;membrane;nucleus;organelle;vesicle	Aldosterone-regulated sodium reabsorption;Cell cycle;p53 signaling pathway	3D-structure;Alternativesplicing;Completeproteome;Cytoplasm;Directproteinsequencing;Nucleus;Phosphoprotein;Polymorphism;Referenceproteome;Secreted;Ublconjugation	33	1511	30	High	Master Protein	P31947	14-3-3 protein sigma OS=Homo sapiens OX=9606 GN=SFN PE=1 SV=1
28.1352252960205	28.0053768157959	28.3443164825439	27.6815528869629	28.3513526916504	28.4656524658203	27.962272644043	27.9496479034424	28.4776992797852	28.4534358978271	27.7326202392578	27.8248825073242	28.4715976715088	28.5159149169922	28.3255081176758	28.4622554779053	13		cell differentiation;regulation of biological process;response to stimulus	cytoplasm;cytoskeleton	metal ion binding;protein binding			binding;cation binding;ion binding;metal ion binding;transition metal ion binding;zinc ion binding	anatomical structure development;cell differentiation;cellular process;developmental process;embryo development	cell part;cytoplasm;cytoskeleton;extracellular organelle;intracellular non-membrane-bounded organelle;intracellular organelle;organelle;vesicle		Acetylation;Alternativesplicing;Completeproteome;Cytoplasm;Directproteinsequencing;LIMdomain;Membrane;Metal-binding;Polymorphism;Referenceproteome;Repeat;Zinc	56	915	6	High	Master Protein	O95171-2	Isoform 2 of Sciellin OS=Homo sapiens OX=9606 GN=SCEL
24.0025272369385	23.7446098327637	25.030725479126	24.9850444793701	24.6953239440918	24.7327976226807	24.7322616577148	25.3805961608887	25.1635990142822	25.5758838653564	23.6318092346191	23.7649440765381	24.9025020599365	24.4539375305176	24.6010665893555	24.8616180419922	13		cell differentiation;regulation of biological process;response to stimulus	cytoplasm;cytoskeleton	metal ion binding;protein binding			binding;cation binding;ion binding;metal ion binding;transition metal ion binding;zinc ion binding	anatomical structure development;cell differentiation;cellular process;developmental process;embryo development	cell part;cytoplasm;cytoskeleton;extracellular organelle;intracellular non-membrane-bounded organelle;intracellular organelle;organelle;vesicle		Acetylation;Alternativesplicing;Completeproteome;Cytoplasm;Directproteinsequencing;LIMdomain;Membrane;Metal-binding;Polymorphism;Referenceproteome;Repeat;Zinc	55	852	5	High	Master Protein	O95171-3	Isoform 3 of Sciellin OS=Homo sapiens OX=9606 GN=SCEL
29.812915802002	30.17942237854	29.8048686981201	28.7587890625	29.85080909729	29.8204078674316	30.2015686035156	30.4854679107666	29.3690452575684	29.4562892913818	30.5294704437256	30.2264003753662	30.0384368896484	29.6725368499756	30.1588191986084	29.8125915527344	7		metabolic process;regulation of biological process;response to stimulus;transport	extracellular;membrane;nucleus	catalytic activity;protein binding;transporter activity			antigen binding;binding;catalytic activity;glycoprotein binding;hydrolase activity;hydrolase activity, acting on ester bonds;macromolecule transmembrane transporter activity;nuclease activity;peptide antigen binding;peptide binding;protein binding;protein transmembrane transporter activity;protein transporter activity;ribonuclease activity;substrate-specific transmembrane transporter activity;sub…	biological adhesion;biological regulation;cell adhesion;cellular process;detection of stimulus;establishment of localization;homeostatic process;immune system process;protein transport;response to chemical stimulus;response to stimulus;transmembrane transport;transport	cell part;extracellular organelle;extracellular region;extracellular space;intracellular membrane-bounded organelle;intracellular organelle;macromolecular complex;membrane;MHC protein complex;nucleus;organelle;plasma membrane;protein complex;vesicle		3D-structure;Completeproteome;Directproteinsequencing;Disulfidebond;Glycoprotein;Pyrrolidonecarboxylicacid;Referenceproteome;Secreted;Signal	36	1553	36	High	Master Protein	P25311	Zinc-alpha-2-glycoprotein OS=Homo sapiens OX=9606 GN=AZGP1 PE=1 SV=2
27.629976272583	26.3541851043701	26.871129989624	26.5869903564453	27.3576068878174	26.8558769226074	27.0422992706299	25.5924243927002	27.1120681762695	27.2994403839111	26.3628768920898	26.1324024200439	27.3948860168457	27.2016372680664	27.3711910247803	26.5364837646484	8		cell organization and biogenesis	cytoplasm;cytoskeleton;cytosol;membrane	protein binding;RNA binding;structural molecule activity			ankyrin binding;binding;cytoskeletal protein binding;protein binding;structural constituent of muscle;structural molecule activity	cell death;cell junction organization;cellular component assembly;cellular component disassembly;cellular component organization;cellular process;death;extracellular matrix organization;extracellular structure organization	cell part;cytoplasm;cytoskeleton;cytosol;extracellular organelle;intracellular non-membrane-bounded organelle;intracellular organelle;membrane;organelle;plasma membrane;vesicle		3D-structure;Acetylation;Actin-binding;Alternativesplicing;Celljunction;Coiledcoil;Completeproteome;Cytoplasm;Cytoskeleton;Directproteinsequencing;Diseasemutation;Epidermolysisbullosa;Limb-girdlemusculardystrophy;Phosphoprotein;Polymorphism;Referenceproteome;Repeat	87	508	82	High	Master Protein	Q15149	Plectin OS=Homo sapiens OX=9606 GN=PLEC PE=1 SV=3
28.9086723327637	28.9207611083984	29.0672225952148	29.4480018615723	28.8262672424316	29.5289649963379	28.2716312408447	29.1524753570557	29.1317577362061	29.6372699737549	28.5719051361084	29.4603366851807	28.9941902160645	29.5351276397705	28.6192607879639	29.4039726257324	16	Met-loss [N-Term]	cell organization and biogenesis;cellular homeostasis;metabolic process;regulation of biological process;transport	cytoplasm;cytoskeleton;cytosol;extracellular;membrane;nucleus;organelle lumen	catalytic activity;protein binding;RNA binding	Biosynthesis of amino acids;Carbon metabolism;Fructose and mannose metabolism;Glycolysis / Gluconeogenesis;HIF-1 signaling pathway;Metabolic pathways;Pentose phosphate pathway	Glycolysis and Gluconeogenesis;Sudden Infant Death Syndrome (SIDS) Susceptibility Pathways	actin binding;aldehyde-lyase activity;binding;carbohydrate binding;carbon-carbon lyase activity;catalytic activity;cytoskeletal protein binding;fructose binding;fructose-bisphosphate aldolase activity;identical protein binding;lyase activity;monosaccharide binding;protein binding;sugar binding;tubulin binding	alcohol metabolic process;biological regulation;biosynthetic process;carbohydrate metabolic process;catabolic process;cell activation;cellular component assembly;cellular component organization;cellular homeostasis;cellular metabolic process;cellular nitrogen compound metabolic process;cellular process;coagulation;cytoskeleton organization;establishment of localization;exocytosis;generation of pr…	cell part;cytoskeleton;cytosol;extracellular organelle;extracellular region;extracellular space;intracellular membrane-bounded organelle;intracellular non-membrane-bounded organelle;intracellular organelle;membrane;nucleus;organelle;vesicle	Carbon fixation in photosynthetic organisms;Fructose and mannose metabolism;Glycolysis / Gluconeogenesis;Pentose phosphate pathway	3D-structure;Acetylation;Alternativesplicing;Completeproteome;Cytoplasm;Directproteinsequencing;Diseasemutation;Glycogenstoragedisease;Glycolysis;Hereditaryhemolyticanemia;Lyase;Phosphoprotein;Polymorphism;Referenceproteome;Schiffbase	40	1177	33	High	Master Protein	P04075	Fructose-bisphosphate aldolase A OS=Homo sapiens OX=9606 GN=ALDOA PE=1 SV=2
26.6164512634277	26.7705211639404	26.6645908355713	26.8816337585449	26.4297523498535	26.6158866882324	26.1478862762451	26.4613399505615	27.0943126678467	27.1443786621094	26.1173839569092	26.4987545013428	26.8744945526123	27.2644863128662	26.2891731262207	26.8099746704102	X		cell organization and biogenesis;cellular component movement;metabolic process;regulation of biological process;response to stimulus;transport	cytoplasm;cytoskeleton;cytosol;extracellular;membrane;nucleus	protein binding;RNA binding;signal transducer activity	Focal adhesion;MAPK signaling pathway;Proteoglycans in cancer;Salmonella infection	Androgen receptor signaling pathway;Focal Adhesion;Hypothesized Pathways in Pathogenesis of Cardiovascular Disease;IL-4 Signaling Pathway;MAPK Signaling Pathway;Prolactin Signaling Pathway	actin binding;actin filament binding;binding;cytoskeletal protein binding;enzyme binding;Fc-gamma receptor I complex binding;glycoprotein binding;GTPase binding;identical protein binding;immunoglobulin receptor binding;molecular transducer activity;protein binding;protein dimerization activity;protein homodimerization activity;Rac GTPase binding;Ral GTPase binding;Ras GTPase binding;receptor bind…	anatomical structure formation involved in morphogenesis;anatomical structure morphogenesis;biological adhesion;biological regulation;biosynthetic process;cell activation;cell adhesion;cell junction organization;cell morphogenesis;cellular component assembly;cellular component morphogenesis;cellular component organization;cellular localization;cellular membrane organization;cellular metabolic pro…	cell body;cell part;cytoplasm;cytoskeleton;cytosol;extracellular organelle;extracellular region;intracellular membrane-bounded organelle;intracellular non-membrane-bounded organelle;intracellular organelle;macromolecular complex;membrane;neuronal cell body;nucleus;organelle;plasma membrane;protein complex;vesicle	Focal adhesion;MAPK signaling pathway	3D-structure;Acetylation;Actin-binding;Alternativesplicing;Ciliumbiogenesis/degradation;Completeproteome;Cytoplasm;Cytoskeleton;Directproteinsequencing;Diseasemutation;Isopeptidebond;Phosphoprotein;Polymorphism;Referenceproteome;Repeat;Ublconjugation	70	595	68	High	Master Protein	P21333	Filamin-A OS=Homo sapiens OX=9606 GN=FLNA PE=1 SV=4
27.0024127960205	30.3186912536621	32.5377349853516	33.6740264892578	27.8604507446289	28.3439922332764	27.0456066131592	25.4188060760498	26.0670986175537	27.9357223510742	26.1122856140137	25.615608215332	31.1484241485596	27.6371650695801	25.4045810699463	25.6347675323486	11	Met-loss [N-Term]	cell organization and biogenesis;coagulation;metabolic process;regulation of biological process;response to stimulus;transport	cytosol;extracellular;organelle lumen	antioxidant activity;catalytic activity;metal ion binding;protein binding;transporter activity	African trypanosomiasis;Malaria	Folate Metabolism;Selenium Micronutrient Network;Vitamin B12 Metabolism	binding;cation binding;heme binding;hemoglobin binding;ion binding;iron ion binding;metal ion binding;oxygen binding;oxygen transporter activity;protein binding;substrate-specific transporter activity;tetrapyrrole binding;transition metal ion binding;transporter activity	biological adhesion;biological regulation;catabolic process;cell adhesion;cellular component assembly;cellular component organization;cellular membrane organization;cellular metabolic process;cellular process;circulatory system process;coagulation;endocytosis;establishment of localization;gas transport;ion transport;macromolecular complex assembly;membrane invagination;membrane organization;metab…	cell part;cytosol;extracellular organelle;extracellular region;macromolecular complex;organelle;protein complex;vesicle	African trypanosomiasis;Malaria	3D-structure;Acetylation;Completeproteome;Congenitaldyserythropoieticanemia;Directproteinsequencing;Diseasemutation;Glycation;Glycoprotein;Heme;Hereditaryhemolyticanemia;Hypotensiveagent;Iron;Metal-binding;Oxygentransport;Phosphoprotein;Polymorphism;Pyruvate;Referenceproteome;S-nitrosylation;Transport;Vasoactive	26	876	18	High	Master Protein	P68871	Hemoglobin subunit beta OS=Homo sapiens OX=9606 GN=HBB PE=1 SV=2
26.6928291320801	30.7563629150391	32.0707893371582	33.4857139587402	26.7726554870605	28.3715324401855	26.7131214141846	25.9511756896973	25.7776050567627	27.996114730835	25.6807537078857	24.7075595855713	30.2025966644287	27.7270183563232	25.0360736846924	25.753231048584	16	Met-loss [N-Term];Met-loss+Acetyl [N-Term]	cell organization and biogenesis;metabolic process;regulation of biological process;response to stimulus;transport	cytosol;extracellular;membrane;organelle lumen	antioxidant activity;catalytic activity;metal ion binding;protein binding;transporter activity	African trypanosomiasis;Malaria	Effects of Nitric Oxide;Folate Metabolism;Selenium Micronutrient Network;Vitamin B12 Metabolism	binding;cation binding;heme binding;ion binding;iron ion binding;metal ion binding;oxygen binding;oxygen transporter activity;substrate-specific transporter activity;tetrapyrrole binding;transition metal ion binding;transporter activity	biological regulation;catabolic process;cellular component assembly;cellular component organization;cellular membrane organization;cellular metabolic process;cellular process;endocytosis;establishment of localization;gas transport;ion transport;macromolecular complex assembly;membrane invagination;membrane organization;metabolic process;protein complex assembly;response to chemical stimulus;respo…	cell part;cytosol;extracellular organelle;extracellular region;macromolecular complex;membrane;organelle;protein complex;ribonucleoprotein complex;small ribosomal subunit;vesicle	African trypanosomiasis;Malaria	3D-structure;Acetylation;Completeproteome;Directproteinsequencing;Diseasemutation;Glycation;Glycoprotein;Heme;Hereditaryhemolyticanemia;Iron;Metal-binding;Oxygentransport;Phosphoprotein;Polymorphism;Referenceproteome;Transport	19	890	19	High	Master Protein	P69905	Hemoglobin subunit alpha OS=Homo sapiens OX=9606 GN=HBA1 PE=1 SV=2
27.49831199646	27.8341255187988	28.090950012207	27.683069229126	27.8160705566406	27.9724941253662	27.9539260864258	27.9679260253906	28.1874103546143	28.2569484710693	27.7129421234131	27.4014377593994	27.7585201263428	28.1365699768066	27.6344871520996	27.7781143188477	11	Met-loss+Acetyl [N-Term]	cell communication;cell organization and biogenesis;metabolic process;regulation of biological process;response to stimulus;transport	cytoplasm;cytosol;endosome;extracellular;membrane;nucleus;organelle lumen;spliceosomal complex	catalytic activity;nucleotide binding;protein binding;RNA binding	Antigen processing and presentation;Endocytosis;Epstein-Barr virus infection;Estrogen signaling pathway;Influenza A;Legionellosis;Longevity regulating pathway - multiple species;MAPK signaling pathway;Measles;Protein processing in endoplasmic reticulum;Spliceosome;Toxoplasmosis	Exercise-induced Circadian Regulation;MAPK Signaling Pathway;Parkin-Ubiquitin Proteasomal System pathway	adenyl nucleotide binding;adenyl ribonucleotide binding;antigen binding;ATP binding;ATPase activity;ATPase activity, coupled;binding;C3HC4-type RING finger domain binding;catalytic activity;enzyme binding;G-protein-coupled receptor binding;heat shock protein binding;hydrolase activity;hydrolase activity, acting on acid anhydrides;hydrolase activity, acting on acid anhydrides, in phosphorus-contai…	biological regulation;biosynthetic process;cell communication;cell-cell signaling;cellular component disassembly;cellular component organization;cellular metabolic process;cellular nitrogen compound metabolic process;cellular process;establishment of localization;Golgi vesicle transport;locomotion;macromolecule metabolic process;membrane organization;metabolic process;mRNA metabolic process;mRNA …	cell part;cytoplasmic membrane-bounded vesicle;cytosol;extracellular organelle;extracellular space;intracellular;intracellular membrane-bounded organelle;intracellular non-membrane-bounded organelle;intracellular organelle;macromolecular complex;membrane;nucleolus;nucleoplasm;nucleus;organelle;plasma membrane;protein complex;ribonucleoprotein complex;spliceosomal complex;vesicle	Antigen processing and presentation;Endocytosis;MAPK signaling pathway;Measles;Protein processing in endoplasmic reticulum;Spliceosome;Toxoplasmosis	3D-structure;Acetylation;Alternativesplicing;ATP-binding;Cellmembrane;Chaperone;Completeproteome;Cytoplasm;Directproteinsequencing;Host-virusinteraction;Membrane;Methylation;mRNAprocessing;mRNAsplicing;Nucleotide-binding;Nucleus;Phosphoprotein;Polymorphism;Referenceproteome;Repressor;Spliceosome;Stressresponse;Transcription;Transcriptionregulation;Ublconjugation	45	886	32	High	Master Protein	P11142	Heat shock cognate 71 kDa protein OS=Homo sapiens OX=9606 GN=HSPA8 PE=1 SV=1
27.7109050750732	27.7065658569336	27.8562297821045	27.3020038604736	27.9111938476563	27.6587314605713	28.016019821167	27.9647979736328	28.2244186401367	28.3476142883301	27.4955310821533	27.6624908447266	27.6565818786621	28.2149105072021	27.9299297332764	27.6413631439209	6;CHR_HSCHR6_MHC_APD_CTG1;CHR_HSCHR6_MHC_COX_CTG1;CHR_HSCHR6_MHC_DBB_CTG1;CHR_HSCHR6_MHC_QBL_CTG1		cell organization and biogenesis;metabolic process;regulation of biological process;response to stimulus;transport	cytoplasm;cytoskeleton;cytosol;endoplasmic reticulum;extracellular;mitochondrion;nucleus	catalytic activity;nucleotide binding;protein binding;receptor activity;RNA binding	Antigen processing and presentation;Endocytosis;Epstein-Barr virus infection;Estrogen signaling pathway;Influenza A;Legionellosis;Longevity regulating pathway - multiple species;MAPK signaling pathway;Measles;Prion diseases;Protein processing in endoplasmic reticulum;Spliceosome;Toxoplasmosis	Apoptosis Modulation and Signaling;Apoptosis Modulation by HSP70;MAPK Signaling Pathway;NRF2 pathway;Parkin-Ubiquitin Proteasomal System pathway;VEGFA-VEGFR2 Signaling Pathway					Acetylation;ATP-binding;Chaperone;Completeproteome;Cytoplasm;Directproteinsequencing;Hostcellreceptorforvirusentry;Methylation;Nucleotide-binding;Phosphoprotein;Polymorphism;Receptor;Referenceproteome;Stressresponse	44	908	40	High	Master Protein	P0DMV9	Heat shock 70 kDa protein 1B OS=Homo sapiens OX=9606 GN=HSPA1B PE=1 SV=1
26.0075874328613	26.3708248138428	25.7598075866699	27.7731761932373	26.7261600494385	26.9383659362793	26.2759342193604	27.6757698059082	26.8378467559814	28.194787979126	25.5481777191162	26.6660594940186	26.920862197876	27.7883453369141	26.0813522338867	27.6540775299072	19			extracellular						cell part;cytoplasm;extracellular organelle;organelle;vesicle		Alternativesplicing;Completeproteome;Polymorphism;Referenceproteome;Secreted;Signal	38	363	22	High	Master Protein	Q6UWP8	Suprabasin OS=Homo sapiens OX=9606 GN=SBSN PE=1 SV=2
27.3360195159912	27.0443477630615	27.7083683013916	27.2506217956543	27.5454921722412	27.2740993499756	27.6026363372803	27.5381336212158	27.9188442230225	27.941577911377	27.2307281494141	27.2650947570801	27.675500869751	27.797758102417	27.7100925445557	27.3445529937744	9		cell communication;cell death;cell differentiation;cell organization and biogenesis;metabolic process;regulation of biological process;response to stimulus;transport	cell surface;cytoplasm;endoplasmic reticulum;membrane;mitochondrion;nucleus;organelle lumen	catalytic activity;metal ion binding;nucleotide binding;protein binding	Antigen processing and presentation;Prion diseases;Protein export;Protein processing in endoplasmic reticulum;Thyroid hormone synthesis	Apoptosis-related network due to altered Notch3 in ovarian cancer;MAPK Signaling Pathway;Parkin-Ubiquitin Proteasomal System pathway;Photodynamic therapy-induced unfolded protein response	adenyl nucleotide binding;adenyl ribonucleotide binding;ATP binding;ATPase activity;binding;calcium ion binding;catalytic activity;cation binding;chaperone binding;enzyme binding;glycoprotein binding;hydrolase activity;hydrolase activity, acting on acid anhydrides;hydrolase activity, acting on acid anhydrides, in phosphorus-containing anhydrides;ion binding;metal ion binding;misfolded protein bin…	anatomical structure development;biological regulation;catabolic process;cell activation;cell communication;cellular metabolic process;cellular process;coagulation;developmental process;establishment of localization;exocytosis;macromolecule metabolic process;metabolic process;multicellular organismal process;primary metabolic process;protein folding;protein metabolic process;proteolysis;proteolys…	cell part;cell surface;cytoplasmic membrane-bounded vesicle;endoplasmic reticulum;extracellular organelle;intracellular membrane-bounded organelle;intracellular organelle;macromolecular complex;membrane;midbody;mitochondrion;nucleus;organelle;plasma membrane;protein complex;vesicle	Prion diseases;Protein export;Protein processing in endoplasmic reticulum	3D-structure;Acetylation;ATP-binding;Completeproteome;Cytoplasm;Directproteinsequencing;Endoplasmicreticulum;Methylation;Nitration;Nucleotide-binding;Phosphoprotein;Polymorphism;Referenceproteome;Signal	46	997	44	High	Master Protein	P11021	Endoplasmic reticulum chaperone BiP OS=Homo sapiens OX=9606 GN=HSPA5 PE=1 SV=2
27.9564590454102	27.8219203948975	28.2075996398926	28.0982284545898	27.83078956604	28.5192642211914	27.7386169433594	27.9900455474854	28.3693008422852	28.62819480896	27.838996887207	28.159875869751	27.8652534484863	28.6154823303223	27.6559276580811	27.9084796905518	X	Met-loss+Acetyl [N-Term]	cell differentiation;metabolic process;regulation of biological process;response to stimulus	cytoplasm;cytosol;membrane	catalytic activity;nucleotide binding;protein binding	Biosynthesis of amino acids;Carbon metabolism;Glycolysis / Gluconeogenesis;HIF-1 signaling pathway;Metabolic pathways	Cori Cycle;Glycolysis and Gluconeogenesis;Photodynamic therapy-induced HIF-1 survival signaling	adenyl nucleotide binding;adenyl ribonucleotide binding;ATP binding;binding;catalytic activity;kinase activity;nucleotide binding;phosphoglycerate kinase activity;phosphotransferase activity, carboxyl group as acceptor;purine nucleotide binding;purine ribonucleoside triphosphate binding;purine ribonucleotide binding;ribonucleotide binding;transferase activity;transferase activity, transferring ph…	alcohol metabolic process;biosynthetic process;carbohydrate metabolic process;cell differentiation;cellular metabolic process;cellular process;developmental process;metabolic process;phosphorus metabolic process;primary metabolic process;small molecule metabolic process	cell part;cytosol;extracellular organelle;membrane;organelle;vesicle	Carbon fixation in photosynthetic organisms;Glycolysis / Gluconeogenesis	3D-structure;Acetylation;Alternativesplicing;ATP-binding;Completeproteome;Cytoplasm;Directproteinsequencing;Diseasemutation;Glycolysis;Hereditaryhemolyticanemia;Kinase;Nucleotide-binding;Phosphoprotein;Polymorphism;Referenceproteome;Transferase	43	911	43	High	Master Protein	P00558	Phosphoglycerate kinase 1 OS=Homo sapiens OX=9606 GN=PGK1 PE=1 SV=3
27.247730255127	28.2087783813477	26.7908191680908	28.226188659668	26.7711219787598	28.0160274505615	26.280101776123	27.650691986084	27.042200088501	28.5555362701416	27.7930870056152	28.5643997192383	27.5212535858154	28.8448696136475	27.1939506530762	28.3202648162842	9	Met-loss [N-Term]	cell death;cell organization and biogenesis;metabolic process;regulation of biological process;response to stimulus;transport	cytoplasm;cytoskeleton;cytosol;extracellular;membrane;nucleus;organelle lumen	metal ion binding;protein binding		Regulation of Actin Cytoskeleton;Senescence and Autophagy in Cancer	actin binding;binding;calcium ion binding;cation binding;cytoskeletal protein binding;ion binding;metal ion binding;myosin binding;myosin II binding;protein binding;protein domain specific binding	aging;anatomical structure development;anatomical structure morphogenesis;biological regulation;cell death;cell development;cellular component assembly;cellular component disassembly;cellular component morphogenesis;cellular component organization;cellular macromolecular complex assembly;cellular membrane organization;cellular process;cytoskeleton organization;death;developmental process;growth;m…	cell part;cell projection;cytoplasm;cytoskeleton;cytosol;extracellular organelle;extracellular region;extracellular space;intracellular non-membrane-bounded organelle;intracellular organelle;macromolecular complex;membrane;organelle;plasma membrane;protein complex;vesicle	Fc gamma R-mediated phagocytosis;Regulation of actin cytoskeleton	3D-structure;Acetylation;Actin-binding;Actincapping;Alternativeinitiation;Alternativesplicing;Amyloid;Amyloidosis;Calcium;Ciliumbiogenesis/degradation;Completeproteome;Cornealdystrophy;Cytoplasm;Cytoskeleton;Directproteinsequencing;Diseasemutation;Disulfidebond;Metal-binding;Phosphoprotein;Polymorphism;Referenceproteome;Repeat;Secreted;Signal	42	685	2	High	Master Protein	P06396-2	Isoform 2 of Gelsolin OS=Homo sapiens OX=9606 GN=GSN
27.8945865631104	28.0516414642334	28.0061264038086	27.7794876098633	28.4490814208984	28.3867969512939	28.4870796203613	28.0938720703125	28.1807842254639	28.3525524139404	28.0301742553711	27.9546604156494	28.0562000274658	28.1499042510986	28.4580078125	28.131498336792	17	Acetyl [N-Term]	cell death;cell organization and biogenesis;cellular component movement;regulation of biological process;response to stimulus;transport	cytoplasm;cytoskeleton;cytosol;extracellular;membrane;nucleus;organelle lumen	protein binding;signal transducer activity;structural molecule activity	Acute myeloid leukemia;Arrhythmogenic right ventricular cardiomyopathy (ARVC);Pathways in cancer;Transcriptional misregulation in cancer	Arrhythmogenic Right Ventricular Cardiomyopathy;Corticotropin-releasing hormone signaling pathway;Ectoderm Differentiation	alpha-catenin binding;binding;cadherin binding;cell adhesion molecule binding;enzyme binding;identical protein binding;molecular transducer activity;phosphatase binding;protein binding;protein binding transcription factor activity;protein dimerization activity;protein homodimerization activity;protein phosphatase binding;signal transducer activity;structural constituent of cell wall;structural mo…	anatomical structure development;biological adhesion;biological regulation;cell adhesion;cell junction organization;cell motility;cellular component assembly;cellular component movement;cellular component organization;cellular process;cytoskeleton organization;detection of stimulus;developmental process;establishment of localization;locomotion;macromolecular complex assembly;organelle organizatio…	cell part;cytoplasm;cytoskeleton;cytosol;extracellular organelle;intracellular membrane-bounded organelle;intracellular non-membrane-bounded organelle;intracellular organelle;macromolecular complex;membrane;nucleus;organelle;plasma membrane;protein complex;vesicle	Acute myeloid leukemia;Arrhythmogenic right ventricular cardiomyopathy (ARVC);Pathways in cancer	3D-structure;Acetylation;Cardiomyopathy;Celladhesion;Celljunction;Completeproteome;Cytoplasm;Cytoskeleton;Directproteinsequencing;Diseasemutation;Glycoprotein;Membrane;Palmoplantarkeratoderma;Phosphoprotein;Polymorphism;Referenceproteome;Repeat	37	1004	34	High	Master Protein	P14923	Junction plakoglobin OS=Homo sapiens OX=9606 GN=JUP PE=1 SV=3
26.3792362213135	26.7631301879883	26.8093070983887	26.4793148040771	26.902307510376	26.7483806610107	26.2287902832031	27.0781917572021	26.875675201416	27.0256233215332	26.3385200500488	27.1463775634766	26.7863941192627	27.1407470703125	26.2832489013672	26.5586776733398	9	Met-loss+Acetyl [N-Term]	cell communication;cell organization and biogenesis;metabolic process;regulation of biological process;response to stimulus;transport	cytoplasm;cytosol;endoplasmic reticulum;extracellular;membrane;nucleus;organelle lumen;proteasome	catalytic activity;enzyme regulator activity;nucleotide binding;protein binding;RNA binding	Legionellosis;Protein processing in endoplasmic reticulum		adenyl nucleotide binding;adenyl ribonucleotide binding;ADP binding;ATP binding;ATPase activity;binding;catalytic activity;enzyme activator activity;enzyme binding;enzyme regulator activity;hydrolase activity;hydrolase activity, acting on acid anhydrides;hydrolase activity, acting on acid anhydrides, in phosphorus-containing anhydrides;lipid binding;nucleoside-triphosphatase activity;nucleotide b…	biological regulation;biosynthetic process;carbohydrate metabolic process;catabolic process;cellular component assembly;cellular component organization;cellular metabolic process;cellular nitrogen compound metabolic process;cellular process;DNA metabolic process;DNA repair;establishment of localization;Golgi vesicle transport;macromolecular complex assembly;macromolecule metabolic process;macromo…	cell part;cytoplasm;cytosol;endoplasmic reticulum;extracellular organelle;intracellular membrane-bounded organelle;intracellular organelle;lipid particle;macromolecular complex;membrane;nucleoplasm;nucleus;organelle;proteasome complex;protein complex;ubiquitin ligase complex;vesicle	Protein processing in endoplasmic reticulum	3D-structure;Acetylation;Amyotrophiclateralsclerosis;ATP-binding;Completeproteome;Cytoplasm;Directproteinsequencing;Diseasemutation;DNAdamage;DNArepair;Endoplasmicreticulum;Hydrolase;Lipid-binding;Methylation;Neurodegeneration;Nucleotide-binding;Nucleus;Phosphoprotein;Referenceproteome;Transport;Ublconjugation;Ublconjugationpathway	51	685	51	High	Master Protein	P55072	Transitional endoplasmic reticulum ATPase OS=Homo sapiens OX=9606 GN=VCP PE=1 SV=4
28.2465991973877	28.2699432373047	27.5492153167725	29.3433227539063	26.8841457366943	27.5037498474121	28.0465068817139	27.9647979736328	27.2456722259521	27.70924949646	27.4819183349609	27.8774738311768	27.2980499267578	28.3442897796631	27.440616607666	27.4891166687012	12		regulation of biological process	extracellular	enzyme regulator activity			endopeptidase inhibitor activity;endopeptidase regulator activity;enzyme inhibitor activity;enzyme regulator activity;peptidase inhibitor activity;peptidase regulator activity;serine-type endopeptidase inhibitor activity	biological regulation	extracellular organelle;extracellular space;organelle;vesicle		Alternativesplicing;Baitregion;Completeproteome;Disulfidebond;Glycoprotein;Polymorphism;Proteaseinhibitor;Referenceproteome;Secreted;Serineproteaseinhibitor;Signal;Thioesterbond	45	890	45	High	Master Protein	A8K2U0	Alpha-2-macroglobulin-like protein 1 OS=Homo sapiens OX=9606 GN=A2ML1 PE=1 SV=3
26.1898097991943	25.7994327545166	25.8608875274658	27.3155193328857	25.8430957794189	26.233678817749	25.430305480957	25.5780277252197	25.6088962554932	26.1194095611572	25.6720237731934	25.2298049926758	25.981876373291	26.0231456756592	25.4044494628906	25.4893112182617	19	Met-loss+Acetyl [N-Term]	cell organization and biogenesis;cellular component movement;regulation of biological process;response to stimulus	cytoplasm;cytosol;membrane	catalytic activity;motor activity;nucleotide binding;protein binding	Regulation of actin cytoskeleton;Salmonella infection;Tight junction		actin-dependent ATPase activity;adenyl nucleotide binding;adenyl ribonucleotide binding;ATP binding;ATPase activity;ATPase activity, coupled;binding;catalytic activity;hydrolase activity;hydrolase activity, acting on acid anhydrides;hydrolase activity, acting on acid anhydrides, in phosphorus-containing anhydrides;microfilament motor activity;motor activity;nucleoside-triphosphatase activity;nucl…	anatomical structure development;anatomical structure morphogenesis;behavior;biological regulation;cellular component morphogenesis;cellular component movement;cellular component organization;cellular homeostasis;cellular ion homeostasis;cellular process;cytoskeleton organization;developmental process;homeostatic process;locomotion;metabolic process;mitochondrion organization;multicellular organi…	cell part;cell projection;cytosol;extracellular organelle;macromolecular complex;membrane;neuron projection;organelle;protein complex;site of polarized growth;vesicle	Tight junction;Viral myocarditis	3D-structure;Acetylation;Actin-binding;Alternativesplicing;ATP-binding;Calmodulin-binding;Cellshape;Coiledcoil;Completeproteome;Deafness;Directproteinsequencing;Diseasemutation;Motorprotein;Myosin;Neuropathy;Non-syndromicdeafness;Nucleotide-binding;Phosphoprotein;Polymorphism;Referenceproteome	57	611	52	High	Master Protein	Q7Z406	Myosin-14 OS=Homo sapiens OX=9606 GN=MYH14 PE=1 SV=2
23.2389373779297	21.6475963592529	24.5982780456543	22.7011032104492	22.284839630127	22.3883399963379	22.9145412445068	22.8033561706543	23.2427959442139	24.9843864440918	21.9598731994629	22.8884315490723	22.5533046722412	24.6030807495117	23.8304328918457	24.0056934356689	12		cell death;cell differentiation	cytosol	catalytic activity;motor activity;structural molecule activity			structural molecule activity	cell differentiation;cellular process;developmental process	cell part;extracellular organelle;macromolecular complex;organelle;protein complex;vesicle		Coiledcoil;Completeproteome;Diseasemutation;Intermediatefilament;Keratin;Polymorphism;Referenceproteome	35	3086	4	High	Master Protein	O95678	Keratin, type II cytoskeletal 75 OS=Homo sapiens OX=9606 GN=KRT75 PE=1 SV=2
28.7404022216797	28.8982543945313	29.2791519165039	30.232292175293	28.5438671112061	28.8986415863037	28.4539947509766	28.648078918457	28.6088218688965	30.0383949279785	28.8923473358154	29.3478088378906	28.5850563049316	29.6299057006836	28.0637493133545	28.9381694793701													29	1110	15	High	Master Protein	P0DOX5	Immunoglobulin gamma-1 heavy chain OS=Homo sapiens OX=9606 PE=1 SV=2
30.2013549804688	30.039623260498	30.3511276245117	30.3777904510498	30.7020263671875	30.8239040374756	30.6303672790527	30.690788269043	31.248649597168	31.0286731719971	30.4862804412842	30.4366512298584	30.6607799530029	30.9181804656982	30.6311054229736	31.0288162231445	7		cellular component movement;metabolic process;regulation of biological process;response to stimulus	cytoplasm;cytoskeleton;cytosol;membrane;nucleus;proteasome	enzyme regulator activity;protein binding;RNA binding	Amoebiasis;Epstein-Barr virus infection;MAPK signaling pathway;VEGF signaling pathway	Apoptosis-related network due to altered Notch3 in ovarian cancer;ATM Signaling Network in Development and Disease;Fas Ligand (FasL) pathway and Stress induction of Heat Shock Proteins (HSP) regulation;MAPK Signaling Pathway;p38 MAPK Signaling Pathway;VEGFA-VEGFR2 Signaling Pathway	binding;enzyme binding;enzyme inhibitor activity;enzyme regulator activity;identical protein binding;kinase binding;kinase inhibitor activity;kinase regulator activity;protein binding;protein kinase binding;protein kinase C binding;protein kinase C inhibitor activity;protein kinase inhibitor activity;protein kinase regulator activity;protein serine/threonine kinase inhibitor activity;small conjug…	biological adhesion;biological regulation;cell adhesion;cellular component movement;cellular process;homeostatic process;macromolecule metabolic process;metabolic process;multi-organism process;regulation of protein modification process;regulation of translation;response to biotic stimulus;response to chemical stimulus;response to stimulus;response to stress;signal transduction	cell part;cytoplasm;cytoskeleton;cytosol;extracellular organelle;extracellular space;intracellular membrane-bounded organelle;intracellular non-membrane-bounded organelle;intracellular organelle;macromolecular complex;membrane;nucleus;organelle;plasma membrane;proteasome complex;protein complex;vesicle	Amoebiasis;MAPK signaling pathway;VEGF signaling pathway	3D-structure;Acetylation;Chaperone;Charcot-Marie-Toothdisease;Completeproteome;Cytoplasm;Cytoskeleton;Directproteinsequencing;Diseasemutation;Neurodegeneration;Neuropathy;Nucleus;Phosphoprotein;Referenceproteome;Stressresponse	24	1444	24	High	Master Protein	P04792	Heat shock protein beta-1 OS=Homo sapiens OX=9606 GN=HSPB1 PE=1 SV=2
27.2788906097412	27.7483978271484	26.5584545135498	26.9000854492188	26.80934715271	27.2130889892578	27.9555130004883	28.5435237884521	27.4773979187012	27.883487701416	27.0456371307373	27.0000076293945	26.7507495880127	27.6757507324219	28.0347175598145	28.0266513824463	17		defense response;metabolic process;response to stimulus	cytoplasm;extracellular;membrane	antioxidant activity;catalytic activity;metal ion binding	Salivary secretion		binding;cation binding;heme binding;ion binding;iron ion binding;metal ion binding;tetrapyrrole binding;transition metal ion binding	catabolic process;cellular metabolic process;cellular process;detection of stimulus;metabolic process;multi-organism process;organic acid metabolic process;response to biotic stimulus;response to chemical stimulus;response to oxidative stress;response to stimulus;response to stress;small molecule metabolic process;sulfur compound metabolic process;xenobiotic metabolic process	cell part;cytoplasm;extracellular organelle;extracellular space;organelle;vesicle	Salivary secretion	Alternativesplicing;Calcium;Completeproteome;Disulfidebond;Glycoprotein;Heme;Hydrogenperoxide;Iron;Metal-binding;Oxidoreductase;Peroxidase;Phosphoprotein;Polymorphism;Referenceproteome;Secreted;Signal	46	725	46	High	Master Protein	P22079	Lactoperoxidase OS=Homo sapiens OX=9606 GN=LPO PE=1 SV=2
28.2255229949951	27.8437480926514	28.4577617645264	27.627513885498	28.1738605499268	28.6214752197266	27.6490783691406	27.7238388061523	28.1917018890381	28.3998184204102	28.1532745361328	28.1185970306396	28.2854480743408	28.5039615631104	27.7262840270996	28.0410213470459	12		development;metabolic process	cytosol;nucleus	catalytic activity;protein binding		Cori Cycle;Fatty Acid Beta Oxidation;Glycolysis and Gluconeogenesis	binding;catalytic activity;enzyme binding;intramolecular oxidoreductase activity;intramolecular oxidoreductase activity, interconverting aldoses and ketoses;isomerase activity;protein binding;triose-phosphate isomerase activity;ubiquitin protein ligase binding	alcohol metabolic process;biosynthetic process;carbohydrate metabolic process;catabolic process;cellular metabolic process;cellular nitrogen compound metabolic process;cellular process;cofactor metabolic process;developmental process;heterocycle metabolic process;metabolic process;multicellular organismal development;multicellular organismal process;nitrogen compound metabolic process;nucleobase-…	cell part;cytosol;extracellular organelle;extracellular space;intracellular membrane-bounded organelle;intracellular organelle;nucleus;organelle;vesicle	Carbon fixation in photosynthetic organisms;Fructose and mannose metabolism;Glycolysis / Gluconeogenesis;Inositol phosphate metabolism	3D-structure;Acetylation;Alternativepromoterusage;Alternativesplicing;Completeproteome;Directproteinsequencing;Diseasemutation;Gluconeogenesis;Glycolysis;Hereditaryhemolyticanemia;Isomerase;Nitration;Pentoseshunt;Phosphoprotein;Polymorphism;Referenceproteome	31	857	31	High	Master Protein	P60174-1	Isoform 2 of Triosephosphate isomerase OS=Homo sapiens OX=9606 GN=TPI1
25.4532070159912	26.7319355010986	26.3571739196777	27.7159252166748	26.2089099884033	25.7197723388672	24.6280937194824	25.3086471557617	25.5635566711426	27.2611904144287	25.7447357177734	26.9815769195557	25.266134262085	26.9621620178223	24.56813621521	26.3721485137939	19		cell organization and biogenesis;defense response;metabolic process;regulation of biological process;response to stimulus;transport	extracellular;membrane;organelle lumen	catalytic activity;enzyme regulator activity;protein binding	Chagas disease (American trypanosomiasis);Complement and coagulation cascades;Herpes simplex infection;Legionellosis;Leishmaniasis;Pertussis;Phagosome;Staphylococcus aureus infection;Systemic lupus erythematosus;Tuberculosis;Viral carcinogenesis	Allograft Rejection;Complement Activation;Complement and Coagulation Cascades;TYROBP Causal Network	binding;C5a anaphylatoxin chemotactic receptor binding;C5L2 anaphylatoxin chemotactic receptor binding;endopeptidase inhibitor activity;endopeptidase regulator activity;enzyme inhibitor activity;enzyme regulator activity;G-protein-coupled receptor binding;peptidase inhibitor activity;peptidase regulator activity;protein binding;receptor binding	biological regulation;cellular ketone metabolic process;cellular lipid metabolic process;cellular metabolic process;cellular process;immune system process;lipid metabolic process;macromolecule metabolic process;metabolic process;organic acid metabolic process;primary metabolic process;protein metabolic process;regulation of protein modification process;regulation of transport;response to stimulus…	cell part;extracellular organelle;extracellular region;extracellular space;membrane;organelle;plasma membrane;vesicle	Chagas disease (American trypanosomiasis);Complement and coagulation cascades;ko05152;Leishmaniasis;Phagosome;Staphylococcus aureus infection;Systemic lupus erythematosus	3D-structure;Age-relatedmaculardegeneration;Cleavageonpairofbasicresidues;Complementalternatepathway;Complementpathway;Completeproteome;Directproteinsequencing;Diseasemutation;Disulfidebond;Fattyacidmetabolism;Glycoprotein;Hemolyticuremicsyndrome;Immunity;Inflammatoryresponse;Innateimmunity;Lipidmetabolism;Phosphoprotein;Polymorphism;Referenceproteome;Secreted;Signal;Thioesterbond	48	421	48	High	Master Protein	P01024	Complement C3 OS=Homo sapiens OX=9606 GN=C3 PE=1 SV=2
29.8649005889893	29.9417190551758	30.2938175201416	29.3961734771729	30.2721519470215	30.8424110412598	31.2980690002441	31.195671081543	28.8257503509521	29.2070350646973	30.8757343292236	30.9838466644287	29.6759300231934	30.0075435638428	31.0451412200928	30.3539981842041	10		cell differentiation;defense response;development;metabolic process;regulation of biological process;response to stimulus;transport	cytoplasm;extracellular;membrane	DNA binding;protein binding;receptor activity;signal transducer activity	Salivary secretion		binding;calcium-dependent protein binding;cargo receptor activity;enzyme binding;molecular transducer activity;pattern recognition receptor activity;protein binding;receptor activity;scavenger receptor activity;signal transducer activity;signaling receptor activity;zymogen binding	biological regulation;cell differentiation;cell proliferation;cellular component organization;cellular membrane organization;cellular process;developmental process;endocytosis;establishment of localization;immune system process;membrane invagination;membrane organization;multi-organism process;protein transport;response to biotic stimulus;response to stimulus;response to stress;signal transductio…	cell part;cytoplasm;extracellular matrix;extracellular organelle;extracellular region;extracellular space;membrane;organelle;proteinaceous extracellular matrix;vesicle	Salivary secretion	Alternativesplicing;Antiviraldefense;Completeproteome;Developmentalprotein;Differentiation;Disulfidebond;Glycoprotein;Host-virusinteraction;Polymorphism;Proteintransport;Proto-oncogene;Referenceproteome;Repeat;Secreted;Signal;Transport;Tumorsuppressor	33	1282	33	High	Master Protein	Q9UGM3	Deleted in malignant brain tumors 1 protein OS=Homo sapiens OX=9606 GN=DMBT1 PE=1 SV=2
27.4506549835205	27.3780784606934	28.0121536254883	28.013557434082	27.9465255737305	27.4826850891113	27.3943328857422	27.8699722290039	28.0663089752197	28.2354354858398	27.612865447998	27.4793014526367	28.0819244384766	28.1518898010254	27.9053936004639	27.8507976531982	9		cell organization and biogenesis;cellular component movement;defense response;regulation of biological process;response to stimulus;transport	cytoplasm;cytoskeleton;cytosol;extracellular;nucleus;organelle lumen	catalytic activity;nucleotide binding;protein binding;RNA binding;structural molecule activity	Gap junction;Pathogenic Escherichia coli infection;Phagosome	Parkin-Ubiquitin Proteasomal System pathway;Pathogenic Escherichia coli infection	binding;catalytic activity;double-stranded RNA binding;GTP binding;GTPase activity;guanyl nucleotide binding;guanyl ribonucleotide binding;hydrolase activity;hydrolase activity, acting on acid anhydrides;hydrolase activity, acting on acid anhydrides, in phosphorus-containing anhydrides;MHC class I protein binding;MHC protein binding;nucleic acid binding;nucleoside-triphosphatase activity;nucleoti…	biological regulation;cell cycle;cell killing;cellular component assembly;cellular component movement;cellular component organization;cellular macromolecular complex assembly;cellular metabolic process;cellular process;cytoskeleton organization;immune system process;macromolecular complex assembly;macromolecule metabolic process;metabolic process;mitotic cell cycle;organelle assembly;organelle or…	cell part;cytoskeleton;cytosol;extracellular organelle;intracellular membrane-bounded organelle;intracellular non-membrane-bounded organelle;intracellular organelle;macromolecular complex;nucleus;organelle;protein complex;vesicle	Gap junction;Pathogenic Escherichia coli infection;Phagosome	Acetylation;Completeproteome;Cytoplasm;Cytoskeleton;GTP-binding;Microtubule;Nucleotide-binding;Phosphoprotein;Referenceproteome	29	739	2	High	Master Protein	P68371	Tubulin beta-4B chain OS=Homo sapiens OX=9606 GN=TUBB4B PE=1 SV=1
27.27197265625	27.4373054504395	27.5159721374512	27.8215503692627	26.6006717681885	27.2349243164063	26.105131149292	26.7817859649658	27.1395626068115	27.3795757293701	26.5587177276611	27.3907222747803	27.6002979278564	28.052152633667	26.6879806518555	27.5311508178711	10		cell differentiation;cell organization and biogenesis;cellular component movement;metabolic process;regulation of biological process;response to stimulus	cytoplasm;cytoskeleton;cytosol;membrane	protein binding;RNA binding;structural molecule activity	Epstein-Barr virus infection;MicroRNAs in cancer	Allograft Rejection;Apoptosis-related network due to altered Notch3 in ovarian cancer;Primary Focal Segmental Glomerulosclerosis FSGS;Spinal Cord Injury;Striated Muscle Contraction;T-Cell antigen Receptor (TCR) Signaling Pathway;TGF-B Signaling in Thyroid Cells for Epithelial-Mesenchymal Transition	binding;double-stranded RNA binding;glycoprotein binding;identical protein binding;nucleic acid binding;protein binding;protein C-terminus binding;RNA binding;scaffold protein binding;structural constituent of cytoskeleton;structural constituent of eye lens;structural molecule activity	anatomical structure development;biological regulation;cell death;cell development;cell differentiation;cellular component disassembly;cellular component movement;cellular component organization;cellular process;cytoskeleton organization;death;developmental process;organelle organization;response to stimulus;signal transduction;viral reproduction	cell leading edge;cell part;cell projection;cytoplasm;cytoskeleton;cytosol;extracellular organelle;intracellular membrane-bounded organelle;intracellular non-membrane-bounded organelle;intracellular organelle;macromolecular complex;membrane;microbody;neuron projection;organelle;peroxisome;plasma membrane;protein complex;vesicle		3D-structure;Acetylation;Cataract;Coiledcoil;Completeproteome;Cytoplasm;Directproteinsequencing;Diseasemutation;Glycoprotein;Host-virusinteraction;Intermediatefilament;Phosphoprotein;Referenceproteome;S-nitrosylation	42	710	38	High	Master Protein	P08670	Vimentin OS=Homo sapiens OX=9606 GN=VIM PE=1 SV=4
26.9108180999756	27.4129066467285	27.0837516784668	28.827507019043	24.5765914916992	26.5991401672363	25.2614517211914	25.4073352813721	25.9913635253906	27.4777164459229	27.3203201293945	27.4719924926758	25.8906669616699	27.3638381958008	25.9619159698486	27.3428115844727	16		defense response;metabolic process;regulation of biological process;response to stimulus;transport	extracellular;organelle lumen	antioxidant activity;catalytic activity;protein binding			antioxidant activity;binding;catalytic activity;hemoglobin binding;protein binding	biological regulation;cellular component organization;cellular membrane organization;cellular process;endocytosis;establishment of localization;immune system process;membrane invagination;membrane organization;multi-organism process;response to biotic stimulus;response to chemical stimulus;response to oxidative stress;response to stimulus;response to stress;transport;vesicle-mediated transport	cell part;extracellular organelle;extracellular region;extracellular space;macromolecular complex;organelle;protein complex;vesicle		3D-structure;Acutephase;Alternativesplicing;Antibiotic;Antimicrobial;Antioxidant;Completeproteome;Directproteinsequencing;Diseasemutation;Disulfidebond;Glycoprotein;Hemoglobin-binding;Immunity;Polymorphism;Referenceproteome;Repeat;Secreted;Serineproteasehomolog;Signal;Sushi	31	476	31	High	Master Protein	P00738	Haptoglobin OS=Homo sapiens OX=9606 GN=HP PE=1 SV=1
26.9087219238281	27.077917098999	26.8312244415283	27.2218532562256	27.1820945739746	27.7423362731934	26.5304679870605	27.6237506866455	27.2239608764648	27.9391632080078	26.4651775360107	27.2317485809326	27.3657722473145	27.9324550628662	26.9984569549561	27.8286781311035	6		cell differentiation;cell organization and biogenesis;cellular component movement;metabolic process;regulation of biological process;response to stimulus;transport	cytoplasm;cytoskeleton;cytosol;endosome;membrane	protein binding;RNA binding	Gastric acid secretion;Leukocyte transendothelial migration;MicroRNAs in cancer;Pathogenic Escherichia coli infection;Proteoglycans in cancer;Regulation of actin cytoskeleton	AGE/RAGE pathway;Pathogenic Escherichia coli infection;Regulation of Actin Cytoskeleton;VEGFA-VEGFR2 Signaling Pathway	actin binding;actin filament binding;binding;cell adhesion molecule binding;cytoskeletal protein binding;protein binding	anatomical structure development;biological adhesion;biological regulation;cell adhesion;cell development;cellular component assembly;cellular component organization;cellular membrane organization;cellular metabolic process;cellular process;cytoskeleton organization;developmental process;endocytosis;establishment of localization;establishment or maintenance of cell polarity;locomotion;macromolecu…	apical part of cell;brush border;cell body;cell part;cell projection;cytoplasm;cytoskeleton;cytosol;extracellular organelle;extracellular space;filopodium;intracellular non-membrane-bounded organelle;intracellular organelle;macromolecular complex;membrane;microvillus;nucleolus;organelle;plasma membrane;protein complex;vesicle	Gastric acid secretion;Leukocyte transendothelial migration;Pathogenic Escherichia coli infection;Regulation of actin cytoskeleton	3D-structure;Acetylation;Cellmembrane;Cellprojection;Cellshape;Completeproteome;Cytoplasm;Cytoskeleton;Directproteinsequencing;Membrane;Phosphoprotein;Polymorphism;Referenceproteome;S-nitrosylation	43	645	31	High	Master Protein	P15311	Ezrin OS=Homo sapiens OX=9606 GN=EZR PE=1 SV=4
27.0599708557129	26.957332611084	28.0347919464111	28.6777381896973	26.9686241149902	26.8438205718994	26.4387378692627	25.9447708129883	27.1905345916748	27.8801460266113	28.0198745727539	28.2975769042969	27.0231227874756	27.1517333984375	26.6851863861084	26.9764995574951	14;CHR_HSCHR14_3_CTG1		cell organization and biogenesis;defense response;metabolic process;regulation of biological process;response to stimulus	extracellular;membrane	catalytic activity;protein binding			antigen binding;binding	biological regulation;immune system process;macromolecule metabolic process;metabolic process;primary metabolic process;protein metabolic process;response to stimulus;response to stress	extracellular organelle;extracellular region;extracellular space;organelle;vesicle		3D-structure;Completeproteome;Directproteinsequencing;Disulfidebond;Glycoprotein;ImmunoglobulinCregion;Immunoglobulindomain;Referenceproteome;Secreted	23	764	12	High	Master Protein	P01859	Immunoglobulin heavy constant gamma 2 OS=Homo sapiens OX=9606 GN=IGHG2 PE=1 SV=2
26.4246578216553	27.1172981262207	27.7929134368896	29.2743892669678	26.1206321716309	27.5164031982422	25.7115879058838	27.0224647521973	27.3793926239014	29.175012588501	27.7204647064209	28.0450096130371	26.4811305999756	27.7804756164551	26.9545383453369	27.6455764770508	11		cell organization and biogenesis;cell proliferation;cellular component movement;metabolic process;regulation of biological process;response to stimulus;transport	cell surface;cytosol;endosome;extracellular;membrane;nucleus;organelle lumen	enzyme regulator activity;protein binding;transporter activity	African trypanosomiasis;Fat digestion and absorption;PPAR signaling pathway;Vitamin digestion and absorption	Folate Metabolism;PPAR Alpha Pathway;PPAR signaling pathway;Selenium Micronutrient Network;Statin Pathway;Vitamin B12 Metabolism	alcohol binding;amine binding;apolipoprotein A-I receptor binding;apolipoprotein receptor binding;beta-amyloid binding;binding;cation binding;chemorepellent activity;cholesterol binding;cholesterol transporter activity;enzyme activator activity;enzyme binding;enzyme inhibitor activity;enzyme regulator activity;high-density lipoprotein particle binding;high-density lipoprotein particle receptor bi…	alcohol metabolic process;amine metabolic process;anatomical structure development;anatomical structure morphogenesis;biological regulation;biosynthetic process;cell activation;cell motility;cell proliferation;cellular component assembly;cellular component morphogenesis;cellular component movement;cellular component organization;cellular lipid metabolic process;cellular membrane organization;cell…	cell part;cell surface;cytoplasmic membrane-bounded vesicle;cytosol;endosome;extracellular organelle;extracellular region;extracellular space;intracellular membrane-bounded organelle;intracellular organelle;macromolecular complex;membrane;nucleus;organelle;plasma membrane;vesicle	African trypanosomiasis;Fat digestion and absorption;PPAR signaling pathway;Vitamin digestion and absorption	3D-structure;Amyloid;Amyloidosis;Atherosclerosis;Cholesterolmetabolism;Completeproteome;Directproteinsequencing;Diseasemutation;Glycation;Glycoprotein;HDL;Lipidmetabolism;Lipidtransport;Lipoprotein;Neuropathy;Oxidation;Palmitate;Phosphoprotein;Polymorphism;Referenceproteome;Repeat;Secreted;Signal;Steroidmetabolism;Sterolmetabolism;Transport	36	623	36	High	Master Protein	P02647	Apolipoprotein A-I OS=Homo sapiens OX=9606 GN=APOA1 PE=1 SV=1
32.1059532165527	32.6974411010742	29.5930080413818	29.3048915863037	31.8573169708252	31.7981853485107	30.8059272766113	31.1097068786621	28.3444004058838	28.4936828613281	30.7705154418945	30.1494331359863	27.6954593658447	26.5975570678711	32.3392677307129	32.2682685852051	20		regulation of biological process;response to stimulus	extracellular	enzyme regulator activity;protein binding	Salivary secretion		cysteine-type endopeptidase inhibitor activity;endopeptidase inhibitor activity;endopeptidase regulator activity;enzyme inhibitor activity;enzyme regulator activity;peptidase inhibitor activity;peptidase regulator activity	biological regulation;detection of stimulus;homeostatic process;response to chemical stimulus;response to stimulus	extracellular organelle;extracellular space;organelle;vesicle	Salivary secretion	Completeproteome;Directproteinsequencing;Disulfidebond;Phosphoprotein;Polymorphism;Proteaseinhibitor;Referenceproteome;Secreted;Signal;Thiolproteaseinhibitor	21	4089	13	High	Master Protein	P01036	Cystatin-S OS=Homo sapiens OX=9606 GN=CST4 PE=1 SV=3
31.8421001434326	32.5867195129395	31.233736038208	31.8660202026367	31.5678653717041	31.7432460784912	31.2057018280029	32.3563690185547	31.1871566772461	31.7509365081787	33.1860466003418	33.6280403137207	31.4305019378662	32.3058280944824	31.5524711608887	31.7647838592529	12		defense response;metabolic process;response to stimulus;transport	extracellular;organelle lumen	catalytic activity;protein binding	Salivary secretion		binding;catalytic activity;hydrolase activity;hydrolase activity, acting on glycosyl bonds;hydrolase activity, hydrolyzing O-glycosyl compounds;identical protein binding;lysozyme activity;protein binding	biological regulation;cell death;cellular process;death;homeostatic process;multi-organism process;response to biotic stimulus;response to stimulus;response to stress	extracellular organelle;extracellular region;extracellular space;organelle;vesicle	Salivary secretion	3D-structure;Amyloid;Amyloidosis;Antimicrobial;Bacteriolyticenzyme;Completeproteome;Directproteinsequencing;Diseasemutation;Disulfidebond;Glycosidase;Hydrolase;Polymorphism;Referenceproteome;Secreted;Signal	20	1599	20	High	Master Protein	P61626	Lysozyme C OS=Homo sapiens OX=9606 GN=LYZ PE=1 SV=1
25.9390487670898	26.1036224365234	27.0367679595947	26.7264251708984	26.6589698791504	27.0872192382813	26.1392936706543	26.0548057556152	26.4205226898193	26.5697860717773	26.8225440979004	26.9014434814453	26.7033882141113	26.8721389770508	26.7630424499512	27.0211277008057	1		defense response;response to stimulus		catalytic activity;nucleotide binding			binding;catalytic activity;GTP binding;GTPase activity;guanyl nucleotide binding;guanyl ribonucleotide binding;hydrolase activity;hydrolase activity, acting on acid anhydrides;hydrolase activity, acting on acid anhydrides, in phosphorus-containing anhydrides;nucleoside-triphosphatase activity;nucleotide binding;purine nucleotide binding;purine ribonucleoside triphosphate binding;purine ribonucleo…	cellular process;immune system process;multi-organism process;response to biotic stimulus;response to chemical stimulus;response to stimulus;response to stress	extracellular organelle;organelle;vesicle		Alternativesplicing;Completeproteome;GTP-binding;Nucleotide-binding;Polymorphism;Referenceproteome	37	489	37	High	Master Protein	Q6ZN66	Guanylate-binding protein 6 OS=Homo sapiens OX=9606 GN=GBP6 PE=2 SV=1
27.4591522216797	27.5413246154785	26.4133396148682	26.4166870117188	26.8440208435059	26.9084815979004	26.1816730499268	27.6549663543701	25.9473514556885	26.6703071594238	25.7672328948975	25.9439716339111	26.6280002593994	27.3615627288818	26.212574005127	26.5918445587158	5		cell death;cell differentiation;cell organization and biogenesis;regulation of biological process	cytoplasm;cytosol;endoplasmic reticulum;extracellular;membrane	enzyme regulator activity;protein binding			endopeptidase inhibitor activity;endopeptidase regulator activity;enzyme inhibitor activity;enzyme regulator activity;peptidase inhibitor activity;peptidase regulator activity;serine-type endopeptidase inhibitor activity	biological regulation;cell differentiation;cellular component organization;cellular process;developmental process;extracellular matrix organization;extracellular structure organization;growth;molting cycle;multicellular organismal process	cell cortex;cell part;cytoplasm;cytosol;endoplasmic reticulum;extracellular organelle;extracellular region;intracellular membrane-bounded organelle;intracellular organelle;membrane;organelle;vesicle		3D-structure;Alternativesplicing;Cleavageonpairofbasicresidues;Completeproteome;Directproteinsequencing;Disulfidebond;Hypotrichosis;Ichthyosis;Polymorphism;Proteaseinhibitor;Referenceproteome;Repeat;Secreted;Serineproteaseinhibitor;Signal	45	469	45	High	Master Protein	Q9NQ38	Serine protease inhibitor Kazal-type 5 OS=Homo sapiens OX=9606 GN=SPINK5 PE=1 SV=2
25.2939834594727	24.366081237793	25.5279560089111	25.4431076049805	25.5965213775635	24.8281936645508	25.3565425872803	25.1752853393555	26.2837562561035	25.5650405883789	25.2571601867676	25.0963859558105	25.7912349700928	25.3432731628418	25.1748447418213	25.0262756347656	6;CHR_HSCHR6_MHC_APD_CTG1;CHR_HSCHR6_MHC_COX_CTG1;CHR_HSCHR6_MHC_DBB_CTG1;CHR_HSCHR6_MHC_MANN_CTG1;CHR_HSCHR6_MHC_MCF_CTG1;CHR_HSCHR6_MHC_QBL_CTG1;CHR_HSCHR6_MHC_SSTO_CTG1	Met-loss [N-Term]	cell division;cell organization and biogenesis;cellular component movement;defense response;regulation of biological process;response to stimulus;transport	cytoplasm;cytoskeleton;extracellular;membrane;nucleus;organelle lumen	catalytic activity;nucleotide binding;protein binding;structural molecule activity	Gap junction;Pathogenic Escherichia coli infection;Phagosome	Parkin-Ubiquitin Proteasomal System pathway;Pathogenic Escherichia coli infection	binding;catalytic activity;enzyme binding;GTP binding;GTPase activity;guanyl nucleotide binding;guanyl ribonucleotide binding;hydrolase activity;hydrolase activity, acting on acid anhydrides;hydrolase activity, acting on acid anhydrides, in phosphorus-containing anhydrides;MHC class I protein binding;MHC protein binding;nucleoside-triphosphatase activity;nucleotide binding;protein binding;purine …	biological regulation;cell cycle;cell division;cell killing;cellular component assembly;cellular component movement;cellular component organization;cellular macromolecular complex assembly;cellular process;cytoskeleton organization;cytoskeleton-dependent intracellular transport;establishment of localization;immune system process;macromolecular complex assembly;mitotic cell cycle;organelle assembl…	cell body;cell part;cytoskeleton;cytosol;extracellular organelle;intracellular membrane-bounded organelle;intracellular non-membrane-bounded organelle;intracellular organelle;macromolecular complex;nucleus;organelle;protein complex;vesicle	Gap junction;Pathogenic Escherichia coli infection;Phagosome	3D-structure;Acetylation;Completeproteome;Cytoplasm;Cytoskeleton;Directproteinsequencing;Diseasemutation;GTP-binding;Isopeptidebond;Methylation;Microtubule;Nucleotide-binding;Phosphoprotein;Referenceproteome;Ublconjugation	27	725	4	High	Master Protein	P07437	Tubulin beta chain OS=Homo sapiens OX=9606 GN=TUBB PE=1 SV=2
24.8366146087646	24.8697757720947	24.9891891479492	25.2713146209717	24.5882415771484	24.8859539031982	25.3158950805664	25.444465637207	26.6477031707764	27.006814956665	25.1335716247559	25.037805557251	26.6601238250732	26.5696582794189	26.2943458557129	27.4840068817139	1	Met-loss+Acetyl [N-Term]	cell death;regulation of biological process	cytoskeleton;cytosol;extracellular	metal ion binding			binding;calcium ion binding;cation binding;ion binding;metal ion binding		cell part;cytoskeleton;extracellular matrix;intracellular non-membrane-bounded organelle;intracellular organelle;organelle;proteinaceous extracellular matrix		Calcium;Completeproteome;Extracellularmatrix;Metal-binding;Polymorphism;Referenceproteome;Repeat;Secreted	38	347	38	High	Master Protein	Q6XPR3	Repetin OS=Homo sapiens OX=9606 GN=RPTN PE=1 SV=1
29.8938941955566	29.2915344238281	30.2209796905518	29.3787288665771	29.871654510498	29.918924331665	29.9853820800781	29.7460899353027	30.3568153381348	30.3298740386963	29.8718128204346	29.9205570220947	29.8621559143066	29.9332580566406	29.5617828369141	29.4514865875244	7	Acetyl [N-Term];Met-loss [N-Term];Met-loss+Acetyl [N-Term]	cell organization and biogenesis;cellular component movement;metabolic process;regulation of biological process;response to stimulus;transport	cytoplasm;cytosol;extracellular;membrane;nucleus;organelle lumen	catalytic activity;protein binding;RNA binding		Prolactin Signaling Pathway	binding;catalytic activity;cis-trans isomerase activity;isomerase activity;peptide binding;peptidyl-prolyl cis-trans isomerase activity;protein binding;unfolded protein binding;virion binding	biological regulation;biosynthetic process;cell activation;cell motility;cellular component assembly;cellular component movement;cellular component organization;cellular metabolic process;cellular nitrogen compound metabolic process;cellular process;coagulation;DNA metabolic process;DNA replication;establishment of localization;exocytosis;immune system process;interspecies interaction between org…	cell part;cytosol;extracellular organelle;extracellular region;extracellular space;intracellular membrane-bounded organelle;intracellular organelle;membrane;nucleus;organelle;vesicle		3D-structure;Acetylation;Alternativesplicing;Completeproteome;Cyclosporin;Cytoplasm;Directproteinsequencing;Glycoprotein;Host-virusinteraction;Isomerase;Isopeptidebond;Phosphoprotein;Referenceproteome;Rotamase;Secreted;Ublconjugation	20	1352	20	High	Master Protein	P62937	Peptidyl-prolyl cis-trans isomerase A OS=Homo sapiens OX=9606 GN=PPIA PE=1 SV=2
24.5123100280762	24.3433589935303	24.6244564056396	25.2476425170898	23.4346141815186	24.0377750396729	22.1291618347168	23.6361389160156	24.2665557861328	24.6469497680664	24.0653514862061	24.5828723907471	24.7859706878662	25.3612499237061	23.1263065338135	23.4128665924072	14		cell differentiation;cell organization and biogenesis;regulation of biological process;transport	cytoplasm;cytoskeleton;cytosol;extracellular;membrane;organelle lumen	metal ion binding;protein binding;RNA binding	Adherens junction;Amoebiasis;Arrhythmogenic right ventricular cardiomyopathy (ARVC);Focal adhesion;Leukocyte transendothelial migration;Regulation of actin cytoskeleton;Systemic lupus erythematosus;Tight junction;Viral carcinogenesis	Arrhythmogenic Right Ventricular Cardiomyopathy;Focal Adhesion;Regulation of Actin Cytoskeleton	binding;calcium ion binding;cation binding;cytoskeletal protein binding;double-stranded RNA binding;integrin binding;ion binding;ion channel binding;ligand-dependent nuclear receptor transcription coactivator activity;metal ion binding;nucleic acid binding;protein binding;protein binding transcription factor activity;protein complex binding;receptor binding;RNA binding;transcription coactivator a…	biological regulation;cell activation;cell junction organization;cellular component assembly;cellular component organization;cellular process;coagulation;cytoskeleton organization;establishment of localization;exocytosis;extracellular matrix organization;extracellular structure organization;multicellular organismal process;organelle organization;regulation of body fluid levels;secretion;transport…	cell part;cell projection;cytoplasm;cytoskeleton;cytosol;extracellular organelle;extracellular region;extracellular space;intracellular membrane-bounded organelle;intracellular non-membrane-bounded organelle;intracellular organelle;membrane;neuron projection;nucleus;organelle;plasma membrane;pseudopodium;vesicle	Adherens junction;Amoebiasis;Arrhythmogenic right ventricular cardiomyopathy (ARVC);Focal adhesion;Leukocyte transendothelial migration;Regulation of actin cytoskeleton;Systemic lupus erythematosus;Tight junction	3D-structure;Acetylation;Actin-binding;Alternativesplicing;Calcium;Celljunction;Cellmembrane;Cellprojection;Completeproteome;Cytoplasm;Cytoskeleton;Directproteinsequencing;Diseasemutation;Membrane;Metal-binding;Phosphoprotein;Polymorphism;Referenceproteome;Repeat	44	529	20	High	Master Protein	P12814	Alpha-actinin-1 OS=Homo sapiens OX=9606 GN=ACTN1 PE=1 SV=2
26.0777454376221	25.8853988647461	26.7234573364258	26.4759063720703	27.2350654602051	27.1473503112793	27.0019588470459	26.7272529602051	27.690673828125	27.5095176696777	26.1697235107422	26.2611865997314	26.8172283172607	26.8640480041504	27.1807765960693	27.3136882781982	X			cytoplasm;cytoskeleton	metal ion binding;protein binding			binding;cation binding;ion binding;metal ion binding;transition metal ion binding;zinc ion binding		cell part;cytoplasm;cytoskeleton;intracellular non-membrane-bounded organelle;intracellular organelle;membrane;organelle;plasma membrane		Alternativesplicing;Celljunction;Completeproteome;Cytoplasm;Cytoskeleton;LIMdomain;Metal-binding;Referenceproteome;Zinc	40	497	1	High	Master Protein	O15231	Zinc finger protein 185 OS=Homo sapiens OX=9606 GN=ZNF185 PE=1 SV=3
28.2846431732178	28.3824806213379	28.7304916381836	28.4111423492432	28.4942531585693	28.445140838623	28.2597351074219	28.4987277984619	28.9895648956299	29.1429195404053	28.1692924499512	28.1804275512695	29.2576942443848	28.807466506958	28.7752952575684	29.0529289245605	6		metabolic process;regulation of biological process;response to stimulus;transport	cytoplasm;cytoskeleton;cytosol;extracellular;membrane;nucleus;organelle lumen	catalytic activity;nucleotide binding;protein binding;RNA binding	Legionellosis;RNA transport	Translation Factors	binding;catalytic activity;enzyme binding;GTP binding;GTPase activity;guanyl nucleotide binding;guanyl ribonucleotide binding;hydrolase activity;hydrolase activity, acting on acid anhydrides;hydrolase activity, acting on acid anhydrides, in phosphorus-containing anhydrides;kinase binding;nucleic acid binding;nucleoside-triphosphatase activity;nucleotide binding;protein binding;protein kinase bind…	biological regulation;biosynthetic process;cellular metabolic process;cellular nitrogen compound metabolic process;cellular process;macromolecule metabolic process;metabolic process;nitrogen compound metabolic process;nucleobase-containing compound metabolic process;primary metabolic process;protein metabolic process;response to chemical stimulus;response to endogenous stimulus;response to stimul…	cell part;cytoplasm;cytoskeleton;cytosol;extracellular organelle;extracellular space;intracellular membrane-bounded organelle;intracellular non-membrane-bounded organelle;intracellular organelle;macromolecular complex;membrane;nucleolus;nucleus;organelle;protein complex;vesicle	RNA transport	3D-structure;Acetylation;Alternativesplicing;Completeproteome;Cytoplasm;Directproteinsequencing;Elongationfactor;GTP-binding;Methylation;Nucleotide-binding;Nucleus;Phosphoprotein;Proteinbiosynthesis;Referenceproteome;Transcription;Transcriptionregulation;Ublconjugation	24	774	24	High	Master Protein	P68104	Elongation factor 1-alpha 1 OS=Homo sapiens OX=9606 GN=EEF1A1 PE=1 SV=1
25.8630714416504	26.3159484863281	25.7989444732666	26.3806571960449	27.0529289245605	27.2436962127686	25.3402538299561	26.0168876647949	27.2389106750488	27.1413116455078	25.6995868682861	26.5651893615723	26.1747665405273	27.1921234130859	26.9532032012939	27.7240695953369	1	Met-loss+Acetyl [N-Term]	cell death;cell differentiation;metabolic process;response to stimulus	cytoplasm;cytoskeleton;cytosol	protein binding;structural molecule activity		Corticotropin-releasing hormone signaling pathway	binding;binding, bridging;protein binding;protein binding, bridging;structural molecule activity	cell differentiation;cellular metabolic process;cellular process;developmental process;macromolecule metabolic process;macromolecule modification;metabolic process;peptidyl-amino acid modification;primary metabolic process;protein metabolic process;protein modification process;response to abiotic stimulus;response to stimulus	cell part;cytoplasm;cytoskeleton;extracellular organelle;intracellular non-membrane-bounded organelle;intracellular organelle;organelle;vesicle		3D-structure;Completeproteome;Cytoplasm;Directproteinsequencing;Isopeptidebond;Keratinization;Lipoprotein;Polymorphism;Referenceproteome;Repeat	31	441	31	High	Master Protein	P07476	Involucrin OS=Homo sapiens OX=9606 GN=IVL PE=1 SV=2
27.382532119751	29.8170509338379	27.7073841094971	28.7895259857178	27.6935577392578	29.4168014526367	27.4449939727783	27.856912612915	27.8014163970947	29.3558025360107	27.9841289520264	29.478572845459	27.3505020141602	29.6665954589844	27.589786529541	29.0414619445801	1	Met-loss+Acetyl [N-Term]	cell organization and biogenesis;cellular component movement	cytoskeleton;cytosol	protein binding;structural molecule activity		Striated Muscle Contraction		cellular component movement;cellular process;multicellular organismal process;muscle contraction	cell part;cytoskeleton;cytosol;extracellular organelle;intracellular non-membrane-bounded organelle;intracellular organelle;organelle;vesicle	Cardiac muscle contraction;Dilated cardiomyopathy;Hypertrophic cardiomyopathy (HCM);Pathways in cancer;Thyroid cancer	Acetylation;Actin-binding;Alternativesplicing;Chromosomalrearrangement;Coiledcoil;Completeproteome;Cytoplasm;Cytoskeleton;Directproteinsequencing;Diseasemutation;Muscleprotein;Nemalinemyopathy;Phosphoprotein;Proto-oncogene;Referenceproteome	34	689	17	High	Master Protein	P06753-2	Isoform 2 of Tropomyosin alpha-3 chain OS=Homo sapiens OX=9606 GN=TPM3
25.8708267211914	26.0201396942139	26.3471336364746	26.644983291626	26.6688899993896	26.617805480957	26.6799716949463	26.8817329406738	26.9718685150146	27.2677173614502	25.9334392547607	26.012544631958	25.9854679107666	26.9459457397461	26.6734466552734	26.9082050323486	15	Met-loss+Acetyl [N-Term]	cell organization and biogenesis;metabolic process;transport	cytoplasm;cytosol;endoplasmic reticulum;membrane;nucleus;ribosome	protein binding;RNA binding;structural molecule activity	Ribosome	Cytoplasmic Ribosomal Proteins	binding;nucleic acid binding;RNA binding;structural constituent of ribosome;structural molecule activity	biosynthetic process;catabolic process;cellular component disassembly;cellular component organization;cellular metabolic process;cellular nitrogen compound metabolic process;cellular process;establishment of localization;macromolecule metabolic process;metabolic process;mRNA metabolic process;nitrogen compound metabolic process;nucleobase-containing compound metabolic process;primary metabolic pr…	cell part;cytoplasm;cytosol;extracellular organelle;intracellular membrane-bounded organelle;intracellular non-membrane-bounded organelle;intracellular organelle;macromolecular complex;membrane;nucleolus;nucleus;organelle;ribonucleoprotein complex;vesicle	Ribosome	3D-structure;Acetylation;Citrullination;Completeproteome;Directproteinsequencing;Phosphoprotein;Referenceproteome;Ribonucleoprotein;Ribosomalprotein	32	545	32	High	Master Protein	P36578	60S ribosomal protein L4 OS=Homo sapiens OX=9606 GN=RPL4 PE=1 SV=5
27.42551612854	27.2681045532227	28.2032318115234	27.6207389831543	27.7711086273193	27.4694671630859	28.1405010223389	27.4415702819824	27.1683883666992	26.5390701293945	28.0608234405518	27.9972553253174	27.452356338501	26.4924373626709	27.7242374420166	27.140209197998	2		cell organization and biogenesis;cellular component movement;defense response;metabolic process;regulation of biological process;response to stimulus;transport	extracellular;membrane	catalytic activity;protein binding			antigen binding;binding	biological regulation;cellular component organization;cellular membrane organization;cellular process;endocytosis;establishment of localization;homeostatic process;immune system process;macromolecule metabolic process;membrane invagination;membrane organization;metabolic process;primary metabolic process;protein metabolic process;response to stimulus;response to stress;transport;vesicle-mediated …	cell part;extracellular organelle;extracellular region;extracellular space;membrane;organelle;plasma membrane;vesicle		3D-structure;Completeproteome;Directproteinsequencing;Diseasemutation;Disulfidebond;ImmunoglobulinCregion;Immunoglobulindomain;Referenceproteome	17	2066	5	High	Master Protein	P01834	Immunoglobulin kappa constant OS=Homo sapiens OX=9606 GN=IGKC PE=1 SV=2
31.73708152771	31.7278671264648	31.3476448059082	31.8889236450195	31.9069213867188	31.8650856018066	31.4839382171631	31.9035243988037	31.9207801818848	32.0985794067383	31.8990917205811	32.0328979492188	31.9956855773926	32.1572647094727	31.3007164001465	31.8918342590332	1	Acetyl [N-Term]	cell death;cellular component movement;defense response;metabolic process;regulation of biological process;response to stimulus;transport	cytoplasm;cytoskeleton;cytosol;extracellular;membrane;nucleus;organelle lumen	metal ion binding;protein binding			arachidonic acid binding;binding;calcium ion binding;carboxylic acid binding;cation binding;cytoskeletal protein binding;fatty acid binding;icosanoid binding;icosatetraenoic acid binding;ion binding;lipid binding;metal ion binding;microtubule binding;monocarboxylic acid binding;protein binding;RAGE receptor binding;receptor binding;Toll-like receptor 4 binding;Toll-like receptor binding;transitio…	autophagy;biological adhesion;biological regulation;catabolic process;cell adhesion;cell motility;cellular component movement;cellular metabolic process;cellular process;cytokine production;immune system process;locomotion;macromolecule metabolic process;macromolecule modification;metabolic process;multicellular organismal process;multi-organism process;peptidyl-amino acid modification;primary me…	cell part;cytoskeleton;cytosol;extracellular organelle;extracellular region;extracellular space;intracellular membrane-bounded organelle;intracellular non-membrane-bounded organelle;intracellular organelle;membrane;nucleus;organelle;plasma membrane;vesicle		3D-structure;Antimicrobial;Apoptosis;Autophagy;Calcium;Cellmembrane;Chemotaxis;Completeproteome;Cytoplasm;Cytoskeleton;Directproteinsequencing;Immunity;Inflammatoryresponse;Innateimmunity;Membrane;Metal-binding;Referenceproteome;Repeat;Secreted;S-nitrosylation;Zinc	17	1429	17	High	Master Protein	P05109	Protein S100-A8 OS=Homo sapiens OX=9606 GN=S100A8 PE=1 SV=1
25.5824508666992	24.8443775177002	24.8995838165283	25.6164932250977	25.1887550354004	25.3639869689941	26.1768951416016	25.383228302002	25.5608139038086	25.8852977752686	24.9990177154541	25.4501056671143	25.2370662689209	26.1032600402832	25.169340133667	25.8248081207275	X		cell differentiation;cell organization and biogenesis;cell proliferation;cellular component movement;regulation of biological process;response to stimulus	cell surface;cytoplasm;cytoskeleton;cytosol;membrane;nucleus	protein binding;RNA binding;structural molecule activity	Leukocyte transendothelial migration;Measles;Proteoglycans in cancer;Regulation of actin cytoskeleton	AGE/RAGE pathway;Glial Cell Differentiation;Regulation of Actin Cytoskeleton	binding;cell adhesion molecule binding;double-stranded RNA binding;enzyme binding;kinase binding;nucleic acid binding;protein binding;protein kinase binding;receptor binding;RNA binding;structural constituent of cytoskeleton;structural molecule activity	anatomical structure development;biological adhesion;biological regulation;cell adhesion;cell development;cell motility;cellular component movement;cellular process;developmental process;immune system process;locomotion;membrane docking	apical part of cell;cell part;cell projection;cytoplasm;cytoskeleton;extracellular organelle;extracellular space;filopodium;intracellular membrane-bounded organelle;intracellular non-membrane-bounded organelle;intracellular organelle;membrane;microvillus;nucleus;organelle;plasma membrane;vesicle	Leukocyte transendothelial migration;Measles;Regulation of actin cytoskeleton	3D-structure;Acetylation;Cellmembrane;Cellprojection;Completeproteome;Cytoplasm;Cytoskeleton;Directproteinsequencing;Membrane;Phosphoprotein;Referenceproteome;S-nitrosylation	42	459	30	High	Master Protein	P26038	Moesin OS=Homo sapiens OX=9606 GN=MSN PE=1 SV=3
26.9587936401367	27.1441249847412	26.8072128295898	26.9622631072998	27.174352645874	27.0967388153076	26.2290267944336	26.8101577758789	26.4780025482178	26.9792079925537	27.2512989044189	27.312707901001	27.311071395874	27.4215202331543	26.854793548584	26.9907379150391	18		cell death;cell organization and biogenesis;regulation of biological process;response to stimulus;transport	cytoskeleton;cytosol;membrane	metal ion binding;protein binding	Staphylococcus aureus infection		binding;calcium ion binding;cation binding;gamma-catenin binding;ion binding;metal ion binding;protein binding;toxin binding	biological adhesion;biological regulation;cell adhesion;cell death;cell junction organization;cellular component assembly;cellular component disassembly;cellular component organization;cellular process;death;multicellular organismal process;regulation of protein stability;response to chemical stimulus;response to endogenous stimulus;response to stimulus	cell part;cytosol;extracellular organelle;membrane;organelle;plasma membrane;vesicle	Staphylococcus aureus infection	Alternativesplicing;Calcium;Celladhesion;Celljunction;Cellmembrane;Cleavageonpairofbasicresidues;Completeproteome;Glycoprotein;Hypotrichosis;Membrane;Metal-binding;Palmoplantarkeratoderma;Phosphoprotein;Polymorphism;Referenceproteome;Repeat;Signal;Transmembrane;Transmembranehelix	31	630	31	High	Master Protein	Q02413	Desmoglein-1 OS=Homo sapiens OX=9606 GN=DSG1 PE=1 SV=2
31.2525329589844	30.8683452606201	30.6809158325195	31.1733512878418	30.5153026580811	31.1925888061523	30.7325172424316	30.9709739685059	31.1096248626709	31.3039321899414	30.7995643615723	31.0530109405518	30.6715221405029	31.7969837188721	30.4948024749756	31.1821460723877	1;12;6		cell organization and biogenesis;metabolic process;regulation of biological process;response to stimulus	chromosome;extracellular;membrane;nucleus	DNA binding;protein binding;RNA binding	Alcoholism;Systemic lupus erythematosus;Viral carcinogenesis	Gastric Cancer Network 1;Histone Modifications;Type II interferon signaling (IFNG)	binding;catalytic activity;demethylase activity;DNA binding;histone binding;histone demethylase activity;histone demethylase activity (H4-K20 specific);nucleic acid binding;protein binding	biological regulation;cell cycle;cellular component assembly;cellular component organization;cellular macromolecular complex assembly;cellular metabolic process;cellular nitrogen compound metabolic process;cellular process;chromatin modification;chromatin organization;chromosome organization;DNA metabolic process;DNA modification;gene silencing;histone modification;homeostatic process;macromolecu…	cell part;chromosome;extracellular organelle;extracellular region;intracellular membrane-bounded organelle;intracellular non-membrane-bounded organelle;intracellular organelle;macromolecular complex;membrane;nuclear chromosome;nucleoplasm;nucleosome;nucleus;organelle;protein complex;vesicle	Systemic lupus erythematosus	3D-structure;Acetylation;Chromosomalrearrangement;Chromosome;Citrullination;Completeproteome;Directproteinsequencing;DNA-binding;Isopeptidebond;Methylation;Nucleosomecore;Nucleus;Phosphoprotein;Polymorphism;Referenceproteome;Ublconjugation	19	2141	19	High	Master Protein	P62805	Histone H4 OS=Homo sapiens OX=9606 GN=H4C1 PE=1 SV=2
27.8076763153076	26.8839588165283	27.1489524841309	27.1172637939453	27.4874267578125	27.3142166137695	27.1666069030762	27.1066665649414	27.5919456481934	27.4302883148193	26.7810955047607	26.7056217193604	27.0699310302734	27.4175262451172	27.3399391174316	26.8853778839111	18		cell death	cytoskeleton;cytosol;membrane	metal ion binding			binding;calcium ion binding;cation binding;ion binding;metal ion binding	biological adhesion;cell adhesion;cell death;cellular component disassembly;cellular component organization;cellular process;death	cell part;cytosol;extracellular organelle;membrane;organelle;plasma membrane;vesicle		Calcium;Celladhesion;Celljunction;Cellmembrane;Cleavageonpairofbasicresidues;Completeproteome;Glycoprotein;Membrane;Metal-binding;Polymorphism;Referenceproteome;Repeat;Signal;Transmembrane;Transmembranehelix	36	623	36	High	Master Protein	P32926	Desmoglein-3 OS=Homo sapiens OX=9606 GN=DSG3 PE=1 SV=2
28.3523349761963	27.8168334960938	28.2568302154541	27.932596206665	28.4738082885742	28.3314590454102	27.9571743011475	28.4939155578613	28.4914817810059	28.3814105987549	28.6669387817383	28.4871940612793	28.7804698944092	28.5801887512207	28.6544895172119	28.355152130127	8	Acetyl [N-Term]	cell organization and biogenesis;metabolic process;regulation of biological process;response to stimulus;transport	cytoplasm;cytosol;membrane;mitochondrion;nucleus	catalytic activity;protein binding;RNA binding	Cell cycle;Epstein-Barr virus infection;Hepatitis B;Hippo signaling pathway;Oocyte meiosis;Pathogenic Escherichia coli infection;PI3K-Akt signaling pathway;Viral carcinogenesis	Calcium Regulation in the Cardiac Cell;Cell Cycle;Myometrial Relaxation and Contraction Pathways;Pathogenic Escherichia coli infection;Prolactin Signaling Pathway;Sudden Infant Death Syndrome (SIDS) Susceptibility Pathways	binding;enzyme binding;identical protein binding;kinase binding;protein binding;protein kinase binding;transcription factor binding;ubiquitin protein ligase binding	amine transport;biological regulation;biosynthetic process;cell activation;cell death;cellular component assembly;cellular component organization;cellular metabolic process;cellular nitrogen compound metabolic process;cellular process;coagulation;death;establishment of localization;Golgi organization;hormone transport;macromolecule metabolic process;membrane organization;metabolic process;multice…	cell leading edge;cell part;cytoplasm;cytoplasmic membrane-bounded vesicle;cytosol;extracellular organelle;extracellular space;intracellular membrane-bounded organelle;intracellular organelle;lysosome;macromolecular complex;membrane;mitochondrion;nucleoplasm;nucleus;organelle;protein complex;vacuole;vesicle	Cell cycle;Neurotrophin signaling pathway;Oocyte meiosis	3D-structure;Acetylation;Alternativesplicing;Completeproteome;Cytoplasm;Directproteinsequencing;Phosphoprotein;Referenceproteome	24	811	19	High	Master Protein	P63104	14-3-3 protein zeta/delta OS=Homo sapiens OX=9606 GN=YWHAZ PE=1 SV=1
24.166820526123	23.9747581481934	23.4431381225586	23.7106838226318	23.9046306610107	23.7763175964355	23.6264667510986	24.6186046600342	24.1750736236572	24.0126285552979	24.5089492797852	23.9705905914307	23.2248611450195	23.9199390411377	23.9636383056641	23.7421035766602	6	Met-loss [N-Term]	cell organization and biogenesis	cytoplasm;cytoskeleton;nucleus	catalytic activity;nucleotide binding;protein binding;structural molecule activity	Gap junction;Pathogenic Escherichia coli infection;Phagosome	Parkin-Ubiquitin Proteasomal System pathway;Pathogenic Escherichia coli infection	binding;catalytic activity;GTP binding;GTPase activity;guanyl nucleotide binding;guanyl ribonucleotide binding;hydrolase activity;hydrolase activity, acting on acid anhydrides;hydrolase activity, acting on acid anhydrides, in phosphorus-containing anhydrides;nucleoside-triphosphatase activity;nucleotide binding;purine nucleotide binding;purine ribonucleoside triphosphate binding;purine ribonucleo…	cellular component assembly;cellular component organization;cellular macromolecular complex assembly;cellular metabolic process;cellular process;macromolecular complex assembly;macromolecule metabolic process;metabolic process;primary metabolic process;protein complex assembly;protein folding;protein metabolic process;protein polymerization	cell part;cytoplasm;extracellular organelle;intracellular membrane-bounded organelle;intracellular organelle;macromolecular complex;nucleus;organelle;protein complex;vesicle	Gap junction;Pathogenic Escherichia coli infection;Phagosome	Acetylation;Completeproteome;Cytoplasm;Cytoskeleton;Directproteinsequencing;Diseasemutation;GTP-binding;Methylation;Microtubule;Nucleotide-binding;Phosphoprotein;Polymorphism;Referenceproteome	26	644	6	High	Master Protein	Q13885	Tubulin beta-2A chain OS=Homo sapiens OX=9606 GN=TUBB2A PE=1 SV=1
31.5948162078857	32.6796379089355	27.8648796081543	28.4425983428955	31.0978164672852	31.6512432098389	30.1196479797363	31.4503517150879	29.3657531738281	29.5671863555908	29.9868392944336	29.7559757232666	27.4376411437988	25.4799690246582	32.6409645080566	32.6703948974609	20		regulation of biological process;response to stimulus	extracellular	enzyme regulator activity;protein binding	Salivary secretion		cysteine-type endopeptidase inhibitor activity;endopeptidase inhibitor activity;endopeptidase regulator activity;enzyme inhibitor activity;enzyme regulator activity;peptidase inhibitor activity;peptidase regulator activity	biological regulation;detection of stimulus;response to chemical stimulus;response to stimulus	extracellular space	Salivary secretion	Completeproteome;Directproteinsequencing;Disulfidebond;Polymorphism;Proteaseinhibitor;Referenceproteome;Secreted;Signal;Thiolproteaseinhibitor	18	4300	13	High	Master Protein	P01037	Cystatin-SN OS=Homo sapiens OX=9606 GN=CST1 PE=1 SV=3
26.4646625518799	26.0699329376221	26.6056842803955	26.2522830963135	26.8809871673584	26.3988513946533	26.4785709381104	26.5519523620605	26.8286476135254	26.6990604400635	25.9364795684814	25.8489437103271	26.4697437286377	26.3936462402344	26.7338600158691	26.57399559021	11		cell death;cell organization and biogenesis;regulation of biological process	cytoskeleton;membrane	protein binding;RNA binding;translation regulator activity			alpha-catenin binding;binding;cell adhesion molecule binding;protein binding	biological adhesion;cell adhesion;cell junction organization;cellular component assembly;cellular component organization;cellular process;establishment of localization	cell part;intracellular membrane-bounded organelle;intracellular organelle;membrane;nucleus;organelle;plasma membrane		Alternativepromoterusage;Celladhesion;Celljunction;Completeproteome;Nucleus;Phosphoprotein;Referenceproteome;Repeat	40	494	2	High	Master Protein	Q9Y446-2	Isoform PKP3b of Plakophilin-3 OS=Homo sapiens OX=9606 GN=PKP3
27.3697910308838	27.0941410064697	28.0463390350342	27.4693050384521	27.598258972168	27.5029067993164	28.5431442260742	28.8322105407715	25.9061679840088	26.0306053161621	27.7928695678711	27.8675193786621	26.4921054840088	26.1925182342529	27.1382389068604	26.9318218231201													26	1353	6	High	Master Protein	P0DOX2	Immunoglobulin alpha-2 heavy chain OS=Homo sapiens OX=9606 PE=1 SV=2
27.5963115692139	27.3626918792725	27.4683513641357	27.5671463012695	27.3304500579834	27.6058692932129	26.867956161499	26.8854579925537	27.0048961639404	27.4637413024902	27.2284412384033	27.563570022583	27.2778339385986	28.0589828491211	26.6003532409668	27.1160697937012	3	Acetyl [N-Term]	metabolic process;regulation of biological process	cytosol	catalytic activity;metal ion binding;protein binding	Biosynthesis of amino acids;Carbon metabolism;Metabolic pathways;Pentose phosphate pathway	Pentose Phosphate Pathway	binding;catalytic activity;cation binding;cofactor binding;identical protein binding;ion binding;metal ion binding;protein binding;protein dimerization activity;protein homodimerization activity;transferase activity;transferase activity, transferring aldehyde or ketonic groups;transketolase activity	alcohol metabolic process;biological regulation;biosynthetic process;carbohydrate metabolic process;catabolic process;cellular aldehyde metabolic process;cellular metabolic process;cellular nitrogen compound metabolic process;cellular process;cofactor metabolic process;energy reserve metabolic process;generation of precursor metabolites and energy;heterocycle metabolic process;metabolic process;n…	cell part;cytosol;extracellular organelle;intracellular membrane-bounded organelle;intracellular organelle;microbody;nucleoplasm;nucleus;organelle;peroxisome;vesicle	Biosynthesis of ansamycins;Carbon fixation in photosynthetic organisms;Pentose phosphate pathway	3D-structure;Acetylation;Alternativesplicing;Calcium;Completeproteome;Directproteinsequencing;Magnesium;Metal-binding;Phosphoprotein;Polymorphism;Referenceproteome;Thiaminepyrophosphate;Transferase	31	654	31	High	Master Protein	P29401	Transketolase OS=Homo sapiens OX=9606 GN=TKT PE=1 SV=3
29.3966541290283	29.509298324585	25.7974643707275	25.1949367523193	28.1135883331299	27.2869701385498	28.0087146759033	28.2313461303711	26.732048034668	26.9671077728271	27.8583106994629	27.1021251678467	25.8211307525635	25.1338119506836	29.0899333953857	28.8769664764404	20		regulation of biological process;response to stimulus	extracellular	enzyme regulator activity;protein binding	Salivary secretion		cysteine-type endopeptidase inhibitor activity;endopeptidase inhibitor activity;endopeptidase regulator activity;enzyme inhibitor activity;enzyme regulator activity;peptidase inhibitor activity;peptidase regulator activity	biological regulation;detection of stimulus;response to chemical stimulus;response to stimulus	extracellular space	Salivary secretion	Completeproteome;Directproteinsequencing;Disulfidebond;Proteaseinhibitor;Referenceproteome;Secreted;Signal;Thiolproteaseinhibitor	20	1692	13	High	Master Protein	P09228	Cystatin-SA OS=Homo sapiens OX=9606 GN=CST2 PE=1 SV=1
24.9349327087402	24.7272109985352	25.5465831756592	26.0624771118164	26.3772468566895	26.3038139343262	25.9699287414551	26.4363460540771	26.9363136291504	27.0425701141357	25.2667255401611	25.6702632904053	25.2509384155273	26.1454162597656	26.2688236236572	26.7510108947754	19		transport	cytoplasm;cytosol;endosome;Golgi;membrane	protein binding				cellular process;establishment of localization;transport;vesicle-mediated transport	cell part;cytoplasm;endosome;Golgi apparatus;intracellular membrane-bounded organelle;intracellular organelle;lipid particle;membrane;organelle		Acetylation;Alternativesplicing;Coiledcoil;Completeproteome;Cytoplasm;Endosome;Lipiddroplet;Membrane;Phosphoprotein;Polymorphism;Referenceproteome;Transport	31	383	31	High	Master Protein	O60664	Perilipin-3 OS=Homo sapiens OX=9606 GN=PLIN3 PE=1 SV=3
30.3228645324707	30.0726127624512	30.7120132446289	29.9914665222168	30.0897693634033	30.1564884185791	30.1443653106689	29.9418334960938	29.6213722229004	29.7980670928955	30.45188331604	30.4316501617432	29.1844577789307	28.7888679504395	30.035795211792	29.378662109375			response to stimulus	extracellular;membrane									17	1512	4	High	Master Protein	P0DOX7	Immunoglobulin kappa light chain OS=Homo sapiens OX=9606 PE=1 SV=1
27.3470706939697	26.5611095428467	27.1690235137939	26.8787593841553	26.7757320404053	26.9926414489746	26.5979156494141	26.2299995422363	27.1088905334473	27.2332344055176	26.7752380371094	27.2129096984863	27.5612506866455	27.6542205810547	26.1109981536865	26.4852619171143	6	Acetyl [N-Term]	regulation of biological process;transport	cytoplasm;extracellular;membrane;organelle lumen	enzyme regulator activity	Amoebiasis		endopeptidase inhibitor activity;endopeptidase regulator activity;enzyme inhibitor activity;enzyme regulator activity;peptidase inhibitor activity;peptidase regulator activity;serine-type endopeptidase inhibitor activity	biological regulation	cell part;cytoplasm;extracellular organelle;extracellular space;membrane;organelle;vesicle	Amoebiasis	3D-structure;Acetylation;Alternativesplicing;Completeproteome;Cytoplasm;Directproteinsequencing;Polymorphism;Proteaseinhibitor;Referenceproteome;Serineproteaseinhibitor	32	560	31	High	Master Protein	P30740	Leukocyte elastase inhibitor OS=Homo sapiens OX=9606 GN=SERPINB1 PE=1 SV=1
26.1079921722412	26.5909309387207	26.2081985473633	26.9279766082764	25.0747108459473	25.6461734771729	24.915958404541	25.2186908721924	25.8445529937744	27.0993728637695	25.558032989502	26.4450225830078	25.8302593231201	27.2685317993164	25.2772598266602	25.7913970947266	4		cell organization and biogenesis;coagulation;defense response;metabolic process;regulation of biological process;response to stimulus;transport	cell surface;cytoplasm;extracellular;membrane;organelle lumen	protein binding;structural molecule activity	Complement and coagulation cascades;Platelet activation	Blood Clotting Cascade;Complement and Coagulation Cascades;VEGFA-VEGFR2 Signaling Pathway	binding;chaperone binding;protein binding;structural molecule activity	biological adhesion;biological regulation;cell activation;cell adhesion;cellular component assembly;cellular component organization;cellular macromolecular complex assembly;cellular process;coagulation;establishment of localization;exocytosis;extracellular matrix organization;extracellular structure organization;immune system process;macromolecular complex assembly;multicellular organismal proces…	cell cortex;cell part;cell surface;cytoplasmic membrane-bounded vesicle;extracellular organelle;extracellular region;extracellular space;intracellular membrane-bounded organelle;intracellular organelle;macromolecular complex;membrane;organelle;plasma membrane;protein complex;vesicle	Complement and coagulation cascades	3D-structure;Adaptiveimmunity;Bloodcoagulation;Coiledcoil;Completeproteome;Directproteinsequencing;Diseasemutation;Disulfidebond;Glycoprotein;Hemostasis;Immunity;Innateimmunity;Polymorphism;Pyrrolidonecarboxylicacid;Referenceproteome;Secreted;Signal	27	384	27	High	Master Protein	P02675	Fibrinogen beta chain OS=Homo sapiens OX=9606 GN=FGB PE=1 SV=2
22.8868236541748	19.8569068908691	20.9917392730713	21.5476360321045	23.4663982391357	21.5116424560547	22.3638439178467	21.3065719604492	21.7792110443115	20.1657066345215	21.9167442321777	21.2848091125488	26.956729888916	26.1896152496338	22.715991973877	22.6963176727295	11;CHR_HG107_PATCH		metabolic process;regulation of biological process;response to stimulus	cytoplasm;extracellular;membrane;organelle lumen	protein binding;structural molecule activity			extracellular matrix structural constituent;structural molecule activity	biological regulation;carbohydrate metabolic process;cellular component organization;cellular metabolic process;cellular process;extracellular matrix organization;extracellular structure organization;macromolecule metabolic process;macromolecule modification;metabolic process;primary metabolic process;protein glycosylation;protein metabolic process;protein modification process;response to stimulu…	cell part;cytoplasm;extracellular organelle;extracellular space;organelle;vesicle		Completeproteome;Directproteinsequencing;Disulfidebond;Glycoprotein;Polymorphism;Referenceproteome;Repeat;Secreted;Signal	36	276	29	High	Master Protein	P98088	Mucin-5AC OS=Homo sapiens OX=9606 GN=MUC5AC PE=1 SV=4
30.1651992797852	29.9325523376465	30.3119335174561	30.1493186950684	29.7221240997314	30.1558704376221	27.5069980621338	28.5777359008789	29.2291564941406	29.668815612793	29.5184288024902	29.9411106109619	29.9350509643555	30.2362518310547	28.7240295410156	29.5538845062256	14		cell organization and biogenesis;defense response;metabolic process;regulation of biological process;response to stimulus;transport	cell surface;extracellular;membrane;nucleus;organelle lumen	catalytic activity;protein binding	Amoebiasis;Lysosome;Neuroactive ligand-receptor interaction;Renin-angiotensin system;Systemic lupus erythematosus	ACE Inhibitor Pathway	binding;carbohydrate binding;catalytic activity;endopeptidase activity;glycosaminoglycan binding;heparin binding;hydrolase activity;pattern binding;peptidase activity;peptidase activity, acting on L-amino acid peptides;polysaccharide binding;serine hydrolase activity;serine-type endopeptidase activity;serine-type peptidase activity	biological regulation;cell killing;cellular component disassembly;cellular component organization;cellular metabolic process;cellular process;extracellular matrix organization;extracellular structure organization;hormone metabolic process;immune system process;interspecies interaction between organisms;killing of cells of other organism;macromolecule metabolic process;macromolecule modification;m…	cell part;cell surface;cytoplasmic membrane-bounded vesicle;extracellular organelle;extracellular region;extracellular space;intracellular membrane-bounded organelle;intracellular organelle;membrane;nucleus;organelle;plasma membrane;vesicle	Amoebiasis;Lysosome;Neuroactive ligand-receptor interaction;Renin-angiotensin system;Systemic lupus erythematosus	3D-structure;Antibiotic;Antimicrobial;Completeproteome;Directproteinsequencing;Disulfidebond;Glycoprotein;Hydrolase;Polymorphism;Protease;Referenceproteome;Serineprotease;Signal;Zymogen	23	1111	23	High	Master Protein	P08311	Cathepsin G OS=Homo sapiens OX=9606 GN=CTSG PE=1 SV=2
28.4862270355225	28.1916065216064	28.5525665283203	28.4690761566162	27.7128314971924	28.0875873565674	27.742883682251	28.1314716339111	28.177375793457	28.5628890991211	28.349925994873	28.2705173492432	28.2477645874023	28.886157989502	27.7989692687988	28.2045650482178	17	Met-loss+Acetyl [N-Term]	cell organization and biogenesis;regulation of biological process;response to stimulus	cytoplasm;cytoskeleton;cytosol;membrane;nucleus	enzyme regulator activity;nucleotide binding;protein binding;RNA binding	Rap1 signaling pathway;Regulation of actin cytoskeleton;Salmonella infection;Shigellosis	Association Between Physico-Chemical Features and Toxicity Associated Pathways;G13 Signaling Pathway;Regulation of Actin Cytoskeleton;VEGFA-VEGFR2 Signaling Pathway	actin binding;actin monomer binding;adenyl nucleotide binding;adenyl-nucleotide exchange factor activity;ATPase regulator activity;binding;cytoskeletal protein binding;enzyme regulator activity;lipid binding;nucleoside-triphosphatase regulator activity;nucleotide binding;phosphatidylinositol binding;phosphatidylinositol-4,5-bisphosphate binding;phospholipid binding;proline-rich region binding;pro…	anatomical structure formation involved in morphogenesis;biological regulation;cell activation;cellular component organization;cellular process;coagulation;cytoskeleton organization;developmental process;establishment of localization;exocytosis;multicellular organismal process;organelle organization;regulation of body fluid levels;regulation of DNA metabolic process;regulation of organelle organi…	cell cortex;cell part;cell projection;cytoplasm;cytoskeleton;cytosol;extracellular organelle;intracellular membrane-bounded organelle;intracellular non-membrane-bounded organelle;intracellular organelle;membrane;neuron projection;nucleus;organelle;synapse;vesicle	Regulation of actin cytoskeleton;Shigellosis	3D-structure;Acetylation;Actin-binding;Amyotrophiclateralsclerosis;Completeproteome;Cytoplasm;Cytoskeleton;Directproteinsequencing;Diseasemutation;Isopeptidebond;Neurodegeneration;Phosphoprotein;Referenceproteome;Ublconjugation	24	884	24	High	Master Protein	P07737	Profilin-1 OS=Homo sapiens OX=9606 GN=PFN1 PE=1 SV=2
25.7359657287598	25.0499019622803	25.3048992156982	25.5625553131104	25.85373878479	25.9286060333252	25.7357196807861	25.3788986206055	26.0408325195313	26.3315143585205	25.2080917358398	25.295051574707	25.955192565918	26.0891227722168	25.4636363983154	25.3046379089355	19		cell differentiation;cell organization and biogenesis;cellular component movement	cytoskeleton;cytosol;membrane	metal ion binding;protein binding;structural molecule activity		Striated Muscle Contraction	binding;calcium ion binding;cation binding;ion binding;metal ion binding;structural constituent of muscle;structural molecule activity	cell differentiation;cellular component movement;cellular process;developmental process;multicellular organismal process;muscle contraction	cell part;cytoskeleton;cytosol;extracellular organelle;intracellular non-membrane-bounded organelle;intracellular organelle;macromolecular complex;membrane;organelle;protein complex;vesicle	Cardiac muscle contraction;Dilated cardiomyopathy;Hypertrophic cardiomyopathy (HCM)	Acetylation;Actin-binding;Alternativesplicing;Calcium;Coiledcoil;Completeproteome;Cytoplasm;Cytoskeleton;Directproteinsequencing;Metal-binding;Muscleprotein;Polymorphism;Referenceproteome	30	623	4	High	Master Protein	P67936-2	Isoform 2 of Tropomyosin alpha-4 chain OS=Homo sapiens OX=9606 GN=TPM4
28.260929107666	27.4749984741211	25.9854717254639	25.5344352722168	27.2691249847412	27.0382614135742	27.235559463501	26.7179737091064	26.5265884399414	26.0921764373779	27.3603897094727	27.0663013458252	26.4913425445557	27.045597076416	27.5765419006348	26.8859481811523	12		cell death	cytosol	structural molecule activity			structural molecule activity		cell part;extracellular organelle;extracellular space;macromolecular complex;organelle;protein complex;vesicle		Alternativesplicing;Coiledcoil;Completeproteome;Intermediatefilament;Keratin;Polymorphism;Referenceproteome	34	661	28	High	Master Protein	Q8N1N4	Keratin, type II cytoskeletal 78 OS=Homo sapiens OX=9606 GN=KRT78 PE=1 SV=2
23.3432273864746	24.7661876678467	24.476505279541	25.0943012237549	23.9857025146484	25.078592300415	24.1096820831299	25.5631408691406	24.6986122131348	24.0717735290527	24.5305194854736	25.0306453704834	23.9421195983887	24.2989082336426	25.7149181365967	25.6787261962891	14		cell organization and biogenesis;cellular component movement;defense response;metabolic process;regulation of biological process;response to stimulus;transport	extracellular;membrane	protein binding		Inflammatory Response Pathway	antigen binding;binding	biological regulation;cellular component organization;cellular membrane organization;cellular process;endocytosis;establishment of localization;homeostatic process;immune system process;membrane invagination;membrane organization;multicellular organismal process;multi-organism process;response to biotic stimulus;response to stimulus;response to stress;transport;vesicle-mediated transport	extracellular organelle;extracellular region;extracellular space;immunoglobulin complex;macromolecular complex;organelle;protein complex;vesicle		3D-structure;Completeproteome;Directproteinsequencing;Disulfidebond;Glycoprotein;ImmunoglobulinCregion;Immunoglobulindomain;Referenceproteome;Repeat	21	1309	2	High	Master Protein	P01877	Immunoglobulin heavy constant alpha 2 OS=Homo sapiens OX=9606 GN=IGHA2 PE=1 SV=4
25.6775932312012	24.8311252593994	25.4553470611572	24.7351627349854	25.8246974945068	25.3607959747314	24.6096897125244	24.7549457550049	25.2329330444336	24.6222171783447	25.9437789916992	25.1320514678955	25.5857906341553	24.958553314209	24.401403427124	23.889331817627	17		cell death;cell differentiation;cell organization and biogenesis;regulation of biological process;response to stimulus	cytoskeleton;cytosol;membrane	protein binding;structural molecule activity			structural constituent of cytoskeleton;structural constituent of muscle;structural molecule activity	cell differentiation;cellular component organization;cellular process;cytoskeleton organization;developmental process;organelle organization;response to chemical stimulus;response to endogenous stimulus;response to stimulus;viral reproduction	cell part;dystrophin-associated glycoprotein complex;extracellular organelle;macromolecular complex;membrane;organelle;plasma membrane;protein complex;vesicle		Coiledcoil;Completeproteome;Directproteinsequencing;Host-virusinteraction;Intermediatefilament;Keratin;Phosphoprotein;Polymorphism;Referenceproteome	32	1799	14	High	Master Protein	P08727	Keratin, type I cytoskeletal 19 OS=Homo sapiens OX=9606 GN=KRT19 PE=1 SV=4
26.208667755127	26.5002880096436	26.1549129486084	26.1404438018799	26.0646915435791	26.4074554443359	26.0052680969238	26.3621273040771	26.6777362823486	26.7523670196533	26.3038673400879	26.3468685150146	26.6048526763916	26.5504131317139	25.989070892334	26.6003189086914	X		cell organization and biogenesis		protein binding							3D-structure;Actin-binding;Alternativesplicing;Celljunction;Coiledcoil;Completeproteome;Diseasemutation;Polymorphism;Prematureovarianfailure;Referenceproteome;Tightjunction	32	440	32	High	Master Protein	Q8WVV4-1	Isoform 1 of Protein POF1B OS=Homo sapiens OX=9606 GN=POF1B
25.3722801208496	26.2352962493896	24.2847709655762	25.0550575256348	24.7367935180664	25.169412612915	25.8669128417969	26.2693538665771	25.0622482299805	25.8256797790527	24.5044765472412	25.8599319458008	23.9799289703369	24.95139503479	25.4189510345459	26.0643196105957	11			cytoplasm;cytosol;endoplasmic reticulum;Golgi;membrane;nucleus	DNA binding;metal ion binding;protein binding			binding;calcium ion binding;cation binding;DNA binding;ion binding;metal ion binding;nucleic acid binding		cell part;cytosol;endoplasmic reticulum;extracellular organelle;extracellular space;Golgi apparatus;intracellular membrane-bounded organelle;intracellular organelle;membrane;nuclear envelope;organelle;plasma membrane;vesicle		Alternativesplicing;Calcium;Cleavageonpairofbasicresidues;Completeproteome;Cytoplasm;Directproteinsequencing;DNA-binding;Endoplasmicreticulum;Golgiapparatus;Membrane;Metal-binding;Nucleus;Phosphoprotein;Polymorphism;Referenceproteome;Repeat;Secreted;Signal	24	266	24	High	Master Protein	P80303	Nucleobindin-2 OS=Homo sapiens OX=9606 GN=NUCB2 PE=1 SV=3
27.575553894043	27.2130908966064	26.3064041137695	24.178394317627	27.2292881011963	25.9467926025391	26.4936237335205	28.0670356750488	27.0143032073975	25.263032913208	27.001070022583	26.0759449005127	29.192777633667	25.8484306335449	27.4603137969971	25.8407402038574	17	Met-loss+Acetyl [N-Term]	cell death;cell organization and biogenesis	cytosol;nucleus	protein binding;structural molecule activity			binding;protein binding;scaffold protein binding;structural constituent of cytoskeleton;structural molecule activity	anatomical structure development;developmental process	cell part;extracellular organelle;intracellular membrane-bounded organelle;intracellular organelle;macromolecular complex;nucleus;organelle;protein complex;vesicle		Alternativesplicing;Coiledcoil;Completeproteome;Intermediatefilament;Keratin;Phosphoprotein;Polymorphism;Referenceproteome	27	2363	4	High	Master Protein	P19012	Keratin, type I cytoskeletal 15 OS=Homo sapiens OX=9606 GN=KRT15 PE=1 SV=3
27.4202194213867	26.5965270996094	27.2184219360352	26.4707260131836	26.970458984375	26.9651966094971	27.0321464538574	26.9641361236572	27.7834300994873	27.4383640289307	26.6954326629639	26.5120048522949	27.3963165283203	27.3955936431885	26.6809463500977	26.9791431427002	15		cellular homeostasis;metabolic process;regulation of biological process;response to stimulus;transport	cell surface;endoplasmic reticulum;membrane;nucleus;organelle lumen	catalytic activity;protein binding;RNA binding	Antigen processing and presentation;Protein processing in endoplasmic reticulum		catalytic activity;cysteine-type endopeptidase activity;cysteine-type peptidase activity;disulfide oxidoreductase activity;endopeptidase activity;hydrolase activity;hydrolase activity, acting on ester bonds;intramolecular oxidoreductase activity;intramolecular oxidoreductase activity, interconverting keto- and enol-groups;intramolecular oxidoreductase activity, transposing S-S bonds;isomerase act…	biological regulation;carbohydrate metabolic process;cellular homeostasis;cellular metabolic process;cellular process;establishment of localization;homeostatic process;immune system process;macromolecule metabolic process;macromolecule modification;metabolic process;nuclear transport;nucleocytoplasmic transport;peptidyl-amino acid modification;primary metabolic process;protein folding;protein gly…	cell part;cell surface;cytoplasmic membrane-bounded vesicle;endoplasmic reticulum;extracellular organelle;intracellular membrane-bounded organelle;intracellular organelle;nucleus;organelle;vesicle	Antigen processing and presentation;Protein processing in endoplasmic reticulum	3D-structure;Acetylation;Completeproteome;Directproteinsequencing;Disulfidebond;Endoplasmicreticulum;Isomerase;Phosphoprotein;Polymorphism;Redox-activecenter;Referenceproteome;Repeat;Signal	29	584	29	High	Master Protein	P30101	Protein disulfide-isomerase A3 OS=Homo sapiens OX=9606 GN=PDIA3 PE=1 SV=4
24.3385753631592	24.9563179016113	27.1454601287842	26.5274620056152	24.3799324035645	24.606050491333	25.0911903381348	24.5560321807861	26.6183891296387	27.8628845214844	26.5323123931885	25.6665496826172	25.8190250396729	25.7381496429443	25.3445091247559	25.8532676696777	14		cell organization and biogenesis;defense response;metabolic process;regulation of biological process;response to stimulus	extracellular;membrane	catalytic activity;protein binding			antigen binding;binding	biological regulation;homeostatic process;immune system process;macromolecule metabolic process;metabolic process;primary metabolic process;protein metabolic process;response to stimulus;response to stress	extracellular organelle;extracellular region;extracellular space;organelle;vesicle		Completeproteome;Directproteinsequencing;Disulfidebond;Glycoprotein;ImmunoglobulinCregion;Immunoglobulindomain;Polymorphism;Referenceproteome;Repeat;Secreted	26	484	11	High	Master Protein	P01860	Immunoglobulin heavy constant gamma 3 OS=Homo sapiens OX=9606 GN=IGHG3 PE=1 SV=2
25.6864604949951	25.5867881774902	26.1012954711914	26.0631828308105	26.6713466644287	26.57248878479	26.6477642059326	26.4893684387207	26.8816108703613	27.295581817627	25.2100811004639	25.5060062408447	27.2393684387207	26.6042194366455	26.8847923278809	27.3890056610107	11	Acetyl [N-Term]	metabolic process;regulation of biological process	cytoplasm	metal ion binding;protein binding			binding;cation binding;ion binding;metal ion binding;nucleic acid binding transcription factor activity;sequence-specific DNA binding transcription factor activity;transition metal ion binding;zinc ion binding	biological regulation;biosynthetic process;cellular metabolic process;cellular nitrogen compound metabolic process;cellular process;macromolecule metabolic process;metabolic process;nitrogen compound metabolic process;nucleobase-containing compound metabolic process;primary metabolic process;RNA metabolic process;transcription from RNA polymerase II promoter	cell part;cytoplasm;cytoskeleton;intracellular non-membrane-bounded organelle;intracellular organelle;nucleoplasm;organelle		3D-structure;Alternativesplicing;Coiledcoil;Completeproteome;Cytoplasm;Metal-binding;Phosphoprotein;Polymorphism;Referenceproteome;Zinc;Zinc-finger	33	374	33	High	Master Protein	Q14134	Tripartite motif-containing protein 29 OS=Homo sapiens OX=9606 GN=TRIM29 PE=1 SV=2
25.980188369751	24.7672100067139	25.7302360534668	25.2836322784424	25.7488327026367	25.1062889099121	25.7722053527832	25.6367301940918	26.3027305603027	26.3314342498779	25.2595024108887	25.115255355835	25.5513095855713	25.7373600006104	25.7903079986572	25.395788192749	3		cell differentiation;cell organization and biogenesis;development;regulation of biological process;response to stimulus	cytoplasm;cytoskeleton;cytosol;membrane;nucleus	protein binding;RNA binding	Focal adhesion;MAPK signaling pathway;Proteoglycans in cancer;Salmonella infection	VEGFA-VEGFR2 Signaling Pathway	actin binding;binding;cytoskeletal protein binding;identical protein binding;protein binding	anatomical structure development;biological regulation;cell differentiation;cellular component organization;cellular process;cytoskeleton organization;developmental process;organelle organization;response to chemical stimulus;response to stimulus;signal transduction	cell cortex;cell part;cytoplasm;cytoskeleton;cytosol;extracellular organelle;intracellular non-membrane-bounded organelle;intracellular organelle;membrane;organelle;plasma membrane;vesicle	Focal adhesion;MAPK signaling pathway	3D-structure;Acetylation;Actin-binding;Alternativesplicing;Completeproteome;Cytoplasm;Cytoskeleton;Developmentalprotein;Differentiation;Diseasemutation;Dwarfism;Isopeptidebond;Myogenesis;Phosphoprotein;Polymorphism;Referenceproteome;Repeat;Ublconjugation	44	323	42	High	Master Protein	O75369	Filamin-B OS=Homo sapiens OX=9606 GN=FLNB PE=1 SV=2
22.2760219573975	24.2285671234131	20.605037689209	23.018274307251	23.8850746154785	21.5074996948242	22.7383995056152	23.6927909851074	24.2028255462646	21.5435085296631	21.6382293701172	23.9237384796143	24.1994915008545	21.6543502807617	23.4679641723633	22.6083068847656	19	Met-loss+Acetyl [N-Term]	cell differentiation;cell organization and biogenesis;cellular component movement	cytoplasm;cytoskeleton;cytosol;membrane	metal ion binding;protein binding;structural molecule activity	Adrenergic signaling in cardiomyocytes;Cardiac muscle contraction;Dilated cardiomyopathy;Hypertrophic cardiomyopathy (HCM)	Striated Muscle Contraction	binding;calcium ion binding;cation binding;ion binding;metal ion binding;structural constituent of muscle;structural molecule activity	cell differentiation;cellular component movement;cellular process;developmental process;multicellular organismal process;muscle contraction	cell part;cytoskeleton;cytosol;extracellular organelle;intracellular non-membrane-bounded organelle;intracellular organelle;macromolecular complex;membrane;organelle;protein complex;vesicle	Cardiac muscle contraction;Dilated cardiomyopathy;Hypertrophic cardiomyopathy (HCM)	Acetylation;Actin-binding;Alternativesplicing;Calcium;Coiledcoil;Completeproteome;Cytoplasm;Cytoskeleton;Directproteinsequencing;Metal-binding;Muscleprotein;Polymorphism;Referenceproteome	28	589	3	High	Master Protein	P67936	Tropomyosin alpha-4 chain OS=Homo sapiens OX=9606 GN=TPM4 PE=1 SV=3
21.9303455352783	22.4086666107178	21.3397979736328	23.2228164672852	22.2183494567871	22.7413082122803	19.8387641906738	23.0327529907227	23.1065540313721	23.795560836792	22.6545143127441	22.4331436157227	22.6804599761963	23.611047744751	23.1925258636475	23.2087593078613	19		cell organization and biogenesis;regulation of biological process	cytoplasm;cytoskeleton;cytosol;nucleus	catalytic activity;metal ion binding;nucleotide binding;protein binding;structural molecule activity	Gap junction;Pathogenic Escherichia coli infection;Phagosome	Parkin-Ubiquitin Proteasomal System pathway;Pathogenic Escherichia coli infection	binding;catalytic activity;GTP binding;GTPase activity;guanyl nucleotide binding;guanyl ribonucleotide binding;hydrolase activity;hydrolase activity, acting on acid anhydrides;hydrolase activity, acting on acid anhydrides, in phosphorus-containing anhydrides;nucleoside-triphosphatase activity;nucleotide binding;purine nucleotide binding;purine ribonucleoside triphosphate binding;purine ribonucleo…	cell cycle;cellular component assembly;cellular component organization;cellular macromolecular complex assembly;cellular metabolic process;cellular process;macromolecular complex assembly;macromolecule metabolic process;metabolic process;mitotic cell cycle;organelle organization;primary metabolic process;protein complex assembly;protein folding;protein metabolic process;protein polymerization	cell body;cell part;cell projection;cilium;cytosol;extracellular organelle;intracellular membrane-bounded organelle;intracellular organelle;macromolecular complex;neuronal cell body;nucleus;organelle;protein complex;vesicle	Gap junction;Pathogenic Escherichia coli infection;Phagosome	Completeproteome;Cytoplasm;Cytoskeleton;Directproteinsequencing;Diseasemutation;Dystonia;GTP-binding;Leukodystrophy;Microtubule;Nucleotide-binding;Phosphoprotein;Polymorphism;Referenceproteome	23	512	1	High	Master Protein	P04350	Tubulin beta-4A chain OS=Homo sapiens OX=9606 GN=TUBB4A PE=1 SV=2
24.8541851043701	24.54274559021	25.6040687561035	25.9650974273682	24.951021194458	25.1735210418701	25.4409294128418	24.7337970733643	26.8382797241211	25.9738845825195	24.5643138885498	25.184850692749	25.6825847625732	25.405460357666	24.5629730224609	25.2207279205322		Met-loss+Acetyl [N-Term]								cell part;cytoplasm;cytoskeleton;intracellular non-membrane-bounded organelle;intracellular organelle;organelle		Coiledcoil;Completeproteome;Cytoplasm;Cytoskeleton;Directproteinsequencing;Phosphoprotein;Referenceproteome;Repeat	41	198	37	High	Master Protein	P58107	Epiplakin OS=Homo sapiens OX=9606 GN=EPPK1 PE=1 SV=3
26.1261501312256	26.084135055542	26.3531360626221	26.5893325805664	26.6111850738525	26.0614547729492	26.8403301239014	26.0665874481201	27.0605392456055	26.8060531616211	26.2824611663818	26.2149791717529	27.0334587097168	26.8182983398438	26.3085632324219	26.3686389923096	12		cell division;cell organization and biogenesis;transport	cytoplasm;cytoskeleton;nucleus	catalytic activity;nucleotide binding;protein binding;structural molecule activity	Apoptosis;Gap junction;Pathogenic Escherichia coli infection;Phagosome	Parkin-Ubiquitin Proteasomal System pathway;Pathogenic Escherichia coli infection	binding;catalytic activity;GTP binding;GTPase activity;guanyl nucleotide binding;guanyl ribonucleotide binding;hydrolase activity;hydrolase activity, acting on acid anhydrides;hydrolase activity, acting on acid anhydrides, in phosphorus-containing anhydrides;nucleoside-triphosphatase activity;nucleotide binding;purine nucleotide binding;purine ribonucleoside triphosphate binding;purine ribonucleo…	cell division;cellular component assembly;cellular component organization;cellular macromolecular complex assembly;cellular metabolic process;cellular process;cytoskeleton-dependent intracellular transport;establishment of localization;macromolecular complex assembly;macromolecule metabolic process;metabolic process;primary metabolic process;protein complex assembly;protein folding;protein metabo…	cell part;intracellular membrane-bounded organelle;intracellular organelle;macromolecular complex;nucleus;organelle;protein complex;vesicle	Gap junction;Pathogenic Escherichia coli infection;Phagosome	Acetylation;Completeproteome;Cytoplasm;Cytoskeleton;Directproteinsequencing;GTP-binding;Microtubule;Nitration;Nucleotide-binding;Phosphoprotein;Referenceproteome	26	505	14	High	Master Protein	Q9BQE3	Tubulin alpha-1C chain OS=Homo sapiens OX=9606 GN=TUBA1C PE=1 SV=1
26.1301708221436	25.6618900299072	25.3641967773438	24.878755569458	26.8913707733154	27.3048076629639	26.9970474243164	27.4390869140625	25.9298763275146	26.1573829650879	26.2246360778809	26.5821762084961	25.6004543304443	25.742546081543	27.3364906311035	27.575159072876	14;CHR_HSCHR14_3_CTG1		cell organization and biogenesis;cellular component movement;defense response;metabolic process;regulation of biological process;response to stimulus	cell surface;extracellular;membrane	DNA binding;protein binding			antigen binding;binding	immune system process;multi-organism process;response to biotic stimulus;response to stimulus;response to stress	cell part;cell surface;extracellular organelle;extracellular space;immunoglobulin complex;macromolecular complex;membrane;organelle;plasma membrane;protein complex;vesicle		3D-structure;Alternativesplicing;Cellmembrane;Completeproteome;Directproteinsequencing;Disulfidebond;Glycoprotein;ImmunoglobulinCregion;Immunoglobulindomain;Membrane;Polymorphism;Referenceproteome;Secreted;Transmembrane	23	414	5	High	Master Protein	P01871	Immunoglobulin heavy constant mu OS=Homo sapiens OX=9606 GN=IGHM PE=1 SV=4
23.2738494873047	24.677770614624	25.7858066558838	27.2024478912354	22.9117259979248	23.486047744751	21.941686630249	24.785436630249	24.7736263275146	25.0734882354736	23.4337959289551	24.1836185455322	22.5446834564209	23.8866539001465	22.9038333892822	24.5469760894775	14;CHR_HSCHR14_3_CTG1		cell organization and biogenesis;defense response;metabolic process;regulation of biological process;response to stimulus	extracellular;membrane	catalytic activity;protein binding			antigen binding;binding	biological regulation;immune system process;macromolecule metabolic process;metabolic process;primary metabolic process;protein metabolic process;response to stimulus;response to stress	extracellular organelle;extracellular region;extracellular space;organelle;vesicle		3D-structure;Completeproteome;Directproteinsequencing;Disulfidebond;Glycoprotein;ImmunoglobulinCregion;Immunoglobulindomain;Referenceproteome;Secreted	19	410	11	High	Master Protein	P01861	Immunoglobulin heavy constant gamma 4 OS=Homo sapiens OX=9606 GN=IGHG4 PE=1 SV=1
27.1853466033936	27.1234512329102	26.2535724639893	26.0008659362793	26.988561630249	27.0745029449463	26.2056655883789	26.9926376342773	26.9143676757813	26.5124683380127	26.6607093811035	26.9031429290771	26.9367027282715	27.2558765411377	26.7288188934326	26.8825912475586	1		defense response;regulation of biological process;response to stimulus;transport	extracellular;organelle lumen	protein binding;signal transducer activity			binding;enzyme binding;extracellular matrix binding;laminin binding;molecular transducer activity;protease binding;protein binding;protein C-terminus binding;signal transducer activity	anatomical structure development;anatomical structure formation involved in morphogenesis;biological regulation;cellular process;developmental process;multicellular organismal process;response to stimulus;response to stress;signal transduction	extracellular matrix;extracellular organelle;extracellular space;organelle;proteinaceous extracellular matrix;vesicle		Alternativesplicing;Angiogenesis;Biomineralization;Completeproteome;Diseasemutation;Extracellularmatrix;Glycoprotein;Mineralbalance;Osteogenesis;Polymorphism;Referenceproteome;Repeat;Secreted;Signal	29	486	11	High	Master Protein	Q16610	Extracellular matrix protein 1 OS=Homo sapiens OX=9606 GN=ECM1 PE=1 SV=2
24.6552505493164	24.6466808319092	25.3527183532715	24.8916492462158	25.1572761535645	24.5965213775635	26.9123229980469	25.1031398773193	24.6958446502686	24.8944072723389	25.5623397827148	24.539098739624	24.8830528259277	25.3859329223633	24.5681667327881	24.5905532836914	2		cell organization and biogenesis;regulation of biological process;transport	cytoplasm;cytoskeleton;cytosol;extracellular	catalytic activity;nucleotide binding;protein binding;structural molecule activity	Apoptosis;Gap junction;Pathogenic Escherichia coli infection;Phagosome	Parkin-Ubiquitin Proteasomal System pathway;Pathogenic Escherichia coli infection	binding;catalytic activity;GTP binding;GTPase activity;guanyl nucleotide binding;guanyl ribonucleotide binding;hydrolase activity;hydrolase activity, acting on acid anhydrides;hydrolase activity, acting on acid anhydrides, in phosphorus-containing anhydrides;nucleoside-triphosphatase activity;nucleotide binding;purine nucleotide binding;purine ribonucleoside triphosphate binding;purine ribonucleo…	biological regulation;cell activation;cell cycle;cellular component assembly;cellular component organization;cellular macromolecular complex assembly;cellular metabolic process;cellular process;coagulation;establishment of localization;exocytosis;macromolecular complex assembly;macromolecule metabolic process;metabolic process;mitotic cell cycle;multicellular organismal process;organelle organiza…	cell part;cytosol;extracellular organelle;extracellular region;macromolecular complex;organelle;protein complex;vesicle	Gap junction;Pathogenic Escherichia coli infection;Phagosome	Acetylation;Alternativesplicing;Amyotrophiclateralsclerosis;Completeproteome;Cytoplasm;Cytoskeleton;Directproteinsequencing;GTP-binding;Microtubule;Neurodegeneration;Nitration;Nucleotide-binding;Phosphoprotein;Referenceproteome	25	477	13	High	Master Protein	P68366	Tubulin alpha-4A chain OS=Homo sapiens OX=9606 GN=TUBA4A PE=1 SV=1
25.3823204040527	25.789909362793	25.4645252227783	25.6235065460205	26.1241493225098	25.8025531768799	25.3140602111816	26.3771286010742	25.0820407867432	24.2095794677734	23.5915699005127	23.0005626678467	28.0794086456299	27.497049331665	25.0395584106445	25.4052734375	9		metabolic process;regulation of biological process;response to stimulus;transport	extracellular	enzyme regulator activity;metal ion binding;protein binding			cysteine-type endopeptidase inhibitor activity;endopeptidase inhibitor activity;endopeptidase regulator activity;enzyme inhibitor activity;enzyme regulator activity;peptidase inhibitor activity;peptidase regulator activity	biological regulation;cellular process;establishment of localization;homeostatic process;lipid transport;macromolecule metabolic process;metabolic process;multicellular organismal process;neurological system process;organic acid transport;primary metabolic process;protein metabolic process;proteolysis;response to stimulus;transmembrane transport;transport	extracellular organelle;extracellular region;extracellular space;organelle;vesicle		3D-structure;Completeproteome;Directproteinsequencing;Disulfidebond;Referenceproteome;Secreted;Sensorytransduction;Signal;Taste;Transport	15	393	15	High	Master Protein	P31025	Lipocalin-1 OS=Homo sapiens OX=9606 GN=LCN1 PE=1 SV=1
27.2291316986084	26.0895519256592	27.4079284667969	26.2838439941406	26.9852886199951	26.7523059844971	26.6160411834717	26.2165565490723	26.8473606109619	26.3328952789307	26.8384056091309	25.9075164794922	27.8553409576416	26.8615608215332	26.6059513092041	26.1403636932373	18	Acetyl [N-Term]	cell communication;regulation of biological process;transport	cytoplasm;extracellular;nucleus;organelle lumen	enzyme regulator activity;protein binding;receptor activity	Amoebiasis		binding;cysteine-type endopeptidase inhibitor activity;endopeptidase inhibitor activity;endopeptidase regulator activity;enzyme binding;enzyme inhibitor activity;enzyme regulator activity;peptidase inhibitor activity;peptidase regulator activity;protease binding;protein binding;receptor activity;serine-type endopeptidase inhibitor activity;viral receptor activity	biological regulation;cell communication;cell-cell signaling;cellular process;interspecies interaction between organisms;locomotion;multi-organism process;regulation of protein modification process;signaling	cell part;cytoplasm;extracellular organelle;extracellular space;intracellular membrane-bounded organelle;intracellular organelle;nucleus;organelle;vesicle	Amoebiasis	3D-structure;Acetylation;Alternativesplicing;Completeproteome;Cytoplasm;Directproteinsequencing;Polymorphism;Proteaseinhibitor;Referenceproteome;Serineproteaseinhibitor	25	491	11	High	Master Protein	P29508	Serpin B3 OS=Homo sapiens OX=9606 GN=SERPINB3 PE=1 SV=2
26.3129558563232	26.6593532562256	26.3813323974609	27.6960220336914	25.6280326843262	26.2837677001953	24.9922561645508	26.0821418762207	26.2323608398438	27.1898097991943	25.9733543395996	26.5195865631104	25.3996524810791	26.7838497161865	25.5470314025879	25.9033012390137	4		cell organization and biogenesis;coagulation;defense response;metabolic process;regulation of biological process;response to stimulus;transport	cell surface;extracellular;membrane;organelle lumen	metal ion binding;protein binding;structural molecule activity	Complement and coagulation cascades;Platelet activation	Blood Clotting Cascade;VEGFA-VEGFR2 Signaling Pathway	structural molecule activity	biological adhesion;biological regulation;cell activation;cell adhesion;cellular component assembly;cellular component organization;cellular macromolecular complex assembly;cellular process;coagulation;establishment of localization;exocytosis;extracellular matrix organization;extracellular structure organization;immune system process;macromolecular complex assembly;macromolecule metabolic process…	cell cortex;cell part;cell surface;cytoplasmic membrane-bounded vesicle;extracellular organelle;extracellular region;extracellular space;intracellular membrane-bounded organelle;intracellular organelle;macromolecular complex;membrane;organelle;plasma membrane;protein complex;vesicle	Complement and coagulation cascades	3D-structure;Adaptiveimmunity;Alternativesplicing;Amyloid;Amyloidosis;Bloodcoagulation;Coiledcoil;Completeproteome;Directproteinsequencing;Diseasemutation;Disulfidebond;Glycoprotein;Hemostasis;Hydroxylation;Immunity;Innateimmunity;Isopeptidebond;Phosphoprotein;Polymorphism;Referenceproteome;Secreted;Signal	26	339	26	High	Master Protein	P02671	Fibrinogen alpha chain OS=Homo sapiens OX=9606 GN=FGA PE=1 SV=2
26.0904769897461	25.9753360748291	26.5403614044189	26.9681529998779	25.9013710021973	26.2792720794678	25.777042388916	25.8213424682617	25.5338191986084	26.4216117858887	26.4184989929199	26.5931644439697	26.3476314544678	26.6510314941406	25.5530757904053	25.6984558105469	11	Met-loss+Acetyl [N-Term]	cell differentiation;cell organization and biogenesis;metabolic process;regulation of biological process;response to stimulus;transport	cytosol;endoplasmic reticulum;extracellular;Golgi;membrane;mitochondrion;organelle lumen;vacuole	antioxidant activity;catalytic activity;metal ion binding;nucleotide binding;protein binding	Amyotrophic lateral sclerosis (ALS);Carbon metabolism;FoxO signaling pathway;Glyoxylate and dicarboxylate metabolism;Longevity regulating pathway;Longevity regulating pathway - multiple species;Peroxisome;Tryptophan metabolism	Amyotrophic lateral sclerosis (ALS);DNA Damage Response (only ATM dependent);Folate Metabolism;Oxidative Stress;Selenium Micronutrient Network;Tryptophan metabolism	aminoacylase activity;antioxidant activity;binding;catalase activity;catalytic activity;cation binding;coenzyme binding;cofactor binding;enzyme binding;heme binding;hydrolase activity;hydrolase activity, acting on carbon-nitrogen (but not peptide) bonds;hydrolase activity, acting on carbon-nitrogen (but not peptide) bonds, in linear amides;identical protein binding;ion binding;iron ion binding;me…	aging;alcohol metabolic process;anatomical structure development;biological regulation;catabolic process;cell differentiation;cellular aromatic compound metabolic process;cellular component assembly;cellular component organization;cellular lipid metabolic process;cellular metabolic process;cellular nitrogen compound metabolic process;cellular process;cellular respiration;developmental process;gen…	cell part;cytosol;endoplasmic reticulum;extracellular organelle;Golgi apparatus;intracellular membrane-bounded organelle;intracellular organelle;lysosome;membrane;microbody;organelle;peroxisome;plasma membrane;vacuole;vesicle	Amyotrophic lateral sclerosis (ALS);Methane metabolism;Peroxisome;Tryptophan metabolism	3D-structure;Acetylation;Completeproteome;Directproteinsequencing;Heme;Hydrogenperoxide;Iron;Metal-binding;Mitogen;NADP;Oxidoreductase;Peroxidase;Peroxisome;Phosphoprotein;Referenceproteome	25	320	25	High	Master Protein	P04040	Catalase OS=Homo sapiens OX=9606 GN=CAT PE=1 SV=3
26.2404918670654	26.889986038208	26.7727298736572	26.4849052429199	27.9549217224121	26.8443584442139	26.2605094909668	26.3847007751465	25.354377746582	24.6236934661865	27.5043983459473	26.88525390625	25.7021751403809	26.1631202697754	25.2455863952637	24.937385559082	17	Met-loss+Acetyl [N-Term]	cell death;regulation of biological process	cytoskeleton;cytosol	catalytic activity;motor activity;structural molecule activity			structural constituent of epidermis;structural molecule activity	biological regulation	cell part;extracellular organelle;macromolecular complex;organelle;protein complex;vesicle		Alternativesplicing;Coiledcoil;Completeproteome;Intermediatefilament;Keratin;Polymorphism;Referenceproteome	29	410	20	High	Master Protein	O76013	Keratin, type I cuticular Ha6 OS=Homo sapiens OX=9606 GN=KRT36 PE=2 SV=1
27.2447853088379	27.6337757110596	24.8748149871826	26.5627059936523	25.6973934173584	27.3906593322754	26.1533889770508	28.2680816650391	24.614917755127	26.7169818878174	28.1201648712158	29.0579948425293	25.3955783843994	27.1408386230469	26.1201400756836	27.7404384613037	6		defense response;response to stimulus;transport	extracellular;organelle lumen					immune system process;response to stimulus;response to stress	cell part;cytoplasmic membrane-bounded vesicle;extracellular matrix;extracellular organelle;extracellular region;extracellular space;intracellular membrane-bounded organelle;intracellular organelle;organelle;proteinaceous extracellular matrix;vesicle		Alternativesplicing;Completeproteome;Disulfidebond;Glycoprotein;Polymorphism;Referenceproteome;Secreted;Signal	21	414	21	High	Master Protein	P54108	Cysteine-rich secretory protein 3 OS=Homo sapiens OX=9606 GN=CRISP3 PE=1 SV=1
27.2764720916748	28.6278591156006	28.1309967041016	28.9101581573486	26.4043846130371	28.4367980957031	27.1540985107422	28.6986923217773	26.7191696166992	27.3838787078857	27.9090976715088	29.1792697906494	26.8482799530029	28.0916271209717	27.0262660980225	28.1138496398926	22		response to stimulus	extracellular;membrane									13	866	7	High	Master Protein	P0DOY3	Immunoglobulin lambda constant 3 OS=Homo sapiens OX=9606 GN=IGLC3 PE=1 SV=1
27.5798168182373	27.526891708374	27.5700263977051	27.6189517974854	27.3227634429932	28.0389347076416	27.4367599487305	27.1241264343262	27.8215293884277	28.2337169647217	27.5291652679443	27.8345851898193	27.3395881652832	28.4893798828125	27.6382446289063	27.9173946380615	10;12	Met-loss+Acetyl [N-Term]	metabolic process;regulation of biological process;transport	cytoplasm;cytosol;extracellular;membrane;organelle lumen	catalytic activity;protein binding	Biosynthesis of amino acids;Carbon metabolism;Central carbon metabolism in cancer;Glucagon signaling pathway;Glycine, serine and threonine metabolism;Glycolysis / Gluconeogenesis;Metabolic pathways	Cori Cycle;Glycolysis and Gluconeogenesis	binding;bisphosphoglycerate 2-phosphatase activity;bisphosphoglycerate mutase activity;bisphosphoglycerate phosphatase activity;catalytic activity;enzyme binding;hydrolase activity;hydrolase activity, acting on ester bonds;intramolecular transferase activity;intramolecular transferase activity, phosphotransferases;isomerase activity;kinase binding;phosphatase activity;phosphoglycerate mutase acti…	alcohol metabolic process;biological regulation;biosynthetic process;carbohydrate metabolic process;catabolic process;cellular metabolic process;cellular process;generation of precursor metabolites and energy;metabolic process;primary metabolic process;small molecule metabolic process	cell part;cytoplasm;cytosol;extracellular organelle;membrane;organelle;vesicle	Glycolysis / Gluconeogenesis;Methane metabolism	3D-structure;Acetylation;Completeproteome;Directproteinsequencing;Glycolysis;Hydrolase;Isomerase;Phosphoprotein;Referenceproteome	23	455	23	High	Master Protein	P18669	Phosphoglycerate mutase 1 OS=Homo sapiens OX=9606 GN=PGAM1 PE=1 SV=2
29.9956912994385	29.6433181762695	30.1042518615723	29.8157386779785	29.8610744476318	29.8326454162598	28.8401832580566	29.6799259185791	30.1423721313477	29.9934978485107	29.742748260498	29.7042274475098	30.4770679473877	30.2055912017822	30.0118637084961	29.961742401123	1		regulation of biological process	chromosome;nucleus	DNA binding;protein binding	Alcoholism;Systemic lupus erythematosus		binding;DNA binding;nucleic acid binding		cell part;extracellular organelle;intracellular membrane-bounded organelle;intracellular organelle;macromolecular complex;nucleosome;nucleus;organelle;vesicle	Systemic lupus erythematosus	Acetylation;Chromosome;Citrullination;Completeproteome;DNA-binding;Isopeptidebond;Methylation;Nucleosomecore;Nucleus;Phosphoprotein;Referenceproteome;Ublconjugation	14	575	6	High	Master Protein	Q6FI13	Histone H2A type 2-A OS=Homo sapiens OX=9606 GN=HIST2H2AA3 PE=1 SV=3
24.9838314056396	25.0664043426514	27.7893524169922	27.3509502410889	27.1369953155518	26.4451885223389	27.3644237518311	28.0453643798828	27.8195476531982	27.9826431274414	26.2087593078613	26.4418277740479	27.6261291503906	27.8196907043457	26.4479637145996	26.8696193695068	1		cell differentiation;defense response;regulation of biological process;response to stimulus;transport	cytoplasm;cytosol;endoplasmic reticulum;extracellular;nucleus;organelle lumen	metal ion binding;protein binding			binding;calcium ion binding;cation binding;ion binding;metal ion binding;protein binding;RAGE receptor binding;receptor binding;transition metal ion binding;zinc ion binding	anatomical structure development;anatomical structure formation involved in morphogenesis;biological regulation;cell differentiation;cellular process;developmental process;immune system process;multi-organism process;response to biotic stimulus;response to chemical stimulus;response to oxidative stress;response to stimulus;response to stress	cell part;cytoplasm;cytosol;endoplasmic reticulum;extracellular organelle;extracellular region;intracellular membrane-bounded organelle;intracellular organelle;nucleus;organelle;vesicle		3D-structure;Acetylation;Calcium;Completeproteome;Cytoplasm;Directproteinsequencing;Disulfidebond;Metal-binding;Polymorphism;Referenceproteome;Repeat;Secreted;Zinc	17	707	14	High	Master Protein	P31151	Protein S100-A7 OS=Homo sapiens OX=9606 GN=S100A7 PE=1 SV=4
30.2511367797852	29.7905902862549	30.1305484771729	29.8470592498779	29.5790309906006	29.8818225860596	29.217601776123	29.6794090270996	29.9533061981201	29.9700393676758	29.7999515533447	29.9533138275146	29.2956256866455	30.4802780151367	29.5723114013672	30.1633987426758	6		cell organization and biogenesis;coagulation;metabolic process;regulation of biological process;response to stimulus	chromosome;extracellular;membrane;nucleus	catalytic activity;DNA binding;protein binding	Alcoholism;Systemic lupus erythematosus;Transcriptional misregulation in cancer	Histone Modifications	binding;DNA binding;histone binding;nucleic acid binding;protein binding	biological regulation;cellular component assembly;cellular component organization;cellular macromolecular complex assembly;cellular metabolic process;cellular nitrogen compound metabolic process;cellular process;chromatin organization;chromosome organization;coagulation;DNA metabolic process;DNA modification;gene silencing;macromolecular complex assembly;macromolecule metabolic process;macromolec…	cell part;chromosome;extracellular organelle;extracellular region;intracellular membrane-bounded organelle;intracellular non-membrane-bounded organelle;intracellular organelle;macromolecular complex;membrane;nuclear chromosome;nucleoplasm;nucleosome;nucleus;organelle;protein complex;vesicle	Systemic lupus erythematosus	3D-structure;Acetylation;Chromosome;Citrullination;Completeproteome;Directproteinsequencing;DNA-binding;Methylation;Nucleosomecore;Nucleus;Phosphoprotein;Referenceproteome;Ublconjugation	21	649	4	High	Master Protein	P68431	Histone H3.1 OS=Homo sapiens OX=9606 GN=H3C1 PE=1 SV=2
25.7961559295654	23.5475120544434	23.760835647583	26.0055828094482	23.8267555236816	23.1387882232666	23.351131439209	24.0821094512939	24.6522426605225	25.408712387085	23.5796451568604	23.6562061309814	23.762975692749	26.7996807098389	23.5068168640137	24.0274829864502	17		cell death;cell organization and biogenesis	cytosol;membrane;nucleus	structural molecule activity			structural constituent of cytoskeleton;structural molecule activity	anatomical structure development;cellular component organization;cellular process;cytoskeleton organization;developmental process;multicellular organismal process;organelle organization	cell part;extracellular organelle;extracellular space;intracellular membrane-bounded organelle;intracellular organelle;macromolecular complex;membrane;nucleus;organelle;protein complex;vesicle		Coiledcoil;Completeproteome;Directproteinsequencing;Diseasemutation;Intermediatefilament;Keratin;Palmoplantarkeratoderma;Phosphoprotein;Referenceproteome	31	162	30	High	Master Protein	P35527	Keratin, type I cytoskeletal 9 OS=Homo sapiens OX=9606 GN=KRT9 PE=1 SV=3
26.6996784210205	25.3582534790039	27.3134746551514	26.3461856842041	27.1421909332275	25.8723659515381	27.1658515930176	26.0624103546143	27.5162601470947	27.1556873321533	26.5816059112549	25.7004203796387	26.4665775299072	26.5291023254395	27.1004524230957	26.1867656707764	4		cell differentiation;cell organization and biogenesis;metabolic process;regulation of biological process;transport	cytoplasm;cytosol;endoplasmic reticulum;nucleus;ribosome	protein binding;RNA binding;structural molecule activity	Ribosome	Cytoplasmic Ribosomal Proteins	binding;nucleic acid binding;RNA binding;structural constituent of ribosome;structural molecule activity	biological regulation;biosynthetic process;catabolic process;cell differentiation;cellular component disassembly;cellular component organization;cellular metabolic process;cellular nitrogen compound metabolic process;cellular process;cytoplasmic translation;developmental process;establishment of localization;macromolecule metabolic process;metabolic process;mRNA metabolic process;nitrogen compoun…	cell part;cytoplasm;cytosol;extracellular organelle;intracellular membrane-bounded organelle;intracellular non-membrane-bounded organelle;intracellular organelle;macromolecular complex;nucleolus;nucleus;organelle;ribonucleoprotein complex;small ribosomal subunit;vesicle	Ribosome	3D-structure;Acetylation;Completeproteome;Cytoplasm;Differentiation;Directproteinsequencing;Nucleus;Phosphoprotein;Referenceproteome;Ribonucleoprotein;Ribosomalprotein	26	412	26	High	Master Protein	P61247	40S ribosomal protein S3a OS=Homo sapiens OX=9606 GN=RPS3A PE=1 SV=2
26.0030288696289	25.9989433288574	26.2277126312256	26.2756786346436	26.7072982788086	26.7822170257568	26.1589336395264	26.5851631164551	27.9194564819336	27.7368679046631	25.4245338439941	25.9242362976074	26.5896053314209	26.8883056640625	26.0866050720215	27.1503448486328	1	Met-loss+Acetyl [N-Term]	cell communication;cell organization and biogenesis;cell proliferation;metabolic process;regulation of biological process;response to stimulus;transport	cytoplasm;cytosol;endoplasmic reticulum;mitochondrion;nucleus	catalytic activity;metal ion binding;nucleotide binding;protein binding	Alanine, aspartate and glutamate metabolism;Arginine biosynthesis;Biosynthesis of amino acids;GABAergic synapse;Glutamatergic synapse;Glyoxylate and dicarboxylate metabolism;Metabolic pathways;Nitrogen metabolism	Amino Acid metabolism;TNF alpha Signaling Pathway	acid-ammonia (or amide) ligase activity;adenyl nucleotide binding;adenyl ribonucleotide binding;amine binding;amino acid binding;ammonia ligase activity;ATP binding;binding;carbon-carbon lyase activity;carboxylic acid binding;carboxy-lyase activity;catalytic activity;cation binding;glutamate binding;glutamate decarboxylase activity;glutamate-ammonia ligase activity;identical protein binding;ion b…	amine metabolic process;biological regulation;biosynthetic process;catabolic process;cell communication;cell proliferation;cell-cell signaling;cellular amino acid metabolic process;cellular component assembly;cellular component organization;cellular ketone metabolic process;cellular metabolic process;cellular nitrogen compound metabolic process;cellular process;establishment of localization;macro…	cell part;cytoplasm;cytosol;endoplasmic reticulum;extracellular organelle;intracellular membrane-bounded organelle;intracellular organelle;macromolecular complex;mitochondrion;nucleus;organelle;protein complex;vesicle	Alanine, aspartate and glutamate metabolism;Arginine and proline metabolism;Nitrogen metabolism;Two-component system	3D-structure;Acetylation;ATP-binding;Completeproteome;Cytoplasm;Diseasemutation;Ligase;Lyase;Mitochondrion;Nucleotide-binding;Phosphoprotein;Referenceproteome;Ublconjugation	24	428	24	High	Master Protein	P15104	Glutamine synthetase OS=Homo sapiens OX=9606 GN=GLUL PE=1 SV=4
26.4586277008057	26.4626846313477	25.1142463684082	24.5873260498047	26.5154781341553	26.7573776245117	25.9974021911621	28.5109176635742	26.2220039367676	26.6104011535645	26.2887554168701	26.8118724822998	26.4724311828613	26.9216995239258	26.4057807922363	26.834358215332	17	Met-loss+Acetyl [N-Term]	metabolic process;regulation of biological process;response to stimulus	cytoplasm;cytosol;endoplasmic reticulum;membrane	catalytic activity;protein binding	beta-Alanine metabolism;Chemical carcinogenesis;Drug metabolism - cytochrome P450;Glycolysis / Gluconeogenesis;Histidine metabolism;Metabolic pathways;Metabolism of xenobiotics by cytochrome P450;Phenylalanine metabolism;Tyrosine metabolism	Aryl Hydrocarbon Receptor Pathway;NRF2 pathway	3-chloroallyl aldehyde dehydrogenase activity;alcohol dehydrogenase (NADP+) activity;aldehyde dehydrogenase (NAD) activity;aldehyde dehydrogenase [NAD(P)+] activity;aldo-keto reductase (NADP) activity;benzaldehyde dehydrogenase (NAD+) activity;catalytic activity;oxidoreductase activity;oxidoreductase activity, acting on CH-OH group of donors;oxidoreductase activity, acting on the aldehyde or oxo …	aging;biological regulation;cellular aldehyde metabolic process;cellular metabolic process;cellular process;developmental process;metabolic process;response to chemical stimulus;response to drug;response to endogenous stimulus;response to external stimulus;response to extracellular stimulus;response to stimulus;response to stress	cell part;cytoplasm;cytosol;endoplasmic reticulum;extracellular space;intracellular membrane-bounded organelle;intracellular organelle;membrane;nucleoplasm;organelle;plasma membrane	beta-Alanine metabolism;Drug metabolism - cytochrome P450;Glycolysis / Gluconeogenesis;Histidine metabolism;Metabolism of xenobiotics by cytochrome P450;Phenylalanine metabolism;Tyrosine metabolism	3D-structure;Acetylation;Completeproteome;Cytoplasm;Directproteinsequencing;NAD;NADP;Oxidoreductase;Polymorphism;Referenceproteome	23	360	22	High	Master Protein	P30838	Aldehyde dehydrogenase, dimeric NADP-preferring OS=Homo sapiens OX=9606 GN=ALDH3A1 PE=1 SV=3
27.8123302459717	27.2577018737793	27.921817779541	27.3684768676758	27.6439800262451	27.2587013244629	27.6522636413574	27.186653137207	27.9464874267578	27.7953929901123	27.5647964477539	27.3255672454834	28.1199016571045	27.7675971984863	27.6347332000732	27.6793384552002	11	Met-loss+Acetyl [N-Term]	cell organization and biogenesis;cellular component movement;metabolic process;regulation of biological process;response to stimulus	cytoplasm;cytoskeleton;cytosol;membrane;nucleus	protein binding	Axon guidance;Fc gamma R-mediated phagocytosis;Pertussis;Regulation of actin cytoskeleton	Brain-Derived Neurotrophic Factor (BDNF) signaling pathway;EGF/EGFR Signaling Pathway;G13 Signaling Pathway;Regulation of Actin Cytoskeleton;VEGFA-VEGFR2 Signaling Pathway		anatomical structure morphogenesis;biological regulation;cell activation;cell motility;cellular component disassembly;cellular component movement;cellular component organization;cellular metabolic process;cellular process;coagulation;cytokinesis;cytoskeleton organization;developmental process;establishment of localization;establishment or maintenance of cell polarity;exocytosis;immune system proc…	cell part;cytoplasm;cytoskeleton;extracellular organelle;extracellular space;intracellular membrane-bounded organelle;intracellular non-membrane-bounded organelle;intracellular organelle;membrane;nucleus;organelle;vesicle	Axon guidance;Fc gamma R-mediated phagocytosis;Regulation of actin cytoskeleton	3D-structure;Acetylation;Actin-binding;Cellmembrane;Cellprojection;Completeproteome;Cytoplasm;Cytoskeleton;Directproteinsequencing;Membrane;Nucleus;Phosphoprotein;Referenceproteome	22	550	20	High	Master Protein	P23528	Cofilin-1 OS=Homo sapiens OX=9606 GN=CFL1 PE=1 SV=3
28.3512840270996	27.531120300293	28.4133892059326	27.7277965545654	28.6131324768066	27.663402557373	28.1596431732178	28.0660457611084	28.9269466400146	28.0958156585693	28.33154296875	27.8141784667969	28.9481735229492	28.1126003265381	28.0775737762451	27.8879070281982	10	Met-loss+Acetyl [N-Term]			metal ion binding;protein binding	Adrenergic signaling in cardiomyocytes;Alcoholism;Aldosterone synthesis and secretion;Alzheimer's disease;Amphetamine addiction;Calcium signaling pathway;cAMP signaling pathway;cGMP-PKG signaling pathway;Circadian entrainment;Dopaminergic synapse;Estrogen signaling pathway;Gastric acid secretion;Glioma;Glucagon signaling pathway;GnRH signaling pathway;Inflammatory mediator regulation of TRP chann…	Alzheimers Disease	binding;calcium ion binding;cation binding;ion binding;metal ion binding		extracellular organelle;organelle;vesicle	Alzheimer's disease;Calcium signaling pathway;Gastric acid secretion;Glioma;GnRH signaling pathway;Insulin signaling pathway;ko05152;Long-term potentiation;Melanogenesis;Neurotrophin signaling pathway;Olfactory transduction;Oocyte meiosis;Phosphatidylinositol signaling system;Phototransduction;Phototransduction - fly;Plant-pathogen interaction;Salivary secretion;Vascular smooth muscle contraction	3D-structure;Calcium;Completeproteome;Metal-binding;Referenceproteome;Repeat	19	625	18	High	Master Protein	P27482	Calmodulin-like protein 3 OS=Homo sapiens OX=9606 GN=CALML3 PE=1 SV=2
24.7447872161865	22.8024120330811	24.1311798095703	22.6037063598633	24.1290988922119	22.8035449981689	24.2848834991455	22.3265647888184	23.6521492004395	23.2071533203125	25.0123538970947	22.8065490722656	23.9438056945801	23.5028133392334	24.622688293457	22.4006633758545	1		cell organization and biogenesis;coagulation;metabolic process;regulation of biological process;response to stimulus	chromosome;extracellular;nucleus	DNA binding;protein binding	Alcoholism;Systemic lupus erythematosus;Transcriptional misregulation in cancer	Histone Modifications	binding;DNA binding;histone binding;nucleic acid binding;protein binding	biological regulation;cellular component assembly;cellular component organization;cellular macromolecular complex assembly;cellular metabolic process;cellular nitrogen compound metabolic process;cellular process;chromatin organization;chromosome organization;coagulation;DNA metabolic process;DNA modification;gene silencing;macromolecular complex assembly;macromolecule metabolic process;macromolec…	cell part;extracellular organelle;extracellular region;intracellular membrane-bounded organelle;intracellular organelle;macromolecular complex;nucleoplasm;nucleosome;nucleus;organelle;vesicle	Systemic lupus erythematosus	3D-structure;Acetylation;Chromosome;Citrullination;Completeproteome;Directproteinsequencing;DNA-binding;Methylation;Nucleosomecore;Nucleus;Phosphoprotein;Polymorphism;Referenceproteome;Ublconjugation	20	645	3	High	Master Protein	Q71DI3	Histone H3.2 OS=Homo sapiens OX=9606 GN=HIST2H3A PE=1 SV=3
27.0137348175049	27.3125476837158	26.8493499755859	29.2218818664551	28.7501811981201	27.9414329528809	25.264741897583	27.1794757843018	26.207426071167	27.686206817627	26.7290458679199	27.2604026794434	26.6785984039307	27.7111167907715	26.0969505310059	26.7667579650879	14		cell organization and biogenesis;coagulation;defense response;metabolic process;regulation of biological process;response to stimulus;transport	endoplasmic reticulum;extracellular;Golgi;membrane;organelle lumen	enzyme regulator activity;protein binding	Complement and coagulation cascades	Complement and Coagulation Cascades;Lung fibrosis;NRF2 pathway	binding;endopeptidase inhibitor activity;endopeptidase regulator activity;enzyme binding;enzyme inhibitor activity;enzyme regulator activity;glycoprotein binding;identical protein binding;peptidase inhibitor activity;peptidase regulator activity;protease binding;protein binding;serine-type endopeptidase inhibitor activity	biological regulation;cell activation;cellular process;coagulation;establishment of localization;exocytosis;multicellular organismal process;regulation of body fluid levels;response to biotic stimulus;response to chemical stimulus;response to endogenous stimulus;response to stimulus;response to stress;secretion;transport;vesicle-mediated transport	cell part;endoplasmic reticulum;extracellular matrix;extracellular organelle;extracellular region;extracellular space;Golgi apparatus;intracellular membrane-bounded organelle;intracellular organelle;organelle;proteinaceous extracellular matrix;vesicle	Complement and coagulation cascades	3D-structure;Acutephase;Alternativesplicing;Bloodcoagulation;Completeproteome;Directproteinsequencing;Endoplasmicreticulum;Extracellularmatrix;Glycoprotein;Hemostasis;Phosphoprotein;Polymorphism;Proteaseinhibitor;Referenceproteome;Secreted;Serineproteaseinhibitor;Signal	20	424	20	High	Master Protein	P01009	Alpha-1-antitrypsin OS=Homo sapiens OX=9606 GN=SERPINA1 PE=1 SV=3
27.746768951416	27.6008434295654	27.2395782470703	27.4597072601318	27.681131362915	27.4087734222412	27.162525177002	27.7619438171387	27.9185791015625	27.8567714691162	27.6054534912109	27.5879154205322	27.8004665374756	28.4306774139404	27.8383522033691	27.9286518096924	1		regulation of biological process;response to stimulus;transport	cytoplasm;extracellular;nucleus;organelle lumen	metal ion binding;protein binding			binding;calcium ion binding;calcium-dependent protein binding;cation binding;identical protein binding;ion binding;metal ion binding;protein binding;protein dimerization activity;protein homodimerization activity	biological regulation;cellular process;regulation of DNA metabolic process;response to stimulus;signal transduction	cell part;cell projection;cytoplasm;extracellular organelle;extracellular space;intracellular membrane-bounded organelle;intracellular organelle;nucleoplasm;nucleus;organelle;vesicle		3D-structure;Acetylation;Calcium;Completeproteome;Cytoplasm;Directproteinsequencing;Disulfidebond;Metal-binding;Nucleus;Phosphoprotein;Referenceproteome;Repeat	16	470	16	High	Master Protein	P31949	Protein S100-A11 OS=Homo sapiens OX=9606 GN=S100A11 PE=1 SV=2
25.4128589630127	26.0783767700195	26.0961437225342	26.7707176208496	25.8754940032959	26.3638801574707	26.3001270294189	26.1975994110107	26.5724487304688	27.3110370635986	25.3507404327393	26.2545680999756	26.3152313232422	26.8908424377441	25.910228729248	26.9254360198975	X		cell organization and biogenesis;development;metabolic process;regulation of biological process;transport	cytoplasm;cytosol;membrane;ribosome	protein binding;RNA binding;structural molecule activity	Ribosome	Cytoplasmic Ribosomal Proteins	binding;nucleic acid binding;RNA binding;rRNA binding;structural constituent of ribosome;structural molecule activity	biological regulation;biosynthetic process;catabolic process;cellular component disassembly;cellular component organization;cellular metabolic process;cellular nitrogen compound metabolic process;cellular process;developmental process;establishment of localization;macromolecule metabolic process;metabolic process;mRNA metabolic process;multicellular organismal development;multicellular organismal…	cell part;cytosol;extracellular organelle;intracellular non-membrane-bounded organelle;intracellular organelle;macromolecular complex;membrane;organelle;polysome;ribonucleoprotein complex;ribosome;small ribosomal subunit;vesicle	Ribosome	3D-structure;Completeproteome;Cytoplasm;Directproteinsequencing;Referenceproteome;Ribonucleoprotein;Ribosomalprotein;RNA-binding;rRNA-binding	29	429	18	High	Master Protein	P62701	40S ribosomal protein S4, X isoform OS=Homo sapiens OX=9606 GN=RPS4X PE=1 SV=2
26.0526142120361	26.7658653259277	26.5538845062256	26.7710762023926	25.8639278411865	26.7208499908447	25.4824600219727	25.9496269226074	26.0839595794678	26.8128280639648	25.768856048584	26.6465301513672	26.6309757232666	27.5605030059814	25.5778121948242	26.4876441955566	19	Met-loss+Acetyl [N-Term]	metabolic process;regulation of biological process;response to stimulus;transport	cytoplasm;cytosol;extracellular;membrane;organelle lumen	catalytic activity;protein binding	Amino sugar and nucleotide sugar metabolism;Carbon metabolism;Glycolysis / Gluconeogenesis;Metabolic pathways;Pentose phosphate pathway;Starch and sucrose metabolism	Cori Cycle;Glycolysis and Gluconeogenesis	binding;carbohydrate binding;catalytic activity;glucose-6-phosphate isomerase activity;intramolecular oxidoreductase activity;intramolecular oxidoreductase activity, interconverting aldoses and ketoses;intramolecular transferase activity;isomerase activity;monosaccharide binding;sugar binding	alcohol metabolic process;anatomical structure formation involved in morphogenesis;behavior;biological regulation;biosynthetic process;carbohydrate metabolic process;catabolic process;cellular aldehyde metabolic process;cellular metabolic process;cellular nitrogen compound metabolic process;cellular process;developmental process;immune system process;macromolecule metabolic process;metabolic proc…	cell part;cell projection;cytoplasm;cytosol;extracellular organelle;extracellular space;membrane;neuron projection;nucleoplasm;organelle;plasma membrane;vesicle	Amino sugar and nucleotide sugar metabolism;Glycolysis / Gluconeogenesis;Pentose phosphate pathway;Starch and sucrose metabolism	3D-structure;Acetylation;Alternativesplicing;Angiogenesis;Completeproteome;Cytokine;Cytoplasm;Directproteinsequencing;Diseasemutation;Gluconeogenesis;Glycolysis;Growthfactor;Hereditaryhemolyticanemia;Isomerase;Phosphoprotein;Polymorphism;Referenceproteome;Secreted;Ublconjugation	25	387	25	High	Master Protein	P06744	Glucose-6-phosphate isomerase OS=Homo sapiens OX=9606 GN=GPI PE=1 SV=4
29.1692180633545	29.3115367889404	29.2730293273926	28.8439102172852	29.3371200561523	29.2452716827393	28.8185367584229	28.8388977050781	28.728630065918	28.5630950927734	29.11549949646	28.6586952209473	29.5750274658203	28.9652328491211	29.4093570709229	29.7592964172363	19;CHR_HG26_PATCH	Met-loss+Acetyl [N-Term]	cell death	cytoplasm;extracellular;nucleus				binding;carbohydrate binding	biological adhesion;cell adhesion;cell death;cellular process;death	cell part;cytoplasm;extracellular organelle;extracellular space;intracellular membrane-bounded organelle;intracellular organelle;nucleus;organelle;vesicle		3D-structure;Apoptosis;Completeproteome;Cytoplasm;Directproteinsequencing;Lectin;Nucleus;Referenceproteome;Secreted	19	1404	19	High	Master Protein	P47929	Galectin-7 OS=Homo sapiens OX=9606 GN=LGALS7 PE=1 SV=2
25.2003650665283	25.0942611694336	26.2596454620361	25.0488586425781	25.9356937408447	25.5799160003662	25.3945369720459	25.6651000976563	25.743221282959	26.024974822998	25.7772369384766	25.320821762085	26.2810516357422	25.8337078094482	25.8750381469727	25.4160480499268	3	Met-loss+Acetyl [N-Term]	cell death;cell division;cell organization and biogenesis;regulation of biological process;transport	cytoplasm;cytoskeleton;cytosol;extracellular;membrane	protein binding	Endocytosis		binding;calcium-dependent protein binding;G-protein-coupled receptor binding;identical protein binding;protein binding;protein dimerization activity;protein homodimerization activity;proteinase activated receptor binding;receptor binding	biological regulation;cell cycle;cell death;cellular process;death;establishment of localization;protein transport;regulation of cell cycle;regulation of organelle organization;transport;viral reproduction	cell part;cytoplasm;cytoplasmic membrane-bounded vesicle;cytosol;extracellular organelle;intracellular membrane-bounded organelle;intracellular organelle;membrane;microtubule organizing center;organelle;vesicle	Endocytosis	3D-structure;Acetylation;Alternativesplicing;Apoptosis;Cellcycle;Celldivision;Completeproteome;Cytoplasm;Cytoskeleton;Directproteinsequencing;Host-virusinteraction;Phosphoprotein;Polymorphism;Proteintransport;Referenceproteome;Transport	25	367	25	High	Master Protein	Q8WUM4	Programmed cell death 6-interacting protein OS=Homo sapiens OX=9606 GN=PDCD6IP PE=1 SV=1
28.4347724914551	27.8852767944336	28.2660617828369	28.1480503082275	27.9802150726318	28.4927577972412	27.1631565093994	27.6055068969727	28.2762336730957	28.3460788726807	27.3571014404297	27.3990039825439	28.2351856231689	28.5579223632813	27.8772468566895	27.4942054748535	6	Met-loss+Acetyl [N-Term]	cell organization and biogenesis;metabolic process;regulation of biological process	chromosome;nucleus	DNA binding;metal ion binding;nucleotide binding;protein binding;RNA binding		Pathways Affected in Adenoid Cystic Carcinoma	binding;chromatin binding;chromatin DNA binding;DNA binding;nucleic acid binding;structure-specific DNA binding	cellular component assembly;cellular component organization;cellular macromolecular complex assembly;cellular process;chromatin organization;chromosome organization;macromolecular complex assembly;organelle organization	cell part;extracellular organelle;intracellular membrane-bounded organelle;intracellular organelle;macromolecular complex;nucleosome;nucleus;organelle;vesicle		3D-structure;Acetylation;Chromosome;Citrullination;Completeproteome;Directproteinsequencing;DNA-binding;Methylation;Nucleus;Phosphoprotein;Polymorphism;Referenceproteome	19	604	3	High	Master Protein	P10412	Histone H1.4 OS=Homo sapiens OX=9606 GN=H1-4 PE=1 SV=2
22.5826950073242	24.5551681518555	26.7848739624023	27.6285400390625	22.2838535308838	22.5108489990234	19.9866046905518	22.6710720062256	21.6262130737305	22.8047885894775	21.5712471008301	22.0830001831055	25.1861610412598	22.6707782745361	17.4202308654785	20.6905956268311	11	Met-loss [N-Term]	coagulation;transport	cytosol	metal ion binding;protein binding;transporter activity			binding;cation binding;heme binding;ion binding;iron ion binding;metal ion binding;oxygen binding;oxygen transporter activity;substrate-specific transporter activity;tetrapyrrole binding;transition metal ion binding;transporter activity	biological regulation;coagulation;multicellular organismal process;regulation of body fluid levels	cell part;cytosol;macromolecular complex;protein complex	African trypanosomiasis;Malaria	3D-structure;Acetylation;Completeproteome;Directproteinsequencing;Heme;Iron;Metal-binding;Oxygentransport;Phosphoprotein;Polymorphism;Referenceproteome;Transport	19	353	11	High	Master Protein	P02042	Hemoglobin subunit delta OS=Homo sapiens OX=9606 GN=HBD PE=1 SV=2
26.6957721710205	26.1997509002686	26.0128154754639	25.6646251678467	26.2995109558105	26.5165920257568	25.9962730407715	26.1650295257568	26.5600452423096	26.8873252868652	26.3519840240479	26.2854328155518	26.1809844970703	26.9167022705078	26.8202934265137	26.709789276123	18	Acetyl [N-Term]	cell organization and biogenesis;cellular component movement;regulation of biological process	cytoplasm;extracellular	enzyme regulator activity;protein binding	MicroRNAs in cancer;p53 signaling pathway		endopeptidase inhibitor activity;endopeptidase regulator activity;enzyme inhibitor activity;enzyme regulator activity;peptidase inhibitor activity;peptidase regulator activity;serine-type endopeptidase inhibitor activity	anatomical structure morphogenesis;biological regulation;cellular component movement;cellular component organization;cellular process;developmental process;extracellular matrix organization;extracellular structure organization	cell part;cytoplasm;extracellular organelle;extracellular space;organelle;vesicle	p53 signaling pathway	3D-structure;Alternativesplicing;Completeproteome;Directproteinsequencing;Glycoprotein;Polymorphism;Referenceproteome;Secreted	27	359	27	High	Master Protein	P36952	Serpin B5 OS=Homo sapiens OX=9606 GN=SERPINB5 PE=1 SV=2
25.9442825317383	26.1964664459229	25.4814147949219	25.8631286621094	26.1901779174805	26.2715950012207	25.4803276062012	25.9588985443115	26.0915756225586	26.2018013000488	25.8348503112793	25.7243938446045	26.0311126708984	26.3810329437256	26.053129196167	26.2193298339844	9		metabolic process;regulation of biological process;response to stimulus;transport	cytoplasm;membrane;nucleus	catalytic activity;protein binding;transporter activity			anion channel activity;anion transmembrane transporter activity;channel activity;chloride channel activity;gated channel activity;ion channel activity;ion transmembrane transporter activity;passive transmembrane transporter activity;substrate-specific channel activity;substrate-specific transmembrane transporter activity;substrate-specific transporter activity;transmembrane transporter activity;t…	biological regulation;cellular process;establishment of localization;ion transport;response to stimulus;signal transduction;transport	cell part;cytoplasm;extracellular organelle;intracellular membrane-bounded organelle;intracellular organelle;macromolecular complex;nucleus;organelle;protein complex;vesicle		3D-structure;Chloride;Chloridechannel;Completeproteome;Cytoplasm;Disulfidebond;Ionchannel;Iontransport;Membrane;Nucleus;Polymorphism;Referenceproteome;Transmembrane;Transmembranehelix;Transport;Voltage-gatedchannel	23	437	23	High	Master Protein	O95833	Chloride intracellular channel protein 3 OS=Homo sapiens OX=9606 GN=CLIC3 PE=1 SV=2
25.9386005401611	25.4053363800049	25.8785877227783	26.4076824188232	25.2738265991211	25.9547634124756	26.4668369293213	26.4122047424316	25.8077774047852	26.6277770996094	25.8069267272949	27.3591938018799	25.5840225219727	26.9795246124268	25.5790271759033	25.8771514892578	6		regulation of biological process	chromosome;nucleus	DNA binding;protein binding	Alcoholism;Systemic lupus erythematosus		binding;DNA binding;nucleic acid binding	biological regulation	cell part;extracellular organelle;intracellular membrane-bounded organelle;intracellular organelle;macromolecular complex;nucleosome;nucleus;organelle;vesicle	Systemic lupus erythematosus	Acetylation;Chromosome;Citrullination;Completeproteome;DNA-binding;Isopeptidebond;Methylation;Nucleosomecore;Nucleus;Phosphoprotein;Referenceproteome;Ublconjugation	13	518	2	High	Master Protein	Q93077	Histone H2A type 1-C OS=Homo sapiens OX=9606 GN=HIST1H2AC PE=1 SV=3
26.689582824707	26.2617988586426	26.3839015960693	26.2756824493408	25.8273849487305	25.9960784912109	25.2494430541992	25.1650485992432	25.9425354003906	26.1836624145508	26.2071628570557	26.1676712036133	26.1758480072021	26.7178554534912	25.2914695739746	25.7580699920654	4	Met-loss+Acetyl [N-Term]	defense response;regulation of biological process;response to stimulus;transport	cytoplasm;cytosol;membrane	enzyme regulator activity;metal ion binding;protein binding		Prostaglandin Synthesis and Regulation	binding;calcium ion binding;calcium-dependent phospholipid binding;calcium-dependent protein binding;cation binding;enzyme inhibitor activity;enzyme regulator activity;ion binding;lipase inhibitor activity;lipid binding;metal ion binding;phospholipase A2 inhibitor activity;phospholipase inhibitor activity;phospholipid binding;protein binding	biological regulation;cell activation;cellular component organization;cellular membrane organization;cellular process;endocytosis;establishment of localization;exocytosis;immune system process;membrane invagination;membrane organization;multi-organism process;response to biotic stimulus;response to stimulus;response to stress;secretion;transport;vesicle-mediated transport	cell part;cytoplasm;cytoplasmic membrane-bounded vesicle;extracellular organelle;intracellular membrane-bounded organelle;intracellular organelle;membrane;organelle;plasma membrane;vesicle		3D-structure;Acetylation;Annexin;Calcium;Calcium/phospholipid-binding;Completeproteome;Directproteinsequencing;PhospholipaseA2inhibitor;Polymorphism;Referenceproteome;Repeat	27	392	27	High	Master Protein	P12429	Annexin A3 OS=Homo sapiens OX=9606 GN=ANXA3 PE=1 SV=3
26.9584369659424	26.9766521453857	26.363374710083	27.4193668365479	25.9609241485596	26.5276470184326	25.623046875	25.5064716339111	26.1027183532715	26.8424701690674	26.3905239105225	26.8722896575928	26.8391513824463	27.4240226745605	25.6051483154297	26.9679222106934	16		cell organization and biogenesis;cellular component movement;defense response;regulation of biological process;response to stimulus;transport	cytoplasm;cytoskeleton;cytosol;endosome;membrane;nucleus	protein binding;RNA binding	Phagosome;Tuberculosis		actin binding;actin filament binding;actin monomer binding;binding;cytoskeletal protein binding;enzyme binding;identical protein binding;kinase binding;myosin binding;myosin heavy chain binding;phosphatidylinositol 3-kinase binding;protein binding;protein C-terminus binding;protein dimerization activity;protein homodimerization activity	biological adhesion;biological regulation;cell activation;cell adhesion;cell motility;cellular component assembly;cellular component movement;cellular component organization;cellular membrane organization;cellular process;cytoskeleton organization;endocytosis;establishment of localization;exocytosis;homeostatic process;immune system process;ion transport;locomotion;membrane fusion;membrane invagi…	cell part;cell projection;cytoplasm;cytoplasmic membrane-bounded vesicle;cytoskeleton;endosome;extracellular organelle;intracellular membrane-bounded organelle;intracellular non-membrane-bounded organelle;intracellular organelle;macromolecular complex;membrane;neuron projection;organelle;plasma membrane;protein complex;vesicle	ko05152;Phagosome	Acetylation;Actin-binding;Coiledcoil;Completeproteome;Cytoplasm;Cytoplasmicvesicle;Cytoskeleton;Directproteinsequencing;Diseasemutation;Membrane;Phosphoprotein;Polymorphism;Referenceproteome;Repeat;Ublconjugation;WDrepeat	28	373	28	High	Master Protein	P31146	Coronin-1A OS=Homo sapiens OX=9606 GN=CORO1A PE=1 SV=4
28.3162536621094	28.3644161224365	28.3668060302734	28.488826751709	27.5765933990479	28.5942897796631	27.7105503082275	28.2011337280273	28.3376083374023	28.4577827453613	27.9011707305908	28.318172454834	28.5037155151367	28.8923110961914	27.783374786377	28.7717800140381	6	Met-loss [N-Term];Met-loss+Acetyl [N-Term]	cell organization and biogenesis;regulation of biological process	chromosome;nucleus	DNA binding;protein binding;RNA binding			binding;chromatin binding;chromatin DNA binding;DNA binding;enzyme binding;histone deacetylase binding;nucleic acid binding;protein binding;structure-specific DNA binding	biological regulation;cellular component assembly;cellular component organization;cellular macromolecular complex assembly;cellular process;chromatin organization;chromosome organization;establishment of localization;macromolecular complex assembly;organelle organization;regulation of organelle organization;regulation of protein modification process;regulation of protein stability	cell part;extracellular organelle;macromolecular complex;nucleosome;organelle;vesicle		3D-structure;Acetylation;Chromosome;Citrullination;Completeproteome;Directproteinsequencing;DNA-binding;Methylation;Nucleus;Phosphoprotein;Polymorphism;Referenceproteome	19	590	13	High	Master Protein	P16401	Histone H1.5 OS=Homo sapiens OX=9606 GN=H1-5 PE=1 SV=3
24.594295501709	24.2722339630127	23.0088577270508	21.9903316497803	22.5492706298828	23.7566871643066	17.6942462921143	24.7352485656738	22.4411659240723	23.8500518798828	23.6923866271973	24.0759506225586	22.5269107818604	23.6196155548096	24.5677127838135	24.4400844573975	1		defense response;regulation of biological process;response to stimulus;transport	extracellular;organelle lumen	protein binding;signal transducer activity			binding;enzyme binding;extracellular matrix binding;laminin binding;molecular transducer activity;protease binding;protein binding;protein C-terminus binding;signal transducer activity	anatomical structure development;anatomical structure formation involved in morphogenesis;biological regulation;cellular process;developmental process;multicellular organismal process;response to stimulus;response to stress;signal transduction	extracellular matrix;extracellular organelle;extracellular space;organelle;proteinaceous extracellular matrix;vesicle		Alternativesplicing;Angiogenesis;Biomineralization;Completeproteome;Diseasemutation;Extracellularmatrix;Glycoprotein;Mineralbalance;Osteogenesis;Polymorphism;Referenceproteome;Repeat;Secreted;Signal	20	386	2	High	Master Protein	Q16610-2	Isoform 2 of Extracellular matrix protein 1 OS=Homo sapiens OX=9606 GN=ECM1
29.2488327026367	29.8412303924561	30.4350719451904	30.2609462738037	29.4600868225098	29.8831043243408	29.3361110687256	30.2817363739014	28.9456882476807	29.6329135894775	28.8777484893799	30.3494472503662	29.6200580596924	29.6836605072021	29.6337299346924	30.1315097808838			response to stimulus	extracellular;membrane									13	621	7	High	Master Protein	P0DOX8	Immunoglobulin lambda-1 light chain OS=Homo sapiens OX=9606 PE=1 SV=1
29.0072135925293	28.8927345275879	26.6013793945313	25.8347301483154	27.4453887939453	26.6460380554199	27.1266002655029	26.307746887207	25.5476207733154	25.1173229217529	28.6191215515137	27.8768920898438	26.6618194580078	25.5003242492676	27.1684303283691	26.8094062805176	20		regulation of biological process	extracellular	enzyme regulator activity;protein binding	Salivary secretion	Endochondral Ossification	cysteine-type endopeptidase inhibitor activity;endopeptidase inhibitor activity;endopeptidase regulator activity;enzyme inhibitor activity;enzyme regulator activity;peptidase inhibitor activity;peptidase regulator activity	biological regulation	extracellular organelle;extracellular region;organelle;vesicle	Salivary secretion	3D-structure;Completeproteome;Directproteinsequencing;Disulfidebond;Polymorphism;Proteaseinhibitor;Referenceproteome;Secreted;Signal;Thiolproteaseinhibitor	13	395	13	High	Master Protein	P28325	Cystatin-D OS=Homo sapiens OX=9606 GN=CST5 PE=1 SV=1
24.2949409484863	21.4862270355225	24.2963466644287	24.2126274108887	23.8309326171875	23.739444732666	22.8664169311523	23.1503009796143	24.3016548156738	23.3933258056641	23.2657318115234	23.5473651885986	24.8470554351807	24.2140407562256	23.837085723877	24.318920135498	6	Met-loss+Acetyl [N-Term]	cell organization and biogenesis;metabolic process;regulation of biological process	chromosome;nucleus	DNA binding;protein binding;RNA binding			binding;chromatin binding;chromatin DNA binding;DNA binding;nucleic acid binding;structure-specific DNA binding	cellular component assembly;cellular component organization;cellular macromolecular complex assembly;cellular process;chromatin organization;chromosome organization;macromolecular complex assembly;organelle organization	cell part;intracellular membrane-bounded organelle;intracellular organelle;macromolecular complex;nucleosome;nucleus;organelle		Acetylation;Chromosome;Citrullination;Completeproteome;Directproteinsequencing;DNA-binding;Isopeptidebond;Methylation;Nucleus;Phosphoprotein;Polymorphism;Referenceproteome;Ublconjugation	18	574	3	High	Master Protein	P16403	Histone H1.2 OS=Homo sapiens OX=9606 GN=H1-2 PE=1 SV=2
28.1574573516846	29.2794780731201	28.1033821105957	28.3214225769043	28.1824417114258	29.2672328948975	28.1393013000488	29.8926544189453	27.4307823181152	28.6050128936768	28.5355663299561	29.6891059875488	28.5728149414063	29.2804279327393	28.1310729980469	29.2340564727783	20		defense response;regulation of biological process;response to stimulus;transport	extracellular;Golgi;organelle lumen	DNA binding;enzyme regulator activity;protein binding;RNA binding			binding;endopeptidase inhibitor activity;endopeptidase regulator activity;enzyme binding;enzyme inhibitor activity;enzyme regulator activity;peptidase inhibitor activity;peptidase regulator activity;protein binding;serine-type endopeptidase inhibitor activity	biological regulation	extracellular organelle;organelle;vesicle		3D-structure;Completeproteome;Directproteinsequencing;Disulfidebond;Proteaseinhibitor;Referenceproteome;Repeat;Secreted;Serineproteaseinhibitor;Signal	17	445	17	High	Master Protein	P03973	Antileukoproteinase OS=Homo sapiens OX=9606 GN=SLPI PE=1 SV=2
26.1976776123047	26.3464412689209	25.8860301971436	26.5538635253906	25.3278656005859	26.1415176391602	25.6645965576172	25.8746776580811	26.1152725219727	26.6602725982666	25.6099109649658	26.4560718536377	25.8545551300049	26.8178386688232	25.6263122558594	26.2496242523193	12	Met-loss+Acetyl [N-Term]	cellular component movement;development;regulation of biological process;response to stimulus	cytoplasm;cytoskeleton;cytosol;membrane	catalytic activity;enzyme regulator activity;protein binding	Neurotrophin signaling pathway;Vasopressin-regulated water reabsorption	Fas Ligand (FasL) pathway and Stress induction of Heat Shock Proteins (HSP) regulation;G13 Signaling Pathway	catalytic activity;enzyme activator activity;enzyme regulator activity;GDP-dissociation inhibitor activity;GTPase activator activity;GTPase activity;GTPase regulator activity;hydrolase activity;hydrolase activity, acting on acid anhydrides;hydrolase activity, acting on acid anhydrides, in phosphorus-containing anhydrides;nucleoside-triphosphatase activity;nucleoside-triphosphatase regulator activ…	biological regulation;cellular component movement;cellular component organization;cellular process;cytoskeleton organization;developmental process;immune system process;metabolic process;multicellular organismal development;multicellular organismal process;organelle organization;response to stimulus;signal transduction	cell part;cytoplasm;cytoplasmic membrane-bounded vesicle;cytoskeleton;cytosol;extracellular organelle;intracellular membrane-bounded organelle;intracellular non-membrane-bounded organelle;intracellular organelle;organelle;vesicle	Neurotrophin signaling pathway;Vasopressin-regulated water reabsorption	3D-structure;Acetylation;Completeproteome;Cytoplasm;Directproteinsequencing;GTPaseactivation;Phosphoprotein;Referenceproteome	18	298	18	High	Master Protein	P52566	Rho GDP-dissociation inhibitor 2 OS=Homo sapiens OX=9606 GN=ARHGDIB PE=1 SV=3
26.787525177002	26.7575836181641	26.7567977905273	26.4125881195068	26.7843933105469	26.576150894165	28.1395626068115	26.9117641448975	27.4400119781494	27.0292015075684	26.8036231994629	26.4048004150391	26.5799751281738	26.9877529144287	26.8927745819092	26.7730617523193	15		metabolic process;regulation of biological process	endoplasmic reticulum;membrane;nucleus;organelle lumen	catalytic activity;protein binding;RNA binding		Prolactin Signaling Pathway	binding;catalytic activity;cis-trans isomerase activity;enzyme binding;isomerase activity;peptide binding;peptidyl-prolyl cis-trans isomerase activity;protein binding;protein complex binding;RNA polymerase binding;unfolded protein binding	anatomical structure development;biological regulation;cellular component organization;cellular metabolic process;cellular process;developmental process;extracellular matrix organization;extracellular structure organization;macromolecule metabolic process;macromolecule modification;metabolic process;peptidyl-amino acid modification;primary metabolic process;protein folding;protein metabolic proce…	cell part;cytoplasmic membrane-bounded vesicle;endoplasmic reticulum;extracellular organelle;intracellular membrane-bounded organelle;intracellular organelle;macromolecular complex;membrane;nucleus;organelle;vesicle		3D-structure;Acetylation;Completeproteome;Cyclosporin;Directproteinsequencing;Diseasemutation;Dwarfism;Endoplasmicreticulum;Glycoprotein;Isomerase;Osteogenesisimperfecta;Polymorphism;Referenceproteome;Rotamase;Signal;S-nitrosylation	20	443	20	High	Master Protein	P23284	Peptidyl-prolyl cis-trans isomerase B OS=Homo sapiens OX=9606 GN=PPIB PE=1 SV=2
25.9943904876709	26.2707347869873	25.9188823699951	26.6035137176514	25.3841667175293	26.4502143859863	24.7417316436768	25.3846035003662	26.236442565918	26.4733581542969	25.3597106933594	26.0896968841553	25.2363624572754	26.9979305267334	25.1451091766357	26.2088890075684	1		cellular component movement;defense response;metabolic process;regulation of biological process;response to stimulus;transport	cytoplasm;extracellular;nucleus;organelle lumen	DNA binding;protein binding;transporter activity			binding;DNA binding;nucleic acid binding	biological regulation;biosynthetic process;cellular metabolic process;cellular nitrogen compound metabolic process;cellular process;immune system process;macromolecule metabolic process;metabolic process;nitrogen compound metabolic process;nucleobase-containing compound metabolic process;primary metabolic process;response to DNA damage stimulus;response to stimulus;response to stress;RNA metaboli…	cell part;cytoplasm;extracellular organelle;intracellular membrane-bounded organelle;intracellular organelle;nucleus;organelle;vesicle		3D-structure;Activator;Completeproteome;Cytoplasm;Directproteinsequencing;DNA-binding;Nucleus;Polymorphism;Referenceproteome;Repressor;Transcription;Transcriptionregulation	27	294	27	High	Master Protein	P41218	Myeloid cell nuclear differentiation antigen OS=Homo sapiens OX=9606 GN=MNDA PE=1 SV=1
30.5132961273193	30.0180110931396	30.6166286468506	29.2509155273438	29.8587169647217	29.9870128631592	29.6926403045654	29.6178817749023	29.871374130249	30.2908363342285	30.0752429962158	30.2949237823486	30.762487411499	30.6098861694336	29.4111595153809	30.1535110473633	21	Acetyl [N-Term];Met-loss [N-Term]	regulation of biological process;response to stimulus;transport	cytoplasm;cytosol;extracellular;nucleus;organelle lumen	enzyme regulator activity;protein binding;RNA binding			binding;cysteine-type endopeptidase inhibitor activity;endopeptidase inhibitor activity;endopeptidase regulator activity;enzyme binding;enzyme inhibitor activity;enzyme regulator activity;peptidase inhibitor activity;peptidase regulator activity;protease binding;protein binding	behavior;biological regulation;multicellular organismal process;response to stimulus	cell part;cytoplasm;extracellular organelle;extracellular space;intracellular non-membrane-bounded organelle;intracellular organelle;nucleolus;organelle;vesicle		3D-structure;Acetylation;Completeproteome;Cytoplasm;Directproteinsequencing;Diseasemutation;Epilepsy;Nucleus;Proteaseinhibitor;Referenceproteome;Thiolproteaseinhibitor	11	1022	11	High	Master Protein	P04080	Cystatin-B OS=Homo sapiens OX=9606 GN=CSTB PE=1 SV=2
21.2570972442627	21.5446510314941	20.3272361755371	21.5981521606445	21.3042755126953	21.3850784301758	19.8775024414063	20.8537654876709	23.0323009490967	22.2361469268799	21.1867561340332	21.179069519043	21.4333248138428	22.3366432189941	21.3412590026855	21.7541904449463	6	Met-loss+Acetyl [N-Term]	cell organization and biogenesis;metabolic process;regulation of biological process	chromosome;nucleus	DNA binding;RNA binding			binding;chromatin binding;chromatin DNA binding;DNA binding;nucleic acid binding;structure-specific DNA binding	cellular component assembly;cellular component organization;cellular macromolecular complex assembly;cellular process;chromatin organization;chromosome organization;macromolecular complex assembly;organelle organization	cell part;macromolecular complex;nucleosome		Acetylation;Chromosome;Citrullination;Completeproteome;Directproteinsequencing;DNA-binding;Nucleus;Phosphoprotein;Polymorphism;Referenceproteome	18	590	2	High	Master Protein	P16402	Histone H1.3 OS=Homo sapiens OX=9606 GN=H1-3 PE=1 SV=2
25.7849407196045	25.9192008972168	26.5890769958496	26.6302604675293	26.4261150360107	26.6834926605225	26.5629482269287	26.8699893951416	27.1720924377441	27.1864109039307	25.9318675994873	26.1334762573242	26.9187641143799	26.96413230896	26.6366138458252	26.8864917755127	9;CHR_HG2030_PATCH		cell organization and biogenesis;metabolic process;transport	cytoplasm;cytosol;membrane;nucleus;ribosome	protein binding;RNA binding;structural molecule activity	Ribosome	Cytoplasmic Ribosomal Proteins	binding;nucleic acid binding;RNA binding;structural constituent of ribosome;structural molecule activity	biosynthetic process;catabolic process;cellular component disassembly;cellular component organization;cellular metabolic process;cellular nitrogen compound metabolic process;cellular process;establishment of localization;macromolecule metabolic process;metabolic process;mRNA metabolic process;nitrogen compound metabolic process;nucleobase-containing compound metabolic process;primary metabolic pr…	cell part;cytoplasm;cytosol;extracellular organelle;intracellular membrane-bounded organelle;intracellular non-membrane-bounded organelle;intracellular organelle;macromolecular complex;membrane;nucleolus;nucleus;organelle;ribonucleoprotein complex;ribosome;vesicle	Ribosome	3D-structure;Acetylation;Chromosomalrearrangement;Completeproteome;Polymorphism;Referenceproteome;Ribonucleoprotein;Ribosomalprotein	25	412	25	High	Master Protein	P62424	60S ribosomal protein L7a OS=Homo sapiens OX=9606 GN=RPL7A PE=1 SV=2
24.9376106262207	25.0240612030029	25.1555862426758	24.9138813018799	25.4938182830811	25.199779510498	24.5498886108398	24.7521419525146	25.5473728179932	25.5144424438477	24.9116058349609	25.033296585083	25.6604557037354	25.3556632995605	25.1854686737061	25.1084041595459	2		cell organization and biogenesis;cell proliferation;metabolic process;regulation of biological process;response to stimulus;transport	cell surface;cytoplasm;cytosol;endosome;membrane;mitochondrion;organelle lumen	catalytic activity;DNA binding;nucleotide binding;protein binding;RNA binding	Legionellosis;RNA degradation;Tuberculosis;Type I diabetes mellitus	Apoptosis-related network due to altered Notch3 in ovarian cancer;Sudden Infant Death Syndrome (SIDS) Susceptibility Pathways	adenyl nucleotide binding;adenyl ribonucleotide binding;ATP binding;ATPase activity;binding;catalytic activity;chaperone binding;DNA binding;DNA replication origin binding;double-stranded RNA binding;enzyme binding;hydrolase activity;hydrolase activity, acting on acid anhydrides;hydrolase activity, acting on acid anhydrides, in phosphorus-containing anhydrides;lipopolysaccharide binding;nucleic a…	biological regulation;cell activation;cell proliferation;cellular component assembly;cellular component organization;cellular macromolecular complex assembly;cellular metabolic process;cellular nitrogen compound metabolic process;cellular process;cytokine production;DNA metabolic process;DNA recombination;immune system process;macromolecular complex assembly;macromolecule metabolic process;metabo…	cell part;cell surface;cytoplasm;cytoplasmic membrane-bounded vesicle;cytosol;endosome;extracellular organelle;extracellular space;intracellular membrane-bounded organelle;intracellular organelle;macromolecular complex;membrane;mitochondrion;organelle;plasma membrane;protein complex;receptor complex;vesicle	ko05152;RNA degradation;Type I diabetes mellitus	Acetylation;Alternativesplicing;ATP-binding;Chaperone;Completeproteome;Directproteinsequencing;Diseasemutation;Hereditaryspasticparaplegia;Host-virusinteraction;Leukodystrophy;Mitochondrion;Neurodegeneration;Nucleotide-binding;Phosphoprotein;Referenceproteome;Transitpeptide	23	321	23	High	Master Protein	P10809	60 kDa heat shock protein, mitochondrial OS=Homo sapiens OX=9606 GN=HSPD1 PE=1 SV=2
26.2966613769531	25.7716083526611	25.4638156890869	22.925464630127	26.0604686737061	25.9935722351074	25.7483005523682	26.4518566131592	25.6292686462402	25.9155521392822	25.3837146759033	26.2298908233643	26.1430435180664	26.3797988891602	26.0983638763428	26.906759262085	1	Met-loss+Acetyl [N-Term]	cell death;cell differentiation;metabolic process;response to stimulus	cytoplasm;cytoskeleton;cytosol;Golgi	protein binding;structural molecule activity			structural molecule activity	anatomical structure development;cell differentiation;cellular metabolic process;cellular process;developmental process;macromolecule metabolic process;macromolecule modification;metabolic process;primary metabolic process;protein metabolic process;protein modification process;response to stimulus;response to stress	cell part;cytoplasm;extracellular organelle;organelle;vesicle		Acetylation;Completeproteome;Cytoplasm;Directproteinsequencing;Keratinization;Polymorphism;Referenceproteome;Repeat	24	204	24	High	Master Protein	Q9UBC9	Small proline-rich protein 3 OS=Homo sapiens OX=9606 GN=SPRR3 PE=1 SV=2
27.8312702178955	27.9516906738281	27.7390079498291	28.0118999481201	27.1852169036865	28.0295715332031	26.046802520752	27.1901988983154	27.5321598052979	28.1241321563721	27.6857261657715	28.1290054321289	27.8369235992432	28.6268844604492	27.4375019073486	27.9499855041504	19;CHR_HSCHR19_5_CTG2		cell organization and biogenesis;cellular component movement;cellular homeostasis;defense response;metabolic process;regulation of biological process;response to stimulus;transport	cell surface;cytoplasm;extracellular;organelle lumen	catalytic activity;protein binding	Systemic lupus erythematosus;Transcriptional misregulation in cancer		binding;carbohydrate binding;catalytic activity;cytokine binding;endopeptidase activity;enzyme binding;glycosaminoglycan binding;heparin binding;hydrolase activity;pattern binding;peptidase activity;peptidase activity, acting on L-amino acid peptides;polysaccharide binding;protease binding;protein binding;protein binding transcription factor activity;RNA polymerase II transcription cofactor activ…	biological regulation;catabolic process;cell killing;cell motility;cellular component disassembly;cellular component movement;cellular component organization;cellular homeostasis;cellular ion homeostasis;cellular membrane organization;cellular process;endocytosis;establishment of localization;extracellular matrix organization;extracellular structure organization;homeostatic process;immune system …	cell part;cell surface;cytoplasm;cytoplasmic membrane-bounded vesicle;extracellular organelle;extracellular region;intracellular membrane-bounded organelle;intracellular organelle;macromolecular complex;organelle;protein complex;transcriptional repressor complex;vesicle	Systemic lupus erythematosus	3D-structure;Completeproteome;Directproteinsequencing;Diseasemutation;Disulfidebond;Glycoprotein;Hydrolase;Polymorphism;Protease;Referenceproteome;Serineprotease;Signal;Zymogen	14	349	14	High	Master Protein	P08246	Neutrophil elastase OS=Homo sapiens OX=9606 GN=ELANE PE=1 SV=1
27.1888694763184	26.8066749572754	26.7144546508789	26.7856273651123	26.5015068054199	26.7336711883545	26.9519329071045	27.265510559082	27.2115211486816	27.5303802490234	27.1379356384277	27.3279991149902	27.3027439117432	27.5865345001221	26.7874069213867	27.3124961853027	1		cell proliferation;cellular homeostasis;defense response;metabolic process;regulation of biological process;response to stimulus	cytoplasm;cytosol;mitochondrion;nucleus	antioxidant activity;catalytic activity;protein binding;RNA binding	Peroxisome	Androgen receptor signaling pathway;NRF2 pathway;Selenium Micronutrient Network	antioxidant activity;binding;catalytic activity;cation binding;heme binding;ion binding;iron ion binding;metal ion binding;oxidoreductase activity;oxidoreductase activity, acting on paired donors, with incorporation or reduction of molecular oxygen;oxidoreductase activity, acting on peroxide as acceptor;peroxidase activity;peroxiredoxin activity;tetrapyrrole binding;thioredoxin peroxidase activit…	anatomical structure development;biological regulation;biosynthetic process;catabolic process;cell killing;cell proliferation;cellular metabolic process;cellular nitrogen compound metabolic process;cellular process;developmental process;homeostatic process;immune system process;macromolecule metabolic process;metabolic process;nitrogen compound metabolic process;nucleobase-containing compound met…	cell part;cytoplasm;cytoplasmic membrane-bounded vesicle;cytosol;extracellular organelle;extracellular space;intracellular membrane-bounded organelle;intracellular non-membrane-bounded organelle;intracellular organelle;nucleolus;nucleus;organelle;vesicle	Peroxisome	3D-structure;Acetylation;Antioxidant;Completeproteome;Cytoplasm;Directproteinsequencing;Disulfidebond;Oxidoreductase;Peroxidase;Phosphoprotein;Polymorphism;Redox-activecenter;Referenceproteome	19	470	16	High	Master Protein	Q06830	Peroxiredoxin-1 OS=Homo sapiens OX=9606 GN=PRDX1 PE=1 SV=1
26.235424041748	26.1531982421875	25.791202545166	26.354679107666	26.0745944976807	25.8394184112549	24.8962993621826	25.2344245910645	26.1228084564209	26.0890159606934	26.4068489074707	26.2724533081055	26.3193092346191	26.8459987640381	25.5236110687256	25.9204502105713	13		cell organization and biogenesis;cellular component movement;regulation of biological process;response to stimulus	cytoplasm;cytoskeleton;cytosol;membrane	metal ion binding;protein binding			actin binding;actin filament binding;binding;calcium ion binding;cation binding;cytoskeletal protein binding;enzyme binding;GTPase binding;ion binding;metal ion binding;protein binding	anatomical structure morphogenesis;biological regulation;cell activation;cell motility;cellular component assembly;cellular component disassembly;cellular component movement;cellular component organization;cellular process;cytoskeleton organization;developmental process;extracellular matrix organization;extracellular structure organization;immune system process;locomotion;organelle organization;r…	cell part;cell projection;cytoplasm;cytoskeleton;cytosol;extracellular organelle;extracellular space;filopodium;intracellular non-membrane-bounded organelle;intracellular organelle;macromolecular complex;membrane;organelle;plasma membrane;protein complex;vesicle		3D-structure;Acetylation;Actin-binding;Alternativesplicing;Calcium;Celljunction;Cellmembrane;Cellprojection;Chromosomalrearrangement;Completeproteome;Cytoplasm;Cytoskeleton;Directproteinsequencing;Membrane;Metal-binding;Phosphoprotein;Polymorphism;Referenceproteome;Repeat	26	329	23	High	Master Protein	P13796	Plastin-2 OS=Homo sapiens OX=9606 GN=LCP1 PE=1 SV=6
27.3162612915039	27.4900417327881	27.587085723877	26.3899784088135	26.9757194519043	26.4552021026611	27.465311050415	27.1225128173828	27.0131931304932	26.5544681549072	27.0747756958008	26.7648887634277	27.5330123901367	26.683723449707	27.6395645141602	27.5286731719971	20		cell death;cell organization and biogenesis;defense response;metabolic process;regulation of biological process;response to stimulus;transport	cytoplasm;endoplasmic reticulum;endosome;extracellular;membrane;organelle lumen;vacuole	enzyme regulator activity;protein binding	Salivary secretion		beta-amyloid binding;binding;cysteine-type endopeptidase inhibitor activity;endopeptidase inhibitor activity;endopeptidase regulator activity;enzyme binding;enzyme inhibitor activity;enzyme regulator activity;identical protein binding;peptidase inhibitor activity;peptidase regulator activity;protease binding;protein binding	anatomical structure development;behavior;biological regulation;cell activation;cell death;cell development;cellular component organization;cellular process;death;developmental process;extracellular matrix organization;extracellular structure organization;regulation of DNA metabolic process;response to chemical stimulus;response to drug;response to endogenous stimulus;response to external stimulu…	cell body;cell part;cell projection;endoplasmic reticulum;endosome;extracellular organelle;extracellular region;extracellular space;intracellular membrane-bounded organelle;intracellular non-membrane-bounded organelle;intracellular organelle;lysosome;membrane;neuron projection;neuronal cell body;organelle;vacuole;vesicle	Salivary secretion	3D-structure;Age-relatedmaculardegeneration;Amyloid;Amyloidosis;Completeproteome;Directproteinsequencing;Diseasemutation;Disulfidebond;Glycoprotein;Polymorphism;Proteaseinhibitor;Referenceproteome;Secreted;Signal;Thiolproteaseinhibitor	12	612	12	High	Master Protein	P01034	Cystatin-C OS=Homo sapiens OX=9606 GN=CST3 PE=1 SV=1
27.9875907897949	26.9751377105713	27.1941165924072	26.6853485107422	27.6000537872314	27.5414390563965	27.3821506500244	27.2154121398926	27.2596397399902	27.3791942596436	27.1590957641602	27.4012088775635	27.5877723693848	27.3630199432373	27.5610485076904	27.1273250579834	11	Met-loss [N-Term]	cell communication;cell proliferation;metabolic process;regulation of biological process;response to stimulus;transport	cytoplasm;cytosol;extracellular;membrane;mitochondrion;nucleus;organelle lumen	antioxidant activity;catalytic activity;enzyme regulator activity;protein binding	Chemical carcinogenesis;Drug metabolism - cytochrome P450;Glutathione metabolism;Metabolism of xenobiotics by cytochrome P450;Pathways in cancer;Platinum drug resistance;Prostate cancer	Arachidonate Epoxygenase / Epoxide Hydrolase;Exercise-induced Circadian Regulation;Metapathway biotransformation;NRF2 pathway;Photodynamic therapy-induced NFE2L2 (NRF2) survival signaling	binding;catalytic activity;dinitrosyl-iron complex binding;enzyme binding;enzyme regulator activity;glutathione transferase activity;JUN kinase binding;kinase binding;kinase regulator activity;nitric oxide binding;protein binding;protein kinase binding;S-nitrosoglutathione binding;transferase activity;transferase activity, transferring alkyl or aryl (other than methyl) groups	amine metabolic process;anatomical structure development;biological regulation;cell proliferation;cellular amino acid metabolic process;cellular ketone metabolic process;cellular metabolic process;cellular nitrogen compound metabolic process;cellular process;developmental process;localization;metabolic process;nitrogen compound metabolic process;organic acid metabolic process;peptide metabolic pr…	cell part;cytoplasm;cytosol;extracellular organelle;extracellular space;intracellular;intracellular membrane-bounded organelle;intracellular organelle;macromolecular complex;membrane;mitochondrion;nucleus;organelle;plasma membrane;protein complex;vesicle	Drug metabolism - cytochrome P450;Glutathione metabolism;Metabolism of xenobiotics by cytochrome P450	3D-structure;Acetylation;Completeproteome;Cytoplasm;Directproteinsequencing;Mitochondrion;Nucleus;Phosphoprotein;Polymorphism;Referenceproteome;Transferase	15	399	15	High	Master Protein	P09211	Glutathione S-transferase P OS=Homo sapiens OX=9606 GN=GSTP1 PE=1 SV=2
27.0757865905762	27.2137317657471	27.5802803039551	26.7953910827637	26.9209575653076	27.3625526428223	26.9857368469238	26.7346572875977	27.1043548583984	27.2384452819824	27.087007522583	27.1480541229248	27.4322109222412	27.7804679870605	26.9358768463135	27.0517578125	1		metabolic process	cytoplasm;cytosol;nucleus	catalytic activity	Carbon metabolism;Glutathione metabolism;Metabolic pathways;Pentose phosphate pathway	NRF2 pathway;Pentose Phosphate Pathway	binding;catalytic activity;coenzyme binding;cofactor binding;NADP binding;nucleotide binding;oxidoreductase activity;oxidoreductase activity, acting on CH-OH group of donors;oxidoreductase activity, acting on the CH-OH group of donors, NAD or NADP as acceptor;phosphogluconate dehydrogenase (decarboxylating) activity	alcohol metabolic process;biosynthetic process;carbohydrate metabolic process;catabolic process;cellular ketone metabolic process;cellular metabolic process;cellular nitrogen compound metabolic process;cellular process;cofactor metabolic process;heterocycle metabolic process;metabolic process;nitrogen compound metabolic process;nucleobase-containing compound metabolic process;nucleobase-containin…	cell part;cytosol;extracellular organelle;intracellular membrane-bounded organelle;intracellular organelle;nucleus;organelle;vesicle	Glutathione metabolism;Pentose phosphate pathway	3D-structure;Acetylation;Alternativesplicing;Completeproteome;Cytoplasm;Gluconateutilization;NADP;Oxidoreductase;Pentoseshunt;Polymorphism;Referenceproteome	23	413	23	High	Master Protein	P52209	6-phosphogluconate dehydrogenase, decarboxylating OS=Homo sapiens OX=9606 GN=PGD PE=1 SV=3
26.3448162078857	25.2871723175049	26.0137977600098	25.7803745269775	26.252140045166	25.9323139190674	26.6713581085205	26.514554977417	26.8251895904541	26.7419471740723	26.3523788452148	25.923942565918	26.313346862793	26.0875072479248	26.3193378448486	26.2488861083984	1	Met-loss+Acetyl [N-Term]	cell differentiation;transport	cytosol;extracellular	protein binding				cell differentiation;cellular process;developmental process	extracellular organelle;organelle;vesicle		3D-structure;Acetylation;Alternativesplicing;Completeproteome;Directproteinsequencing;Phosphoprotein;Polymorphism;Referenceproteome	17	364	17	High	Master Protein	P37802	Transgelin-2 OS=Homo sapiens OX=9606 GN=TAGLN2 PE=1 SV=3
25.7159042358398	24.7556438446045	25.6618576049805	26.4406890869141	26.0717010498047	25.8501930236816	25.7589817047119	25.6951122283936	27.3313446044922	26.1334533691406	25.1892166137695	25.2385101318359	26.1669540405273	26.0549545288086	25.7125091552734	25.4179382324219	6	Met-loss [N-Term]	cell organization and biogenesis;metabolic process;regulation of biological process;response to stimulus;transport	cell surface;cytoplasm;cytosol;extracellular;membrane;mitochondrion;nucleus;organelle lumen	enzyme regulator activity;nucleotide binding;protein binding;RNA binding	Antigen processing and presentation;Estrogen signaling pathway;NOD-like receptor signaling pathway;Pathways in cancer;PI3K-Akt signaling pathway;Progesterone-mediated oocyte maturation;Prostate cancer;Protein processing in endoplasmic reticulum	Focal Adhesion-PI3K-Akt-mTOR-signaling pathway;NRF2 pathway	adenyl nucleotide binding;adenyl ribonucleotide binding;antigen binding;ATP binding;binding;double-stranded RNA binding;enzyme binding;enzyme regulator activity;kinase binding;MHC class II protein complex binding;MHC protein complex binding;nitric-oxide synthase regulator activity;nucleic acid binding;nucleotide binding;protein binding;protein domain specific binding;purine nucleotide binding;pur…	anatomical structure development;biological regulation;cellular metabolic process;cellular process;developmental process;immune system process;locomotion;macromolecule metabolic process;metabolic process;primary metabolic process;protein folding;protein metabolic process;response to abiotic stimulus;response to chemical stimulus;response to external stimulus;response to heat;response to stimulus;…	cell part;cytoplasm;cytoplasmic membrane-bounded vesicle;cytosol;extracellular organelle;intracellular membrane-bounded organelle;intracellular organelle;membrane;mitochondrion;nucleoplasm;organelle;vesicle	Antigen processing and presentation;NOD-like receptor signaling pathway;Pathways in cancer;Plant-pathogen interaction;Progesterone-mediated oocyte maturation;Prostate cancer;Protein processing in endoplasmic reticulum	3D-structure;Acetylation;ATP-binding;Chaperone;Completeproteome;Cytoplasm;Directproteinsequencing;Glycoprotein;Nucleotide-binding;Phosphoprotein;Polymorphism;Referenceproteome;S-nitrosylation;Stressresponse;Ublconjugation	27	287	16	High	Master Protein	P08238	Heat shock protein HSP 90-beta OS=Homo sapiens OX=9606 GN=HSP90AB1 PE=1 SV=4
25.7348594665527	24.9834747314453	25.7859802246094	25.3762588500977	25.5206527709961	25.4833450317383	24.3418674468994	24.9277858734131	25.3849716186523	25.8609657287598	24.6314334869385	25.0671672821045	24.918004989624	25.7947082519531	25.3402996063232	25.8096218109131	19		cell differentiation;cell organization and biogenesis;cellular homeostasis;metabolic process;regulation of biological process;response to stimulus;transport	cell surface;cytoplasm;cytosol;endoplasmic reticulum;extracellular;Golgi;membrane;nucleus;organelle lumen	DNA binding;metal ion binding;protein binding;RNA binding	Antigen processing and presentation;Chagas disease (American trypanosomiasis);HTLV-I infection;Phagosome;Protein processing in endoplasmic reticulum	Androgen receptor signaling pathway;Calcium Regulation in the Cardiac Cell;Photodynamic therapy-induced unfolded protein response	androgen receptor binding;binding;calcium ion binding;carbohydrate binding;cation binding;chaperone binding;complement binding;complement component C1q binding;DNA binding;enzyme binding;glycoprotein binding;hormone binding;hormone receptor binding;integrin binding;ion binding;iron ion binding;metal ion binding;mRNA binding;nuclear hormone receptor binding;nucleic acid binding;opsonin binding;pep…	aging;biological regulation;carbohydrate metabolic process;cell differentiation;cellular component assembly;cellular component organization;cellular homeostasis;cellular ion homeostasis;cellular localization;cellular macromolecular complex assembly;cellular membrane organization;cellular metabolic process;cellular process;cytoskeleton organization;developmental process;endocytosis;establishment o…	cell part;cell surface;cytoplasm;cytoplasmic membrane-bounded vesicle;cytosol;endoplasmic reticulum;extracellular matrix;extracellular organelle;extracellular region;extracellular space;Golgi apparatus;intracellular;intracellular membrane-bounded organelle;intracellular organelle;macromolecular complex;membrane;MHC class I peptide loading complex;nucleus;organelle;polysome;protein complex;protein…	Antigen processing and presentation;Chagas disease (American trypanosomiasis);Phagosome;Protein processing in endoplasmic reticulum	3D-structure;Acetylation;Calcium;Chaperone;Completeproteome;Cytoplasm;Directproteinsequencing;Disulfidebond;Endoplasmicreticulum;Extracellularmatrix;Glycoprotein;Lectin;Metal-binding;Referenceproteome;Repeat;Sarcoplasmicreticulum;Secreted;Signal;Zinc	21	255	21	High	Master Protein	P27797	Calreticulin OS=Homo sapiens OX=9606 GN=CALR PE=1 SV=1
26.430362701416	28.1686668395996	29.6859188079834	30.3659286499023	26.9746112823486	26.7113094329834	26.9740028381348	26.7536144256592	26.8112106323242	27.1661128997803	25.9483795166016	25.8918895721436	27.9840698242188	26.7920169830322	25.8762836456299	26.1534996032715	1		cell organization and biogenesis;metabolic process;transport	cytoplasm;cytosol;endoplasmic reticulum;membrane;nucleus;ribosome	protein binding;RNA binding;structural molecule activity	Ribosome	Cytoplasmic Ribosomal Proteins	structural constituent of ribosome;structural molecule activity	biosynthetic process;catabolic process;cellular component disassembly;cellular component organization;cellular metabolic process;cellular nitrogen compound metabolic process;cellular process;establishment of localization;macromolecule metabolic process;metabolic process;mRNA metabolic process;nitrogen compound metabolic process;nucleobase-containing compound metabolic process;primary metabolic pr…	cell part;cytoplasm;cytosol;extracellular organelle;intracellular membrane-bounded organelle;intracellular organelle;macromolecular complex;membrane;nucleus;organelle;ribonucleoprotein complex;small ribosomal subunit;vesicle	Ribosome	3D-structure;Acetylation;Completeproteome;Cytoplasm;Directproteinsequencing;Polymorphism;Referenceproteome;Ribonucleoprotein;Ribosomalprotein	22	361	22	High	Master Protein	P62241	40S ribosomal protein S8 OS=Homo sapiens OX=9606 GN=RPS8 PE=1 SV=2
25.0112590789795	24.7004585266113	26.5571765899658	26.6083297729492	25.4142417907715	25.5501003265381	24.7091369628906	24.9571151733398	24.9605369567871	26.0505599975586	25.0560398101807	25.436595916748	29.5694389343262	25.5930709838867	24.6717948913574	24.993724822998	12		cell differentiation;cell organization and biogenesis;metabolic process;regulation of biological process;response to stimulus;transport	cytosol;extracellular;organelle lumen	enzyme regulator activity;protein binding	Complement and coagulation cascades	Complement and Coagulation Cascades	binding;calcium-dependent protein binding;chemokine binding;C-X-C chemokine binding;cytokine binding;endopeptidase inhibitor activity;endopeptidase regulator activity;enzyme binding;enzyme inhibitor activity;enzyme regulator activity;growth factor binding;interleukin-1 binding;interleukin-8 binding;peptidase inhibitor activity;peptidase regulator activity;protease binding;protein binding;receptor…	biological regulation;cell activation;cell differentiation;cellular component disassembly;cellular component organization;cellular process;coagulation;developmental process;establishment of localization;exocytosis;extracellular matrix organization;extracellular structure organization;macromolecule metabolic process;metabolic process;multicellular organismal process;primary metabolic process;prote…	cell part;cytosol;extracellular organelle;extracellular region;organelle;vesicle	Complement and coagulation cascades	3D-structure;Baitregion;Completeproteome;Directproteinsequencing;Disulfidebond;Glycoprotein;Isopeptidebond;Polymorphism;Proteaseinhibitor;Referenceproteome;Secreted;Serineproteaseinhibitor;Signal;Thioesterbond	27	261	27	High	Master Protein	P01023	Alpha-2-macroglobulin OS=Homo sapiens OX=9606 GN=A2M PE=1 SV=3
27.2918949127197	26.3609275817871	27.6482105255127	27.2016487121582	26.9719657897949	27.7440586090088	26.0483093261719	27.1152839660645	26.6435012817383	27.3762359619141	26.9765110015869	27.5764789581299	27.5159854888916	27.5857830047607	26.2213249206543	27.2216892242432	3	Acetyl [N-Term];Met-loss [N-Term]	cell death;cell differentiation;metabolic process;regulation of biological process	cytoplasm;cytoskeleton;cytosol	enzyme regulator activity;protein binding;structural molecule activity			binding;binding, bridging;cysteine-type endopeptidase inhibitor activity;endopeptidase inhibitor activity;endopeptidase regulator activity;enzyme binding;enzyme inhibitor activity;enzyme regulator activity;peptidase inhibitor activity;peptidase regulator activity;protease binding;protein binding;protein binding, bridging;structural molecule activity	biological adhesion;biological regulation;cell adhesion;cell differentiation;cellular metabolic process;cellular process;developmental process;macromolecule metabolic process;macromolecule modification;metabolic process;primary metabolic process;protein metabolic process;protein modification process	cell part;cytoplasm;cytoskeleton;extracellular organelle;extracellular space;intracellular membrane-bounded organelle;intracellular non-membrane-bounded organelle;intracellular organelle;nucleoplasm;nucleus;organelle;vesicle		3D-structure;Acetylation;Celladhesion;Completeproteome;Cytoplasm;Directproteinsequencing;Ichthyosis;Polymorphism;Proteaseinhibitor;Referenceproteome;Thiolproteaseinhibitor	13	396	13	High	Master Protein	P01040	Cystatin-A OS=Homo sapiens OX=9606 GN=CSTA PE=1 SV=1
27.5068798065186	27.9029331207275	27.9231929779053	28.3802223205566	27.5119552612305	27.7508411407471	28.6237392425537	30.0339260101318	28.4037208557129	28.7240600585938	28.6523056030273	28.686071395874	27.4015560150146	28.0176734924316	29.4661197662354	29.0992565155029	1		metabolic process;response to stimulus;transport	cytoplasm;cytosol;extracellular	catalytic activity;metal ion binding	Nitrogen metabolism		binding;carbonate dehydratase activity;carbon-oxygen lyase activity;catalytic activity;cation binding;hydro-lyase activity;ion binding;lyase activity;metal ion binding;transition metal ion binding;zinc ion binding	cellular metabolic process;cellular process;detection of stimulus;establishment of localization;ion transport;metabolic process;one-carbon metabolic process;response to chemical stimulus;response to stimulus;small molecule metabolic process;transport	cell part;cytoplasm;extracellular organelle;extracellular region;extracellular space;organelle;vesicle	Nitrogen metabolism	3D-structure;Alternativesplicing;Completeproteome;Disulfidebond;Glycoprotein;Lyase;Metal-binding;Polymorphism;Referenceproteome;Secreted;Signal;Zinc	15	565	6	High	Master Protein	P23280	Carbonic anhydrase 6 OS=Homo sapiens OX=9606 GN=CA6 PE=1 SV=3
31.2102165222168	30.8817920684814	31.0830516815186	30.9281673431396	30.6305599212646	30.8941917419434	30.3932800292969	30.6792888641357	30.8952770233154	31.3375396728516	30.8179779052734	30.675365447998	31.4613304138184	31.4965000152588	30.2581462860107	31.0991725921631	6	Met-loss [N-Term]	cell organization and biogenesis;metabolic process	chromosome;cytosol;nucleus	DNA binding;protein binding	Alcoholism;Systemic lupus erythematosus;Viral carcinogenesis		binding;DNA binding;nucleic acid binding	cellular component assembly;cellular component organization;cellular macromolecular complex assembly;cellular process;chromatin organization;chromosome organization;macromolecular complex assembly;organelle organization	cell part;extracellular organelle;intracellular membrane-bounded organelle;intracellular organelle;macromolecular complex;nucleoplasm;nucleosome;nucleus;organelle;vesicle	Systemic lupus erythematosus	Acetylation;Chromosome;Completeproteome;Directproteinsequencing;DNA-binding;Glycoprotein;Isopeptidebond;Methylation;Nucleosomecore;Nucleus;Phosphoprotein;Polymorphism;Referenceproteome;Ublconjugation	14	812	1	High	Master Protein	Q99879	Histone H2B type 1-M OS=Homo sapiens OX=9606 GN=H2BC14 PE=1 SV=3
27.3106842041016	27.2355842590332	26.4530658721924	26.8282508850098	26.1031475067139	26.9583740234375	25.2715854644775	26.9175567626953	28.1551685333252	27.486743927002	26.4134044647217	27.2046699523926	27.0854816436768	28.5335521697998	25.7849349975586	26.1517734527588	1	Met-loss [N-Term];Met-loss+Acetyl [N-Term]	cellular component movement;defense response;metabolic process;regulation of biological process;response to stimulus;transport	cytoplasm;cytoskeleton;cytosol;extracellular;membrane;nucleus;organelle lumen	metal ion binding;protein binding			binding;calcium ion binding;cation binding;copper ion binding;ion binding;metal ion binding;protein binding;RAGE receptor binding;receptor binding;transition metal ion binding;zinc ion binding	biological regulation;cell activation;cell killing;cell motility;cellular component movement;cellular metabolic process;cellular process;establishment of localization;immune system process;killing of cells of other organism;locomotion;metabolic process;multi-organism process;protein transport;regulation of protein modification process;response to biotic stimulus;response to chemical stimulus;resp…	cell part;cytoplasm;cytoskeleton;cytosol;extracellular region;intracellular membrane-bounded organelle;intracellular non-membrane-bounded organelle;intracellular organelle;membrane;nucleus;organelle;plasma membrane		3D-structure;Antibiotic;Antimicrobial;Calcium;Cellmembrane;Completeproteome;Copper;Cytoplasm;Cytoskeleton;Directproteinsequencing;Fungicide;Immunity;Inflammatoryresponse;Innateimmunity;Membrane;Metal-binding;Referenceproteome;Repeat;Secreted;Zinc	10	371	10	High	Master Protein	P80511	Protein S100-A12 OS=Homo sapiens OX=9606 GN=S100A12 PE=1 SV=2
26.529691696167	26.4752864837646	25.7304172515869	26.0707149505615	26.9274120330811	26.3879699707031	25.6542549133301	26.4475078582764	25.8059043884277	26.4256896972656	26.0972290039063	26.0046195983887	26.4442310333252	26.4778518676758	26.6842784881592	26.394193649292	18		cell communication;cell death;regulation of biological process;response to stimulus	cytoskeleton;membrane	metal ion binding;protein binding	Arrhythmogenic right ventricular cardiomyopathy (ARVC)	Arrhythmogenic Right Ventricular Cardiomyopathy	binding;calcium ion binding;cation binding;ion binding;metal ion binding	biological adhesion;cell adhesion;cell communication;cellular process;response to external stimulus;response to extracellular stimulus;response to starvation;response to stimulus;response to stress	cell part;extracellular organelle;intracellular organelle;membrane;organelle;plasma membrane;vesicle	Arrhythmogenic right ventricular cardiomyopathy (ARVC)	Alternativesplicing;Calcium;Cardiomyopathy;Celladhesion;Celljunction;Cellmembrane;Cleavageonpairofbasicresidues;Completeproteome;Diseasemutation;Glycoprotein;Membrane;Metal-binding;Phosphoprotein;Polymorphism;Referenceproteome;Repeat;Signal;Transmembrane;Transmembranehelix	23	309	22	High	Master Protein	Q02487	Desmocollin-2 OS=Homo sapiens OX=9606 GN=DSC2 PE=1 SV=1
28.8933010101318	29.570499420166	29.5369091033936	28.9278793334961	28.6788730621338	29.5017013549805	29.0779438018799	30.1288433074951	27.8144454956055	27.8533401489258	29.4894390106201	29.7831802368164	28.760082244873	28.3573970794678	28.9306526184082	29.4557838439941	4		cellular component movement;defense response;regulation of biological process;response to stimulus;transport	extracellular	DNA binding;protein binding			antigen binding;binding;identical protein binding;IgA binding;immunoglobulin binding;protein binding;protein complex binding;protein dimerization activity;protein homodimerization activity	biological regulation;homeostatic process;immune system process;multicellular organismal process;multi-organism process;response to biotic stimulus;response to stimulus;response to stress	extracellular organelle;extracellular region;extracellular space;immunoglobulin complex;macromolecular complex;organelle;protein complex;vesicle		Completeproteome;Directproteinsequencing;Disulfidebond;Glycoprotein;Pyrrolidonecarboxylicacid;Referenceproteome;Secreted;Signal	13	793	13	High	Master Protein	P01591	Immunoglobulin J chain OS=Homo sapiens OX=9606 GN=JCHAIN PE=1 SV=4
25.4674129486084	25.3329544067383	25.3228302001953	25.7068881988525	26.1293907165527	26.0302505493164	25.4644298553467	25.4961624145508	26.3214931488037	26.2396507263184	25.6938953399658	25.7867469787598	26.1136226654053	26.2990550994873	25.6197319030762	25.6483116149902	12		cell differentiation;cell organization and biogenesis;cellular homeostasis;metabolic process;regulation of biological process;transport	cell surface;membrane;mitochondrion;nucleus;organelle lumen	catalytic activity;nucleotide binding;protein binding;transporter activity	Alzheimer's disease;Huntington's disease;Metabolic pathways;Oxidative phosphorylation;Parkinson's disease	Electron Transport Chain;Oxidative phosphorylation	active transmembrane transporter activity;adenyl nucleotide binding;adenyl ribonucleotide binding;ATP binding;ATPase activity;ATPase activity, coupled;ATPase activity, coupled to movement of substances;ATPase activity, coupled to transmembrane movement of ions;ATPase activity, coupled to transmembrane movement of substances;binding;catalytic activity;cation transmembrane transporter activity;cati…	anatomical structure formation involved in morphogenesis;biological regulation;biosynthetic process;cell differentiation;cellular component organization;cellular homeostasis;cellular ion homeostasis;cellular metabolic process;cellular nitrogen compound metabolic process;cellular process;developmental process;establishment of localization;generation of precursor metabolites and energy;heterocycle …	cell part;cell surface;extracellular organelle;intracellular membrane-bounded organelle;intracellular non-membrane-bounded organelle;intracellular organelle;macromolecular complex;membrane;mitochondrion;nucleus;organelle;plasma membrane;protein complex;proton-transporting two-sector ATPase complex;vesicle	Alzheimer's disease;Huntington's disease;Oxidative phosphorylation;Parkinson's disease	Acetylation;ATP-binding;ATPsynthesis;CF(1);Completeproteome;Directproteinsequencing;Glycoprotein;Hydrogeniontransport;Hydrolase;Iontransport;Membrane;Mitochondrion;Mitochondrioninnermembrane;Nucleotide-binding;Phosphoprotein;Polymorphism;Referenceproteome;Transitpeptide;Transport	14	310	14	High	Master Protein	P06576	ATP synthase subunit beta, mitochondrial OS=Homo sapiens OX=9606 GN=ATP5F1B PE=1 SV=3
25.7079372406006	25.611400604248	26.224609375	25.9840717315674	25.8850135803223	26.2425785064697	25.850305557251	25.9741764068604	27.3698310852051	26.5382080078125	25.4211559295654	26.0679187774658	26.2957553863525	26.6551723480225	26.3432769775391	25.7602291107178	7		metabolic process	membrane;mitochondrion;nucleus;organelle lumen	catalytic activity;nucleotide binding;protein binding;RNA binding	Carbon metabolism;Citrate cycle (TCA cycle);Cysteine and methionine metabolism;Glyoxylate and dicarboxylate metabolism;Metabolic pathways;Pyruvate metabolism	Amino Acid metabolism;Glycolysis and Gluconeogenesis;TCA Cycle	catalytic activity;L-malate dehydrogenase activity;malate dehydrogenase (NADP+) activity;malate dehydrogenase activity;oxidoreductase activity;oxidoreductase activity, acting on CH-OH group of donors;oxidoreductase activity, acting on the CH-OH group of donors, NAD or NADP as acceptor	alcohol metabolic process;biosynthetic process;carbohydrate metabolic process;catabolic process;cellular ketone metabolic process;cellular metabolic process;cellular nitrogen compound metabolic process;cellular process;cofactor metabolic process;heterocycle metabolic process;macromolecule metabolic process;macromolecule modification;metabolic process;nitrogen compound metabolic process;nucleobase…	cell part;extracellular organelle;intracellular membrane-bounded organelle;intracellular organelle;membrane;mitochondrion;nucleoplasm;nucleus;organelle;plasma membrane;vesicle	Carbon fixation in photosynthetic organisms;Citrate cycle (TCA cycle);Glyoxylate and dicarboxylate metabolism;Pyruvate metabolism	3D-structure;Acetylation;Alternativesplicing;Completeproteome;Glycoprotein;Mitochondrion;NAD;Oxidoreductase;Polymorphism;Referenceproteome;Transitpeptide;Tricarboxylicacidcycle	23	334	23	High	Master Protein	P40926	Malate dehydrogenase, mitochondrial OS=Homo sapiens OX=9606 GN=MDH2 PE=1 SV=3
24.6445217132568	24.5085773468018	25.2440185546875	24.4141483306885	25.0273628234863	24.7113571166992	25.1864337921143	24.7544345855713	25.9012260437012	25.2901725769043	24.9650001525879	24.4398040771484	25.3021240234375	25.1836357116699	25.7248439788818	25.045581817627	X		metabolic process;response to stimulus	cytoplasm;cytosol;membrane;mitochondrion;nucleus	catalytic activity;nucleotide binding;protein binding;RNA binding	Parkinson's disease;Ubiquitin mediated proteolysis	Parkinsons Disease Pathway;Parkin-Ubiquitin Proteasomal System pathway;Proteasome Degradation	acid-amino acid ligase activity;adenyl nucleotide binding;adenyl ribonucleotide binding;ATP binding;binding;catalytic activity;ligase activity;ligase activity, forming carbon-nitrogen bonds;nucleotide binding;purine nucleotide binding;purine ribonucleoside triphosphate binding;purine ribonucleotide binding;ribonucleotide binding;small conjugating protein ligase activity;small protein activating e…	catabolic process;cellular metabolic process;cellular process;macromolecule metabolic process;macromolecule modification;metabolic process;primary metabolic process;protein metabolic process;protein modification by small protein conjugation or removal;protein modification process;proteolysis;proteolysis involved in cellular protein catabolic process;response to DNA damage stimulus;response to sti…	cell part;cytoplasm;cytosol;extracellular organelle;intracellular membrane-bounded organelle;intracellular organelle;mitochondrion;nucleus;organelle;vesicle	Parkinson's disease;Ubiquitin mediated proteolysis	3D-structure;Acetylation;Alternativeinitiation;ATP-binding;Completeproteome;Cytoplasm;Directproteinsequencing;Diseasemutation;Ligase;Mitochondrion;Neurodegeneration;Nucleotide-binding;Nucleus;Phosphoprotein;Polymorphism;Referenceproteome;Repeat;Ublconjugation;Ublconjugationpathway	22	339	22	High	Master Protein	P22314	Ubiquitin-like modifier-activating enzyme 1 OS=Homo sapiens OX=9606 GN=UBA1 PE=1 SV=3
22.8614311218262	23.5046844482422	19.3007469177246	22.6334972381592	19.4580097198486	24.1712627410889	17.6899394989014	22.7096271514893	22.8738403320313	21.3531913757324	21.6234931945801	24.5760078430176	23.7191944122314	24.7044277191162	21.7995357513428	23.9152908325195	1		transport	cytoplasm;extracellular;nucleus	metal ion binding;structural molecule activity			binding;calcium ion binding;cation binding;ion binding;metal ion binding;structural molecule activity		cell part;cytoplasm;extracellular organelle;intracellular membrane-bounded organelle;intracellular organelle;nucleus;organelle;vesicle		Calcium;Completeproteome;Directproteinsequencing;Metal-binding;Polymorphism;Referenceproteome;Repeat	21	73	21	High	Master Protein	Q5D862	Filaggrin-2 OS=Homo sapiens OX=9606 GN=FLG2 PE=1 SV=1
24.3585357666016	25.6046371459961	17.833179473877	24.5082035064697	19.9410552978516	25.5499877929688	21.9455947875977	24.7094898223877	16.5042171478271	24.2102355957031	24.4081134796143	26.4460430145264	23.860034942627	25.2228317260742	21.2561092376709	25.3745269775391	1		cell organization and biogenesis;development;transport	cytoplasm;cytoskeleton;extracellular;nucleus;organelle lumen	metal ion binding			binding;calcium ion binding;cation binding;ion binding;metal ion binding	cell differentiation;cell envelope organization;cellular component organization;cellular process;developmental process;external encapsulating structure organization	cell envelope;cell part;cytoplasm;cytoskeleton;extracellular organelle;intracellular membrane-bounded organelle;intracellular non-membrane-bounded organelle;intracellular organelle;nucleus;organelle;vesicle		Calcium;Completeproteome;Developmentalprotein;Keratinization;Metal-binding;Phosphoprotein;Polymorphism;Referenceproteome;Repeat	15	73	15	High	Master Protein	Q86YZ3	Hornerin OS=Homo sapiens OX=9606 GN=HRNR PE=1 SV=2
24.7331657409668	24.9352970123291	24.762170791626	24.9561424255371	25.0960330963135	25.1141796112061	24.9003887176514	24.8308277130127	25.5576763153076	25.1770133972168	24.7867336273193	24.971076965332	25.6379299163818	25.2953262329102	25.207426071167	25.1037712097168	11;CHR_HSCHR11_1_CTG8	Met-loss+Acetyl [N-Term]	metabolic process;regulation of biological process	cytoplasm;cytosol	enzyme regulator activity;protein binding			enzyme inhibitor activity;enzyme regulator activity;ribonuclease inhibitor activity	biological regulation;catabolic process;cellular metabolic process;cellular nitrogen compound metabolic process;cellular process;macromolecule metabolic process;metabolic process;mRNA metabolic process;nitrogen compound metabolic process;nucleobase-containing compound metabolic process;primary metabolic process;RNA catabolic process;RNA metabolic process	cell part;cytoplasm;extracellular organelle;macromolecular complex;organelle;protein complex;vesicle		3D-structure;Acetylation;Completeproteome;Cytoplasm;Directproteinsequencing;Leucine-richrepeat;Phosphoprotein;Polymorphism;Referenceproteome;Repeat	19	242	19	High	Master Protein	P13489	Ribonuclease inhibitor OS=Homo sapiens OX=9606 GN=RNH1 PE=1 SV=2
26.2794132232666	25.7048759460449	26.2442264556885	25.7621726989746	26.1873798370361	26.2440872192383	26.5481071472168	26.5346355438232	26.4875106811523	26.4988842010498	25.9001693725586	26.0223083496094	26.4938640594482	26.6114768981934	26.2259292602539	25.9416923522949	21	Met-loss+Acetyl [N-Term]	cell differentiation;metabolic process	cytoplasm;cytosol	catalytic activity	Arachidonic acid metabolism;Chemical carcinogenesis;Metabolic pathways;Metabolism of xenobiotics by cytochrome P450	NRF2 pathway	15-hydroxyprostaglandin dehydrogenase (NADP+) activity;carbonyl reductase (NADPH) activity;catalytic activity;oxidoreductase activity;oxidoreductase activity, acting on CH-OH group of donors;oxidoreductase activity, acting on NADH or NADPH;oxidoreductase activity, acting on NADH or NADPH, quinone or similar compound as acceptor;oxidoreductase activity, acting on the CH-OH group of donors, NAD or …	cell differentiation;cellular ketone metabolic process;cellular lipid metabolic process;cellular metabolic process;cellular process;cofactor metabolic process;developmental process;drug metabolic process;lipid metabolic process;metabolic process;organic acid metabolic process;primary metabolic process;small molecule metabolic process;vitamin metabolic process	cell part;cytosol;extracellular organelle;organelle;vesicle	Arachidonic acid metabolism	3D-structure;Acetylation;Alternativesplicing;Completeproteome;Cytoplasm;Directproteinsequencing;NADP;Oxidoreductase;Polymorphism;Referenceproteome	23	390	20	High	Master Protein	P16152	Carbonyl reductase [NADPH] 1 OS=Homo sapiens OX=9606 GN=CBR1 PE=1 SV=3
25.4909400939941	26.1229248046875	26.0998802185059	26.5786437988281	25.7549648284912	26.2011966705322	25.54612159729	26.2567157745361	26.5189628601074	26.9227561950684	25.7501907348633	25.9184818267822	26.0063953399658	26.6901950836182	26.41357421875	26.7901306152344	X		cell organization and biogenesis;metabolic process;regulation of biological process;transport	cytosol;endoplasmic reticulum;membrane;nucleus;ribosome	protein binding;RNA binding;structural molecule activity;translation regulator activity	Ribosome	Cytoplasmic Ribosomal Proteins	structural constituent of ribosome;structural molecule activity	biosynthetic process;catabolic process;cellular component disassembly;cellular component organization;cellular metabolic process;cellular nitrogen compound metabolic process;cellular process;establishment of localization;macromolecule metabolic process;metabolic process;mRNA metabolic process;nitrogen compound metabolic process;nucleobase-containing compound metabolic process;primary metabolic pr…	cell part;cytosol;endoplasmic reticulum;intracellular membrane-bounded organelle;intracellular organelle;macromolecular complex;membrane;organelle;ribonucleoprotein complex	Ribosome	3D-structure;Citrullination;Completeproteome;Directproteinsequencing;Diseasemutation;Isopeptidebond;Polymorphism;Referenceproteome;Ribonucleoprotein;Ribosomalprotein;Ublconjugation	21	389	21	High	Master Protein	P27635	60S ribosomal protein L10 OS=Homo sapiens OX=9606 GN=RPL10 PE=1 SV=4
27.2758483886719	27.3992652893066	26.5313911437988	26.6878719329834	26.9226512908936	27.374324798584	26.9910297393799	26.7217273712158	27.1772155761719	27.8881015777588	27.1370391845703	26.7118358612061	26.9883480072021	27.1583042144775	26.9005184173584	27.4737243652344	2	Met-loss+Acetyl [N-Term]	defense response;metabolic process;regulation of biological process;response to stimulus;transport	cytoplasm;membrane	protein binding		Leptin signaling pathway;Sudden Infant Death Syndrome (SIDS) Susceptibility Pathways	binding;cytokine activity;cytokine receptor binding;growth factor receptor binding;interleukin-1 receptor antagonist activity;interleukin-1 receptor binding;interleukin-1 Type I receptor antagonist activity;interleukin-1 Type II receptor antagonist activity;interleukin-1, Type I receptor binding;interleukin-1, Type II receptor binding;protein binding;receptor antagonist activity;receptor binding;…	behavior;biological regulation;cellular homeostasis;cellular ion homeostasis;cellular ketone metabolic process;cellular metabolic process;cellular process;establishment of localization;homeostatic process;hormone transport;immune system process;lipid metabolic process;metabolic process;multicellular organismal process;multi-organism process;neurological system process;organic acid metabolic proce…	cell part;cytoplasm;extracellular organelle;extracellular space;intracellular;membrane;organelle;plasma membrane;vesicle		3D-structure;Alternativesplicing;Completeproteome;Cytoplasm;Directproteinsequencing;Disulfidebond;Glycoprotein;Pharmaceutical;Polymorphism;Referenceproteome;Secreted;Signal	16	395	16	High	Master Protein	P18510-2	Isoform 2 of Interleukin-1 receptor antagonist protein OS=Homo sapiens OX=9606 GN=IL1RN
24.6646766662598	29.7575855255127	24.4336776733398	24.7407531738281	24.7413005828857	30.5011940002441	23.9228343963623	23.8131160736084	25.2619571685791	25.7399311065674	24.2241134643555	29.9430637359619	24.7912750244141	25.3348064422607	23.9629688262939	25.1758575439453	5	Met-loss+Acetyl [N-Term]	regulation of biological process	cytosol;endoplasmic reticulum;membrane	enzyme regulator activity;protein binding;RNA binding			cysteine-type endopeptidase inhibitor activity;endopeptidase inhibitor activity;endopeptidase regulator activity;enzyme inhibitor activity;enzyme regulator activity;peptidase inhibitor activity;peptidase regulator activity	biological regulation	cell part;cytoplasm;cytosol;membrane		Acetylation;Alternativesplicing;Completeproteome;Phosphoprotein;Polymorphism;Proteaseinhibitor;Referenceproteome;Repeat;Thiolproteaseinhibitor	21	180	21	High	Master Protein	P20810-6	Isoform 6 of Calpastatin OS=Homo sapiens OX=9606 GN=CAST
27.2509746551514	26.6665687561035	27.7171268463135	25.9778709411621	27.1172790527344	26.3728408813477	26.7419166564941	25.9901809692383	27.321647644043	26.804069519043	26.8215885162354	26.062255859375	27.3892078399658	26.3714618682861	27.1305904388428	26.2540912628174	12	Met-loss+Acetyl [N-Term]	cellular component movement	cytosol;membrane	catalytic activity;metal ion binding;motor activity;protein binding;structural molecule activity	Oxytocin signaling pathway;Vascular smooth muscle contraction	Focal Adhesion	actin-dependent ATPase activity;ATPase activity;ATPase activity, coupled;binding;calcium ion binding;catalytic activity;cation binding;hydrolase activity;hydrolase activity, acting on acid anhydrides;hydrolase activity, acting on acid anhydrides, in phosphorus-containing anhydrides;ion binding;metal ion binding;motor activity;nucleoside-triphosphatase activity;pyrophosphatase activity;structural …	anatomical structure development;biological regulation;cellular component movement;cellular process;developmental process;locomotion;metabolic process;multicellular organismal process;muscle contraction;response to chemical stimulus;response to external stimulus;response to stimulus;signal transduction	brush border;cell part;cell projection;cytosol;extracellular organelle;macromolecular complex;membrane;organelle;protein complex;vesicle	Vascular smooth muscle contraction	Acetylation;Alternativesplicing;Completeproteome;Directproteinsequencing;Motorprotein;Muscleprotein;Myosin;Phosphoprotein;Polymorphism;Referenceproteome;Repeat	14	395	13	High	Master Protein	P60660	Myosin light polypeptide 6 OS=Homo sapiens OX=9606 GN=MYL6 PE=1 SV=2
25.6025047302246	25.381254196167	26.4082832336426	26.3297748565674	26.2064971923828	26.2261657714844	26.5009536743164	26.8134098052979	26.8442993164063	26.9489459991455	25.365608215332	26.0295391082764	26.4177837371826	26.7825946807861	25.9558124542236	26.9208183288574	12		cell organization and biogenesis;metabolic process;regulation of biological process;transport	cytosol;membrane;nucleus;ribosome	DNA binding;protein binding;RNA binding;structural molecule activity	Ribosome	Cytoplasmic Ribosomal Proteins	binding;DNA binding;nucleic acid binding;RNA binding;structural constituent of ribosome;structural molecule activity	biological regulation;biosynthetic process;catabolic process;cellular component disassembly;cellular component organization;cellular metabolic process;cellular nitrogen compound metabolic process;cellular process;establishment of localization;macromolecule metabolic process;metabolic process;mRNA metabolic process;nitrogen compound metabolic process;nucleobase-containing compound metabolic proces…	cell part;cytosol;intracellular membrane-bounded organelle;intracellular organelle;macromolecular complex;membrane;nucleus;organelle;ribonucleoprotein complex	Ribosome	3D-structure;Acetylation;Completeproteome;Directproteinsequencing;Phosphoprotein;Polymorphism;Referenceproteome;Ribonucleoprotein;Ribosomalprotein	20	329	20	High	Master Protein	Q02878	60S ribosomal protein L6 OS=Homo sapiens OX=9606 GN=RPL6 PE=1 SV=3
25.378625869751	25.3860282897949	25.2727279663086	26.1098232269287	24.0671253204346	24.4652061462402	23.9850330352783	24.0676689147949	25.464879989624	25.9738521575928	25.1606559753418	25.2138938903809	25.1753997802734	25.717658996582	26.5031890869141	24.2079238891602	4		cell organization and biogenesis;coagulation;metabolic process;regulation of biological process;response to stimulus;transport	cell surface;cytoplasm;extracellular;membrane;organelle lumen	catalytic activity;metal ion binding;protein binding;structural molecule activity	Complement and coagulation cascades;Platelet activation;Staphylococcus aureus infection	Blood Clotting Cascade;VEGFA-VEGFR2 Signaling Pathway	binding;cation binding;cell adhesion molecule binding;ion binding;metal ion binding;protein binding;receptor binding;structural molecule activity	biological adhesion;biological regulation;cell activation;cell adhesion;cellular component assembly;cellular component organization;cellular macromolecular complex assembly;cellular process;coagulation;establishment of localization;exocytosis;extracellular matrix organization;extracellular structure organization;macromolecular complex assembly;multicellular organismal process;protein complex asse…	cell cortex;cell part;cell surface;cytoplasmic membrane-bounded vesicle;extracellular organelle;extracellular region;extracellular space;intracellular membrane-bounded organelle;intracellular organelle;macromolecular complex;membrane;organelle;plasma membrane;protein complex;vesicle	Complement and coagulation cascades;Staphylococcus aureus infection	3D-structure;Alternativesplicing;Bloodcoagulation;Calcium;Coiledcoil;Completeproteome;Directproteinsequencing;Diseasemutation;Disulfidebond;Glycoprotein;Hemostasis;Isopeptidebond;Metal-binding;Polymorphism;Referenceproteome;Secreted;Signal;Sulfation	16	247	16	High	Master Protein	P02679	Fibrinogen gamma chain OS=Homo sapiens OX=9606 GN=FGG PE=1 SV=3
25.5032119750977	25.0767288208008	25.3688583374023	26.218677520752	25.3253402709961	25.2204475402832	25.0837726593018	25.0029010772705	25.9339447021484	26.3312358856201	25.6029682159424	25.3604736328125	25.5202751159668	25.8165073394775	25.313835144043	25.4144554138184	15	Met-loss+Acetyl [N-Term]	cell growth;regulation of biological process;response to stimulus;transport	cytoplasm;cytoskeleton;cytosol;membrane;nucleus	enzyme regulator activity;metal ion binding;protein binding	Adherens junction;Proteoglycans in cancer;Regulation of actin cytoskeleton	EGF/EGFR Signaling Pathway;G13 Signaling Pathway;Regulation of Actin Cytoskeleton;VEGFA-VEGFR2 Signaling Pathway	binding;calcium ion binding;calmodulin binding;cation binding;enzyme activator activity;enzyme binding;enzyme inhibitor activity;enzyme regulator activity;GTPase activator activity;GTPase inhibitor activity;GTPase regulator activity;ion binding;kinase activator activity;kinase binding;kinase regulator activity;lipid binding;metal ion binding;nucleoside-triphosphatase regulator activity;phosphatas…	anatomical structure development;biological regulation;cell development;cellular metabolic process;cellular process;developmental process;energy reserve metabolic process;generation of precursor metabolites and energy;metabolic process;regulation of protein modification process;regulation of transport;response to chemical stimulus;response to endogenous stimulus;response to stimulus;signal transd…	cell leading edge;cell part;cell projection;cytoplasm;cytosol;extracellular organelle;macromolecular complex;membrane;midbody;neuron projection;nucleoplasm;organelle;plasma membrane;protein complex;site of polarized growth;vesicle	Regulation of actin cytoskeleton	3D-structure;Acetylation;Calmodulin-binding;Cellmembrane;Completeproteome;Directproteinsequencing;Membrane;Phosphoprotein;Polymorphism;Referenceproteome;Repeat	26	271	26	High	Master Protein	P46940	Ras GTPase-activating-like protein IQGAP1 OS=Homo sapiens OX=9606 GN=IQGAP1 PE=1 SV=1
25.0979404449463	24.5320663452148	25.1672534942627	26.2060794830322	24.7466697692871	25.1051197052002	25.0612773895264	25.0259113311768	25.1109256744385	25.8689632415771	24.6071453094482	25.0185394287109	25.4269351959229	25.474422454834	25.1474723815918	25.2204895019531	12		cell organization and biogenesis;metabolic process;regulation of biological process;response to stimulus;transport	cytosol;endoplasmic reticulum;extracellular;membrane;nucleus;organelle lumen	metal ion binding;nucleotide binding;protein binding;RNA binding	Estrogen signaling pathway;Pathways in cancer;PI3K-Akt signaling pathway;Prostate cancer;Protein processing in endoplasmic reticulum;Thyroid hormone synthesis	Focal Adhesion-PI3K-Akt-mTOR-signaling pathway;Photodynamic therapy-induced unfolded protein response;Sudden Infant Death Syndrome (SIDS) Susceptibility Pathways	adenyl nucleotide binding;adenyl ribonucleotide binding;ATP binding;binding;calcium ion binding;cation binding;enzyme binding;ion binding;lipoprotein particle receptor binding;low-density lipoprotein particle receptor binding;metal ion binding;nucleic acid binding;nucleotide binding;phosphatase binding;protein binding;protein phosphatase binding;purine nucleotide binding;purine ribonucleoside tri…	biological regulation;catabolic process;cellular component assembly;cellular component organization;cellular membrane organization;cellular metabolic process;cellular process;cytoskeleton organization;endocytosis;establishment of localization;immune system process;macromolecule metabolic process;membrane invagination;membrane organization;metabolic process;organelle organization;primary metabolic…	cell part;cytoplasmic membrane-bounded vesicle;cytosol;endoplasmic reticulum;extracellular matrix;extracellular organelle;extracellular region;intracellular membrane-bounded organelle;intracellular organelle;membrane;midbody;nucleus;organelle;plasma membrane;vesicle	NOD-like receptor signaling pathway;Pathways in cancer;Plant-pathogen interaction;Prostate cancer;Protein processing in endoplasmic reticulum	3D-structure;Acetylation;ATP-binding;Calcium;Chaperone;Completeproteome;Directproteinsequencing;Disulfidebond;Endoplasmicreticulum;Glycoprotein;Nucleotide-binding;Phosphoprotein;Referenceproteome;Signal	24	232	23	High	Master Protein	P14625	Endoplasmin OS=Homo sapiens OX=9606 GN=HSP90B1 PE=1 SV=1
24.8802661895752	23.9923706054688	23.963451385498	24.9848899841309	23.422269821167	23.9642772674561	23.8792266845703	23.3732738494873	23.5524806976318	25.129768371582	24.4048080444336	23.657341003418	23.3756465911865	23.0518207550049	22.7686214447021	22.4053173065186	6		defense response;metabolic process;regulation of biological process;response to stimulus	extracellular;membrane;organelle lumen	catalytic activity;enzyme regulator activity;protein binding	Complement and coagulation cascades;Pertussis;Staphylococcus aureus infection;Systemic lupus erythematosus	Allograft Rejection;Complement Activation;Complement and Coagulation Cascades;Sudden Infant Death Syndrome (SIDS) Susceptibility Pathways	binding;complement binding;complement component C1q binding;endopeptidase inhibitor activity;endopeptidase regulator activity;enzyme inhibitor activity;enzyme regulator activity;opsonin binding;peptidase inhibitor activity;peptidase regulator activity;protein binding	biological regulation;immune system process;macromolecule metabolic process;metabolic process;primary metabolic process;protein metabolic process;regulation of transport;response to stimulus;response to stress	cell part;extracellular organelle;extracellular region;membrane;organelle;plasma membrane;vesicle	Complement and coagulation cascades;Staphylococcus aureus infection;Systemic lupus erythematosus	3D-structure;Alternativesplicing;Bloodgroupantigen;Cleavageonpairofbasicresidues;Complementpathway;Completeproteome;Directproteinsequencing;Diseasemutation;Disulfidebond;Glycoprotein;Immunity;Inflammatoryresponse;Innateimmunity;Polymorphism;Referenceproteome;Secreted;Signal;Sulfation;Systemiclupuserythematosus;Thioesterbond	26	140	26	High	Master Protein	P0C0L4	Complement C4-A OS=Homo sapiens OX=9606 GN=C4A PE=1 SV=2
25.2966384887695	24.8011417388916	25.3260402679443	25.8562278747559	25.0052127838135	25.2315521240234	25.596715927124	25.4442081451416	25.5882053375244	26.516056060791	24.6591186523438	24.8616580963135	26.5370216369629	25.6997032165527	24.9170837402344	26.1009178161621	12	Met-loss+Acetyl [N-Term]	cell communication;metabolic process;regulation of biological process;response to stimulus;transport	cytoplasm;membrane;nucleus;spliceosomal complex	DNA binding;protein binding;RNA binding	Spliceosome	mRNA Processing	binding;DNA binding;nucleic acid binding;nucleotide binding;RNA binding;single-stranded DNA binding;single-stranded RNA binding;structure-specific DNA binding	cellular metabolic process;cellular nitrogen compound metabolic process;cellular process;establishment of localization;macromolecule metabolic process;metabolic process;mRNA metabolic process;mRNA processing;nitrogen compound metabolic process;nuclear transport;nucleobase-containing compound metabolic process;nucleobase-containing compound transport;nucleocytoplasmic transport;primary metabolic p…	cell part;cytoplasm;cytoskeleton;extracellular organelle;intracellular non-membrane-bounded organelle;intracellular organelle;macromolecular complex;membrane;nucleoplasm;organelle;ribonucleoprotein complex;spliceosomal complex;vesicle	Spliceosome	3D-structure;Acetylation;Alternativesplicing;Amyotrophiclateralsclerosis;Completeproteome;Cytoplasm;Directproteinsequencing;Diseasemutation;Host-virusinteraction;Isopeptidebond;Methylation;mRNAprocessing;mRNAsplicing;mRNAtransport;Neurodegeneration;Nucleus;Phosphoprotein;Polymorphism;Referenceproteome;Repeat;Ribonucleoprotein;RNA-binding;Spliceosome;Transport;Ublconjugation	23	208	23	High	Master Protein	P09651	Heterogeneous nuclear ribonucleoprotein A1 OS=Homo sapiens OX=9606 GN=HNRNPA1 PE=1 SV=5
23.5372409820557	22.1455955505371	23.3374404907227	21.7140121459961	24.2117538452148	22.4373950958252	23.7848796844482	22.2140235900879	23.1813144683838	23.0088405609131	23.682315826416	22.7133560180664	23.303918838501	22.5746517181396	23.6246299743652	22.8003559112549	1;17;2		cell differentiation;cell organization and biogenesis;cell proliferation;coagulation;metabolic process;regulation of biological process;response to stimulus	chromosome;extracellular;nucleus	DNA binding;protein binding	Alcoholism;Systemic lupus erythematosus;Transcriptional misregulation in cancer	Gastric Cancer Network 1;Histone Modifications	binding;chromatin binding;chromatin DNA binding;core promoter binding;core promoter sequence-specific DNA binding;DNA binding;enhancer binding;enhancer sequence-specific DNA binding;histone binding;nucleic acid binding;nucleosomal DNA binding;nucleosome binding;protein binding;regulatory region DNA binding;regulatory region nucleic acid binding;RNA polymerase II core promoter sequence-specific DN…	biological regulation;cellular component assembly;cellular component organization;cellular macromolecular complex assembly;cellular metabolic process;cellular nitrogen compound metabolic process;cellular process;chromatin organization;chromosome organization;coagulation;DNA metabolic process;DNA modification;gene silencing;macromolecular complex assembly;macromolecule metabolic process;macromolec…	cell part;chromosome;extracellular organelle;extracellular region;intracellular membrane-bounded organelle;intracellular non-membrane-bounded organelle;intracellular organelle;macromolecular complex;nuclear chromosome;nucleoplasm;nucleosome;nucleus;organelle;protein complex;vesicle	Systemic lupus erythematosus	3D-structure;Acetylation;Chromosome;Citrullination;Completeproteome;Directproteinsequencing;DNA-binding;Methylation;Nucleosomecore;Nucleus;Phosphoprotein;Referenceproteome;Ublconjugation	19	602	3	High	Master Protein	P84243	Histone H3.3 OS=Homo sapiens OX=9606 GN=H3-3A PE=1 SV=2
26.2231121063232	26.5381278991699	27.0651435852051	27.3684577941895	26.4276351928711	27.389965057373	26.2945251464844	27.2278995513916	26.5529479980469	27.0160541534424	26.0428142547607	26.6499938964844	27.0253295898438	27.3646240234375	26.1850433349609	26.8808345794678	2		cell communication;cell organization and biogenesis;cellular homeostasis;defense response;metabolic process;regulation of biological process;response to stimulus;transport	cytoplasm;cytosol;membrane;nucleus;ribosome	metal ion binding;protein binding;RNA binding;structural molecule activity	Ribosome	Cytoplasmic Ribosomal Proteins	binding;cation binding;ion binding;metal ion binding;structural constituent of ribosome;structural molecule activity	alcohol metabolic process;biological regulation;biosynthetic process;carbohydrate metabolic process;catabolic process;cell cycle;cell death;cellular component assembly;cellular component disassembly;cellular component organization;cellular metabolic process;cellular nitrogen compound metabolic process;cellular process;death;detection of stimulus;DNA metabolic process;DNA repair;endosome transport…	cell part;cytoplasm;cytosol;extracellular organelle;intracellular non-membrane-bounded organelle;intracellular organelle;macromolecular complex;membrane;nucleolus;nucleoplasm;organelle;plasma membrane;ribonucleoprotein complex;small ribosomal subunit;vesicle	Ribosome	3D-structure;Acetylation;Completeproteome;Cytoplasm;Directproteinsequencing;Isopeptidebond;Metal-binding;Nucleus;Phosphoprotein;Referenceproteome;Ribonucleoprotein;Ribosomalprotein;Ublconjugation;Zinc;Zinc-finger	18	361	6	High	Master Protein	P62979	Ubiquitin-40S ribosomal protein S27a OS=Homo sapiens OX=9606 GN=RPS27A PE=1 SV=2
25.6664199829102	25.7644653320313	25.6601047515869	25.7096252441406	25.7455043792725	25.4832191467285	25.5015563964844	24.5696983337402	25.4728679656982	25.9007167816162	25.6745052337646	25.8622512817383	25.8103580474854	27.0969562530518	25.1653327941895	26.0314426422119	1	Met-loss+Acetyl [N-Term]	cell organization and biogenesis;cellular component movement;regulation of biological process;response to stimulus;transport	cytoplasm;cytoskeleton;extracellular;membrane;organelle lumen	protein binding		Angiopoietin Like Protein 8 Regulatory Pathway;Insulin Signaling		biological regulation;cell activation;cell motility;cellular component movement;cellular component organization;cellular membrane organization;cellular process;coagulation;cytoskeleton organization;endocytosis;establishment of localization;establishment or maintenance of cell polarity;exocytosis;locomotion;membrane invagination;membrane organization;multicellular organismal process;organelle orga…	cell part;cytoskeleton;extracellular organelle;intracellular non-membrane-bounded organelle;intracellular organelle;membrane;organelle;plasma membrane;vesicle		3D-structure;Acetylation;Actin-binding;Alternativesplicing;Cellmembrane;Completeproteome;Directproteinsequencing;Membrane;Phosphoprotein;Polymorphism;Referenceproteome	17	222	17	High	Master Protein	Q01518	Adenylyl cyclase-associated protein 1 OS=Homo sapiens OX=9606 GN=CAP1 PE=1 SV=5
28.8268337249756	29.1134147644043	27.7689170837402	27.9891204833984	27.987621307373	28.3711814880371	27.9464797973633	28.8430118560791	26.3583106994629	27.0482501983643	28.9536933898926	28.9611206054688	26.9856567382813	27.7351512908936	28.3778915405273	27.7757511138916	7		metabolic process;regulation of biological process;response to stimulus;transport	extracellular;membrane;nucleus	catalytic activity;protein binding			actin binding;aspartic-type endopeptidase activity;aspartic-type peptidase activity;binding;catalytic activity;cytoskeletal protein binding;endopeptidase activity;glycoprotein binding;hydrolase activity;IgG binding;immunoglobulin binding;peptidase activity;peptidase activity, acting on L-amino acid peptides;protein binding;protein complex binding;protein dimerization activity	biological regulation;cellular process;detection of stimulus;establishment of localization;homeostatic process;macromolecule metabolic process;metabolic process;primary metabolic process;protein metabolic process;proteolysis;response to chemical stimulus;response to stimulus;transmembrane transport;transport	cell part;extracellular organelle;extracellular region;extracellular space;intracellular membrane-bounded organelle;intracellular organelle;nucleus;organelle;vesicle		3D-structure;Actin-binding;Completeproteome;Directproteinsequencing;Disulfidebond;Glycoprotein;Pyrrolidonecarboxylicacid;Referenceproteome;Secreted;Signal	18	592	18	High	Master Protein	P12273	Prolactin-inducible protein OS=Homo sapiens OX=9606 GN=PIP PE=1 SV=1
26.8992118835449	26.1798763275146	26.2140026092529	25.9842929840088	26.6788482666016	26.5697555541992	26.4115772247314	26.313793182373	26.57008934021	26.4939498901367	26.465747833252	26.3876972198486	26.168550491333	26.9138889312744	26.6835613250732	25.9939594268799	11	Met-loss [N-Term]	cell death;cellular homeostasis;defense response;metabolic process;regulation of biological process;response to stimulus	cytoplasm;cytosol;mitochondrion;nucleus;organelle lumen	antioxidant activity;catalytic activity;DNA binding;enzyme regulator activity;protein binding		Selenium Micronutrient Network	antioxidant activity;binding;caspase inhibitor activity;caspase regulator activity;catalytic activity;cysteine-type endopeptidase inhibitor activity;DNA binding;endopeptidase inhibitor activity;endopeptidase regulator activity;enzyme inhibitor activity;enzyme regulator activity;nucleic acid binding;oxidoreductase activity;oxidoreductase activity, acting on paired donors, with incorporation or red…	biological regulation;biosynthetic process;catabolic process;cellular metabolic process;cellular nitrogen compound metabolic process;cellular process;cofactor metabolic process;heterocycle metabolic process;macromolecule metabolic process;metabolic process;nitrogen compound metabolic process;nucleobase-containing compound metabolic process;nucleobase-containing small molecule metabolic process;nu…	cell part;cytoplasm;cytosol;extracellular organelle;extracellular space;intracellular membrane-bounded organelle;intracellular organelle;microbody;mitochondrion;nucleus;organelle;peroxisome;vesicle	Peroxisome	3D-structure;Acetylation;Alternativeinitiation;Alternativesplicing;Antioxidant;Completeproteome;Cytoplasm;Directproteinsequencing;Disulfidebond;Mitochondrion;Oxidoreductase;Peroxidase;Peroxisome;Polymorphism;Redox-activecenter;Referenceproteome;Transitpeptide	17	383	17	High	Master Protein	P30044-2	Isoform Cytoplasmic+peroxisomal of Peroxiredoxin-5, mitochondrial OS=Homo sapiens OX=9606 GN=PRDX5
25.5336246490479	24.7322044372559	26.2508144378662	25.6202411651611	26.2824840545654	25.480640411377	25.8973121643066	25.5117950439453	26.2641372680664	26.6450138092041	24.9198570251465	24.747709274292	26.1408653259277	25.5544662475586	26.0185508728027	25.6610050201416	8	Acetyl [N-Term]	metabolic process;regulation of biological process	cytoplasm;cytosol;membrane;nucleus;spliceosomal complex	protein binding;RNA binding;translation regulator activity	mRNA surveillance pathway;RNA degradation;RNA transport	Endoderm Differentiation;Translation Factors	binding;mRNA binding;nucleic acid binding;nucleotide binding;poly(A) RNA binding;poly(U) RNA binding;poly-purine tract binding;poly-pyrimidine tract binding;protein binding;protein C-terminus binding;RNA binding;single-stranded RNA binding;translation activator activity;translation regulator activity;translation regulator activity, nucleic acid binding	biological regulation;biosynthetic process;catabolic process;cellular metabolic process;cellular nitrogen compound metabolic process;cellular process;gene silencing;macromolecule metabolic process;metabolic process;mRNA metabolic process;mRNA processing;nitrogen compound metabolic process;nucleobase-containing compound metabolic process;primary metabolic process;protein metabolic process;regulati…	cell part;cytoplasm;cytosol;extracellular organelle;intracellular membrane-bounded organelle;intracellular non-membrane-bounded organelle;intracellular organelle;macromolecular complex;membrane;nucleus;organelle;ribonucleoprotein complex;spliceosomal complex;vesicle	mRNA surveillance pathway;RNA degradation;RNA transport	3D-structure;Acetylation;Alternativesplicing;Completeproteome;Cytoplasm;Directproteinsequencing;Methylation;mRNAprocessing;mRNAsplicing;Nonsense-mediatedmRNAdecay;Nucleus;Phosphoprotein;Referenceproteome;Repeat;RNA-binding;Spliceosome	24	353	16	High	Master Protein	P11940	Polyadenylate-binding protein 1 OS=Homo sapiens OX=9606 GN=PABPC1 PE=1 SV=2
27.1727428436279	26.9496021270752	26.6205272674561	25.544828414917	27.6943778991699	27.7739677429199	26.9222373962402	26.8646392822266	26.4455814361572	26.634765625	27.062837600708	26.9473648071289	27.6804504394531	27.1191539764404	27.3732490539551	27.3869094848633	10	Met-loss+Acetyl [N-Term]	regulation of biological process;response to stimulus;transport	extracellular	metal ion binding;protein binding	Adrenergic signaling in cardiomyocytes;Alcoholism;Aldosterone synthesis and secretion;Alzheimer's disease;Amphetamine addiction;Calcium signaling pathway;cAMP signaling pathway;cGMP-PKG signaling pathway;Circadian entrainment;Dopaminergic synapse;Estrogen signaling pathway;Gastric acid secretion;Glioma;Glucagon signaling pathway;GnRH signaling pathway;Inflammatory mediator regulation of TRP chann…	Alzheimers Disease	binding;calcium ion binding;cation binding;ion binding;metal ion binding	anatomical structure development;biological regulation;cellular process;developmental process;response to stimulus;signal transduction	extracellular organelle;organelle;vesicle	Alzheimer's disease;Calcium signaling pathway;Gastric acid secretion;Glioma;GnRH signaling pathway;Insulin signaling pathway;ko05152;Long-term potentiation;Melanogenesis;Neurotrophin signaling pathway;Olfactory transduction;Oocyte meiosis;Phosphatidylinositol signaling system;Phototransduction;Phototransduction - fly;Plant-pathogen interaction;Salivary secretion;Vascular smooth muscle contraction	3D-structure;Acetylation;Calcium;Completeproteome;Directproteinsequencing;Metal-binding;Polymorphism;Referenceproteome;Repeat	16	456	16	High	Master Protein	Q9NZT1	Calmodulin-like protein 5 OS=Homo sapiens OX=9606 GN=CALML5 PE=1 SV=2
24.3641929626465	24.4579963684082	25.3354091644287	25.680814743042	24.9816436767578	25.1660041809082	25.2631893157959	24.6790580749512	25.3848400115967	26.0904502868652	24.1925716400146	24.5301666259766	25.0410804748535	25.7313899993896	25.1410617828369	25.8852462768555	19	Met-loss+Acetyl [N-Term]	metabolic process;regulation of biological process;response to stimulus	membrane;nucleus;spliceosomal complex	protein binding;RNA binding	Spliceosome	mRNA Processing	binding;nucleic acid binding;nucleotide binding;protein binding;protein domain specific binding;RNA binding	cellular metabolic process;cellular nitrogen compound metabolic process;cellular process;macromolecule metabolic process;metabolic process;mRNA metabolic process;mRNA processing;nitrogen compound metabolic process;nucleobase-containing compound metabolic process;primary metabolic process;RNA metabolic process;RNA processing;RNA splicing	cell part;extracellular matrix;extracellular organelle;intracellular non-membrane-bounded organelle;intracellular organelle;macromolecular complex;membrane;nucleolus;nucleoplasm;organelle;ribonucleoprotein complex;spliceosomal complex;vesicle	Spliceosome	3D-structure;Acetylation;Alternativesplicing;Completeproteome;Directproteinsequencing;mRNAprocessing;mRNAsplicing;Nucleus;Phosphoprotein;Referenceproteome;Repeat;Ribonucleoprotein;RNA-binding;Spliceosome;Ublconjugation	26	232	26	High	Master Protein	P52272	Heterogeneous nuclear ribonucleoprotein M OS=Homo sapiens OX=9606 GN=HNRNPM PE=1 SV=3
24.0938835144043	24.1730556488037	24.0314083099365	23.8169422149658	26.3986473083496	24.5647792816162	24.1019248962402	25.3816967010498	25.0646362304688	24.5517158508301	24.4459934234619	23.4410877227783	24.7982959747314	24.5648822784424	24.2371273040771	24.377477645874	9		cell organization and biogenesis;cellular component movement;metabolic process;regulation of biological process;response to stimulus;transport	cytoplasm;cytoskeleton;cytosol;extracellular;membrane;organelle lumen	metal ion binding;protein binding;structural molecule activity	Apoptosis;Tight junction	Fas Ligand (FasL) pathway and Stress induction of Heat Shock Proteins (HSP) regulation	actin binding;binding;calcium ion binding;cation binding;cytoskeletal protein binding;ion binding;metal ion binding;protein binding;structural constituent of cytoskeleton;structural molecule activity	biological regulation;cell death;cellular component disassembly;cellular component organization;cellular process;death;locomotion;regulation of organelle organization;response to chemical stimulus;response to external stimulus;response to stimulus	cell part;cytoskeleton;cytosol;extracellular organelle;intracellular membrane-bounded organelle;intracellular non-membrane-bounded organelle;intracellular organelle;membrane;organelle;vesicle		3D-structure;Acetylation;Actin-binding;Actincapping;Alternativesplicing;Calcium;Calmodulin-binding;Completeproteome;Cytoplasm;Cytoskeleton;Directproteinsequencing;Diseasemutation;Epilepsy;Mentalretardation;Metal-binding;Phosphoprotein;Polymorphism;Referenceproteome;Repeat;SH3domain	27	177	27	High	Master Protein	Q13813	Spectrin alpha chain, non-erythrocytic 1 OS=Homo sapiens OX=9606 GN=SPTAN1 PE=1 SV=3
26.3335266113281	25.8801822662354	26.4670886993408	27.4859943389893	25.2935924530029	25.9846420288086	24.386402130127	25.5050773620605	25.6998748779297	27.0463314056396	26.1643867492676	26.2396564483643	25.4806976318359	26.535831451416	25.5364761352539	25.9191627502441	18		cell organization and biogenesis;metabolic process;regulation of biological process;transport	cytoplasm;extracellular;organelle lumen	protein binding	Thyroid hormone synthesis		binding;hormone binding;identical protein binding;protein binding;thyroid hormone binding	amine transport;amino acid transport;biological regulation;cellular component organization;cellular lipid metabolic process;cellular metabolic process;cellular process;detection of stimulus;establishment of localization;extracellular matrix organization;extracellular structure organization;hormone metabolic process;hormone transport;lipid metabolic process;metabolic process;organic acid transport…	cell part;cytoplasm;extracellular organelle;extracellular region;extracellular space;macromolecular complex;organelle;protein complex;vesicle		3D-structure;Amyloid;Amyloidosis;Completeproteome;Cytoplasm;Directproteinsequencing;Diseasemutation;Gamma-carboxyglutamicacid;Glycoprotein;Hormone;Neuropathy;Polymorphism;Referenceproteome;Secreted;Signal;Thyroidhormone;Transport	13	364	13	High	Master Protein	P02766	Transthyretin OS=Homo sapiens OX=9606 GN=TTR PE=1 SV=1
24.5619220733643	24.2590827941895	25.3051166534424	24.171028137207	25.0006561279297	24.8803901672363	24.7046375274658	24.4801483154297	24.7539863586426	25.2598705291748	24.1859493255615	24.4338531494141	25.0167369842529	25.2802925109863	24.9117660522461	24.3169193267822	17		cell differentiation;metabolic process;regulation of biological process;response to stimulus	cytoplasm;cytosol;Golgi;membrane;mitochondrion	catalytic activity;nucleotide binding;protein binding;RNA binding	AMPK signaling pathway;Fatty acid biosynthesis;Fatty acid metabolism;Insulin signaling pathway;Metabolic pathways	AMP-activated Protein Kinase (AMPK) Signaling;Angiopoietin Like Protein 8 Regulatory Pathway;Fatty Acid Biosynthesis;Liver X Receptor Pathway;SREBF and miR33 in cholesterol and lipid homeostasis;Sterol Regulatory Element-Binding Proteins (SREBP) signalling	[acyl-carrier-protein] S-acetyltransferase activity;[acyl-carrier-protein] S-malonyltransferase activity;3-hydroxyacyl-[acyl-carrier-protein] dehydratase activity;3-hydroxyoctanoyl-[acyl-carrier-protein] dehydratase activity;3-hydroxypalmitoyl-[acyl-carrier-protein] dehydratase activity;3-oxoacyl-[acyl-carrier-protein] reductase (NADPH) activity;3-oxoacyl-[acyl-carrier-protein] synthase activity;…	amine metabolic process;biological regulation;biosynthetic process;cell differentiation;cellular amino acid metabolic process;cellular ketone metabolic process;cellular lipid metabolic process;cellular metabolic process;cellular nitrogen compound metabolic process;cellular process;cofactor metabolic process;developmental process;energy reserve metabolic process;generation of precursor metabolites…	cell part;cytoplasm;cytoplasmic membrane-bounded vesicle;cytosol;extracellular organelle;Golgi apparatus;intracellular membrane-bounded organelle;intracellular organelle;membrane;mitochondrion;organelle;plasma membrane;vesicle	Fatty acid biosynthesis;Insulin signaling pathway	3D-structure;Acetylation;Completeproteome;Cytoplasm;Directproteinsequencing;Fattyacidbiosynthesis;Fattyacidmetabolism;Hydrolase;Lipidbiosynthesis;Lipidmetabolism;Lyase;Multifunctionalenzyme;NAD;NADP;Oxidoreductase;Phosphopantetheine;Phosphoprotein;Polymorphism;Pyridoxalphosphate;Referenceproteome;Transferase	26	247	26	High	Master Protein	P49327	Fatty acid synthase OS=Homo sapiens OX=9606 GN=FASN PE=1 SV=3
23.9990005493164	24.0686340332031	23.6668033599854	24.7356357574463	25.0927238464355	24.7763233184814	24.6540431976318	25.7499561309814	25.8084030151367	25.8423690795898	22.7856750488281	24.2777938842773	23.9332637786865	24.9506206512451	24.3014335632324	25.6672687530518	13		metabolic process;regulation of biological process	cytoplasm;cytosol;nucleus	catalytic activity;metal ion binding;protein binding			acid-amino acid ligase activity;binding;catalytic activity;cation binding;ion binding;ligase activity;ligase activity, forming carbon-nitrogen bonds;metal ion binding;small conjugating protein ligase activity;transition metal ion binding;ubiquitin-protein ligase activity;zinc ion binding	biological regulation;cellular metabolic process;cellular process;macromolecule metabolic process;macromolecule modification;metabolic process;primary metabolic process;protein metabolic process;protein modification by small protein conjugation or removal;protein modification process	cell part;cytoplasm;intracellular membrane-bounded organelle;intracellular organelle;macromolecular complex;nucleus;organelle;protein complex;ubiquitin ligase complex	Adherens junction	3D-structure;Acetylation;Alternativesplicing;Completeproteome;LIMdomain;Metal-binding;Phosphoprotein;Polymorphism;Referenceproteome;Zinc	29	135	29	High	Master Protein	Q8WWI1-3	Isoform 3 of LIM domain only protein 7 OS=Homo sapiens OX=9606 GN=LMO7
26.006477355957	25.8082904815674	26.5379123687744	26.1198711395264	26.3425483703613	26.3416690826416	26.008394241333	26.1876125335693	26.6612606048584	26.5696296691895	25.6121082305908	26.0642204284668	26.6451778411865	26.9337425231934	25.8562927246094	26.0991134643555	18		cell organization and biogenesis;metabolic process;regulation of biological process;transport	membrane;mitochondrion;organelle lumen	catalytic activity;nucleotide binding;protein binding;RNA binding;transporter activity	Alzheimer's disease;Huntington's disease;Metabolic pathways;Oxidative phosphorylation;Parkinson's disease	Electron Transport Chain;Oxidative phosphorylation	active transmembrane transporter activity;adenyl nucleotide binding;adenyl ribonucleotide binding;ATP binding;ATPase activity;ATPase activity, coupled;ATPase activity, coupled to movement of substances;ATPase activity, coupled to transmembrane movement of ions;ATPase activity, coupled to transmembrane movement of substances;binding;catalytic activity;cation transmembrane transporter activity;cati…	biological regulation;biosynthetic process;cellular metabolic process;cellular nitrogen compound metabolic process;cellular process;developmental process;embryo development;establishment of localization;generation of precursor metabolites and energy;heterocycle metabolic process;hydrogen transport;ion transport;lipid metabolic process;metabolic process;nitrogen compound metabolic process;nucleoba…	cell part;extracellular organelle;intracellular membrane-bounded organelle;intracellular organelle;macromolecular complex;membrane;mitochondrion;organelle;plasma membrane;protein complex;proton-transporting two-sector ATPase complex;vesicle	Alzheimer's disease;Huntington's disease;Oxidative phosphorylation;Parkinson's disease	Acetylation;Alternativesplicing;ATP-binding;ATPsynthesis;Cellmembrane;CF(1);Completeproteome;Directproteinsequencing;Diseasemutation;Glycoprotein;Hydrogeniontransport;Iontransport;Membrane;Mitochondrion;Mitochondrioninnermembrane;Nucleotide-binding;Phosphoprotein;Polymorphism;Pyrrolidonecarboxylicacid;Referenceproteome;Transitpeptide;Transport	23	322	23	High	Master Protein	P25705	ATP synthase subunit alpha, mitochondrial OS=Homo sapiens OX=9606 GN=ATP5F1A PE=1 SV=1
24.9462203979492	24.9943428039551	26.3551120758057	26.3176116943359	25.7075500488281	25.7819118499756	25.8789119720459	25.5081729888916	26.4133071899414	26.673225402832	24.7301940917969	25.1109733581543	26.256175994873	26.243745803833	25.6869163513184	26.2767562866211	8		cell organization and biogenesis;metabolic process;response to stimulus;transport	cytoplasm;cytosol;membrane;ribosome	RNA binding;structural molecule activity	Ribosome	Cytoplasmic Ribosomal Proteins	binding;nucleic acid binding;RNA binding;rRNA binding;structural constituent of ribosome;structural molecule activity	biosynthetic process;catabolic process;cellular component disassembly;cellular component organization;cellular metabolic process;cellular nitrogen compound metabolic process;cellular process;establishment of localization;macromolecule metabolic process;metabolic process;mRNA metabolic process;nitrogen compound metabolic process;nucleobase-containing compound metabolic process;primary metabolic pr…	cell part;cytoplasm;cytosol;intracellular non-membrane-bounded organelle;intracellular organelle;macromolecular complex;membrane;nucleolus;organelle;ribonucleoprotein complex	Ribosome	3D-structure;Completeproteome;Cytoplasm;Directproteinsequencing;Hydroxylation;Polymorphism;Referenceproteome;Ribonucleoprotein;Ribosomalprotein;RNA-binding;rRNA-binding	18	265	18	High	Master Protein	P62917	60S ribosomal protein L8 OS=Homo sapiens OX=9606 GN=RPL8 PE=1 SV=2
25.9192123413086	25.7224807739258	26.1890182495117	26.3922500610352	25.4420509338379	25.2931632995605	24.5614376068115	25.2890110015869	25.2720794677734	25.7657089233398	26.2003288269043	25.7487049102783	24.9331016540527	25.8922843933105	24.5860729217529	24.9461269378662	20		cell differentiation;cell organization and biogenesis;cellular component movement;metabolic process;regulation of biological process;response to stimulus;transport	extracellular	catalytic activity;metal ion binding;protein binding	Bladder cancer;Endocrine resistance;Estrogen signaling pathway;Hepatitis B;Leukocyte transendothelial migration;MicroRNAs in cancer;Pathways in cancer;Proteoglycans in cancer;TNF signaling pathway;Transcriptional misregulation in cancer	AGE/RAGE pathway;Angiogenesis;Endochondral Ossification;IL1 and megakaryocytes in obesity;Lung fibrosis;Matrix Metalloproteinases;Osteopontin Signaling;Photodynamic therapy-induced NF-kB survival signaling;Spinal Cord Injury;TNF related weak inducer of apoptosis (TWEAK) Signaling Pathway	binding;catalytic activity;cation binding;collagen binding;endopeptidase activity;hydrolase activity;identical protein binding;ion binding;metal ion binding;metalloendopeptidase activity;metallopeptidase activity;peptidase activity;peptidase activity, acting on L-amino acid peptides;protein binding;transition metal ion binding;zinc ion binding	anatomical structure development;biological regulation;cell differentiation;cell motility;cellular component disassembly;cellular component movement;cellular component organization;cellular process;developmental process;extracellular matrix organization;extracellular structure organization;immune system process;locomotion;macromolecule metabolic process;metabolic process;multicellular organismal …	extracellular matrix;extracellular organelle;extracellular region;extracellular space;organelle;proteinaceous extracellular matrix;vesicle	Bladder cancer;Leukocyte transendothelial migration;Pathways in cancer	3D-structure;Calcium;Collagendegradation;Completeproteome;Directproteinsequencing;Disulfidebond;Extracellularmatrix;Glycoprotein;Hydrolase;Metal-binding;Metalloprotease;Polymorphism;Protease;Referenceproteome;Repeat;Secreted;Signal;Zinc;Zymogen	24	255	24	High	Master Protein	P14780	Matrix metalloproteinase-9 OS=Homo sapiens OX=9606 GN=MMP9 PE=1 SV=3
19.7414855957031	21.6189041137695	23.0211315155029	21.4497623443604	20.5091972351074	21.4165954589844	20.7743701934814	21.182014465332	20.7564964294434	21.7206535339355	20.7039699554443	20.6273632049561	22.7920818328857	21.5403213500977	20.9813404083252	21.804817199707	9		cell organization and biogenesis;cellular component movement;regulation of biological process	cytoplasm;cytoskeleton;cytosol	protein binding;structural molecule activity	Adrenergic signaling in cardiomyocytes;Cardiac muscle contraction;Dilated cardiomyopathy;Hypertrophic cardiomyopathy (HCM)	Striated Muscle Contraction	actin binding;binding;cytoskeletal protein binding;protein binding;structural constituent of muscle;structural molecule activity	biological regulation;cellular component movement;cellular process;multicellular organismal process;muscle contraction	cell part;cytosol	Cardiac muscle contraction;Dilated cardiomyopathy;Hypertrophic cardiomyopathy (HCM)	Acetylation;Actin-binding;Alternativesplicing;Coiledcoil;Completeproteome;Cytoplasm;Cytoskeleton;Directproteinsequencing;Diseasemutation;Muscleprotein;Nemalinemyopathy;Phosphoprotein;Polymorphism;Referenceproteome	17	375	2	High	Master Protein	P07951	Tropomyosin beta chain OS=Homo sapiens OX=9606 GN=TPM2 PE=1 SV=1
28.5008335113525	27.4171390533447	29.0212593078613	28.3869361877441	27.6817531585693	27.8253231048584	27.5584316253662	27.5874938964844	28.327808380127	27.8322219848633	27.9006118774414	28.0876445770264	26.4034366607666	28.5966281890869	27.3396301269531	27.957426071167	9	Met-loss [N-Term]	cell death;cell differentiation;cell organization and biogenesis;cell proliferation;metabolic process;regulation of biological process;response to stimulus;transport	cytoplasm;cytosol;membrane;nucleus;ribosome	protein binding;RNA binding;structural molecule activity	EGFR tyrosine kinase inhibitor resistance;HIF-1 signaling pathway;Insulin signaling pathway;mTOR signaling pathway;PI3K-Akt signaling pathway;Proteoglycans in cancer;Ribosome	Brain-Derived Neurotrophic Factor (BDNF) signaling pathway;Cytoplasmic Ribosomal Proteins;Focal Adhesion-PI3K-Akt-mTOR-signaling pathway;Follicle Stimulating Hormone (FSH) signaling pathway;Human Thyroid Stimulating Hormone (TSH) signaling pathway;IL-2 Signaling Pathway;IL-5 Signaling Pathway;Interferon type I signaling pathways;Interleukin-11 Signaling Pathway;Kit receptor signaling pathway;Lept…	binding;enzyme binding;kinase binding;protein binding;protein kinase binding;structural constituent of ribosome;structural molecule activity	anatomical structure development;anatomical structure morphogenesis;biological regulation;biosynthetic process;catabolic process;cell activation;cell death;cell development;cell differentiation;cell proliferation;cellular component assembly;cellular component disassembly;cellular component organization;cellular macromolecular complex assembly;cellular metabolic process;cellular nitrogen compound …	cell body;cell part;cell projection;cytoplasm;cytosol;intracellular membrane-bounded organelle;intracellular non-membrane-bounded organelle;intracellular organelle;macromolecular complex;membrane;neuron projection;nucleolus;nucleus;organelle;polysome;ribonucleoprotein complex;small ribosomal subunit	Insulin signaling pathway;mTOR signaling pathway;Ribosome	3D-structure;Acetylation;Completeproteome;Directproteinsequencing;Phosphoprotein;Polymorphism;Referenceproteome;Ribonucleoprotein;Ribosomalprotein	15	246	15	High	Master Protein	P62753	40S ribosomal protein S6 OS=Homo sapiens OX=9606 GN=RPS6 PE=1 SV=1
21.2830104827881	23.7952346801758	22.2740268707275	23.7880840301514	20.6793594360352	23.8551750183105	17.6636924743652	23.6364040374756	22.355863571167	23.9297580718994	21.8817081451416	24.1560306549072	22.9517860412598	23.9203472137451	21.5380020141602	24.5922794342041	6		cell organization and biogenesis;defense response;metabolic process;response to stimulus	chromosome;cytosol;nucleus	DNA binding;protein binding	Alcoholism;Systemic lupus erythematosus;Viral carcinogenesis		binding;DNA binding;nucleic acid binding	cellular component assembly;cellular component organization;cellular macromolecular complex assembly;cellular process;chromatin organization;chromosome organization;immune system process;macromolecular complex assembly;multi-organism process;organelle organization;response to biotic stimulus;response to stimulus;response to stress	cell part;extracellular space;intracellular membrane-bounded organelle;intracellular organelle;macromolecular complex;nucleoplasm;nucleosome;nucleus;organelle	Systemic lupus erythematosus	3D-structure;Acetylation;Antibiotic;Antimicrobial;Chromosome;Completeproteome;Directproteinsequencing;DNA-binding;Glycoprotein;Isopeptidebond;Methylation;Nucleosomecore;Nucleus;Phosphoprotein;Referenceproteome;Ublconjugation	13	737	1	High	Master Protein	O60814	Histone H2B type 1-K OS=Homo sapiens OX=9606 GN=H2BC12 PE=1 SV=3
25.791805267334	25.9130477905273	26.4873180389404	26.2515125274658	26.0830459594727	26.1517009735107	26.4716682434082	25.77614402771	26.802173614502	27.1080799102783	26.3368282318115	25.7385578155518	26.3781337738037	26.8541488647461	26.4218978881836	26.7276401519775	16		cell organization and biogenesis;metabolic process;transport	cytosol;membrane;nucleus;ribosome	protein binding;RNA binding;structural molecule activity	Ribosome	Cytoplasmic Ribosomal Proteins	binding;nucleic acid binding;RNA binding;structural constituent of ribosome;structural molecule activity	biosynthetic process;catabolic process;cellular component disassembly;cellular component organization;cellular metabolic process;cellular nitrogen compound metabolic process;cellular process;establishment of localization;macromolecule metabolic process;metabolic process;mRNA metabolic process;nitrogen compound metabolic process;nucleobase-containing compound metabolic process;primary metabolic pr…	cell part;cytoplasm;cytosol;intracellular membrane-bounded organelle;intracellular non-membrane-bounded organelle;intracellular organelle;macromolecular complex;membrane;nucleolus;nucleus;organelle;ribonucleoprotein complex;ribosome	Ribosome	3D-structure;Acetylation;Alternativesplicing;Completeproteome;Phosphoprotein;Polymorphism;Referenceproteome;Ribonucleoprotein;Ribosomalprotein	20	260	20	High	Master Protein	P26373	60S ribosomal protein L13 OS=Homo sapiens OX=9606 GN=RPL13 PE=1 SV=4
25.6472434997559	26.0883102416992	26.1805629730225	26.0956153869629	25.578592300415	26.215763092041	25.3794269561768	26.4555912017822	26.0375347137451	26.1311855316162	26.2089443206787	26.079833984375	25.1563415527344	25.6730060577393	24.8139228820801	25.3792304992676	9		cell communication;cell death;cell organization and biogenesis;cellular homeostasis;defense response;regulation of biological process;response to stimulus;transport	cytosol;extracellular;organelle lumen	metal ion binding;protein binding;transporter activity			binding;cation binding;ion binding;iron ion binding;metal ion binding;transition metal ion binding;transporter activity	biological regulation;cell death;cellular homeostasis;cellular ion homeostasis;cellular process;death;establishment of localization;homeostatic process;immune system process;ion transport;response to stimulus;response to stress;siderophore transport;transmembrane transport;transport	extracellular organelle;extracellular region;extracellular space;organelle;vesicle		3D-structure;Alternativesplicing;Apoptosis;Completeproteome;Directproteinsequencing;Disulfidebond;Glycoprotein;Immunity;Innateimmunity;Iontransport;Iron;Irontransport;Pyrrolidonecarboxylicacid;Referenceproteome;Secreted;Signal;Transport	19	295	19	High	Master Protein	P80188	Neutrophil gelatinase-associated lipocalin OS=Homo sapiens OX=9606 GN=LCN2 PE=1 SV=2
25.0232563018799	24.8610458374023	26.3213443756104	25.7373695373535	25.7193431854248	25.5399379730225	25.7824840545654	25.6833648681641	26.4090633392334	26.4882717132568	25.5011501312256	24.9492340087891	26.1181678771973	26.1096668243408	26.1921653747559	25.8622436523438	19		cell differentiation;cell organization and biogenesis;metabolic process;transport	cytoplasm;cytosol;membrane;ribosome	protein binding;RNA binding;structural molecule activity	Ribosome	Cytoplasmic Ribosomal Proteins	binding;nucleic acid binding;RNA binding;rRNA binding;structural constituent of ribosome;structural molecule activity	biosynthetic process;catabolic process;cellular component disassembly;cellular component organization;cellular metabolic process;cellular nitrogen compound metabolic process;cellular process;establishment of localization;macromolecule metabolic process;metabolic process;mRNA metabolic process;nitrogen compound metabolic process;nucleobase-containing compound metabolic process;primary metabolic pr…	cell part;cytoplasm;cytosol;extracellular organelle;intracellular non-membrane-bounded organelle;intracellular organelle;macromolecular complex;membrane;nucleolus;organelle;ribonucleoprotein complex;ribosome;small ribosomal subunit;vesicle	Ribosome	3D-structure;Acetylation;Citrullination;Completeproteome;Directproteinsequencing;Lipoprotein;Palmitate;Referenceproteome;Ribonucleoprotein;Ribosomalprotein;RNA-binding;rRNA-binding	21	284	21	High	Master Protein	P62280	40S ribosomal protein S11 OS=Homo sapiens OX=9606 GN=RPS11 PE=1 SV=3
25.3240642547607	24.9331722259521	25.6403713226318	25.4222202301025	25.5395622253418	25.5085163116455	25.9561634063721	25.3772106170654	25.9226131439209	25.9221134185791	24.7404651641846	25.0191135406494	24.8999080657959	25.9943199157715	26.0055770874023	25.8397521972656	6	Met-loss+Acetyl [N-Term]	cell organization and biogenesis;metabolic process;transport	cytoplasm;cytosol;membrane;ribosome	RNA binding;structural molecule activity	Ribosome	Cytoplasmic Ribosomal Proteins	structural constituent of ribosome;structural molecule activity	biosynthetic process;catabolic process;cellular component disassembly;cellular component organization;cellular metabolic process;cellular nitrogen compound metabolic process;cellular process;establishment of localization;macromolecule metabolic process;metabolic process;mRNA metabolic process;nitrogen compound metabolic process;nucleobase-containing compound metabolic process;primary metabolic pr…	cell part;cytosol;macromolecular complex;membrane;ribonucleoprotein complex;small ribosomal subunit	Ribosome	3D-structure;Acetylation;Completeproteome;Cytoplasm;Directproteinsequencing;Referenceproteome;Ribonucleoprotein;Ribosomalprotein	12	250	12	High	Master Protein	P25398	40S ribosomal protein S12 OS=Homo sapiens OX=9606 GN=RPS12 PE=1 SV=3
22.9378662109375	24.0735168457031	25.1191291809082	24.0387897491455	21.3145923614502	24.1704998016357	24.1612739562988	23.8601016998291	22.6357803344727	24.2136859893799	25.2411613464355	24.1372146606445	21.9931335449219	24.015625	21.4834098815918	23.9010276794434	12	Met-loss+Acetyl [N-Term]	cell death	cytoplasm;cytosol;nucleus	protein binding;structural molecule activity			structural molecule activity	viral reproduction	cell part;cytoplasm;extracellular organelle;intracellular membrane-bounded organelle;intracellular organelle;macromolecular complex;nucleus;organelle;protein complex;vesicle		Acetylation;Coiledcoil;Completeproteome;Cytoplasm;Directproteinsequencing;Host-virusinteraction;Intermediatefilament;Keratin;Methylation;Phosphoprotein;Polymorphism;Referenceproteome	15	1052	3	High	Master Protein	P08729	Keratin, type II cytoskeletal 7 OS=Homo sapiens OX=9606 GN=KRT7 PE=1 SV=5
24.2952156066895	24.1485290527344	25.0706024169922	24.5138568878174	24.5476455688477	24.1167869567871	23.9173603057861	23.3612289428711	24.3104782104492	24.6301403045654	24.4940128326416	24.2541751861572	25.0608615875244	24.5448017120361	23.6625709533691	23.4624061584473	10		cell growth;cell organization and biogenesis;cellular component movement;regulation of biological process;transport	cytoplasm;cytoskeleton;cytosol;extracellular;membrane;organelle lumen	protein binding;structural molecule activity	Adherens junction;Amoebiasis;Bacterial invasion of epithelial cells;Focal adhesion;Leukocyte transendothelial migration;Regulation of actin cytoskeleton;Shigellosis	Focal Adhesion;Integrin-mediated Cell Adhesion;Primary Focal Segmental Glomerulosclerosis FSGS;Regulation of Actin Cytoskeleton;VEGFA-VEGFR2 Signaling Pathway	actin binding;alpha-catenin binding;beta-catenin binding;binding;cadherin binding;cell adhesion molecule binding;cytoskeletal protein binding;dystroglycan binding;enzyme binding;glycoprotein binding;protein binding;structural molecule activity;ubiquitin protein ligase binding	anatomical structure morphogenesis;biological adhesion;biological regulation;cell activation;cell adhesion;cell growth;cell junction organization;cellular component assembly;cellular component movement;cellular component organization;cellular localization;cellular process;coagulation;developmental process;establishment of localization;exocytosis;growth;localization;multicellular organismal proces…	cell part;cytoskeleton;cytosol;extracellular organelle;extracellular region;intracellular non-membrane-bounded organelle;intracellular organelle;macromolecular complex;membrane;organelle;plasma membrane;protein complex;vesicle	Adherens junction;Amoebiasis;Bacterial invasion of epithelial cells;Focal adhesion;Leukocyte transendothelial migration;Regulation of actin cytoskeleton;Shigellosis	3D-structure;Acetylation;Actin-binding;Alternativesplicing;Cardiomyopathy;Celladhesion;Celljunction;Cellmembrane;Completeproteome;Cytoplasm;Cytoskeleton;Directproteinsequencing;Diseasemutation;Lipoprotein;Membrane;Palmitate;Phosphoprotein;Polymorphism;Referenceproteome;Repeat	26	172	26	High	Master Protein	P18206	Vinculin OS=Homo sapiens OX=9606 GN=VCL PE=1 SV=4
25.4417819976807	24.8781795501709	25.4450263977051	25.0360794067383	25.2971878051758	25.1127147674561	24.8206348419189	25.2123870849609	25.8992443084717	25.3398990631104	25.2964859008789	25.4990653991699	26.0931797027588	25.9757957458496	25.668285369873	25.3458995819092	6;CHR_HSCHR6_MHC_COX_CTG1;CHR_HSCHR6_MHC_DBB_CTG1;CHR_HSCHR6_MHC_MANN_CTG1;CHR_HSCHR6_MHC_MCF_CTG1;CHR_HSCHR6_MHC_QBL_CTG1;CHR_HSCHR6_MHC_SSTO_CTG1	Met-loss+Acetyl [N-Term]	metabolic process;regulation of biological process;response to stimulus;transport	cytoplasm;membrane;mitochondrion;nucleus	catalytic activity;protein binding;transporter activity			anion channel activity;anion transmembrane transporter activity;channel activity;chloride channel activity;gated channel activity;ion channel activity;ion transmembrane transporter activity;passive transmembrane transporter activity;substrate-specific channel activity;substrate-specific transmembrane transporter activity;substrate-specific transporter activity;transmembrane transporter activity;t…	biological adhesion;biological regulation;cell adhesion;cellular homeostasis;cellular ion homeostasis;cellular process;establishment of localization;homeostatic process;ion transport;regulation of cell cycle;response to stimulus;signal transduction;transport	brush border;cell part;cell projection;cytoplasm;extracellular organelle;extracellular space;intracellular membrane-bounded organelle;intracellular organelle;macromolecular complex;membrane;mitochondrion;nuclear envelope;nucleus;organelle;plasma membrane;protein complex;vesicle		3D-structure;Acetylation;Cellmembrane;Chloride;Chloridechannel;Completeproteome;Cytoplasm;Directproteinsequencing;Disulfidebond;Glutathionylation;Ionchannel;Iontransport;Membrane;Nucleus;Phosphoprotein;Referenceproteome;Transmembrane;Transmembranehelix;Transport;Voltage-gatedchannel	21	319	20	High	Master Protein	O00299	Chloride intracellular channel protein 1 OS=Homo sapiens OX=9606 GN=CLIC1 PE=1 SV=4
29.9512023925781	29.954174041748	29.8514423370361	29.2797927856445	29.8395614624023	30.3840312957764	30.0890235900879	28.9024105072021	29.6922760009766	30.0017929077148	29.6547508239746	30.1706104278564	29.2638473510742	29.3949699401855	29.4700183868408	30.0958919525146	1	Acetyl [N-Term]	cell death;cell differentiation;metabolic process	cytoplasm;cytoskeleton;cytosol	protein binding;structural molecule activity			binding;binding, bridging;protein binding;protein binding, bridging;structural molecule activity	anatomical structure development;cell differentiation;cellular metabolic process;cellular process;developmental process;macromolecule metabolic process;macromolecule modification;metabolic process;primary metabolic process;protein metabolic process;protein modification process	cell part;cytoplasm;cytoskeleton;intracellular non-membrane-bounded organelle;intracellular organelle;organelle		Completeproteome;Cytoplasm;Directproteinsequencing;Keratinization;Polymorphism;Referenceproteome;Repeat	13	275	9	High	Master Protein	P35321	Cornifin-A OS=Homo sapiens OX=9606 GN=SPRR1A PE=1 SV=2
22.1108112335205	21.3629570007324	20.7898654937744	20.1843967437744	21.6305713653564	21.0744304656982	22.9256534576416	22.1625518798828	22.2222995758057	20.9254817962646	20.9520835876465	19.3574752807617	21.4436206817627	21.0629768371582	21.1986827850342	18.7828483581543	14		cell differentiation;cell organization and biogenesis;metabolic process;regulation of biological process;response to stimulus	cell surface;cytoplasm;cytoskeleton;cytosol;membrane;mitochondrion;nucleus	nucleotide binding;protein binding	Antigen processing and presentation;Endocytosis;Epstein-Barr virus infection;Estrogen signaling pathway;Influenza A;Legionellosis;Longevity regulating pathway - multiple species;MAPK signaling pathway;Measles;Protein processing in endoplasmic reticulum;Spliceosome;Toxoplasmosis	Parkin-Ubiquitin Proteasomal System pathway	adenyl nucleotide binding;adenyl ribonucleotide binding;ATP binding;binding;enzyme binding;glycolipid binding;lipid binding;nucleotide binding;protein binding;purine nucleotide binding;purine ribonucleoside triphosphate binding;purine ribonucleotide binding;ribonucleotide binding;unfolded protein binding	anatomical structure development;biological regulation;cell development;cellular component disassembly;cellular component organization;cellular metabolic process;cellular process;chromosome organization;developmental process;macromolecule metabolic process;meiosis;metabolic process;organelle organization;primary metabolic process;protein folding;protein metabolic process;regulation of cell cycle;…	cell part;cell surface;cytosol;extracellular organelle;intracellular membrane-bounded organelle;intracellular organelle;membrane;mitochondrion;nucleus;organelle;vesicle	Antigen processing and presentation;Endocytosis;MAPK signaling pathway;Measles;Protein processing in endoplasmic reticulum;Spliceosome;Toxoplasmosis	3D-structure;ATP-binding;Chaperone;Completeproteome;Methylation;Nucleotide-binding;Phosphoprotein;Polymorphism;Referenceproteome;Stressresponse	18	297	5	High	Master Protein	P54652	Heat shock-related 70 kDa protein 2 OS=Homo sapiens OX=9606 GN=HSPA2 PE=1 SV=1
25.7000331878662	25.9463577270508	25.2703952789307	25.7334442138672	24.817476272583	25.7774562835693	24.8067951202393	25.8797569274902	25.3512344360352	26.1804389953613	25.6122722625732	25.7974891662598	26.4694213867188	26.2641277313232	25.2198333740234	26.1375122070313	20	Acetyl [N-Term]	cell organization and biogenesis;metabolic process;regulation of biological process;response to stimulus;transport	cytoplasm;cytosol;membrane;mitochondrion;nucleus	protein binding		Calcium Regulation in the Cardiac Cell;Cell Cycle;IL-3 Signaling Pathway;Myometrial Relaxation and Contraction Pathways;Sudden Infant Death Syndrome (SIDS) Susceptibility Pathways	amine binding;amino acid binding;binding;carboxylic acid binding;enzyme binding;histone deacetylase binding;phosphoprotein binding;phosphoserine binding;protein binding;protein binding transcription factor activity;protein domain specific binding;protein phosphorylated amino acid binding;transcription cofactor activity;transcription corepressor activity;transcription factor binding transcription …	biological regulation;biosynthetic process;cell death;cellular component assembly;cellular component organization;cellular metabolic process;cellular nitrogen compound metabolic process;cellular process;death;establishment of localization;immune system process;locomotion;macromolecular complex assembly;macromolecule metabolic process;macromolecule modification;membrane organization;metabolic proc…	cell part;cytoplasm;cytoplasmic membrane-bounded vesicle;cytosol;extracellular organelle;intracellular membrane-bounded organelle;intracellular organelle;macromolecular complex;membrane;nucleus;organelle;protein complex;transcriptional repressor complex;vesicle	Cell cycle;Neurotrophin signaling pathway;Oocyte meiosis	3D-structure;Acetylation;Alternativeinitiation;Completeproteome;Cytoplasm;Directproteinsequencing;Host-virusinteraction;Nitration;Phosphoprotein;Polymorphism;Referenceproteome	15	403	1	High	Master Protein	P31946-2	Isoform Short of 14-3-3 protein beta/alpha OS=Homo sapiens OX=9606 GN=YWHAB
25.3504295349121	25.5780963897705	26.3286304473877	26.2137222290039	26.0356578826904	26.233081817627	25.7796440124512	26.1776866912842	26.6611022949219	26.9497470855713	25.3348503112793	25.8589763641357	26.0832958221436	26.7490997314453	25.9000415802002	26.2568187713623	6;CHR_HSCHR6_MHC_COX_CTG1;CHR_HSCHR6_MHC_DBB_CTG1;CHR_HSCHR6_MHC_MCF_CTG1;CHR_HSCHR6_MHC_QBL_CTG1	Met-loss+Acetyl [N-Term]	cell organization and biogenesis;metabolic process;transport	cytoplasm;cytosol;membrane;nucleus;ribosome	protein binding;RNA binding;structural molecule activity	Ribosome	Cytoplasmic Ribosomal Proteins	binding;nucleic acid binding;RNA binding;rRNA binding;structural constituent of ribosome;structural molecule activity	biosynthetic process;catabolic process;cellular component disassembly;cellular component organization;cellular metabolic process;cellular nitrogen compound metabolic process;cellular process;establishment of localization;macromolecule metabolic process;metabolic process;mRNA metabolic process;nitrogen compound metabolic process;nucleobase-containing compound metabolic process;primary metabolic pr…	cell part;cytoplasm;cytosol;extracellular organelle;intracellular membrane-bounded organelle;intracellular non-membrane-bounded organelle;intracellular organelle;macromolecular complex;membrane;nucleus;organelle;ribonucleoprotein complex;ribosome;small ribosomal subunit;vesicle	Ribosome	3D-structure;Acetylation;Completeproteome;Cytoplasm;Directproteinsequencing;Referenceproteome;Ribonucleoprotein;Ribosomalprotein;RNA-binding;rRNA-binding	18	310	18	High	Master Protein	P62269	40S ribosomal protein S18 OS=Homo sapiens OX=9606 GN=RPS18 PE=1 SV=3
26.6601467132568	26.5828723907471	26.7618083953857	26.8566646575928	27.1858749389648	26.7419242858887	26.4935264587402	27.9702949523926	25.3160667419434	26.2750854492188	28.1843204498291	28.8229084014893	26.3462753295898	26.7189102172852	27.5489368438721	26.8460731506348	20		metabolic process;response to stimulus	extracellular;organelle lumen				binding;lipid binding		extracellular organelle;extracellular space;organelle;vesicle		Completeproteome;Directproteinsequencing;Disulfidebond;Glycoprotein;Polymorphism;Referenceproteome;Secreted;Signal	12	392	12	High	Master Protein	Q8N4F0	BPI fold-containing family B member 2 OS=Homo sapiens OX=9606 GN=BPIFB2 PE=1 SV=2
24.4143142700195	24.3109817504883	24.50461769104	24.9528102874756	24.5459880828857	24.5321159362793	24.3706817626953	26.3051528930664	24.8183822631836	25.7138843536377	24.1966972351074	24.4265289306641	24.3338413238525	25.102897644043	24.6328430175781	24.8762092590332	7		metabolic process;regulation of biological process;response to stimulus;transport	cytoplasm;extracellular;membrane;nucleus;spliceosomal complex	DNA binding;protein binding;RNA binding		mRNA Processing	binding;DNA binding;nucleic acid binding;nucleotide binding;RNA binding;sequence-specific DNA binding;single-stranded DNA binding;single-stranded telomeric DNA binding;structure-specific DNA binding;telomeric DNA binding	biological regulation;cellular metabolic process;cellular nitrogen compound metabolic process;cellular process;establishment of localization;macromolecule metabolic process;metabolic process;mRNA metabolic process;mRNA processing;nitrogen compound metabolic process;nucleobase-containing compound metabolic process;nucleobase-containing compound transport;primary metabolic process;RNA metabolic pro…	cell part;cytoplasm;intracellular membrane-bounded organelle;intracellular organelle;macromolecular complex;membrane;nucleoplasm;nucleus;organelle;ribonucleoprotein complex;spliceosomal complex		3D-structure;Acetylation;Alternativesplicing;Completeproteome;Cytoplasm;Directproteinsequencing;Diseasemutation;Methylation;mRNAprocessing;mRNAsplicing;Nucleus;Phosphoprotein;Referenceproteome;Repeat;Ribonucleoprotein;RNA-binding;Spliceosome	17	147	1	High	Master Protein	P22626	Heterogeneous nuclear ribonucleoproteins A2/B1 OS=Homo sapiens OX=9606 GN=HNRNPA2B1 PE=1 SV=2
24.9628086090088	23.8214015960693	24.648042678833	25.3473796844482	25.716983795166	24.5746612548828	24.9575519561768	25.1133155822754	25.9667587280273	25.5334434509277	24.8976345062256	24.5346374511719	25.6139354705811	25.6025352478027	25.414421081543	24.555591583252	11		cell organization and biogenesis;metabolic process;transport	cytosol;membrane;ribosome	protein binding;structural molecule activity	Ribosome	Cytoplasmic Ribosomal Proteins	binding;nucleic acid binding;RNA binding;structural constituent of ribosome;structural molecule activity	biosynthetic process;catabolic process;cellular component disassembly;cellular component organization;cellular metabolic process;cellular nitrogen compound metabolic process;cellular process;establishment of localization;macromolecule metabolic process;metabolic process;mRNA metabolic process;nitrogen compound metabolic process;nucleobase-containing compound metabolic process;primary metabolic pr…	cell part;cytosol;extracellular organelle;macromolecular complex;membrane;organelle;ribonucleoprotein complex;vesicle	Ribosome	3D-structure;Acetylation;Completeproteome;Directproteinsequencing;Phosphoprotein;Referenceproteome;Ribonucleoprotein;Ribosomalprotein	12	258	12	High	Master Protein	P05387	60S acidic ribosomal protein P2 OS=Homo sapiens OX=9606 GN=RPLP2 PE=1 SV=1
25.1150131225586	24.6618347167969	24.9379653930664	24.2764549255371	24.9852390289307	25.2376518249512	24.7822017669678	24.7655639648438	26.8400936126709	25.2293663024902	25.1377334594727	24.6243515014648	25.5612316131592	25.094705581665	24.4219837188721	24.4418087005615	10		metabolic process;regulation of biological process;response to stimulus;transport	cytoplasm;cytosol;extracellular;membrane;organelle lumen	catalytic activity;enzyme regulator activity;protein binding;RNA binding			enzyme activator activity;enzyme regulator activity;GDP-dissociation inhibitor activity;GTPase activator activity;GTPase regulator activity;nucleoside-triphosphatase regulator activity;Rab GDP-dissociation inhibitor activity;small GTPase regulator activity	biological regulation;cellular process;establishment of localization;protein transport;response to stimulus;signal transduction;transport;vesicle-mediated transport	cell part;cytoplasm;cytosol;extracellular organelle;Golgi apparatus;intracellular membrane-bounded organelle;intracellular organelle;membrane;organelle;vesicle		Acetylation;Alternativesplicing;Completeproteome;Cytoplasm;GTPaseactivation;Membrane;Phosphoprotein;Referenceproteome	15	236	10	High	Master Protein	P50395	Rab GDP dissociation inhibitor beta OS=Homo sapiens OX=9606 GN=GDI2 PE=1 SV=2
24.3955326080322	24.8425235748291	25.0156383514404	25.85791015625	24.1599540710449	24.7579803466797	22.4296531677246	24.5030250549316	24.3626766204834	25.5414791107178	24.4864864349365	24.8323726654053	24.5945720672607	24.8294124603271	23.4303646087646	24.3766212463379								actin binding;binding;cytoskeletal protein binding;lipid binding;protein binding;steroid binding;transmembrane transporter activity;transporter activity;vitamin binding;vitamin D binding;vitamin transporter activity	establishment of localization;lipid metabolic process;metabolic process;primary metabolic process;small molecule metabolic process;transport;vitamin metabolic process;vitamin transport	cell part;cytosol;extracellular organelle;extracellular region;extracellular space;organelle;vesicle		3D-structure;Actin-binding;Alternativesplicing;Completeproteome;Directproteinsequencing;Disulfidebond;Glycoprotein;Polymorphism;Referenceproteome;Repeat;Secreted;Signal;Transport;VitaminD	20	153	20	High	Master Protein	P02774	Vitamin D-binding protein OS=Homo sapiens OX=9606 GN=GC PE=1 SV=2
26.2939052581787	25.5853881835938	26.7698993682861	26.3604621887207	26.207878112793	26.3110008239746	26.1052989959717	25.7450160980225	26.255199432373	26.5734806060791	26.0317440032959	25.66672706604	26.7587585449219	26.8489246368408	25.61474609375	25.8967552185059	17		cell organization and biogenesis;cellular homeostasis;metabolic process;regulation of biological process;response to stimulus;transport	cytoplasm;cytosol;extracellular;membrane;nucleus;organelle lumen	catalytic activity;DNA binding;metal ion binding;nucleotide binding;protein binding;RNA binding	Metabolic pathways;Purine metabolism;Pyrimidine metabolism	Nucleotide Metabolism	adenyl nucleotide binding;adenyl ribonucleotide binding;ATP binding;binding;catalytic activity;cation binding;DNA binding;ion binding;kinase activity;metal ion binding;nucleic acid binding;nucleic acid binding transcription factor activity;nucleobase-containing compound kinase activity;nucleoside diphosphate kinase activity;nucleotide binding;phosphotransferase activity, alcohol group as acceptor…	biological adhesion;biological regulation;biosynthetic process;cell adhesion;cellular metabolic process;cellular nitrogen compound metabolic process;cellular process;heterocycle metabolic process;macromolecule metabolic process;metabolic process;nitrogen compound metabolic process;nucleobase-containing compound metabolic process;nucleobase-containing small molecule interconversion;nucleobase-cont…	cell part;cell projection;cytoplasm;cytosol;extracellular organelle;intracellular membrane-bounded organelle;intracellular organelle;mitochondrion;nucleus;organelle;vesicle	Purine metabolism;Pyrimidine metabolism	3D-structure;Acetylation;Activator;Alternativesplicing;ATP-binding;Cellprojection;Completeproteome;Cytoplasm;Directproteinsequencing;DNA-binding;Kinase;Magnesium;Metal-binding;Nucleotide-binding;Nucleotidemetabolism;Nucleus;Referenceproteome;Transcription;Transcriptionregulation;Transferase	14	286	14	High	Master Protein	P22392-2	Isoform 3 of Nucleoside diphosphate kinase B OS=Homo sapiens OX=9606 GN=NME2
27.0694580078125	26.8048248291016	26.8754024505615	27.1698055267334	30.3802528381348	26.9638996124268	27.4245262145996	27.5133056640625	27.241247177124	27.2663536071777	27.3006992340088	27.3802871704102	26.9771461486816	26.8321151733398	26.5448131561279	26.9497737884521	19		metabolic process	extracellular	catalytic activity			catalytic activity;endopeptidase activity;hydrolase activity;peptidase activity;peptidase activity, acting on L-amino acid peptides;serine hydrolase activity;serine-type endopeptidase activity;serine-type peptidase activity	cell cycle;cellular process	extracellular region		Cellcycle;Completeproteome;Disulfidebond;Glycoprotein;Hydrolase;Polymorphism;Protease;Referenceproteome;Secreted;Serineprotease;Signal;Tumorsuppressor	14	407	14	High	Master Protein	O43240	Kallikrein-10 OS=Homo sapiens OX=9606 GN=KLK10 PE=1 SV=3
25.4727458953857	24.9666938781738	25.8041515350342	25.8256855010986	26.1555843353271	25.8032035827637	26.0786552429199	25.8460483551025	26.2136116027832	26.3613872528076	25.8548221588135	25.2883319854736	26.1812591552734	26.1868667602539	25.8170871734619	25.9540767669678	2		cell organization and biogenesis;metabolic process;regulation of biological process;transport	cytoplasm;cytoskeleton;cytosol;membrane;nucleus;ribosome	protein binding;RNA binding;structural molecule activity	Ribosome	Cytoplasmic Ribosomal Proteins	binding;nucleic acid binding;RNA binding;structural constituent of ribosome;structural molecule activity	biosynthetic process;catabolic process;cellular component disassembly;cellular component organization;cellular metabolic process;cellular nitrogen compound metabolic process;cellular process;cytoplasmic translation;establishment of localization;macromolecule metabolic process;metabolic process;mRNA metabolic process;nitrogen compound metabolic process;nucleobase-containing compound metabolic proc…	cell part;cytoplasm;cytosol;extracellular organelle;intracellular membrane-bounded organelle;intracellular non-membrane-bounded organelle;intracellular organelle;macromolecular complex;membrane;microtubule organizing center;nucleolus;nucleus;organelle;preribosome;ribonucleoprotein complex;ribosome;small ribosomal subunit;vesicle	Ribosome	3D-structure;Acetylation;Completeproteome;Cytoplasm;Cytoskeleton;Diamond-Blackfananemia;Directproteinsequencing;Referenceproteome;Ribonucleoprotein;Ribosomalprotein	18	287	18	High	Master Protein	P62081	40S ribosomal protein S7 OS=Homo sapiens OX=9606 GN=RPS7 PE=1 SV=1
26.0820484161377	25.3971939086914	24.1377086639404	24.8694438934326	24.8723068237305	25.5183372497559	24.4722881317139	25.8531589508057	25.4402961730957	25.5968399047852	25.0874710083008	25.6367797851563	25.0645408630371	25.8376045227051	24.2281951904297	26.7075481414795	10	Acetyl [N-Term]										Completeproteome;Referenceproteome	11	163	11	High	Master Protein	B3EWG6	Protein FAM25G OS=Homo sapiens OX=9606 GN=FAM25G PE=3 SV=1
26.9163665771484	26.4137496948242	26.1999912261963	26.1826553344727	26.0163879394531	26.2125492095947	26.1415863037109	24.9530620574951	26.407190322876	26.190128326416	26.5362586975098	26.7945804595947	26.337854385376	26.516149520874	26.3926258087158	26.603515625	1	Met-loss+Acetyl [N-Term]	cell organization and biogenesis;metabolic process;regulation of biological process;response to stimulus;transport	cytosol;extracellular;organelle lumen	catalytic activity;metal ion binding;protein binding	Drug metabolism - other enzymes;Metabolic pathways;Pyrimidine metabolism	Fluoropyrimidine Activity	binding;catalytic activity;cation binding;cytidine deaminase activity;deaminase activity;hydrolase activity;hydrolase activity, acting on carbon-nitrogen (but not peptide) bonds;hydrolase activity, acting on carbon-nitrogen (but not peptide) bonds, in cyclic amidines;identical protein binding;ion binding;metal ion binding;nucleoside binding;protein binding;protein dimerization activity;protein ho…	biological regulation;biosynthetic process;catabolic process;cellular aromatic compound metabolic process;cellular component assembly;cellular component organization;cellular metabolic compound salvage;cellular metabolic process;cellular nitrogen compound metabolic process;cellular process;heterocycle metabolic process;macromolecular complex assembly;metabolic process;nitrogen compound metabolic …	cell part;cytosol;extracellular region	Drug metabolism - other enzymes;Pyrimidine metabolism	3D-structure;Completeproteome;Hydrolase;Metal-binding;Polymorphism;Referenceproteome;Zinc	11	251	11	High	Master Protein	P32320	Cytidine deaminase OS=Homo sapiens OX=9606 GN=CDA PE=1 SV=2
28.14284324646	28.3846092224121	28.1849403381348	27.8842449188232	27.5695381164551	28.3130645751953	27.0948696136475	26.9596996307373	27.896635055542	28.2292366027832	28.1835098266602	28.2726764678955	28.1105632781982	28.7577991485596	27.3841648101807	28.0673065185547	19;CHR_HSCHR19_5_CTG2		cellular component movement;defense response;metabolic process;regulation of biological process;response to stimulus;transport	extracellular;membrane;organelle lumen;vacuole	catalytic activity;protein binding			binding;carbohydrate binding;catalytic activity;endopeptidase activity;glycosaminoglycan binding;heparin binding;hydrolase activity;pattern binding;peptidase activity;peptidase activity, acting on L-amino acid peptides;polysaccharide binding;serine hydrolase activity;serine-type endopeptidase activity;serine-type peptidase activity;toxin binding	biological regulation;cell activation;cell motility;cellular component movement;cellular process;circulatory system process;immune system process;locomotion;macromolecule metabolic process;metabolic process;multicellular organismal process;multi-organism process;primary metabolic process;protein maturation;protein metabolic process;regulation of protein modification process;regulation of transpor…	cell part;cytoplasmic membrane-bounded vesicle;extracellular organelle;extracellular region;intracellular membrane-bounded organelle;intracellular organelle;lysosome;organelle;vacuole;vesicle		3D-structure;Antibiotic;Antimicrobial;Chemotaxis;Completeproteome;Directproteinsequencing;Disulfidebond;Glycoprotein;Heparin-binding;Polymorphism;Referenceproteome;Serineproteasehomolog;Signal	11	534	11	High	Master Protein	P20160	Azurocidin OS=Homo sapiens OX=9606 GN=AZU1 PE=1 SV=3
23.3474102020264	21.1161365509033	25.2569732666016	22.4471035003662	24.4078254699707	21.3207550048828	23.0796794891357	23.3835639953613	24.491096496582	19.9151477813721	25.0962944030762	24.6925392150879	23.7435493469238	23.8189506530762	23.3953609466553	19.9774951934814	19			extracellular	protein binding					extracellular organelle;organelle;vesicle		Completeproteome;Disulfidebond;Glycoprotein;Polymorphism;Referenceproteome;Repeat;Secreted;Signal	22	77	22	High	Master Protein	Q9Y6R7	IgGFc-binding protein OS=Homo sapiens OX=9606 GN=FCGBP PE=1 SV=3
25.4609317779541	24.8969650268555	24.7432403564453	25.335973739624	25.3883686065674	25.9935550689697	23.9958667755127	25.2990646362305	25.8869304656982	26.2955589294434	25.4017753601074	25.6250514984131	25.1636257171631	25.9518527984619	24.8009490966797	25.1280612945557	12	Met-loss [N-Term]	metabolic process;regulation of biological process;response to stimulus	cytoplasm;cytosol;nucleus	enzyme regulator activity;nucleotide binding;protein binding;RNA binding		EGF/EGFR Signaling Pathway	adenyl nucleotide binding;adenyl ribonucleotide binding;ATP binding;binding;endopeptidase inhibitor activity;endopeptidase regulator activity;enzyme binding;enzyme inhibitor activity;enzyme regulator activity;kinase binding;lipid binding;nucleotide binding;peptidase inhibitor activity;peptidase regulator activity;phosphatidylethanolamine binding;phospholipid binding;protein binding;protein kinase…		cell part;cytoplasm;extracellular organelle;intracellular membrane-bounded organelle;intracellular organelle;nucleus;organelle;vesicle		3D-structure;ATP-binding;Completeproteome;Cytoplasm;Directproteinsequencing;Disulfidebond;Lipid-binding;Nucleotide-binding;Phosphoprotein;Proteaseinhibitor;Referenceproteome;Serineproteaseinhibitor	16	181	16	High	Master Protein	P30086	Phosphatidylethanolamine-binding protein 1 OS=Homo sapiens OX=9606 GN=PEBP1 PE=1 SV=3
23.7429313659668	22.9929122924805	23.9336547851563	23.8580379486084	23.7090473175049	23.5271148681641	24.3210964202881	23.5906105041504	24.0198020935059	24.6176815032959	23.2182540893555	22.540491104126	24.290699005127	24.2896976470947	24.3859577178955	23.3678359985352	5	Met-loss+Acetyl [N-Term]	cell organization and biogenesis;regulation of biological process;response to stimulus	cytoplasm;cytoskeleton;cytosol;Golgi;membrane	protein binding;RNA binding;structural molecule activity	Adherens junction;Arrhythmogenic right ventricular cardiomyopathy (ARVC);Bacterial invasion of epithelial cells;Endometrial cancer;Hippo signaling pathway;Leukocyte transendothelial migration;Pathways in cancer;Tight junction	Apoptosis-related network due to altered Notch3 in ovarian cancer;Arrhythmogenic Right Ventricular Cardiomyopathy;VEGFA-VEGFR2 Signaling Pathway;White fat cell differentiation	beta-catenin binding;binding;cadherin binding;cell adhesion molecule binding;cytoskeletal protein binding;gamma-catenin binding;protein binding;structural molecule activity;vinculin binding	aging;anatomical structure development;anatomical structure morphogenesis;biological adhesion;biological regulation;cell adhesion;cell differentiation;cell junction organization;cellular component assembly;cellular component morphogenesis;cellular component organization;cellular localization;cellular process;cytoskeleton organization;developmental process;establishment or maintenance of cell pola…	cell part;cell projection;cytoplasmic membrane-bounded vesicle;cytoskeleton;cytosol;intracellular membrane-bounded organelle;intracellular non-membrane-bounded organelle;intracellular organelle;macromolecular complex;membrane;organelle;plasma membrane;protein complex;vesicle	Adherens junction;Arrhythmogenic right ventricular cardiomyopathy (ARVC);Bacterial invasion of epithelial cells;Endometrial cancer;Leukocyte transendothelial migration;Pathways in cancer;Tight junction	3D-structure;Acetylation;Alternativesplicing;Celladhesion;Celljunction;Cellmembrane;Completeproteome;Cytoplasm;Cytoskeleton;Directproteinsequencing;Membrane;Phosphoprotein;Polymorphism;Referenceproteome;Ublconjugation	24	114	24	High	Master Protein	P35221	Catenin alpha-1 OS=Homo sapiens OX=9606 GN=CTNNA1 PE=1 SV=1
24.2854843139648	24.0521545410156	24.9423332214355	24.6502838134766	24.8876361846924	24.7803363800049	24.7731838226318	24.2854804992676	25.2862873077393	25.3684310913086	24.1144504547119	24.7611770629883	24.5087490081787	25.3418712615967	24.765983581543	24.5441093444824	12		metabolic process;transport	cytoplasm;cytoskeleton;cytosol;endoplasmic reticulum;membrane;organelle lumen	RNA binding	Protein processing in endoplasmic reticulum				cell part;cytoskeleton;endoplasmic reticulum;extracellular organelle;intracellular membrane-bounded organelle;intracellular non-membrane-bounded organelle;intracellular organelle;lipid particle;membrane;organelle;plasma membrane;vesicle	Protein processing in endoplasmic reticulum	Acetylation;Cellmembrane;Coiledcoil;Completeproteome;Cytoplasm;Cytoskeleton;Directproteinsequencing;Endoplasmicreticulum;Lipoprotein;Membrane;Palmitate;Phosphoprotein;Polymorphism;Referenceproteome;Signal-anchor;Transmembrane;Transmembranehelix	21	221	21	High	Master Protein	Q07065	Cytoskeleton-associated protein 4 OS=Homo sapiens OX=9606 GN=CKAP4 PE=1 SV=2
24.9290924072266	24.5404453277588	26.8555469512939	26.6498794555664	26.4753971099854	25.8907718658447	26.1476764678955	26.1597919464111	26.8874397277832	26.7035522460938	24.8391151428223	25.0092716217041	27.1779804229736	26.4424457550049	25.6076202392578	25.3230400085449	19		cell death;metabolic process	cytoplasm;extracellular	catalytic activity;protein binding			catalytic activity;endopeptidase activity;hydrolase activity;peptidase activity;peptidase activity, acting on L-amino acid peptides;serine hydrolase activity;serine-type endopeptidase activity;serine-type peptidase activity	macromolecule metabolic process;metabolic process;primary metabolic process;protein maturation;protein metabolic process;proteolysis	cell part;cytoplasm;cytoplasmic membrane-bounded vesicle;extracellular organelle;extracellular region;extracellular space;intracellular membrane-bounded organelle;intracellular organelle;organelle;vesicle		Alternativesplicing;Completeproteome;Disulfidebond;Glycoprotein;Hydrolase;Polymorphism;Protease;Referenceproteome;Secreted;Serineprotease;Signal	16	289	16	High	Master Protein	Q9UKR3	Kallikrein-13 OS=Homo sapiens OX=9606 GN=KLK13 PE=2 SV=1
[truncated: 711 more rows]
