# Supplementary material for: Intraglandular mesenchymal stem cell treatment induces changes in the salivary proteome of irradiated patients
Source: Commun Med (Lond). 2022 Dec 10;2:160. doi: 10.1038/s43856-022-00223-3 (PMC9735277; doi:10.1038/s43856-022-00223-3)
Supplement: Supplementary file 4 — Supplementary Data 4 [file 43856_2022_223_MOESM4_ESM.zip › data_figure5.txt]

Abundances (Normalized): F32: Sample, AHC 120	Abundances (Normalized): F3: Control, BG-23	Abundances (Normalized): F31: Sample, BSS 120	Abundances (Normalized): F35: Sample, CBC 120	Abundances (Normalized): F36: Sample, FRH 120	Abundances (Normalized): F5: Control, FT-25	Abundances (Normalized): F7: Control, HJ-27	Abundances (Normalized): F30: Sample, HKD 120	Abundances (Normalized): F10: Control, JN-30	Abundances (Normalized): F34: Sample, LH 120	Abundances (Normalized): F6: Control, LK-26	Abundances (Normalized): F8: Control, MA-28	Abundances (Normalized): F4: Control, PS-24	Abundances (Normalized): F29: Sample, PTJ 120	Abundances (Normalized): F9: Control, SJ-29	Abundances (Normalized): F33: Sample, SN 120	Abundances (Normalized): F1: Control, TSL-19	Abundances (Normalized): F2: Control, TT-22	Chromosome	Modifications	Biological Process	Cellular Component	Molecular Function	KEGG Pathways	WikiPathways	GOMF name	GOBP slim name	GOCC slim name	KEGG name	Keywords	# Peptides	# PSMs	# Unique Peptides	Protein FDR Confidence: Combined	Master	Accession	Description
#!{Type}E	E	E	E	E	E	E	E	E	E	E	E	E	E	E	E	E	E	C	C	C	C	C	C	C	C	C	C	C	C	C	N	N	T	T	T	T
#!{C:Group1}120	Control	120	120	120	Control	Control	120	Control	120	Control	Control	Control	120	Control	120	Control	Control
30.4870471954346	29.3659820556641	30.5848903656006	30.8811340332031	30.6510200500488	30.6301765441895	30.9187297821045	30.965633392334	30.2302494049072	30.6831855773926	30.6796455383301	31.1539077758789	30.3746318817139	30.8819198608398	30.0085868835449	31.0413303375244	30.040018081665	30.9194736480713	6		cell death;cell differentiation;cell organization and biogenesis;metabolic process;regulation of biological process;response to stimulus;transport	cytoplasm;cytoskeleton;membrane;nucleus	catalytic activity;motor activity;protein binding;RNA binding;structural molecule activity	Arrhythmogenic right ventricular cardiomyopathy (ARVC)	Arrhythmogenic Right Ventricular Cardiomyopathy;Lung fibrosis	binding;binding, bridging;enzyme binding;kinase binding;protein binding;protein binding, bridging;protein kinase binding;protein kinase C binding;scaffold protein binding;structural constituent of cytoskeleton;structural molecule activity	anatomical structure development;anatomical structure morphogenesis;cell death;cell differentiation;cell junction organization;cellular component disassembly;cellular component organization;cellular metabolic process;cellular process;cytoskeleton organization;death;developmental process;localization;macromolecule metabolic process;macromolecule modification;metabolic process;organelle organizatio…	cell part;cytoskeleton;extracellular organelle;intracellular membrane-bounded organelle;intracellular non-membrane-bounded organelle;intracellular organelle;macromolecular complex;membrane;mitochondrion;nucleus;organelle;plasma membrane;protein complex;vesicle	Arrhythmogenic right ventricular cardiomyopathy (ARVC)	3D-structure;Alternativesplicing;Cardiomyopathy;Celljunction;Coiledcoil;Completeproteome;Cytoplasm;Cytoskeleton;Diseasemutation;Epidermolysisbullosa;Lipoprotein;Palmoplantarkeratoderma;Phosphoprotein;Polymorphism;Referenceproteome;Repeat	279	5440	55	High	Master Protein	P15924	Desmoplakin OS=Homo sapiens OX=9606 GN=DSP PE=1 SV=3
32.4568290710449	32.5587463378906	33.979621887207	32.4260330200195	31.6245803833008	32.3720359802246	31.5192317962646	33.6525993347168	33.1398277282715	32.9413223266602	33.0280952453613	32.8954200744629	33.2831573486328	32.8771095275879	32.7354125976563	32.4011688232422	32.0706367492676	32.8434638977051	4		cell communication;cell organization and biogenesis;metabolic process;regulation of biological process;response to stimulus;transport	cytoplasm;endoplasmic reticulum;extracellular;Golgi;nucleus;organelle lumen	antioxidant activity;catalytic activity;DNA binding;metal ion binding;protein binding	Thyroid hormone synthesis	Folate Metabolism;Selenium Micronutrient Network;Vitamin B12 Metabolism	antioxidant activity;binding;carboxylic acid binding;cation binding;chaperone binding;cofactor binding;copper ion binding;DNA binding;drug binding;fatty acid binding;ion binding;lipid binding;metal ion binding;monocarboxylic acid binding;nucleic acid binding;protein binding;pyridoxal phosphate binding;toxin binding;transition metal ion binding;vitamin B6 binding;vitamin binding;zinc ion binding	behavior;biological regulation;cell activation;cell communication;cell killing;cellular component organization;cellular ketone metabolic process;cellular membrane organization;cellular metabolic process;cellular process;coagulation;endocytosis;establishment of localization;exocytosis;homeostatic process;interspecies interaction between organisms;ion transport;killing of cells of other organism;li…	cell part;extracellular organelle;extracellular region;extracellular space;intracellular membrane-bounded organelle;intracellular organelle;macromolecular complex;nucleus;organelle;protein complex;vesicle		3D-structure;Alternativesplicing;Cleavageonpairofbasicresidues;Completeproteome;Copper;Directproteinsequencing;Diseasemutation;Disulfidebond;Glycation;Glycoprotein;Lipid-binding;Metal-binding;Phosphoprotein;Polymorphism;Referenceproteome;Repeat;Secreted;Signal;Zinc	115	6735	115	High	Master Protein	P02768	Serum albumin OS=Homo sapiens OX=9606 GN=ALB PE=1 SV=2
29.515645980835	28.769811630249	29.3337593078613	29.9323120117188	29.4368801116943	29.2392978668213	29.3047504425049	29.952938079834	28.6572265625	29.5181694030762	29.7498683929443	29.5561008453369	29.2911128997803	30.0316944122314	29.5628471374512	29.8349151611328	29.009407043457	29.762134552002	17		cell death;cell differentiation;metabolic process	cytoplasm;cytoskeleton;cytosol	protein binding;structural molecule activity			binding;binding, bridging;protein binding;protein binding, bridging;structural molecule activity	anatomical structure development;cell differentiation;cellular metabolic process;cellular process;developmental process;macromolecule metabolic process;macromolecule modification;metabolic process;primary metabolic process;protein metabolic process;protein modification process	cell part;cytoplasm;cytoskeleton;extracellular organelle;intracellular non-membrane-bounded organelle;intracellular organelle;organelle;vesicle		Celljunction;Coiledcoil;Completeproteome;Cytoplasm;Cytoskeleton;Isopeptidebond;Keratinization;Lipoprotein;Phosphoprotein;Polymorphism;Referenceproteome;Repeat;Ublconjugation	189	3251	189	High	Master Protein	Q92817	Envoplakin OS=Homo sapiens OX=9606 GN=EVPL PE=1 SV=3
28.9458503723145	28.8086681365967	29.0733489990234	29.5531158447266	29.6158695220947	28.7387104034424	29.0146408081055	29.8162097930908	28.3442249298096	29.5314540863037	29.2489109039307	28.7448425292969	28.6913928985596	29.9169826507568	29.3911609649658	29.6641712188721	29.1480445861816	29.0896873474121	11		cell organization and biogenesis;regulation of biological process	cytoplasm;cytoskeleton;cytosol;membrane;nucleus	protein binding;RNA binding;structural molecule activity				biological regulation;cellular component assembly;cellular component organization;macromolecular complex assembly;protein complex assembly	cell part;cytoplasm;cytoskeleton;cytosol;extracellular organelle;intracellular membrane-bounded organelle;intracellular non-membrane-bounded organelle;intracellular organelle;membrane;nucleus;organelle;plasma membrane;vesicle		3D-structure;Acetylation;Alternativesplicing;Completeproteome;Nucleus;Phosphoprotein;Polymorphism;Referenceproteome;Repeat	201	2857	201	High	Master Protein	Q09666	Neuroblast differentiation-associated protein AHNAK OS=Homo sapiens OX=9606 GN=AHNAK PE=1 SV=2
34.1451988220215	33.1440696716309	34.2752456665039	34.3010139465332	34.6792602539063	34.296802520752	34.6235656738281	34.4175872802734	33.954029083252	34.1905212402344	34.0942115783691	34.391788482666	33.6717376708984	34.2151565551758	33.7619323730469	34.7247085571289	33.4309349060059	34.4079208374023	12	Met-loss [N-Term];Met-loss+Acetyl [N-Term]	cell death;cell differentiation;cell organization and biogenesis;defense response;metabolic process;regulation of biological process;response to stimulus	cytosol;membrane;nucleus	protein binding;structural molecule activity		Ectoderm Differentiation	structural constituent of cytoskeleton;structural molecule activity	anatomical structure morphogenesis;biological regulation;cell differentiation;cellular process;developmental process;response to stimulus;response to stress	cell part;extracellular organelle;intracellular membrane-bounded organelle;intracellular organelle;macromolecular complex;membrane;nucleus;organelle;protein complex;vesicle		Acetylation;Allergen;Coiledcoil;Completeproteome;Directproteinsequencing;Diseasemutation;Ectodermaldysplasia;Intermediatefilament;Keratin;Palmoplantarkeratoderma;Polymorphism;Referenceproteome	111	14667	13	High	Master Protein	P02538	Keratin, type II cytoskeletal 6A OS=Homo sapiens OX=9606 GN=KRT6A PE=1 SV=3
29.4268646240234	28.9569835662842	29.2228412628174	30.1081104278564	29.4393711090088	29.0572566986084	29.4608364105225	29.9942512512207	28.7432842254639	29.4614124298096	29.8124885559082	29.6470699310303	29.4052276611328	29.9909534454346	29.7811889648438	29.9529399871826	29.30299949646	29.7653827667236	16	Acetyl [N-Term]	cell death;cell organization and biogenesis;metabolic process;response to stimulus	cytoplasm;cytoskeleton;cytosol;membrane;mitochondrion;nucleus	protein binding;structural molecule activity			structural constituent of cytoskeleton;structural molecule activity	developmental process	cell part;cytoskeleton;extracellular organelle;intracellular membrane-bounded organelle;intracellular non-membrane-bounded organelle;intracellular organelle;membrane;mitochondrion;nucleus;organelle;plasma membrane;vesicle		3D-structure;Celljunction;Cellmembrane;Coiledcoil;Completeproteome;Cytoplasm;Cytoskeleton;Keratinization;Membrane;Mitochondrion;Nucleus;Phosphoprotein;Polymorphism;Referenceproteome;Repeat	173	2745	173	High	Master Protein	O60437	Periplakin OS=Homo sapiens OX=9606 GN=PPL PE=1 SV=4
30.2375068664551	28.5590400695801	30.5118980407715	29.9362945556641	30.6197757720947	30.2086448669434	28.6719989776611	30.7719879150391	29.344612121582	30.1055316925049	29.6400051116943	30.7988834381104	29.2149658203125	29.702938079834	29.1139717102051	30.3625659942627	28.2650394439697	30.1453094482422	12	Met-loss [N-Term];Met-loss+Acetyl [N-Term]	cell death;cell organization and biogenesis;metabolic process	cytosol	catalytic activity;motor activity;protein binding;structural molecule activity			structural molecule activity	cellular component organization;cellular process;cytoskeleton organization;organelle organization	cell part;extracellular organelle;macromolecular complex;organelle;protein complex;vesicle		Acetylation;Coiledcoil;Completeproteome;Directproteinsequencing;Diseasemutation;Intermediatefilament;Keratin;Palmoplantarkeratoderma;Phosphoprotein;Polymorphism;Referenceproteome	106	14337	4	High	Master Protein	P48668	Keratin, type II cytoskeletal 6C OS=Homo sapiens OX=9606 GN=KRT6C PE=1 SV=3
27.7958087921143	28.135856628418	28.1261367797852	27.8147716522217	28.2547397613525	29.0447082519531	28.8402538299561	27.9842052459717	28.1505069732666	27.8893184661865	28.1881122589111	28.847131729126	27.9237098693848	27.6755695343018	27.8721523284912	28.6054859161377	28.0576419830322	28.9073638916016	12	Met-loss [N-Term];Met-loss+Acetyl [N-Term]	cell death;cell organization and biogenesis;metabolic process	cytosol	catalytic activity;motor activity;protein binding;structural molecule activity			structural constituent of cytoskeleton;structural molecule activity	anatomical structure development;developmental process	cell part;extracellular organelle;macromolecular complex;organelle;protein complex;vesicle		Acetylation;Coiledcoil;Completeproteome;Directproteinsequencing;Diseasemutation;Ectodermaldysplasia;Intermediatefilament;Keratin;Palmoplantarkeratoderma;Phosphoprotein;Polymorphism;Referenceproteome	105	10930	10	High	Master Protein	P04259	Keratin, type II cytoskeletal 6B OS=Homo sapiens OX=9606 GN=KRT6B PE=1 SV=5
33.452335357666	35.4525032043457	32.5441284179688	33.4568672180176	34.3857498168945	34.0664100646973	32.8367881774902	33.4774284362793	34.0629920959473	33.0929222106934	34.1051635742188	34.0361938476563	32.4245185852051	32.2771530151367	33.2066116333008	32.4462203979492	35.0586776733398	33.3417091369629	1		metabolic process	extracellular	catalytic activity;metal ion binding;protein binding	Carbohydrate digestion and absorption;Metabolic pathways;Salivary secretion;Starch and sucrose metabolism		alpha-amylase activity;amylase activity;binding;catalytic activity;cation binding;hydrolase activity;hydrolase activity, acting on glycosyl bonds;hydrolase activity, hydrolyzing O-glycosyl compounds;ion binding;metal ion binding	carbohydrate metabolic process;digestion;metabolic process;multicellular organismal process;primary metabolic process	extracellular organelle;extracellular space;organelle;vesicle	Carbohydrate digestion and absorption;Starch and sucrose metabolism	3D-structure;Calcium;Carbohydratemetabolism;Chloride;Completeproteome;Disulfidebond;Glycoprotein;Glycosidase;Hydrolase;Metal-binding;Pyrrolidonecarboxylicacid;Referenceproteome;Secreted;Signal	79	9980	28	High	Master Protein	P04745	Alpha-amylase 1 OS=Homo sapiens OX=9606 GN=AMY1A PE=1 SV=2
30.6831607818604	31.8336753845215	30.1131286621094	30.0217208862305	31.8968524932861	32.0908508300781	30.6434078216553	29.9161415100098	31.9993591308594	32.0263557434082	31.6233234405518	30.6291561126709	31.3630676269531	30.3149795532227	32.2032661437988	30.5234107971191	31.9412136077881	32.288501739502	11		metabolic process;regulation of biological process;response to stimulus	extracellular;membrane;organelle lumen	protein binding	Salivary secretion	Lung fibrosis		biological regulation;carbohydrate metabolic process;cellular metabolic process;cellular process;macromolecule metabolic process;macromolecule modification;metabolic process;multi-organism process;primary metabolic process;protein glycosylation;protein metabolic process;protein modification process;response to biotic stimulus;response to stimulus;response to stress	cell part;extracellular organelle;extracellular space;organelle;vesicle	Salivary secretion	Completeproteome;Directproteinsequencing;Disulfidebond;Glycoprotein;Polymorphism;Referenceproteome;Repeat;Secreted;Signal	118	4204	111	High	Master Protein	Q9HC84	Mucin-5B OS=Homo sapiens OX=9606 GN=MUC5B PE=1 SV=3
28.9392871856689	27.8076210021973	29.0792636871338	28.9073581695557	28.5751476287842	28.5477123260498	28.8967990875244	29.4717998504639	28.1360931396484	28.9819087982178	28.8214244842529	28.5230350494385	28.6471557617188	29.5128612518311	28.4412288665771	29.2515449523926	28.8474159240723	28.9466552734375	22	Met-loss+Acetyl [N-Term]	cell differentiation;cell organization and biogenesis;cellular component movement;metabolic process;regulation of biological process;response to stimulus;transport	cytoplasm;cytoskeleton;cytosol;extracellular;membrane;nucleus	catalytic activity;motor activity;nucleotide binding;protein binding;RNA binding;transporter activity	Regulation of actin cytoskeleton;Salmonella infection;Tight junction	Primary Focal Segmental Glomerulosclerosis FSGS;VEGFA-VEGFR2 Signaling Pathway	actin binding;actin filament binding;actin-dependent ATPase activity;adenyl nucleotide binding;adenyl ribonucleotide binding;ADP binding;ATP binding;ATPase activity;ATPase activity, coupled;binding;catalytic activity;cytoskeletal protein binding;hydrolase activity;hydrolase activity, acting on acid anhydrides;hydrolase activity, acting on acid anhydrides, in phosphorus-containing anhydrides;ident…	anatomical structure formation involved in morphogenesis;biological adhesion;biological regulation;cell adhesion;cell differentiation;cell motility;cellular component movement;cellular component organization;cellular membrane organization;cellular process;cytokinesis;cytoskeleton organization;developmental process;embryo development;establishment of localization;establishment or maintenance of ce…	cell leading edge;cell part;cell projection;cytoplasm;cytoskeleton;cytosol;extracellular organelle;intracellular membrane-bounded organelle;intracellular non-membrane-bounded organelle;intracellular organelle;macromolecular complex;membrane;nucleus;organelle;plasma membrane;protein complex;synapse;vesicle	Tight junction;Viral myocarditis	3D-structure;Acetylation;Actin-binding;Alportsyndrome;Alternativesplicing;ATP-binding;Calmodulin-binding;Cataract;Celladhesion;Cellshape;Coiledcoil;Completeproteome;Cytoplasm;Cytoskeleton;Deafness;Directproteinsequencing;Diseasemutation;Motorprotein;Myosin;Non-syndromicdeafness;Nucleotide-binding;Phosphoprotein;Polymorphism;Referenceproteome;Ublconjugation	150	2369	62	High	Master Protein	P35579	Myosin-9 OS=Homo sapiens OX=9606 GN=MYH9 PE=1 SV=4
32.0805778503418	31.1382427215576	31.7301559448242	32.0586891174316	31.9926738739014	31.9308452606201	31.3646755218506	31.9369812011719	32.4086875915527	32.3597106933594	32.3381080627441	31.2101268768311	32.2554664611816	32.3877754211426	31.2561798095703	31.9068450927734	31.4935150146484	32.028434753418	3		cellular homeostasis;defense response;metabolic process;regulation of biological process;response to stimulus;transport	cell surface;cytoplasm;extracellular;nucleus;organelle lumen	catalytic activity;DNA binding;enzyme regulator activity;metal ion binding;protein binding			binding;carbohydrate binding;catalytic activity;cation binding;DNA binding;endopeptidase activity;enzyme activator activity;enzyme regulator activity;glycosaminoglycan binding;heparin binding;hydrolase activity;ion binding;iron ion binding;kinase activator activity;kinase regulator activity;metal ion binding;nucleic acid binding;pattern binding;peptidase activity;peptidase activity, acting on L-a…	anatomical structure morphogenesis;biological regulation;biosynthetic process;cellular component organization;cellular homeostasis;cellular ion homeostasis;cellular metabolic process;cellular nitrogen compound metabolic process;cellular process;developmental process;establishment of localization;homeostatic process;immune system process;interspecies interaction between organisms;ion transport;mac…	cell part;cytoplasm;cytoplasmic membrane-bounded vesicle;extracellular organelle;extracellular region;extracellular space;intracellular membrane-bounded organelle;intracellular organelle;nucleus;organelle;vesicle		3D-structure;Alternativepromoterusage;Antibiotic;Antimicrobial;Completeproteome;Cytoplasm;Directproteinsequencing;Disulfidebond;DNA-binding;Glycoprotein;Heparin-binding;Hydrolase;Immunity;Iontransport;Iron;Irontransport;Metal-binding;Nucleus;Osteogenesis;Phosphoprotein;Polymorphism;Protease;Referenceproteome;Repeat;Secreted;Serineprotease;Signal;Transcription;Transcriptionregulation;Transport;Ubl…	98	5080	98	High	Master Protein	P02788	Lactotransferrin OS=Homo sapiens OX=9606 GN=LTF PE=1 SV=6
30.1426315307617	29.7057209014893	31.4445667266846	30.7910957336426	31.4320545196533	32.3171577453613	31.5938968658447	31.8059768676758	29.8540840148926	30.2275657653809	30.7786617279053	30.9596977233887	30.5974311828613	30.8383045196533	30.2983741760254	31.3255920410156	29.7201099395752	31.0213584899902	17	Met-loss+Acetyl [N-Term]	cell death;cell differentiation;cell organization and biogenesis;response to stimulus	cytoplasm;cytosol;nucleus	protein binding;structural molecule activity		Corticotropin-releasing hormone signaling pathway	structural constituent of cytoskeleton;structural molecule activity	aging;anatomical structure development;cell differentiation;cell junction organization;cellular component assembly;cellular component organization;cellular process;cytoskeleton organization;developmental process;molting cycle;multicellular organismal process;organelle organization;response to abiotic stimulus;response to chemical stimulus;response to stimulus	cell part;cytoplasm;cytosol;extracellular organelle;intracellular membrane-bounded organelle;intracellular organelle;macromolecular complex;nucleus;organelle;protein complex;vesicle		3D-structure;Coiledcoil;Completeproteome;Cytoplasm;Diseasemutation;Disulfidebond;Ectodermaldysplasia;Epidermolysisbullosa;Intermediatefilament;Keratin;Nucleus;Palmoplantarkeratoderma;Phosphoprotein;Polymorphism;Referenceproteome	75	8467	31	High	Master Protein	P02533	Keratin, type I cytoskeletal 14 OS=Homo sapiens OX=9606 GN=KRT14 PE=1 SV=4
33.535514831543	32.223072052002	30.7652797698975	33.5632209777832	32.0999641418457	31.0207805633545	32.0871505737305	32.1958999633789	32.3522300720215	33.189136505127	33.0757675170898	33.704647064209	32.1812591552734	33.1373863220215	33.1184234619141	32.8868293762207	32.974983215332	33.1211395263672	12		cell death;cell differentiation;cell organization and biogenesis;regulation of biological process	cell surface;cytoskeleton;cytosol;nucleus	protein binding;structural molecule activity			structural molecule activity	biological regulation;cell differentiation;cellular component organization;cellular process;cytoskeleton organization;developmental process;organelle organization	cell part;cell surface;cytoskeleton;intracellular membrane-bounded organelle;intracellular non-membrane-bounded organelle;intracellular organelle;macromolecular complex;nucleus;organelle;protein complex		Coiledcoil;Completeproteome;Diseasemutation;Intermediatefilament;Keratin;Polymorphism;Referenceproteome	91	6474	79	High	Master Protein	P19013	Keratin, type II cytoskeletal 4 OS=Homo sapiens OX=9606 GN=KRT4 PE=1 SV=4
32.6881446838379	31.6482105255127	32.8674392700195	32.722282409668	33.2403373718262	33.2286720275879	33.7212982177734	33.0271110534668	32.3866004943848	32.5243148803711	32.5310478210449	32.8281021118164	32.376953125	32.5249671936035	31.8507347106934	32.6497535705566	32.1180458068848	32.6463012695313	17	Met-loss+Acetyl [N-Term]	cell death;cell differentiation;cell organization and biogenesis;cell proliferation;cellular component movement;defense response;regulation of biological process;response to stimulus	cytoskeleton;cytosol;nucleus	protein binding;structural molecule activity			structural constituent of cytoskeleton;structural molecule activity	aging;anatomical structure development;anatomical structure morphogenesis;biological regulation;cell differentiation;cell motility;cell proliferation;cellular component movement;cellular component organization;cellular process;cytoskeleton organization;developmental process;immune system process;locomotion;molting cycle;multicellular organismal process;organelle organization;response to stimulus;…	cell part;cytoskeleton;extracellular organelle;intracellular membrane-bounded organelle;intracellular non-membrane-bounded organelle;intracellular organelle;macromolecular complex;nucleus;organelle;protein complex;vesicle		Coiledcoil;Completeproteome;Directproteinsequencing;Diseasemutation;Ectodermaldysplasia;Intermediatefilament;Keratin;Palmoplantarkeratoderma;Referenceproteome	78	9082	47	High	Master Protein	P08779	Keratin, type I cytoskeletal 16 OS=Homo sapiens OX=9606 GN=KRT16 PE=1 SV=4
31.6437931060791	29.8286094665527	31.87278175354	31.8673686981201	31.7055263519287	31.7766742706299	31.9309825897217	32.3137359619141	30.9074192047119	31.5909957885742	31.3584766387939	32.191104888916	30.6910591125488	31.5998706817627	31.0397510528564	32.4224243164063	30.1170902252197	31.7736682891846	12	Met-loss+Acetyl [N-Term]	cell death;cell organization and biogenesis;metabolic process	cytoplasm;cytosol;membrane;mitochondrion;nucleus	catalytic activity;motor activity;protein binding;structural molecule activity			binding;protein binding;scaffold protein binding;structural constituent of cytoskeleton;structural molecule activity	anatomical structure development;cell junction organization;cellular component assembly;cellular component organization;cellular process;developmental process	cell part;cytoplasm;cytosol;extracellular organelle;intracellular membrane-bounded organelle;intracellular organelle;macromolecular complex;membrane;mitochondrion;nucleus;organelle;plasma membrane;protein complex;vesicle		3D-structure;Coiledcoil;Completeproteome;Diseasemutation;Epidermolysisbullosa;Intermediatefilament;Keratin;Polymorphism;Referenceproteome	94	6356	55	High	Master Protein	P13647	Keratin, type II cytoskeletal 5 OS=Homo sapiens OX=9606 GN=KRT5 PE=1 SV=3
31.2076358795166	30.4596977233887	30.0320129394531	31.3640766143799	31.0116081237793	30.770320892334	31.8756046295166	29.7559032440186	30.6321964263916	31.4711742401123	30.6932773590088	31.6998462677002	31.0755615234375	31.779712677002	30.4721965789795	30.9260311126709	30.7687358856201	30.9111328125	12		cell death;defense response;metabolic process;regulation of biological process;response to stimulus;transport	cytoskeleton;cytosol;extracellular;membrane;nucleus	catalytic activity;motor activity;protein binding;receptor activity;structural molecule activity		Corticotropin-releasing hormone signaling pathway	binding;carbohydrate binding;receptor activity;structural molecule activity	biological regulation;homeostatic process;immune system process;macromolecule metabolic process;metabolic process;primary metabolic process;protein metabolic process;response to chemical stimulus;response to oxidative stress;response to stimulus;response to stress	cell part;cytoskeleton;extracellular matrix;extracellular organelle;extracellular space;intracellular membrane-bounded organelle;intracellular non-membrane-bounded organelle;intracellular organelle;macromolecular complex;membrane;nucleus;organelle;plasma membrane;protein complex;vesicle		Cellmembrane;Citrullination;Coiledcoil;Completeproteome;Directproteinsequencing;Diseasemutation;Ichthyosis;Intermediatefilament;Keratin;Membrane;Methylation;Palmoplantarkeratoderma;Phosphoprotein;Polymorphism;Referenceproteome	84	4730	76	High	Master Protein	P04264	Keratin, type II cytoskeletal 1 OS=Homo sapiens OX=9606 GN=KRT1 PE=1 SV=6
32.2758445739746	31.7364387512207	31.5794506072998	32.23876953125	32.0175933837891	30.929141998291	32.5252113342285	31.7250633239746	31.8438606262207	32.0503463745117	32.9270210266113	32.8627281188965	32.138256072998	32.2577629089355	32.5366058349609	32.2490653991699	32.4606132507324	32.6801834106445	17	Met-loss [N-Term];Met-loss+Acetyl [N-Term]	cell death;cell organization and biogenesis;response to stimulus	cytoskeleton;cytosol;nucleus	protein binding;structural molecule activity			structural molecule activity	anatomical structure morphogenesis;cell communication;cellular component organization;cellular process;cytoskeleton organization;developmental process;organelle organization;response to abiotic stimulus;response to chemical stimulus;response to external stimulus;response to extracellular stimulus;response to stimulus	cell part;cytoskeleton;extracellular organelle;intracellular membrane-bounded organelle;intracellular non-membrane-bounded organelle;intracellular organelle;macromolecular complex;nucleus;organelle;protein complex;vesicle		Alternativesplicing;Coiledcoil;Completeproteome;Directproteinsequencing;Diseasemutation;Glycoprotein;Intermediatefilament;Keratin;Phosphoprotein;Polymorphism;Referenceproteome	67	8912	42	High	Master Protein	P13646	Keratin, type I cytoskeletal 13 OS=Homo sapiens OX=9606 GN=KRT13 PE=1 SV=4
32.062686920166	31.8349838256836	31.3681163787842	31.9806480407715	31.7977256774902	31.1279239654541	32.4053497314453	32.1217498779297	31.4552211761475	31.6303768157959	32.2266159057617	32.3444786071777	31.7085227966309	32.0564498901367	32.2845916748047	31.7788276672363	32.2958030700684	31.8428783416748	9	Met-loss+Acetyl [N-Term]	cell differentiation;cell organization and biogenesis;cellular component movement;defense response;metabolic process;regulation of biological process;response to stimulus;transport	cell surface;cytoplasm;cytoskeleton;cytosol;endosome;extracellular;membrane;nucleus;vacuole	catalytic activity;DNA binding;enzyme regulator activity;metal ion binding;protein binding;RNA binding;structural molecule activity		Integrated Breast Cancer Pathway;Prostaglandin Synthesis and Regulation;Spinal Cord Injury;VEGFA-VEGFR2 Signaling Pathway	ATPase activity;ATPase activity, coupled;binding;binding, bridging;calcium ion binding;calcium-dependent phospholipid binding;calcium-dependent protein binding;catalytic activity;cation binding;DNA binding;DNA-dependent ATPase activity;double-stranded DNA-dependent ATPase activity;enzyme inhibitor activity;enzyme regulator activity;helicase activity;hydrolase activity;hydrolase activity, acting o…	anatomical structure development;biological regulation;cell activation;cell differentiation;cellular component movement;cellular metabolic process;cellular nitrogen compound metabolic process;cellular process;developmental process;DNA geometric change;DNA metabolic process;establishment of localization;homeostatic process;hormone transport;immune system process;lipid transport;macromolecule metab…	cell part;cell projection;cell surface;cilium;cytoplasm;cytoskeleton;endosome;extracellular organelle;extracellular region;extracellular space;intracellular membrane-bounded organelle;intracellular non-membrane-bounded organelle;intracellular organelle;lysosome;macromolecular complex;membrane;nucleus;organelle;plasma membrane;protein complex;vacuole;vesicle		3D-structure;Acetylation;Annexin;Calcium;Calcium/phospholipid-binding;Cellmembrane;Cellprojection;Cilium;Completeproteome;Cytoplasm;Directproteinsequencing;Isopeptidebond;Membrane;Nucleus;PhospholipaseA2inhibitor;Phosphoprotein;Referenceproteome;Repeat	68	4001	68	High	Master Protein	P04083	Annexin A1 OS=Homo sapiens OX=9606 GN=ANXA1 PE=1 SV=2
31.8375988006592	30.2284832000732	31.7582454681396	31.6065444946289	31.5313568115234	30.6642951965332	30.9470329284668	31.8302955627441	30.8174266815186	31.473747253418	31.2312107086182	31.0455513000488	31.3643436431885	32.1268768310547	30.6890068054199	31.948766708374	30.9951858520508	31.2476177215576	17	Acetyl [N-Term];Met-loss+Acetyl [N-Term]	cell organization and biogenesis;cellular component movement;regulation of biological process;response to stimulus	cytoplasm;cytoskeleton;cytosol;membrane;nucleus	nucleotide binding;protein binding;structural molecule activity	Adherens junction;Apoptosis;Arrhythmogenic right ventricular cardiomyopathy (ARVC);Bacterial invasion of epithelial cells;Dilated cardiomyopathy;Focal adhesion;Hippo signaling pathway;Hypertrophic cardiomyopathy (HCM);Influenza A;Leukocyte transendothelial migration;Oxytocin signaling pathway;Pathogenic Escherichia coli infection;Phagosome;Platelet activation;Proteoglycans in cancer;Rap1 signalin…	Arrhythmogenic Right Ventricular Cardiomyopathy;Common Pathways Underlying Drug Addiction;Fas Ligand (FasL) pathway and Stress induction of Heat Shock Proteins (HSP) regulation;Focal Adhesion;Myometrial Relaxation and Contraction Pathways;Pathogenic Escherichia coli infection;Regulation of Actin Cytoskeleton;Striated Muscle Contraction	adenyl nucleotide binding;adenyl ribonucleotide binding;ATP binding;binding;enzyme binding;identical protein binding;nucleotide binding;protein binding;purine nucleotide binding;purine ribonucleoside triphosphate binding;purine ribonucleotide binding;ribonucleotide binding;structural constituent of cytoskeleton;structural molecule activity;ubiquitin protein ligase binding	biological adhesion;biological regulation;cell adhesion;cell junction organization;cellular component assembly;cellular component movement;cellular component organization;cellular process;cytoskeleton organization;homeostatic process;immune system process;locomotion;membrane organization;organelle organization;response to chemical stimulus;response to external stimulus;response to stimulus;respon…	cell part;cytoskeleton;cytosol;extracellular organelle;extracellular space;intracellular membrane-bounded organelle;intracellular non-membrane-bounded organelle;intracellular organelle;macromolecular complex;membrane;nucleus;organelle;plasma membrane;protein complex;vesicle	Adherens junction;Arrhythmogenic right ventricular cardiomyopathy (ARVC);Bacterial invasion of epithelial cells;Dilated cardiomyopathy;Focal adhesion;Hypertrophic cardiomyopathy (HCM);Leukocyte transendothelial migration;Pathogenic Escherichia coli infection;Phagosome;Phototransduction - fly;Regulation of actin cytoskeleton;Shigellosis;Tight junction;Vibrio cholerae infection;Viral myocarditis	Acetylation;ATP-binding;Completeproteome;Cytoplasm;Cytoskeleton;Deafness;Directproteinsequencing;Diseasemutation;Mentalretardation;Methylation;Non-syndromicdeafness;Nucleotide-binding;Oxidation;Polymorphism;Referenceproteome	44	2616	3	High	Master Protein	P63261	Actin, cytoplasmic 2 OS=Homo sapiens OX=9606 GN=ACTG1 PE=1 SV=1
27.3008632659912	28.0169792175293	26.8072090148926	27.2095947265625	26.9875259399414	27.39475440979	28.1715812683105	26.9442081451416	28.1395473480225	27.1900253295898	28.1425323486328	28.4102535247803	28.2741889953613	27.3106994628906	27.9732704162598	27.1686229705811	28.1358814239502	28.1291561126709	7	Met-loss [N-Term];Met-loss+Acetyl [N-Term]	cell organization and biogenesis;cellular component movement;metabolic process;regulation of biological process;response to stimulus	cytoplasm;cytoskeleton;cytosol;membrane;nucleus	DNA binding;nucleotide binding;protein binding;structural molecule activity	Adherens junction;Apoptosis;Arrhythmogenic right ventricular cardiomyopathy (ARVC);Bacterial invasion of epithelial cells;Dilated cardiomyopathy;Focal adhesion;Gastric acid secretion;Hippo signaling pathway;Hypertrophic cardiomyopathy (HCM);Influenza A;Leukocyte transendothelial migration;Oxytocin signaling pathway;Pathogenic Escherichia coli infection;Phagosome;Platelet activation;Proteoglycans …	Arrhythmogenic Right Ventricular Cardiomyopathy;Common Pathways Underlying Drug Addiction;Fas Ligand (FasL) pathway and Stress induction of Heat Shock Proteins (HSP) regulation;Focal Adhesion;Myometrial Relaxation and Contraction Pathways;Pathogenic Escherichia coli infection;Regulation of Actin Cytoskeleton	adenyl nucleotide binding;adenyl ribonucleotide binding;ATP binding;binding;cytoskeletal protein binding;enzyme binding;identical protein binding;kinesin binding;nitric-oxide synthase binding;nucleotide binding;protein binding;purine nucleotide binding;purine ribonucleoside triphosphate binding;purine ribonucleotide binding;ribonucleotide binding;structural constituent of cytoskeleton;structural …	anatomical structure development;biological adhesion;biological regulation;cell adhesion;cell junction organization;cellular component assembly;cellular component movement;cellular component organization;cellular metabolic process;cellular process;chromatin modification;chromatin organization;chromosome organization;coagulation;developmental process;homeostatic process;immune system process;locom…	cell part;cell projection;cytoplasm;cytoskeleton;cytosol;extracellular organelle;extracellular space;histone methyltransferase complex;intracellular non-membrane-bounded organelle;intracellular organelle;macromolecular complex;membrane;neuron projection;nucleoplasm;organelle;plasma membrane;protein complex;ribonucleoprotein complex;vesicle	Adherens junction;Arrhythmogenic right ventricular cardiomyopathy (ARVC);Bacterial invasion of epithelial cells;Dilated cardiomyopathy;Focal adhesion;Hypertrophic cardiomyopathy (HCM);Leukocyte transendothelial migration;Pathogenic Escherichia coli infection;Phagosome;Phototransduction - fly;Regulation of actin cytoskeleton;Shigellosis;Tight junction;Vibrio cholerae infection;Viral myocarditis	3D-structure;Acetylation;ATP-binding;Completeproteome;Cytoplasm;Cytoskeleton;Deafness;Directproteinsequencing;Diseasemutation;Dystonia;Mentalretardation;Methylation;Nucleotide-binding;Oxidation;Polymorphism;Referenceproteome;Ublconjugation	43	2629	2	High	Master Protein	P60709	Actin, cytoplasmic 1 OS=Homo sapiens OX=9606 GN=ACTB PE=1 SV=1
29.5474262237549	28.9091625213623	30.2150745391846	29.235652923584	28.1997814178467	28.9329223632813	27.4079933166504	29.9229488372803	30.0791530609131	29.6257762908936	29.9166927337646	29.7890872955322	29.6189041137695	29.3263397216797	29.3172302246094	29.7398796081543	28.5662727355957	29.8110618591309	3		cell organization and biogenesis;cellular homeostasis;metabolic process;regulation of biological process;response to stimulus;transport	cell surface;endosome;extracellular;membrane;organelle lumen	enzyme regulator activity;metal ion binding;protein binding;transporter activity	HIF-1 signaling pathway;Mineral absorption	Differentiation Pathway;Iron metabolism in placenta;Sudden Infant Death Syndrome (SIDS) Susceptibility Pathways	binding;cation binding;cation transmembrane transporter activity;ferric iron binding;ferric iron transmembrane transporter activity;inorganic cation transmembrane transporter activity;ion binding;ion transmembrane transporter activity;iron ion binding;iron ion transmembrane transporter activity;metal ion binding;metal ion transmembrane transporter activity;substrate-specific transmembrane transpo…	biological regulation;cell activation;cellular homeostasis;cellular ion homeostasis;cellular process;coagulation;establishment of localization;exocytosis;homeostatic process;ion transport;multicellular organismal process;protein transport;regulation of body fluid levels;secretion;transmembrane transport;transport;vesicle-mediated transport	basal part of cell;cell part;cell surface;cytoplasmic membrane-bounded vesicle;endosome;extracellular organelle;extracellular region;extracellular space;intracellular membrane-bounded organelle;intracellular organelle;membrane;organelle;vesicle	Mineral absorption	3D-structure;Completeproteome;Directproteinsequencing;Diseasemutation;Disulfidebond;Glycoprotein;Iontransport;Iron;Irontransport;Metal-binding;Methylation;Polymorphism;Referenceproteome;Repeat;Secreted;Signal;Transport	72	1611	72	High	Master Protein	P02787	Serotransferrin OS=Homo sapiens OX=9606 GN=TF PE=1 SV=3
29.9667358398438	30.1428966522217	29.7452201843262	30.3658714294434	30.4739151000977	30.0726737976074	29.9891891479492	30.7984104156494	29.7218189239502	30.142520904541	30.981294631958	30.5572280883789	30.1197967529297	30.3543891906738	30.4060745239258	31.315845489502	30.0525779724121	29.8187561035156	1	Met-loss [N-Term];Met-loss+Acetyl [N-Term]	response to stimulus	cytoplasm;membrane	metal ion binding			binding;calcium ion binding;cation binding;ion binding;metal ion binding	biological adhesion;cell adhesion;cellular process;response to abiotic stimulus;response to heat;response to stimulus;response to stress	cell part;cytoplasm;extracellular organelle;membrane;organelle;vesicle		Calcium;Completeproteome;Cytoplasm;Metal-binding;Polymorphism;Referenceproteome	48	1724	48	High	Master Protein	Q9UBG3	Cornulin OS=Homo sapiens OX=9606 GN=CRNN PE=1 SV=1
28.9687175750732	28.6484432220459	28.5483474731445	29.0293617248535	28.1441593170166	26.5471000671387	31.619119644165	27.2831707000732	30.7042045593262	28.754035949707	29.1592311859131	28.6876430511475	28.6343803405762	28.3041973114014	28.1666603088379	27.3839569091797	27.4135265350342	30.3975296020508	12		cell death;cell organization and biogenesis;regulation of biological process	cytoskeleton;cytosol	catalytic activity;motor activity;protein binding;structural molecule activity			structural constituent of cytoskeleton;structural constituent of epidermis;structural molecule activity	anatomical structure development;biological regulation;developmental process;molting cycle;multicellular organismal process	cell part;extracellular organelle;macromolecular complex;organelle;protein complex;vesicle		Coiledcoil;Completeproteome;Intermediatefilament;Keratin;Polymorphism;Referenceproteome	66	1817	54	High	Master Protein	Q9NSB2	Keratin, type II cuticular Hb4 OS=Homo sapiens OX=9606 GN=KRT84 PE=2 SV=2
29.9130439758301	30.1238021850586	30.1628513336182	30.2962074279785	30.5452747344971	30.6358489990234	31.3507633209229	30.5382499694824	30.2762355804443	30.5222797393799	30.400318145752	30.9161739349365	30.4989547729492	30.6112995147705	30.3759117126465	30.3544597625732	30.7939968109131	30.4103450775146	8	Met-loss+Acetyl [N-Term]	metabolic process;transport	cytoplasm;cytosol;extracellular;membrane;organelle lumen	protein binding;transporter activity	PPAR signaling pathway	PPAR signaling pathway	binding;carboxylic acid binding;fatty acid binding;lipid binding;monocarboxylic acid binding;transporter activity	alcohol metabolic process;amine metabolic process;anatomical structure development;biosynthetic process;carbohydrate metabolic process;carbohydrate transport;catabolic process;cellular lipid metabolic process;cellular metabolic process;cellular nitrogen compound metabolic process;cellular process;developmental process;establishment of localization;glycerol ether metabolic process;lipid metabolic …	cell part;cytoplasm;cytosol;extracellular organelle;nucleoplasm;organelle;vesicle	PPAR signaling pathway	3D-structure;Acetylation;Completeproteome;Cytoplasm;Directproteinsequencing;Disulfidebond;Lipid-binding;Phosphoprotein;Referenceproteome;Transport	30	2039	30	High	Master Protein	Q01469	Fatty acid-binding protein 5 OS=Homo sapiens OX=9606 GN=FABP5 PE=1 SV=3
25.9987335205078	24.5724105834961	26.6372261047363	26.6383361816406	27.6964073181152	26.3253993988037	27.6564388275146	26.1308212280273	24.9773864746094	28.3326511383057	26.242805480957	26.2652454376221	25.0440216064453	27.8462200164795	24.6563892364502	28.729398727417	24.8844375610352	25.7635116577148	1	Met-loss+Acetyl [N-Term]	cell death;cell differentiation;development;metabolic process	cytoskeleton;cytosol;nucleus	metal ion binding;protein binding;structural molecule activity			binding;calcium ion binding;cation binding;ion binding;metal ion binding;structural molecule activity	cell differentiation;cellular process;developmental process;multicellular organismal development;multicellular organismal process	cell part;cytoplasmic membrane-bounded vesicle;intracellular membrane-bounded organelle;intracellular organelle;macromolecular complex;nucleus;organelle;protein complex;vesicle		3D-structure;Calcium;Citrullination;Coiledcoil;Completeproteome;Developmentalprotein;Directproteinsequencing;Ichthyosis;Metal-binding;Phosphoprotein;Polymorphism;Referenceproteome;Repeat	71	520	71	High	Master Protein	P20930	Filaggrin OS=Homo sapiens OX=9606 GN=FLG PE=1 SV=3
30.3431949615479	31.3610286712646	30.1107959747314	30.5262699127197	31.0560092926025	31.8018703460693	29.4554481506348	29.8808517456055	31.0225830078125	30.724027633667	31.5051593780518	31.2465190887451	30.5561504364014	29.5747871398926	30.4564075469971	30.1375923156738	31.5866069793701	31.3822650909424	1		cell organization and biogenesis;regulation of biological process;response to stimulus;transport	extracellular;membrane	receptor activity;signal transducer activity	Intestinal immune network for IgA production		binding;immunoglobulin binding;immunoglobulin receptor activity;molecular transducer activity;polymeric immunoglobulin binding;polymeric immunoglobulin receptor activity;protein binding;protein complex binding;receptor activity;signal transducer activity;signaling receptor activity;transmembrane signaling receptor activity	biological regulation;cellular component organization;cellular localization;cellular membrane organization;cellular process;detection of stimulus;establishment of localization;homeostatic process;localization;membrane organization;response to chemical stimulus;response to stimulus;signal transduction;transport;vesicle-mediated transport	cell part;extracellular organelle;extracellular space;macromolecular complex;membrane;organelle;plasma membrane;protein complex;receptor complex;vesicle	Intestinal immune network for IgA production	3D-structure;Cellmembrane;Completeproteome;Directproteinsequencing;Disulfidebond;Glycoprotein;Immunoglobulindomain;Membrane;Phosphoprotein;Polymorphism;Referenceproteome;Repeat;Secreted;Signal;Transmembrane;Transmembranehelix	59	2217	59	High	Master Protein	P01833	Polymeric immunoglobulin receptor OS=Homo sapiens OX=9606 GN=PIGR PE=1 SV=4
29.4676685333252	29.1195812225342	29.7876014709473	30.1094188690186	29.403600692749	29.2164287567139	29.9154453277588	30.3071556091309	28.9328937530518	29.9287223815918	29.6755237579346	29.4506549835205	29.8031539916992	30.3907337188721	29.23264503479	30.0540924072266	29.7722034454346	29.6174468994141	12	Met-loss [N-Term]	cell death;cell organization and biogenesis;defense response;metabolic process;regulation of biological process;response to stimulus	cytoplasm;cytoskeleton;cytosol;membrane;nucleus	catalytic activity;enzyme regulator activity;nucleotide binding;protein binding	Alzheimer's disease;Biosynthesis of amino acids;Carbon metabolism;Glycolysis / Gluconeogenesis;HIF-1 signaling pathway;Metabolic pathways	Alzheimers Disease;Cori Cycle;Glycolysis and Gluconeogenesis;Sudden Infant Death Syndrome (SIDS) Susceptibility Pathways	binding;catalytic activity;coenzyme binding;cofactor binding;cytoskeletal protein binding;glyceraldehyde-3-phosphate dehydrogenase (NAD+) (phosphorylating) activity;identical protein binding;microtubule binding;NAD binding;NADP binding;nucleotide binding;oxidoreductase activity;oxidoreductase activity, acting on the aldehyde or oxo group of donors;oxidoreductase activity, acting on the aldehyde o…	alcohol metabolic process;biological regulation;biosynthetic process;carbohydrate metabolic process;cell death;cellular component organization;cellular metabolic process;cellular process;cytoskeleton organization;death;macromolecule metabolic process;macromolecule modification;metabolic process;organelle organization;peptidyl-amino acid modification;primary metabolic process;protein metabolic pro…	cell part;cytoplasm;cytoskeleton;cytosol;extracellular organelle;intracellular membrane-bounded organelle;intracellular non-membrane-bounded organelle;intracellular organelle;lipid particle;macromolecular complex;membrane;nucleus;organelle;plasma membrane;ribonucleoprotein complex;vesicle	Alzheimer's disease;Glycolysis / Gluconeogenesis	3D-structure;Acetylation;ADP-ribosylation;Alternativesplicing;Apoptosis;Completeproteome;Cytoplasm;Cytoskeleton;Directproteinsequencing;Glycolysis;Membrane;Methylation;NAD;Nucleus;Oxidoreductase;Phosphoprotein;Polymorphism;Referenceproteome;S-nitrosylation;Transferase;Translationregulation;Ublconjugation	46	1746	46	High	Master Protein	P04406	Glyceraldehyde-3-phosphate dehydrogenase OS=Homo sapiens OX=9606 GN=GAPDH PE=1 SV=3
28.2650375366211	26.9278469085693	28.5667705535889	28.6230888366699	28.3100547790527	28.4882144927979	28.3292217254639	28.8703708648682	27.710355758667	28.1265602111816	28.3528118133545	28.5925159454346	27.5324954986572	28.7041816711426	28.4651775360107	28.6251621246338	27.4234657287598	28.8117504119873	1		cell organization and biogenesis;regulation of biological process;response to stimulus;transport	cytosol;membrane;nucleus	protein binding;structural molecule activity	Apoptosis;Arrhythmogenic right ventricular cardiomyopathy (ARVC);Dilated cardiomyopathy;Hypertrophic cardiomyopathy (HCM)	Adipogenesis;Arrhythmogenic Right Ventricular Cardiomyopathy;Fas Ligand (FasL) pathway and Stress induction of Heat Shock Proteins (HSP) regulation	structural molecule activity	anatomical structure development;biological regulation;cell cycle;cell death;cell development;cellular component disassembly;cellular component organization;cellular localization;cellular membrane organization;cellular metabolic process;cellular process;cytoskeleton organization;death;developmental process;establishment of localization;establishment or maintenance of cell polarity;localization;ma…	cell part;cytoplasm;cytosol;intracellular membrane-bounded organelle;intracellular organelle;macromolecular complex;membrane;nuclear envelope;nucleoplasm;nucleus;organelle;protein complex	Arrhythmogenic right ventricular cardiomyopathy (ARVC);Dilated cardiomyopathy;Hypertrophic cardiomyopathy (HCM)	3D-structure;Acetylation;Alternativesplicing;Cardiomyopathy;Charcot-Marie-Toothdisease;Coiledcoil;Completeproteome;Congenitalmusculardystrophy;Directproteinsequencing;Diseasemutation;Emery-Dreifussmusculardystrophy;Intermediatefilament;Isopeptidebond;Limb-girdlemusculardystrophy;Lipoprotein;Methylation;Neurodegeneration;Neuropathy;Nucleus;Phosphoprotein;Polymorphism;Prenylation;Referenceproteome;…	71	1258	70	High	Master Protein	P02545	Prelamin-A/C OS=Homo sapiens OX=9606 GN=LMNA PE=1 SV=1
29.0994052886963	28.8777523040771	29.5488166809082	29.6439266204834	28.4914398193359	27.7868900299072	30.0108165740967	29.4656314849854	29.7079811096191	29.6127262115479	29.6742610931396	28.1935691833496	29.6618118286133	29.476188659668	28.6481914520264	29.2859420776367	29.3682708740234	29.2313747406006	17		cell organization and biogenesis;defense response;metabolic process;regulation of biological process;response to stimulus;transport	extracellular;mitochondrion;nucleus;organelle lumen;vacuole	antioxidant activity;catalytic activity;metal ion binding	Phagosome;Transcriptional misregulation in cancer	Benzene metabolism;Folate Metabolism;Selenium Micronutrient Network;Vitamin B12 Metabolism	antioxidant activity;binding;carbohydrate binding;catalytic activity;cation binding;chromatin binding;glycosaminoglycan binding;heme binding;heparin binding;ion binding;iron ion binding;metal ion binding;oxidoreductase activity;oxidoreductase activity, acting on peroxide as acceptor;pattern binding;peroxidase activity;polysaccharide binding;tetrapyrrole binding;transition metal ion binding	aging;biological regulation;biosynthetic process;catabolic process;cellular component organization;cellular metabolic process;cellular process;developmental process;immune system process;metabolic process;multicellular organismal process;multi-organism process;response to abiotic stimulus;response to biotic stimulus;response to chemical stimulus;response to external stimulus;response to extracell…	cell part;cytoplasmic membrane-bounded vesicle;extracellular organelle;extracellular space;intracellular membrane-bounded organelle;intracellular organelle;lysosome;mitochondrion;nucleus;organelle;vacuole;vesicle	Phagosome	3D-structure;Alternativesplicing;Calcium;Completeproteome;Directproteinsequencing;Diseasemutation;Disulfidebond;Glycoprotein;Heme;Hydrogenperoxide;Iron;Lysosome;Metal-binding;Nitration;Oxidation;Oxidoreductase;Peroxidase;Polymorphism;Referenceproteome;Signal	58	1699	58	High	Master Protein	P05164	Myeloperoxidase OS=Homo sapiens OX=9606 GN=MPO PE=1 SV=1
29.007511138916	28.3246383666992	28.7939376831055	29.3075561523438	29.4341144561768	28.6820964813232	29.7729415893555	29.4817295074463	28.4173641204834	29.4732284545898	29.0688037872314	29.4737148284912	28.9692478179932	29.7583751678467	28.9311237335205	29.1238269805908	29.3170185089111	29.1140117645264	20	Met-loss+Acetyl [N-Term]	cell differentiation;cell organization and biogenesis;metabolic process	cytoplasm	catalytic activity;metal ion binding			binding;calcium ion binding;catalytic activity;cation binding;ion binding;metal ion binding;protein-glutamine gamma-glutamyltransferase activity;transferase activity;transferase activity, transferring acyl groups;transferase activity, transferring amino-acyl groups	anatomical structure morphogenesis;cell differentiation;cell envelope organization;cellular component assembly;cellular component organization;cellular metabolic process;cellular process;developmental process;external encapsulating structure organization;macromolecular complex assembly;macromolecule metabolic process;macromolecule modification;metabolic process;molting cycle;multicellular organis…	cell part;cytoplasm;extracellular organelle;organelle;vesicle		3D-structure;Acetylation;Acyltransferase;Calcium;Completeproteome;Directproteinsequencing;Keratinization;Metal-binding;Phosphoprotein;Polymorphism;Referenceproteome;Transferase;Zymogen	53	1490	53	High	Master Protein	Q08188	Protein-glutamine gamma-glutamyltransferase E OS=Homo sapiens OX=9606 GN=TGM3 PE=1 SV=4
28.5043869018555	27.0097274780273	30.2490234375	28.35302734375	28.7452964782715	29.3554649353027	29.689208984375	29.8305969238281	27.3224334716797	28.3045616149902	27.7115001678467	29.0290927886963	27.9539070129395	29.1335353851318	26.9645214080811	29.3985481262207	27.4790916442871	28.3144683837891	17	Met-loss+Acetyl [N-Term]	cell death;cell organization and biogenesis;regulation of biological process;response to stimulus	cytoplasm;cytoskeleton;cytosol	protein binding;receptor activity;signal transducer activity;structural molecule activity			binding;MHC class II protein binding;MHC class II receptor activity;MHC protein binding;molecular transducer activity;protein binding;receptor activity;receptor binding;signal transducer activity;signaling receptor activity;structural constituent of cytoskeleton;structural molecule activity;transmembrane signaling receptor activity	anatomical structure development;anatomical structure morphogenesis;biological regulation;cellular component organization;cellular process;cytoskeleton organization;developmental process;molting cycle;multicellular organismal process;organelle organization;regulation of translation;response to stimulus;signal transduction	cell part;cytoplasm;extracellular organelle;macromolecular complex;organelle;protein complex;vesicle		Coiledcoil;Completeproteome;Cytoplasm;Diseasemutation;Ectodermaldysplasia;Intermediatefilament;Keratin;Palmoplantarkeratoderma;Phosphoprotein;Referenceproteome	57	1996	29	High	Master Protein	Q04695	Keratin, type I cytoskeletal 17 OS=Homo sapiens OX=9606 GN=KRT17 PE=1 SV=2
27.8169174194336	26.9795188903809	27.2725887298584	27.7070579528809	26.9735298156738	26.8174858093262	27.1103973388672	27.8313331604004	27.0988159179688	27.7332229614258	27.6422863006592	27.8653259277344	27.5767230987549	28.2634677886963	27.5705890655518	27.653844833374	27.8001880645752	27.8833045959473	19;CHR_HG26_PATCH		cell organization and biogenesis;cellular component movement;regulation of biological process;response to stimulus;transport	cytoplasm;cytoskeleton;cytosol;extracellular;nucleus;organelle lumen	DNA binding;metal ion binding;protein binding;RNA binding	Adherens junction;Amoebiasis;Arrhythmogenic right ventricular cardiomyopathy (ARVC);Focal adhesion;Leukocyte transendothelial migration;Regulation of actin cytoskeleton;Systemic lupus erythematosus;Tight junction;Viral carcinogenesis	Arrhythmogenic Right Ventricular Cardiomyopathy;Primary Focal Segmental Glomerulosclerosis FSGS;Striated Muscle Contraction	actin binding;actin filament binding;binding;calcium ion binding;cation binding;cytoskeletal protein binding;hormone receptor binding;identical protein binding;integrin binding;ion binding;ligand-dependent nuclear receptor transcription coactivator activity;metal ion binding;nuclear hormone receptor binding;nucleoside binding;protein binding;protein binding transcription factor activity;protein c…	biological regulation;cell activation;cell junction organization;cellular component assembly;cellular component organization;cellular process;coagulation;cytoskeleton organization;establishment of localization;exocytosis;multicellular organismal process;organelle organization;protein transport;regulation of body fluid levels;regulation of transport;response to chemical stimulus;response to stimul…	cell part;cell projection;cytoplasm;cytoskeleton;extracellular organelle;extracellular region;extracellular space;intracellular membrane-bounded organelle;intracellular non-membrane-bounded organelle;intracellular organelle;macromolecular complex;neuron projection;nucleus;organelle;protein complex;pseudopodium;ribonucleoprotein complex;vesicle	Adherens junction;Amoebiasis;Arrhythmogenic right ventricular cardiomyopathy (ARVC);Focal adhesion;Leukocyte transendothelial migration;Regulation of actin cytoskeleton;Systemic lupus erythematosus;Tight junction	3D-structure;Acetylation;Actin-binding;Alternativesplicing;Calcium;Celljunction;Completeproteome;Cytoplasm;Diseasemutation;Isopeptidebond;Metal-binding;Nucleus;Phosphoprotein;Proteintransport;Referenceproteome;Repeat;Transport;Ublconjugation	71	1016	47	High	Master Protein	O43707	Alpha-actinin-4 OS=Homo sapiens OX=9606 GN=ACTN4 PE=1 SV=2
29.4546871185303	28.463191986084	28.6635437011719	29.8439311981201	29.7651977539063	29.2383365631104	29.9265155792236	29.4025173187256	28.5006732940674	29.6873607635498	28.6906719207764	29.6549587249756	29.5817794799805	29.3876914978027	27.8620300292969	29.1820201873779	28.6107292175293	29.6139278411865	12		cell death;cell organization and biogenesis	cytosol;nucleus	structural molecule activity			structural molecule activity	cellular component organization;cellular process;cytoskeleton organization;organelle organization	cell part;extracellular organelle;intracellular membrane-bounded organelle;intracellular organelle;macromolecular complex;nucleus;organelle;protein complex;vesicle		Coiledcoil;Completeproteome;Intermediatefilament;Keratin;Polymorphism;Referenceproteome	65	3837	41	High	Master Protein	Q01546	Keratin, type II cytoskeletal 2 oral OS=Homo sapiens OX=9606 GN=KRT76 PE=1 SV=2
26.0863857269287	25.4223175048828	26.6541175842285	26.2103748321533	25.83056640625	25.4538345336914	25.8292846679688	27.1637859344482	25.2281169891357	25.7592506408691	25.5312976837158	25.2246150970459	26.3607978820801	27.6189422607422	25.3816928863525	26.416784286499	26.766206741333	24.3957366943359	1		cell organization and biogenesis;cellular component movement;regulation of biological process;response to stimulus	cytoplasm;cytoskeleton;cytosol	nucleotide binding;protein binding;structural molecule activity		Association Between Physico-Chemical Features and Toxicity Associated Pathways;Fas Ligand (FasL) pathway and Stress induction of Heat Shock Proteins (HSP) regulation;Myometrial Relaxation and Contraction Pathways;Striated Muscle Contraction	adenyl nucleotide binding;adenyl ribonucleotide binding;ADP binding;ATP binding;binding;cytoskeletal protein binding;myosin binding;nucleotide binding;protein binding;purine nucleotide binding;purine ribonucleoside triphosphate binding;purine ribonucleotide binding;ribonucleotide binding;structural constituent of cytoskeleton;structural molecule activity;vinculin binding	anatomical structure development;cell development;cell growth;cellular component movement;cellular component organization;cellular process;cytoskeleton organization;developmental process;growth;multicellular organismal process;muscle adaptation;muscle contraction;organelle organization;response to abiotic stimulus;response to chemical stimulus;response to endogenous stimulus;response to external …	cell part;cytoskeleton;cytosol;extracellular organelle;extracellular space;intracellular non-membrane-bounded organelle;intracellular organelle;macromolecular complex;membrane;organelle;plasma membrane;protein complex;vesicle		3D-structure;Acetylation;ATP-binding;Completeproteome;Cytoplasm;Cytoskeleton;Diseasemutation;Methylation;Muscleprotein;Nemalinemyopathy;Nucleotide-binding;Oxidation;Referenceproteome	29	1860	3	High	Master Protein	P68133	Actin, alpha skeletal muscle OS=Homo sapiens OX=9606 GN=ACTA1 PE=1 SV=1
32.9339218139648	32.2538108825684	32.9081497192383	33.194637298584	33.247802734375	32.3635673522949	33.5859909057617	33.4116859436035	32.2517738342285	33.1342468261719	33.0168495178223	32.8461036682129	32.6300354003906	33.5300521850586	32.8863296508789	33.1090965270996	32.7347564697266	32.8579025268555	1	Met-loss [N-Term];Met-loss+Acetyl [N-Term]	cell communication;cell death;cellular component movement;defense response;metabolic process;regulation of biological process;response to stimulus;transport	cytoplasm;cytoskeleton;cytosol;extracellular;membrane;nucleus;organelle lumen	antioxidant activity;catalytic activity;metal ion binding;protein binding;signal transducer activity		IL1 and megakaryocytes in obesity	antioxidant activity;arachidonic acid binding;binding;calcium ion binding;carboxylic acid binding;cation binding;cytoskeletal protein binding;fatty acid binding;icosanoid binding;icosatetraenoic acid binding;ion binding;lipid binding;metal ion binding;microtubule binding;molecular transducer activity;monocarboxylic acid binding;protein binding;RAGE receptor binding;receptor binding;signal transdu…	autophagy;biological adhesion;biological regulation;catabolic process;cell adhesion;cell communication;cell motility;cell-cell signaling;cellular component movement;cellular component organization;cellular metabolic process;cellular process;cytokine production;cytoskeleton organization;immune system process;locomotion;macromolecule metabolic process;macromolecule modification;metabolic process;mu…	cell part;cytoskeleton;cytosol;extracellular organelle;extracellular region;extracellular space;intracellular membrane-bounded organelle;intracellular non-membrane-bounded organelle;intracellular organelle;membrane;nucleus;organelle;plasma membrane;vesicle		3D-structure;Antimicrobial;Antioxidant;Apoptosis;Autophagy;Calcium;Cellmembrane;Chemotaxis;Completeproteome;Cytoplasm;Cytoskeleton;Directproteinsequencing;Immunity;Inflammatoryresponse;Innateimmunity;Membrane;Metal-binding;Methylation;Phosphoprotein;Polymorphism;Referenceproteome;Repeat;Secreted;S-nitrosylation;Zinc	25	4344	25	High	Master Protein	P06702	Protein S100-A9 OS=Homo sapiens OX=9606 GN=S100A9 PE=1 SV=1
27.5731163024902	27.7503185272217	28.1171398162842	28.3685092926025	28.2118949890137	27.9865913391113	28.2165775299072	28.7314472198486	27.3824577331543	28.2000560760498	27.9619560241699	27.7536010742188	28.0617427825928	28.7764415740967	27.6843299865723	28.1545963287354	28.0291614532471	28.3625373840332	17		cell organization and biogenesis;cellular homeostasis;metabolic process;regulation of biological process;response to stimulus	endoplasmic reticulum;extracellular;membrane;organelle lumen	catalytic activity;metal ion binding;protein binding;RNA binding	Protein processing in endoplasmic reticulum		catalytic activity;endopeptidase activity;hydrolase activity;intramolecular oxidoreductase activity;intramolecular oxidoreductase activity, interconverting keto- and enol-groups;intramolecular oxidoreductase activity, transposing S-S bonds;isomerase activity;oxidoreductase activity;oxidoreductase activity, acting on paired donors, with incorporation or reduction of molecular oxygen;oxidoreductase…	amine metabolic process;biological regulation;cellular amino acid metabolic process;cellular component organization;cellular homeostasis;cellular ketone metabolic process;cellular metabolic process;cellular nitrogen compound metabolic process;cellular process;extracellular matrix organization;extracellular structure organization;heterocycle metabolic process;homeostatic process;macromolecule meta…	cell part;cytoplasmic membrane-bounded vesicle;endoplasmic reticulum;extracellular organelle;extracellular region;intracellular membrane-bounded organelle;intracellular organelle;macromolecular complex;membrane;organelle;plasma membrane;protein complex;vesicle	Protein processing in endoplasmic reticulum	3D-structure;Acetylation;Cellmembrane;Chaperone;Completeproteome;Directproteinsequencing;Disulfidebond;Endoplasmicreticulum;Isomerase;Membrane;Redox-activecenter;Referenceproteome;Repeat;Signal	54	1102	54	High	Master Protein	P07237	Protein disulfide-isomerase OS=Homo sapiens OX=9606 GN=P4HB PE=1 SV=3
28.5454368591309	27.9430675506592	28.0693454742432	28.3814735412598	28.1149597167969	28.2510948181152	28.5069160461426	28.4261016845703	28.0965538024902	28.3276748657227	28.9036731719971	29.3001537322998	28.3728580474854	28.7219142913818	28.6287002563477	28.3473320007324	28.8113899230957	29.0503368377686	15	Met-loss+Acetyl [N-Term]	cell organization and biogenesis;metabolic process;regulation of biological process;response to stimulus;transport	cell surface;cytoplasm;cytosol;endoplasmic reticulum;endosome;extracellular;membrane;nucleus;organelle lumen	enzyme regulator activity;metal ion binding;protein binding;RNA binding		Prostaglandin Synthesis and Regulation	binding;calcium ion binding;calcium-dependent phospholipid binding;calcium-dependent protein binding;cation binding;enzyme inhibitor activity;enzyme regulator activity;ion binding;lipase inhibitor activity;lipid binding;metal ion binding;phosphatidylinositol binding;phosphatidylinositol-4,5-bisphosphate binding;phospholipase A2 inhibitor activity;phospholipase inhibitor activity;phospholipid bind…	anatomical structure formation involved in morphogenesis;biological regulation;cellular component assembly;cellular component organization;cellular membrane organization;cellular process;developmental process;establishment of localization;extracellular matrix organization;extracellular structure organization;macromolecular complex assembly;membrane organization;multicellular organismal process;or…	cell cortex;cell part;cell projection;cell surface;cytoplasmic membrane-bounded vesicle;endosome;extracellular organelle;extracellular space;intracellular membrane-bounded organelle;intracellular organelle;lipid particle;membrane;midbody;nucleus;organelle;plasma membrane;vesicle		3D-structure;Acetylation;Alternativesplicing;Annexin;Basementmembrane;Calcium;Calcium/phospholipid-binding;Completeproteome;Directproteinsequencing;Extracellularmatrix;Phosphoprotein;Polymorphism;Referenceproteome;Repeat;Secreted;Ublconjugation	52	1127	52	High	Master Protein	P07355	Annexin A2 OS=Homo sapiens OX=9606 GN=ANXA2 PE=1 SV=2
29.8354949951172	28.6241016387939	29.1617736816406	29.9469661712646	29.4057769775391	28.7981109619141	28.3419227600098	29.654125213623	29.2666301727295	29.7273349761963	30.1047611236572	30.2412242889404	29.341983795166	29.7690143585205	29.7497310638428	30.4143142700195	29.4589958190918	30.0350894927979	1	Acetyl [N-Term]	cell death;cell organization and biogenesis;regulation of biological process;response to stimulus;transport	cytoskeleton;membrane;nucleus	protein binding;signal transducer activity;structural molecule activity			binding;intermediate filament binding;lamin binding;molecular transducer activity;protein binding;protein complex binding;signal transducer activity;structural constituent of epidermis;structural molecule activity	biological adhesion;biological regulation;cell adhesion;cell death;cellular component assembly;cellular component disassembly;cellular component organization;cellular process;cytoskeleton organization;death;developmental process;multicellular organismal development;multicellular organismal process;organelle organization;response to stimulus;signal transduction	cell part;extracellular organelle;intracellular membrane-bounded organelle;intracellular organelle;macromolecular complex;membrane;nucleoplasm;nucleus;organelle;plasma membrane;protein complex;vesicle		3D-structure;Alternativesplicing;Celladhesion;Celljunction;Completeproteome;Developmentalprotein;Ectodermaldysplasia;Nucleus;Polymorphism;Referenceproteome;Repeat	53	1337	53	High	Master Protein	Q13835-2	Isoform 1 of Plakophilin-1 OS=Homo sapiens OX=9606 GN=PKP1
27.4329662322998	26.1968326568604	26.2225246429443	27.7776222229004	27.2693309783936	27.4521312713623	28.7656707763672	26.9704360961914	26.6094226837158	28.0669689178467	28.7446441650391	28.3641490936279	28.2700939178467	26.8950996398926	27.6140155792236	27.5943412780762	27.9294509887695	28.0582103729248	12		cell death;cell differentiation;cell organization and biogenesis	cytosol	structural molecule activity			structural molecule activity	cell differentiation;cellular component organization;cellular process;cytoskeleton organization;developmental process;organelle organization	cell part;extracellular organelle;macromolecular complex;organelle;protein complex;vesicle		Coiledcoil;Completeproteome;Cornealdystrophy;Diseasemutation;Intermediatefilament;Keratin;Polymorphism;Referenceproteome	50	3286	24	High	Master Protein	P12035	Keratin, type II cytoskeletal 3 OS=Homo sapiens OX=9606 GN=KRT3 PE=1 SV=3
29.3632888793945	28.1579036712646	27.7476692199707	28.861400604248	28.6911869049072	28.8655548095703	29.9651107788086	27.5298538208008	28.4037990570068	29.1781826019287	28.2935543060303	28.9968681335449	28.2354850769043	29.0489044189453	27.5724258422852	28.5081825256348	28.6201248168945	28.9479579925537	17		cell death;cell differentiation;metabolic process	cytoplasm;cytoskeleton;cytosol;membrane;nucleus	structural molecule activity	Staphylococcus aureus infection		structural constituent of epidermis;structural molecule activity	cell differentiation;cellular process;developmental process;response to chemical stimulus;response to stimulus	cell part;cytoplasm;extracellular organelle;extracellular space;intracellular membrane-bounded organelle;intracellular organelle;macromolecular complex;membrane;nucleus;organelle;protein complex;vesicle		3D-structure;Coiledcoil;Completeproteome;Directproteinsequencing;Diseasemutation;Ichthyosis;Intermediatefilament;Keratin;Phosphoprotein;Polymorphism;Referenceproteome	49	2125	40	High	Master Protein	P13645	Keratin, type I cytoskeletal 10 OS=Homo sapiens OX=9606 GN=KRT10 PE=1 SV=6
28.7035179138184	29.0488204956055	29.4225883483887	29.7033729553223	28.8763580322266	29.2729167938232	30.6873607635498	29.6603927612305	28.7727851867676	29.1160831451416	29.4659080505371	29.2615337371826	29.3656196594238	29.62868309021	28.8828830718994	29.0461750030518	29.7472991943359	29.4654178619385	1		metabolic process;regulation of biological process;response to stimulus	cell surface;cytoplasm;cytosol;membrane;nucleus	catalytic activity;DNA binding;metal ion binding;protein binding;RNA binding	Biosynthesis of amino acids;Carbon metabolism;Glycolysis / Gluconeogenesis;HIF-1 signaling pathway;Metabolic pathways;RNA degradation	Glycolysis and Gluconeogenesis	binding;carbon-oxygen lyase activity;catalytic activity;cation binding;DNA binding;enzyme binding;GTPase binding;hydro-lyase activity;ion binding;lyase activity;magnesium ion binding;metal ion binding;nucleic acid binding;nucleic acid binding transcription factor activity;phosphopyruvate hydratase activity;protein binding;protein binding transcription factor activity;sequence-specific DNA binding…	alcohol metabolic process;biological regulation;biosynthetic process;carbohydrate metabolic process;cellular metabolic process;cellular nitrogen compound metabolic process;cellular process;macromolecule metabolic process;metabolic process;multi-organism process;nitrogen compound metabolic process;nucleobase-containing compound metabolic process;primary metabolic process;response to biotic stimulu…	cell part;cytoplasm;cytosol;extracellular organelle;extracellular space;intracellular membrane-bounded organelle;intracellular organelle;macromolecular complex;membrane;nucleus;organelle;plasma membrane;protein complex;vesicle	Glycolysis / Gluconeogenesis;Methane metabolism;RNA degradation	3D-structure;Acetylation;Alternativeinitiation;Cellmembrane;Completeproteome;Cytoplasm;Directproteinsequencing;DNA-binding;Glycolysis;Lyase;Magnesium;Membrane;Metal-binding;Nucleus;Phosphoprotein;Plasminogenactivation;Polymorphism;Referenceproteome;Repressor;Transcription;Transcriptionregulation;Ublconjugation	45	1523	42	High	Master Protein	P06733	Alpha-enolase OS=Homo sapiens OX=9606 GN=ENO1 PE=1 SV=2
27.5648899078369	26.5675563812256	27.8632755279541	27.8104038238525	27.7764530181885	27.5116443634033	28.245023727417	28.0755767822266	26.8062057495117	27.679630279541	27.6794204711914	28.4221038818359	27.4854869842529	28.1151885986328	27.3337631225586	28.2629013061523	27.1496353149414	27.8071842193604	19	Met-loss [N-Term]	cell differentiation;cell proliferation;metabolic process;regulation of biological process;response to stimulus;transport	cytoplasm;cytosol;extracellular;membrane;nucleus;organelle lumen;ribosome	catalytic activity;nucleotide binding;protein binding;RNA binding	AMPK signaling pathway;Oxytocin signaling pathway	AMP-activated Protein Kinase (AMPK) Signaling;Brain-Derived Neurotrophic Factor (BDNF) signaling pathway;Translation Factors	binding;catalytic activity;enzyme binding;GTP binding;GTPase activity;guanyl nucleotide binding;guanyl ribonucleotide binding;hydrolase activity;hydrolase activity, acting on acid anhydrides;hydrolase activity, acting on acid anhydrides, in phosphorus-containing anhydrides;kinase binding;nucleic acid binding;nucleoside-triphosphatase activity;nucleotide binding;protein binding;protein kinase bind…	biological regulation;biosynthetic process;cell differentiation;cellular metabolic process;cellular process;developmental process;macromolecule metabolic process;macromolecule modification;metabolic process;peptidyl-amino acid modification;primary metabolic process;protein metabolic process;protein modification process;regulation of translation;translation;translational elongation	cell part;cytoplasm;cytosol;extracellular organelle;intracellular membrane-bounded organelle;intracellular organelle;macromolecular complex;membrane;nucleus;organelle;plasma membrane;polysome;ribonucleoprotein complex;vesicle		3D-structure;Acetylation;Completeproteome;Cytoplasm;Directproteinsequencing;Diseasemutation;Elongationfactor;GTP-binding;Isopeptidebond;Methylation;Neurodegeneration;Nucleotide-binding;Nucleus;Phosphoprotein;Proteinbiosynthesis;Referenceproteome;Spinocerebellarataxia;Ublconjugation	57	1058	57	High	Master Protein	P13639	Elongation factor 2 OS=Homo sapiens OX=9606 GN=EEF2 PE=1 SV=4
27.9211082458496	24.9432315826416	25.9889888763428	27.1528282165527	25.8419609069824	24.9438648223877	26.41552734375	25.1876831054688	25.7528133392334	28.0803165435791	24.8057537078857	26.4611721038818	25.6264591217041	28.0015506744385	25.0179481506348	26.7128372192383	25.5037250518799	26.816427230835	12	Met-loss+Acetyl [N-Term]	cell death;cell organization and biogenesis;cell proliferation;cellular component movement;metabolic process	cytoskeleton;cytosol;membrane;nucleus	protein binding;structural molecule activity			structural constituent of cytoskeleton;structural molecule activity	anatomical structure development;cell activation;cell motility;cell proliferation;cellular component movement;cellular process;developmental process;locomotion	cell part;cytoplasm;cytoskeleton;extracellular organelle;extracellular space;Golgi apparatus;intracellular membrane-bounded organelle;intracellular non-membrane-bounded organelle;intracellular organelle;macromolecular complex;membrane;nucleus;organelle;protein complex;vesicle		Coiledcoil;Completeproteome;Diseasemutation;Ichthyosis;Intermediatefilament;Keratin;Phosphoprotein;Polymorphism;Referenceproteome	49	2772	27	High	Master Protein	P35908	Keratin, type II cytoskeletal 2 epidermal OS=Homo sapiens OX=9606 GN=KRT2 PE=1 SV=2
28.1237964630127	26.8647060394287	29.0344619750977	28.8091468811035	28.1639099121094	28.2824211120605	28.5893154144287	29.2844791412354	27.6235160827637	28.6769580841064	28.5347347259521	28.4534568786621	28.4110355377197	29.2045230865479	27.9748783111572	28.7276401519775	28.0429267883301	28.6630191802979	15	Met-loss+Acetyl [N-Term]	cell death;cell organization and biogenesis;metabolic process;response to stimulus;transport	cytoplasm;cytosol;extracellular;mitochondrion;nucleus;organelle lumen	catalytic activity;metal ion binding;nucleotide binding;protein binding;RNA binding	Biosynthesis of amino acids;Carbon metabolism;Central carbon metabolism in cancer;Glucagon signaling pathway;Glycolysis / Gluconeogenesis;Metabolic pathways;Purine metabolism;Pyruvate metabolism;Type II diabetes mellitus;Viral carcinogenesis	Amino Acid metabolism;Glycolysis and Gluconeogenesis;Photodynamic therapy-induced HIF-1 survival signaling	adenyl nucleotide binding;adenyl ribonucleotide binding;alkali metal ion binding;antigen binding;ATP binding;binding;catalytic activity;cation binding;ion binding;kinase activity;magnesium ion binding;metal ion binding;MHC class II protein complex binding;MHC protein complex binding;nucleotide binding;phosphotransferase activity, alcohol group as acceptor;potassium ion binding;purine nucleotide b…	alcohol metabolic process;carbohydrate metabolic process;cell death;cellular metabolic process;cellular process;death;metabolic process;primary metabolic process;small molecule metabolic process	cell part;cell projection;cilium;cytoplasm;cytosol;extracellular matrix;extracellular organelle;intracellular membrane-bounded organelle;intracellular organelle;membrane;mitochondrion;nucleus;organelle;plasma membrane;vesicle	Carbon fixation in photosynthetic organisms;Glycolysis / Gluconeogenesis;Purine metabolism;Pyruvate metabolism;Type II diabetes mellitus	3D-structure;Acetylation;Allostericenzyme;Alternativesplicing;ATP-binding;Completeproteome;Cytoplasm;Directproteinsequencing;Glycolysis;Hydroxylation;Kinase;Magnesium;Metal-binding;Nucleotide-binding;Nucleus;Phosphoprotein;Polymorphism;Potassium;Pyruvate;Referenceproteome;Transferase;Ublconjugation	45	1074	45	High	Master Protein	P14618	Pyruvate kinase PKM OS=Homo sapiens OX=9606 GN=PKM PE=1 SV=4
32.1921463012695	32.0795936584473	32.2041091918945	32.494930267334	32.3079032897949	32.6640434265137	31.0041561126709	31.1042976379395	31.8697147369385	32.6635398864746	32.3028755187988	32.507698059082	32.5421295166016	31.8400955200195	32.2804641723633	32.1220283508301	31.8566265106201	32.5609931945801	14;CHR_HSCHR14_3_CTG1		cell organization and biogenesis;cellular component movement;defense response;metabolic process;regulation of biological process;response to stimulus;transport	extracellular;membrane	protein binding		Inflammatory Response Pathway	antigen binding;binding	biological regulation;cellular component organization;cellular membrane organization;cellular metabolic process;cellular process;endocytosis;establishment of localization;homeostatic process;immune system process;macromolecule metabolic process;macromolecule modification;membrane invagination;membrane organization;metabolic process;multicellular organismal process;multi-organism process;primary m…	extracellular organelle;extracellular region;extracellular space;immunoglobulin complex;macromolecular complex;organelle;protein complex;vesicle		3D-structure;Chromophore;Chromosomalrearrangement;Completeproteome;Directproteinsequencing;Disulfidebond;Glycoprotein;ImmunoglobulinCregion;Immunoglobulindomain;Polymorphism;Referenceproteome;Repeat	30	2909	19	High	Master Protein	P01876	Immunoglobulin heavy constant alpha 1 OS=Homo sapiens OX=9606 GN=IGHA1 PE=1 SV=2
29.7382526397705	27.8757820129395	29.7213497161865	29.9766521453857	29.7637176513672	29.41282081604	29.6768493652344	30.2811412811279	29.031982421875	29.8916244506836	29.4218311309814	29.7264671325684	28.9443187713623	30.1968593597412	29.3353576660156	30.4484977722168	28.4113140106201	29.6544933319092	1		cell differentiation;cell organization and biogenesis;regulation of biological process;response to stimulus	cytoplasm;cytosol;extracellular;membrane;mitochondrion;nucleus	enzyme regulator activity;protein binding	Aldosterone-regulated sodium reabsorption;Cell cycle;p53 signaling pathway	Calcium Regulation in the Cardiac Cell;DNA Damage Response;miRNA Regulation of DNA Damage Response;Myometrial Relaxation and Contraction Pathways	enzyme inhibitor activity;enzyme regulator activity;kinase inhibitor activity;kinase regulator activity;protein kinase C inhibitor activity;protein kinase inhibitor activity;protein kinase regulator activity;protein serine/threonine kinase inhibitor activity	anatomical structure development;biological regulation;biosynthetic process;cell death;cell development;cellular component organization;cellular metabolic process;cellular nitrogen compound metabolic process;cellular process;death;developmental process;macromolecule metabolic process;membrane organization;metabolic process;mitochondrion organization;nitrogen compound metabolic process;nucleobase-…	cell part;cytoplasm;cytosol;extracellular organelle;extracellular space;intracellular membrane-bounded organelle;intracellular organelle;membrane;nucleus;organelle;vesicle	Aldosterone-regulated sodium reabsorption;Cell cycle;p53 signaling pathway	3D-structure;Alternativesplicing;Completeproteome;Cytoplasm;Directproteinsequencing;Nucleus;Phosphoprotein;Polymorphism;Referenceproteome;Secreted;Ublconjugation	33	1511	30	High	Master Protein	P31947	14-3-3 protein sigma OS=Homo sapiens OX=9606 GN=SFN PE=1 SV=1
28.0053768157959	29.2421855926514	27.6815528869629	28.4656524658203	27.9496479034424	27.5638465881348	27.9100379943848	28.4534358978271	28.2951889038086	27.8248825073242	28.2040824890137	28.9192810058594	28.0569190979004	28.5159149169922	27.9801368713379	28.4622554779053	27.3345184326172	28.7231616973877	13		cell differentiation;regulation of biological process;response to stimulus	cytoplasm;cytoskeleton	metal ion binding;protein binding			binding;cation binding;ion binding;metal ion binding;transition metal ion binding;zinc ion binding	anatomical structure development;cell differentiation;cellular process;developmental process;embryo development	cell part;cytoplasm;cytoskeleton;extracellular organelle;intracellular non-membrane-bounded organelle;intracellular organelle;organelle;vesicle		Acetylation;Alternativesplicing;Completeproteome;Cytoplasm;Directproteinsequencing;LIMdomain;Membrane;Metal-binding;Polymorphism;Referenceproteome;Repeat;Zinc	56	915	6	High	Master Protein	O95171-2	Isoform 2 of Sciellin OS=Homo sapiens OX=9606 GN=SCEL
23.7446098327637	23.3414878845215	24.9850444793701	24.7327976226807	25.3805961608887	24.5645141601563	20.804126739502	25.5758838653564	23.434663772583	23.7649440765381	24.5499858856201	24.1923885345459	24.0580253601074	24.4539375305176	23.2872428894043	24.8616180419922	24.2615547180176	24.4482955932617	13		cell differentiation;regulation of biological process;response to stimulus	cytoplasm;cytoskeleton	metal ion binding;protein binding			binding;cation binding;ion binding;metal ion binding;transition metal ion binding;zinc ion binding	anatomical structure development;cell differentiation;cellular process;developmental process;embryo development	cell part;cytoplasm;cytoskeleton;extracellular organelle;intracellular non-membrane-bounded organelle;intracellular organelle;organelle;vesicle		Acetylation;Alternativesplicing;Completeproteome;Cytoplasm;Directproteinsequencing;LIMdomain;Membrane;Metal-binding;Polymorphism;Referenceproteome;Repeat;Zinc	55	852	5	High	Master Protein	O95171-3	Isoform 3 of Sciellin OS=Homo sapiens OX=9606 GN=SCEL
30.17942237854	30.840991973877	28.7587890625	29.8204078674316	30.4854679107666	30.8096542358398	29.7022094726563	29.4562892913818	31.5025959014893	30.2264003753662	30.6367511749268	29.8680953979492	30.52952003479	29.6725368499756	31.0730743408203	29.8125915527344	31.0392208099365	30.7485847473145	7		metabolic process;regulation of biological process;response to stimulus;transport	extracellular;membrane;nucleus	catalytic activity;protein binding;transporter activity			antigen binding;binding;catalytic activity;glycoprotein binding;hydrolase activity;hydrolase activity, acting on ester bonds;macromolecule transmembrane transporter activity;nuclease activity;peptide antigen binding;peptide binding;protein binding;protein transmembrane transporter activity;protein transporter activity;ribonuclease activity;substrate-specific transmembrane transporter activity;sub…	biological adhesion;biological regulation;cell adhesion;cellular process;detection of stimulus;establishment of localization;homeostatic process;immune system process;protein transport;response to chemical stimulus;response to stimulus;transmembrane transport;transport	cell part;extracellular organelle;extracellular region;extracellular space;intracellular membrane-bounded organelle;intracellular organelle;macromolecular complex;membrane;MHC protein complex;nucleus;organelle;plasma membrane;protein complex;vesicle		3D-structure;Completeproteome;Directproteinsequencing;Disulfidebond;Glycoprotein;Pyrrolidonecarboxylicacid;Referenceproteome;Secreted;Signal	36	1553	36	High	Master Protein	P25311	Zinc-alpha-2-glycoprotein OS=Homo sapiens OX=9606 GN=AZGP1 PE=1 SV=2
26.3541851043701	23.9113521575928	26.5869903564453	26.8558769226074	25.5924243927002	26.2176551818848	25.4597702026367	27.2994403839111	25.3532028198242	26.1324024200439	26.2129249572754	26.1614208221436	25.628002166748	27.2016372680664	26.185079574585	26.5364837646484	25.1056079864502	26.6465358734131	8		cell organization and biogenesis	cytoplasm;cytoskeleton;cytosol;membrane	protein binding;RNA binding;structural molecule activity			ankyrin binding;binding;cytoskeletal protein binding;protein binding;structural constituent of muscle;structural molecule activity	cell death;cell junction organization;cellular component assembly;cellular component disassembly;cellular component organization;cellular process;death;extracellular matrix organization;extracellular structure organization	cell part;cytoplasm;cytoskeleton;cytosol;extracellular organelle;intracellular non-membrane-bounded organelle;intracellular organelle;membrane;organelle;plasma membrane;vesicle		3D-structure;Acetylation;Actin-binding;Alternativesplicing;Celljunction;Coiledcoil;Completeproteome;Cytoplasm;Cytoskeleton;Directproteinsequencing;Diseasemutation;Epidermolysisbullosa;Limb-girdlemusculardystrophy;Phosphoprotein;Polymorphism;Referenceproteome;Repeat	87	508	82	High	Master Protein	Q15149	Plectin OS=Homo sapiens OX=9606 GN=PLEC PE=1 SV=3
28.9207611083984	27.9835586547852	29.4480018615723	29.5289649963379	29.1524753570557	28.246883392334	28.890115737915	29.6372699737549	27.9505577087402	29.4603366851807	28.8193473815918	28.9031085968018	28.3694648742676	29.5351276397705	28.3891353607178	29.4039726257324	28.4845085144043	28.8915500640869	16	Met-loss [N-Term]	cell organization and biogenesis;cellular homeostasis;metabolic process;regulation of biological process;transport	cytoplasm;cytoskeleton;cytosol;extracellular;membrane;nucleus;organelle lumen	catalytic activity;protein binding;RNA binding	Biosynthesis of amino acids;Carbon metabolism;Fructose and mannose metabolism;Glycolysis / Gluconeogenesis;HIF-1 signaling pathway;Metabolic pathways;Pentose phosphate pathway	Glycolysis and Gluconeogenesis;Sudden Infant Death Syndrome (SIDS) Susceptibility Pathways	actin binding;aldehyde-lyase activity;binding;carbohydrate binding;carbon-carbon lyase activity;catalytic activity;cytoskeletal protein binding;fructose binding;fructose-bisphosphate aldolase activity;identical protein binding;lyase activity;monosaccharide binding;protein binding;sugar binding;tubulin binding	alcohol metabolic process;biological regulation;biosynthetic process;carbohydrate metabolic process;catabolic process;cell activation;cellular component assembly;cellular component organization;cellular homeostasis;cellular metabolic process;cellular nitrogen compound metabolic process;cellular process;coagulation;cytoskeleton organization;establishment of localization;exocytosis;generation of pr…	cell part;cytoskeleton;cytosol;extracellular organelle;extracellular region;extracellular space;intracellular membrane-bounded organelle;intracellular non-membrane-bounded organelle;intracellular organelle;membrane;nucleus;organelle;vesicle	Carbon fixation in photosynthetic organisms;Fructose and mannose metabolism;Glycolysis / Gluconeogenesis;Pentose phosphate pathway	3D-structure;Acetylation;Alternativesplicing;Completeproteome;Cytoplasm;Directproteinsequencing;Diseasemutation;Glycogenstoragedisease;Glycolysis;Hereditaryhemolyticanemia;Lyase;Phosphoprotein;Polymorphism;Referenceproteome;Schiffbase	40	1177	33	High	Master Protein	P04075	Fructose-bisphosphate aldolase A OS=Homo sapiens OX=9606 GN=ALDOA PE=1 SV=2
26.7705211639404	25.1768035888672	26.8816337585449	26.6158866882324	26.4613399505615	26.2628116607666	26.8617687225342	27.1443786621094	26.5296535491943	26.4987545013428	26.728443145752	26.8926868438721	26.9483222961426	27.2644863128662	25.8668518066406	26.8099746704102	26.7958431243896	27.0389442443848	X		cell organization and biogenesis;cellular component movement;metabolic process;regulation of biological process;response to stimulus;transport	cytoplasm;cytoskeleton;cytosol;extracellular;membrane;nucleus	protein binding;RNA binding;signal transducer activity	Focal adhesion;MAPK signaling pathway;Proteoglycans in cancer;Salmonella infection	Androgen receptor signaling pathway;Focal Adhesion;Hypothesized Pathways in Pathogenesis of Cardiovascular Disease;IL-4 Signaling Pathway;MAPK Signaling Pathway;Prolactin Signaling Pathway	actin binding;actin filament binding;binding;cytoskeletal protein binding;enzyme binding;Fc-gamma receptor I complex binding;glycoprotein binding;GTPase binding;identical protein binding;immunoglobulin receptor binding;molecular transducer activity;protein binding;protein dimerization activity;protein homodimerization activity;Rac GTPase binding;Ral GTPase binding;Ras GTPase binding;receptor bind…	anatomical structure formation involved in morphogenesis;anatomical structure morphogenesis;biological adhesion;biological regulation;biosynthetic process;cell activation;cell adhesion;cell junction organization;cell morphogenesis;cellular component assembly;cellular component morphogenesis;cellular component organization;cellular localization;cellular membrane organization;cellular metabolic pro…	cell body;cell part;cytoplasm;cytoskeleton;cytosol;extracellular organelle;extracellular region;intracellular membrane-bounded organelle;intracellular non-membrane-bounded organelle;intracellular organelle;macromolecular complex;membrane;neuronal cell body;nucleus;organelle;plasma membrane;protein complex;vesicle	Focal adhesion;MAPK signaling pathway	3D-structure;Acetylation;Actin-binding;Alternativesplicing;Ciliumbiogenesis/degradation;Completeproteome;Cytoplasm;Cytoskeleton;Directproteinsequencing;Diseasemutation;Isopeptidebond;Phosphoprotein;Polymorphism;Referenceproteome;Repeat;Ublconjugation	70	595	68	High	Master Protein	P21333	Filamin-A OS=Homo sapiens OX=9606 GN=FLNA PE=1 SV=4
30.3186912536621	29.8620929718018	33.6740264892578	28.3439922332764	25.4188060760498	27.7379398345947	27.4510231018066	27.9357223510742	28.7101249694824	25.615608215332	27.6127681732178	27.5801048278809	30.6689643859863	27.6371650695801	27.6266670227051	25.6347675323486	26.6858081817627	30.4099903106689	11	Met-loss [N-Term]	cell organization and biogenesis;coagulation;metabolic process;regulation of biological process;response to stimulus;transport	cytosol;extracellular;organelle lumen	antioxidant activity;catalytic activity;metal ion binding;protein binding;transporter activity	African trypanosomiasis;Malaria	Folate Metabolism;Selenium Micronutrient Network;Vitamin B12 Metabolism	binding;cation binding;heme binding;hemoglobin binding;ion binding;iron ion binding;metal ion binding;oxygen binding;oxygen transporter activity;protein binding;substrate-specific transporter activity;tetrapyrrole binding;transition metal ion binding;transporter activity	biological adhesion;biological regulation;catabolic process;cell adhesion;cellular component assembly;cellular component organization;cellular membrane organization;cellular metabolic process;cellular process;circulatory system process;coagulation;endocytosis;establishment of localization;gas transport;ion transport;macromolecular complex assembly;membrane invagination;membrane organization;metab…	cell part;cytosol;extracellular organelle;extracellular region;macromolecular complex;organelle;protein complex;vesicle	African trypanosomiasis;Malaria	3D-structure;Acetylation;Completeproteome;Congenitaldyserythropoieticanemia;Directproteinsequencing;Diseasemutation;Glycation;Glycoprotein;Heme;Hereditaryhemolyticanemia;Hypotensiveagent;Iron;Metal-binding;Oxygentransport;Phosphoprotein;Polymorphism;Pyruvate;Referenceproteome;S-nitrosylation;Transport;Vasoactive	26	876	18	High	Master Protein	P68871	Hemoglobin subunit beta OS=Homo sapiens OX=9606 GN=HBB PE=1 SV=2
30.7563629150391	29.3385620117188	33.4857139587402	28.3715324401855	25.9511756896973	27.3346004486084	26.4280815124512	27.996114730835	28.050573348999	24.7075595855713	26.7496681213379	27.0577526092529	29.9471588134766	27.7270183563232	27.0270595550537	25.753231048584	26.517541885376	30.0222129821777	16	Met-loss [N-Term];Met-loss+Acetyl [N-Term]	cell organization and biogenesis;metabolic process;regulation of biological process;response to stimulus;transport	cytosol;extracellular;membrane;organelle lumen	antioxidant activity;catalytic activity;metal ion binding;protein binding;transporter activity	African trypanosomiasis;Malaria	Effects of Nitric Oxide;Folate Metabolism;Selenium Micronutrient Network;Vitamin B12 Metabolism	binding;cation binding;heme binding;ion binding;iron ion binding;metal ion binding;oxygen binding;oxygen transporter activity;substrate-specific transporter activity;tetrapyrrole binding;transition metal ion binding;transporter activity	biological regulation;catabolic process;cellular component assembly;cellular component organization;cellular membrane organization;cellular metabolic process;cellular process;endocytosis;establishment of localization;gas transport;ion transport;macromolecular complex assembly;membrane invagination;membrane organization;metabolic process;protein complex assembly;response to chemical stimulus;respo…	cell part;cytosol;extracellular organelle;extracellular region;macromolecular complex;membrane;organelle;protein complex;ribonucleoprotein complex;small ribosomal subunit;vesicle	African trypanosomiasis;Malaria	3D-structure;Acetylation;Completeproteome;Directproteinsequencing;Diseasemutation;Glycation;Glycoprotein;Heme;Hereditaryhemolyticanemia;Iron;Metal-binding;Oxygentransport;Phosphoprotein;Polymorphism;Referenceproteome;Transport	19	890	19	High	Master Protein	P69905	Hemoglobin subunit alpha OS=Homo sapiens OX=9606 GN=HBA1 PE=1 SV=2
27.8341255187988	27.7811298370361	27.683069229126	27.9724941253662	27.9679260253906	28.1153907775879	27.803560256958	28.2569484710693	27.7199172973633	27.4014377593994	28.0381965637207	28.2231178283691	27.8645858764648	28.1365699768066	27.6658248901367	27.7781143188477	28.0026531219482	28.2925300598145	11	Met-loss+Acetyl [N-Term]	cell communication;cell organization and biogenesis;metabolic process;regulation of biological process;response to stimulus;transport	cytoplasm;cytosol;endosome;extracellular;membrane;nucleus;organelle lumen;spliceosomal complex	catalytic activity;nucleotide binding;protein binding;RNA binding	Antigen processing and presentation;Endocytosis;Epstein-Barr virus infection;Estrogen signaling pathway;Influenza A;Legionellosis;Longevity regulating pathway - multiple species;MAPK signaling pathway;Measles;Protein processing in endoplasmic reticulum;Spliceosome;Toxoplasmosis	Exercise-induced Circadian Regulation;MAPK Signaling Pathway;Parkin-Ubiquitin Proteasomal System pathway	adenyl nucleotide binding;adenyl ribonucleotide binding;antigen binding;ATP binding;ATPase activity;ATPase activity, coupled;binding;C3HC4-type RING finger domain binding;catalytic activity;enzyme binding;G-protein-coupled receptor binding;heat shock protein binding;hydrolase activity;hydrolase activity, acting on acid anhydrides;hydrolase activity, acting on acid anhydrides, in phosphorus-contai…	biological regulation;biosynthetic process;cell communication;cell-cell signaling;cellular component disassembly;cellular component organization;cellular metabolic process;cellular nitrogen compound metabolic process;cellular process;establishment of localization;Golgi vesicle transport;locomotion;macromolecule metabolic process;membrane organization;metabolic process;mRNA metabolic process;mRNA …	cell part;cytoplasmic membrane-bounded vesicle;cytosol;extracellular organelle;extracellular space;intracellular;intracellular membrane-bounded organelle;intracellular non-membrane-bounded organelle;intracellular organelle;macromolecular complex;membrane;nucleolus;nucleoplasm;nucleus;organelle;plasma membrane;protein complex;ribonucleoprotein complex;spliceosomal complex;vesicle	Antigen processing and presentation;Endocytosis;MAPK signaling pathway;Measles;Protein processing in endoplasmic reticulum;Spliceosome;Toxoplasmosis	3D-structure;Acetylation;Alternativesplicing;ATP-binding;Cellmembrane;Chaperone;Completeproteome;Cytoplasm;Directproteinsequencing;Host-virusinteraction;Membrane;Methylation;mRNAprocessing;mRNAsplicing;Nucleotide-binding;Nucleus;Phosphoprotein;Polymorphism;Referenceproteome;Repressor;Spliceosome;Stressresponse;Transcription;Transcriptionregulation;Ublconjugation	45	886	32	High	Master Protein	P11142	Heat shock cognate 71 kDa protein OS=Homo sapiens OX=9606 GN=HSPA8 PE=1 SV=1
27.7065658569336	27.1944751739502	27.3020038604736	27.6587314605713	27.9647979736328	28.3092403411865	28.0065402984619	28.3476142883301	28.7629737854004	27.6624908447266	27.7855167388916	28.3821601867676	27.7801551818848	28.2149105072021	27.81689453125	27.6413631439209	28.149263381958	28.2174282073975	6;CHR_HSCHR6_MHC_APD_CTG1;CHR_HSCHR6_MHC_COX_CTG1;CHR_HSCHR6_MHC_DBB_CTG1;CHR_HSCHR6_MHC_QBL_CTG1		cell organization and biogenesis;metabolic process;regulation of biological process;response to stimulus;transport	cytoplasm;cytoskeleton;cytosol;endoplasmic reticulum;extracellular;mitochondrion;nucleus	catalytic activity;nucleotide binding;protein binding;receptor activity;RNA binding	Antigen processing and presentation;Endocytosis;Epstein-Barr virus infection;Estrogen signaling pathway;Influenza A;Legionellosis;Longevity regulating pathway - multiple species;MAPK signaling pathway;Measles;Prion diseases;Protein processing in endoplasmic reticulum;Spliceosome;Toxoplasmosis	Apoptosis Modulation and Signaling;Apoptosis Modulation by HSP70;MAPK Signaling Pathway;NRF2 pathway;Parkin-Ubiquitin Proteasomal System pathway;VEGFA-VEGFR2 Signaling Pathway					Acetylation;ATP-binding;Chaperone;Completeproteome;Cytoplasm;Directproteinsequencing;Hostcellreceptorforvirusentry;Methylation;Nucleotide-binding;Phosphoprotein;Polymorphism;Receptor;Referenceproteome;Stressresponse	44	908	40	High	Master Protein	P0DMV9	Heat shock 70 kDa protein 1B OS=Homo sapiens OX=9606 GN=HSPA1B PE=1 SV=1
26.3708248138428	24.2452812194824	27.7731761932373	26.9383659362793	27.6757698059082	26.4389820098877	25.2264194488525	28.194787979126	25.1124591827393	26.6660594940186	25.9381675720215	26.346134185791	25.07177734375	27.7883453369141	25.7205123901367	27.6540775299072	25.9548168182373	26.7127075195313	19			extracellular						cell part;cytoplasm;extracellular organelle;organelle;vesicle		Alternativesplicing;Completeproteome;Polymorphism;Referenceproteome;Secreted;Signal	38	363	22	High	Master Protein	Q6UWP8	Suprabasin OS=Homo sapiens OX=9606 GN=SBSN PE=1 SV=2
27.0443477630615	26.9661903381348	27.2506217956543	27.2740993499756	27.5381336212158	27.6840744018555	27.5593090057373	27.941577911377	26.9133796691895	27.2650947570801	27.5343360900879	27.4983825683594	27.2280387878418	27.797758102417	27.3803787231445	27.3445529937744	27.64577293396	27.7609786987305	9		cell communication;cell death;cell differentiation;cell organization and biogenesis;metabolic process;regulation of biological process;response to stimulus;transport	cell surface;cytoplasm;endoplasmic reticulum;membrane;mitochondrion;nucleus;organelle lumen	catalytic activity;metal ion binding;nucleotide binding;protein binding	Antigen processing and presentation;Prion diseases;Protein export;Protein processing in endoplasmic reticulum;Thyroid hormone synthesis	Apoptosis-related network due to altered Notch3 in ovarian cancer;MAPK Signaling Pathway;Parkin-Ubiquitin Proteasomal System pathway;Photodynamic therapy-induced unfolded protein response	adenyl nucleotide binding;adenyl ribonucleotide binding;ATP binding;ATPase activity;binding;calcium ion binding;catalytic activity;cation binding;chaperone binding;enzyme binding;glycoprotein binding;hydrolase activity;hydrolase activity, acting on acid anhydrides;hydrolase activity, acting on acid anhydrides, in phosphorus-containing anhydrides;ion binding;metal ion binding;misfolded protein bin…	anatomical structure development;biological regulation;catabolic process;cell activation;cell communication;cellular metabolic process;cellular process;coagulation;developmental process;establishment of localization;exocytosis;macromolecule metabolic process;metabolic process;multicellular organismal process;primary metabolic process;protein folding;protein metabolic process;proteolysis;proteolys…	cell part;cell surface;cytoplasmic membrane-bounded vesicle;endoplasmic reticulum;extracellular organelle;intracellular membrane-bounded organelle;intracellular organelle;macromolecular complex;membrane;midbody;mitochondrion;nucleus;organelle;plasma membrane;protein complex;vesicle	Prion diseases;Protein export;Protein processing in endoplasmic reticulum	3D-structure;Acetylation;ATP-binding;Completeproteome;Cytoplasm;Directproteinsequencing;Endoplasmicreticulum;Methylation;Nitration;Nucleotide-binding;Phosphoprotein;Polymorphism;Referenceproteome;Signal	46	997	44	High	Master Protein	P11021	Endoplasmic reticulum chaperone BiP OS=Homo sapiens OX=9606 GN=HSPA5 PE=1 SV=2
27.8219203948975	27.3627452850342	28.0982284545898	28.5192642211914	27.9900455474854	27.769811630249	28.3214473724365	28.62819480896	27.1553421020508	28.159875869751	28.1440963745117	27.5561046600342	27.9729499816895	28.6154823303223	27.2002544403076	27.9084796905518	28.0707397460938	27.985631942749	X	Met-loss+Acetyl [N-Term]	cell differentiation;metabolic process;regulation of biological process;response to stimulus	cytoplasm;cytosol;membrane	catalytic activity;nucleotide binding;protein binding	Biosynthesis of amino acids;Carbon metabolism;Glycolysis / Gluconeogenesis;HIF-1 signaling pathway;Metabolic pathways	Cori Cycle;Glycolysis and Gluconeogenesis;Photodynamic therapy-induced HIF-1 survival signaling	adenyl nucleotide binding;adenyl ribonucleotide binding;ATP binding;binding;catalytic activity;kinase activity;nucleotide binding;phosphoglycerate kinase activity;phosphotransferase activity, carboxyl group as acceptor;purine nucleotide binding;purine ribonucleoside triphosphate binding;purine ribonucleotide binding;ribonucleotide binding;transferase activity;transferase activity, transferring ph…	alcohol metabolic process;biosynthetic process;carbohydrate metabolic process;cell differentiation;cellular metabolic process;cellular process;developmental process;metabolic process;phosphorus metabolic process;primary metabolic process;small molecule metabolic process	cell part;cytosol;extracellular organelle;membrane;organelle;vesicle	Carbon fixation in photosynthetic organisms;Glycolysis / Gluconeogenesis	3D-structure;Acetylation;Alternativesplicing;ATP-binding;Completeproteome;Cytoplasm;Directproteinsequencing;Diseasemutation;Glycolysis;Hereditaryhemolyticanemia;Kinase;Nucleotide-binding;Phosphoprotein;Polymorphism;Referenceproteome;Transferase	43	911	43	High	Master Protein	P00558	Phosphoglycerate kinase 1 OS=Homo sapiens OX=9606 GN=PGK1 PE=1 SV=3
28.2087783813477	26.9036960601807	28.226188659668	28.0160274505615	27.650691986084	26.345495223999	26.4505500793457	28.5555362701416	27.1840763092041	28.5643997192383	27.5570869445801	27.1275501251221	27.3113098144531	28.8448696136475	27.0658588409424	28.3202648162842	27.4739017486572	27.4116020202637	9	Met-loss [N-Term]	cell death;cell organization and biogenesis;metabolic process;regulation of biological process;response to stimulus;transport	cytoplasm;cytoskeleton;cytosol;extracellular;membrane;nucleus;organelle lumen	metal ion binding;protein binding		Regulation of Actin Cytoskeleton;Senescence and Autophagy in Cancer	actin binding;binding;calcium ion binding;cation binding;cytoskeletal protein binding;ion binding;metal ion binding;myosin binding;myosin II binding;protein binding;protein domain specific binding	aging;anatomical structure development;anatomical structure morphogenesis;biological regulation;cell death;cell development;cellular component assembly;cellular component disassembly;cellular component morphogenesis;cellular component organization;cellular macromolecular complex assembly;cellular membrane organization;cellular process;cytoskeleton organization;death;developmental process;growth;m…	cell part;cell projection;cytoplasm;cytoskeleton;cytosol;extracellular organelle;extracellular region;extracellular space;intracellular non-membrane-bounded organelle;intracellular organelle;macromolecular complex;membrane;organelle;plasma membrane;protein complex;vesicle	Fc gamma R-mediated phagocytosis;Regulation of actin cytoskeleton	3D-structure;Acetylation;Actin-binding;Actincapping;Alternativeinitiation;Alternativesplicing;Amyloid;Amyloidosis;Calcium;Ciliumbiogenesis/degradation;Completeproteome;Cornealdystrophy;Cytoplasm;Cytoskeleton;Directproteinsequencing;Diseasemutation;Disulfidebond;Metal-binding;Phosphoprotein;Polymorphism;Referenceproteome;Repeat;Secreted;Signal	42	685	2	High	Master Protein	P06396-2	Isoform 2 of Gelsolin OS=Homo sapiens OX=9606 GN=GSN
28.0516414642334	27.3862609863281	27.7794876098633	28.3867969512939	28.0938720703125	28.1037693023682	28.1091709136963	28.3525524139404	27.8113021850586	27.9546604156494	28.4291172027588	28.6443328857422	27.9514770507813	28.1499042510986	27.6028575897217	28.131498336792	27.9842357635498	28.2619094848633	17	Acetyl [N-Term]	cell death;cell organization and biogenesis;cellular component movement;regulation of biological process;response to stimulus;transport	cytoplasm;cytoskeleton;cytosol;extracellular;membrane;nucleus;organelle lumen	protein binding;signal transducer activity;structural molecule activity	Acute myeloid leukemia;Arrhythmogenic right ventricular cardiomyopathy (ARVC);Pathways in cancer;Transcriptional misregulation in cancer	Arrhythmogenic Right Ventricular Cardiomyopathy;Corticotropin-releasing hormone signaling pathway;Ectoderm Differentiation	alpha-catenin binding;binding;cadherin binding;cell adhesion molecule binding;enzyme binding;identical protein binding;molecular transducer activity;phosphatase binding;protein binding;protein binding transcription factor activity;protein dimerization activity;protein homodimerization activity;protein phosphatase binding;signal transducer activity;structural constituent of cell wall;structural mo…	anatomical structure development;biological adhesion;biological regulation;cell adhesion;cell junction organization;cell motility;cellular component assembly;cellular component movement;cellular component organization;cellular process;cytoskeleton organization;detection of stimulus;developmental process;establishment of localization;locomotion;macromolecular complex assembly;organelle organizatio…	cell part;cytoplasm;cytoskeleton;cytosol;extracellular organelle;intracellular membrane-bounded organelle;intracellular non-membrane-bounded organelle;intracellular organelle;macromolecular complex;membrane;nucleus;organelle;plasma membrane;protein complex;vesicle	Acute myeloid leukemia;Arrhythmogenic right ventricular cardiomyopathy (ARVC);Pathways in cancer	3D-structure;Acetylation;Cardiomyopathy;Celladhesion;Celljunction;Completeproteome;Cytoplasm;Cytoskeleton;Directproteinsequencing;Diseasemutation;Glycoprotein;Membrane;Palmoplantarkeratoderma;Phosphoprotein;Polymorphism;Referenceproteome;Repeat	37	1004	34	High	Master Protein	P14923	Junction plakoglobin OS=Homo sapiens OX=9606 GN=JUP PE=1 SV=3
26.7631301879883	25.6275768280029	26.4793148040771	26.7483806610107	27.0781917572021	26.5261135101318	26.6030502319336	27.0256233215332	25.6924266815186	27.1463775634766	26.7377910614014	26.7979049682617	26.407886505127	27.1407470703125	26.429069519043	26.5586776733398	26.6926116943359	26.8943519592285	9	Met-loss+Acetyl [N-Term]	cell communication;cell organization and biogenesis;metabolic process;regulation of biological process;response to stimulus;transport	cytoplasm;cytosol;endoplasmic reticulum;extracellular;membrane;nucleus;organelle lumen;proteasome	catalytic activity;enzyme regulator activity;nucleotide binding;protein binding;RNA binding	Legionellosis;Protein processing in endoplasmic reticulum		adenyl nucleotide binding;adenyl ribonucleotide binding;ADP binding;ATP binding;ATPase activity;binding;catalytic activity;enzyme activator activity;enzyme binding;enzyme regulator activity;hydrolase activity;hydrolase activity, acting on acid anhydrides;hydrolase activity, acting on acid anhydrides, in phosphorus-containing anhydrides;lipid binding;nucleoside-triphosphatase activity;nucleotide b…	biological regulation;biosynthetic process;carbohydrate metabolic process;catabolic process;cellular component assembly;cellular component organization;cellular metabolic process;cellular nitrogen compound metabolic process;cellular process;DNA metabolic process;DNA repair;establishment of localization;Golgi vesicle transport;macromolecular complex assembly;macromolecule metabolic process;macromo…	cell part;cytoplasm;cytosol;endoplasmic reticulum;extracellular organelle;intracellular membrane-bounded organelle;intracellular organelle;lipid particle;macromolecular complex;membrane;nucleoplasm;nucleus;organelle;proteasome complex;protein complex;ubiquitin ligase complex;vesicle	Protein processing in endoplasmic reticulum	3D-structure;Acetylation;Amyotrophiclateralsclerosis;ATP-binding;Completeproteome;Cytoplasm;Directproteinsequencing;Diseasemutation;DNAdamage;DNArepair;Endoplasmicreticulum;Hydrolase;Lipid-binding;Methylation;Neurodegeneration;Nucleotide-binding;Nucleus;Phosphoprotein;Referenceproteome;Transport;Ublconjugation;Ublconjugationpathway	51	685	51	High	Master Protein	P55072	Transitional endoplasmic reticulum ATPase OS=Homo sapiens OX=9606 GN=VCP PE=1 SV=4
28.2699432373047	27.1595935821533	29.3433227539063	27.5037498474121	27.9647979736328	27.4495296478271	28.0829448699951	27.70924949646	26.6467990875244	27.8774738311768	28.1040859222412	28.1454792022705	27.4390335083008	28.3442897796631	27.7284317016602	27.4891166687012	27.5201168060303	27.9926643371582	12		regulation of biological process	extracellular	enzyme regulator activity			endopeptidase inhibitor activity;endopeptidase regulator activity;enzyme inhibitor activity;enzyme regulator activity;peptidase inhibitor activity;peptidase regulator activity;serine-type endopeptidase inhibitor activity	biological regulation	extracellular organelle;extracellular space;organelle;vesicle		Alternativesplicing;Baitregion;Completeproteome;Disulfidebond;Glycoprotein;Polymorphism;Proteaseinhibitor;Referenceproteome;Secreted;Serineproteaseinhibitor;Signal;Thioesterbond	45	890	45	High	Master Protein	A8K2U0	Alpha-2-macroglobulin-like protein 1 OS=Homo sapiens OX=9606 GN=A2ML1 PE=1 SV=3
25.7994327545166	25.767126083374	27.3155193328857	26.233678817749	25.5780277252197	25.4313373565674	25.851734161377	26.1194095611572	25.4804668426514	25.2298049926758	26.4055423736572	26.4438343048096	25.1682777404785	26.0231456756592	25.6179008483887	25.4893112182617	25.1329784393311	26.3374328613281	19	Met-loss+Acetyl [N-Term]	cell organization and biogenesis;cellular component movement;regulation of biological process;response to stimulus	cytoplasm;cytosol;membrane	catalytic activity;motor activity;nucleotide binding;protein binding	Regulation of actin cytoskeleton;Salmonella infection;Tight junction		actin-dependent ATPase activity;adenyl nucleotide binding;adenyl ribonucleotide binding;ATP binding;ATPase activity;ATPase activity, coupled;binding;catalytic activity;hydrolase activity;hydrolase activity, acting on acid anhydrides;hydrolase activity, acting on acid anhydrides, in phosphorus-containing anhydrides;microfilament motor activity;motor activity;nucleoside-triphosphatase activity;nucl…	anatomical structure development;anatomical structure morphogenesis;behavior;biological regulation;cellular component morphogenesis;cellular component movement;cellular component organization;cellular homeostasis;cellular ion homeostasis;cellular process;cytoskeleton organization;developmental process;homeostatic process;locomotion;metabolic process;mitochondrion organization;multicellular organi…	cell part;cell projection;cytosol;extracellular organelle;macromolecular complex;membrane;neuron projection;organelle;protein complex;site of polarized growth;vesicle	Tight junction;Viral myocarditis	3D-structure;Acetylation;Actin-binding;Alternativesplicing;ATP-binding;Calmodulin-binding;Cellshape;Coiledcoil;Completeproteome;Deafness;Directproteinsequencing;Diseasemutation;Motorprotein;Myosin;Neuropathy;Non-syndromicdeafness;Nucleotide-binding;Phosphoprotein;Polymorphism;Referenceproteome	57	611	52	High	Master Protein	Q7Z406	Myosin-14 OS=Homo sapiens OX=9606 GN=MYH14 PE=1 SV=2
28.8982543945313	28.9790954589844	30.232292175293	28.8986415863037	28.648078918457	29.4369659423828	28.8086109161377	30.0383949279785	29.610767364502	29.3478088378906	30.0567150115967	29.2797985076904	29.3697490692139	29.6299057006836	29.1102561950684	28.9381694793701	29.4315605163574	29.6833629608154													29	1110	15	High	Master Protein	P0DOX5	Immunoglobulin gamma-1 heavy chain OS=Homo sapiens OX=9606 PE=1 SV=2
30.039623260498	29.9982128143311	30.3777904510498	30.8239040374756	30.690788269043	30.3875160217285	30.3984813690186	31.0286731719971	30.0218048095703	30.4366512298584	30.7404861450195	30.6621608734131	30.1999073028564	30.9181804656982	30.3363170623779	31.0288162231445	29.9026775360107	30.6497173309326	7		cellular component movement;metabolic process;regulation of biological process;response to stimulus	cytoplasm;cytoskeleton;cytosol;membrane;nucleus;proteasome	enzyme regulator activity;protein binding;RNA binding	Amoebiasis;Epstein-Barr virus infection;MAPK signaling pathway;VEGF signaling pathway	Apoptosis-related network due to altered Notch3 in ovarian cancer;ATM Signaling Network in Development and Disease;Fas Ligand (FasL) pathway and Stress induction of Heat Shock Proteins (HSP) regulation;MAPK Signaling Pathway;p38 MAPK Signaling Pathway;VEGFA-VEGFR2 Signaling Pathway	binding;enzyme binding;enzyme inhibitor activity;enzyme regulator activity;identical protein binding;kinase binding;kinase inhibitor activity;kinase regulator activity;protein binding;protein kinase binding;protein kinase C binding;protein kinase C inhibitor activity;protein kinase inhibitor activity;protein kinase regulator activity;protein serine/threonine kinase inhibitor activity;small conjug…	biological adhesion;biological regulation;cell adhesion;cellular component movement;cellular process;homeostatic process;macromolecule metabolic process;metabolic process;multi-organism process;regulation of protein modification process;regulation of translation;response to biotic stimulus;response to chemical stimulus;response to stimulus;response to stress;signal transduction	cell part;cytoplasm;cytoskeleton;cytosol;extracellular organelle;extracellular space;intracellular membrane-bounded organelle;intracellular non-membrane-bounded organelle;intracellular organelle;macromolecular complex;membrane;nucleus;organelle;plasma membrane;proteasome complex;protein complex;vesicle	Amoebiasis;MAPK signaling pathway;VEGF signaling pathway	3D-structure;Acetylation;Chaperone;Charcot-Marie-Toothdisease;Completeproteome;Cytoplasm;Cytoskeleton;Directproteinsequencing;Diseasemutation;Neurodegeneration;Neuropathy;Nucleus;Phosphoprotein;Referenceproteome;Stressresponse	24	1444	24	High	Master Protein	P04792	Heat shock protein beta-1 OS=Homo sapiens OX=9606 GN=HSPB1 PE=1 SV=2
27.7483978271484	29.1141052246094	26.9000854492188	27.2130889892578	28.5435237884521	27.4807453155518	26.809850692749	27.883487701416	29.3629264831543	27.0000076293945	26.6973724365234	27.1636085510254	27.5797138214111	27.6757507324219	27.8124675750732	28.0266513824463	28.5250701904297	27.5359001159668	17		defense response;metabolic process;response to stimulus	cytoplasm;extracellular;membrane	antioxidant activity;catalytic activity;metal ion binding	Salivary secretion		binding;cation binding;heme binding;ion binding;iron ion binding;metal ion binding;tetrapyrrole binding;transition metal ion binding	catabolic process;cellular metabolic process;cellular process;detection of stimulus;metabolic process;multi-organism process;organic acid metabolic process;response to biotic stimulus;response to chemical stimulus;response to oxidative stress;response to stimulus;response to stress;small molecule metabolic process;sulfur compound metabolic process;xenobiotic metabolic process	cell part;cytoplasm;extracellular organelle;extracellular space;organelle;vesicle	Salivary secretion	Alternativesplicing;Calcium;Completeproteome;Disulfidebond;Glycoprotein;Heme;Hydrogenperoxide;Iron;Metal-binding;Oxidoreductase;Peroxidase;Phosphoprotein;Polymorphism;Referenceproteome;Secreted;Signal	46	725	46	High	Master Protein	P22079	Lactoperoxidase OS=Homo sapiens OX=9606 GN=LPO PE=1 SV=2
27.8437480926514	27.0226383209229	27.627513885498	28.6214752197266	27.7238388061523	27.7786407470703	28.1552295684814	28.3998184204102	27.6270294189453	28.1185970306396	28.2225894927979	28.3044624328613	27.8034114837646	28.5039615631104	28.0218715667725	28.0410213470459	27.8515377044678	28.2174434661865	12		development;metabolic process	cytosol;nucleus	catalytic activity;protein binding		Cori Cycle;Fatty Acid Beta Oxidation;Glycolysis and Gluconeogenesis	binding;catalytic activity;enzyme binding;intramolecular oxidoreductase activity;intramolecular oxidoreductase activity, interconverting aldoses and ketoses;isomerase activity;protein binding;triose-phosphate isomerase activity;ubiquitin protein ligase binding	alcohol metabolic process;biosynthetic process;carbohydrate metabolic process;catabolic process;cellular metabolic process;cellular nitrogen compound metabolic process;cellular process;cofactor metabolic process;developmental process;heterocycle metabolic process;metabolic process;multicellular organismal development;multicellular organismal process;nitrogen compound metabolic process;nucleobase-…	cell part;cytosol;extracellular organelle;extracellular space;intracellular membrane-bounded organelle;intracellular organelle;nucleus;organelle;vesicle	Carbon fixation in photosynthetic organisms;Fructose and mannose metabolism;Glycolysis / Gluconeogenesis;Inositol phosphate metabolism	3D-structure;Acetylation;Alternativepromoterusage;Alternativesplicing;Completeproteome;Directproteinsequencing;Diseasemutation;Gluconeogenesis;Glycolysis;Hereditaryhemolyticanemia;Isomerase;Nitration;Pentoseshunt;Phosphoprotein;Polymorphism;Referenceproteome	31	857	31	High	Master Protein	P60174-1	Isoform 2 of Triosephosphate isomerase OS=Homo sapiens OX=9606 GN=TPI1
26.7319355010986	25.1560955047607	27.7159252166748	25.7197723388672	25.3086471557617	25.8152256011963	25.0355644226074	27.2611904144287	26.2768630981445	26.9815769195557	26.4668464660645	26.6632385253906	26.5260734558105	26.9621620178223	25.6817760467529	26.3721485137939	26.2177200317383	26.7318172454834	19		cell organization and biogenesis;defense response;metabolic process;regulation of biological process;response to stimulus;transport	extracellular;membrane;organelle lumen	catalytic activity;enzyme regulator activity;protein binding	Chagas disease (American trypanosomiasis);Complement and coagulation cascades;Herpes simplex infection;Legionellosis;Leishmaniasis;Pertussis;Phagosome;Staphylococcus aureus infection;Systemic lupus erythematosus;Tuberculosis;Viral carcinogenesis	Allograft Rejection;Complement Activation;Complement and Coagulation Cascades;TYROBP Causal Network	binding;C5a anaphylatoxin chemotactic receptor binding;C5L2 anaphylatoxin chemotactic receptor binding;endopeptidase inhibitor activity;endopeptidase regulator activity;enzyme inhibitor activity;enzyme regulator activity;G-protein-coupled receptor binding;peptidase inhibitor activity;peptidase regulator activity;protein binding;receptor binding	biological regulation;cellular ketone metabolic process;cellular lipid metabolic process;cellular metabolic process;cellular process;immune system process;lipid metabolic process;macromolecule metabolic process;metabolic process;organic acid metabolic process;primary metabolic process;protein metabolic process;regulation of protein modification process;regulation of transport;response to stimulus…	cell part;extracellular organelle;extracellular region;extracellular space;membrane;organelle;plasma membrane;vesicle	Chagas disease (American trypanosomiasis);Complement and coagulation cascades;ko05152;Leishmaniasis;Phagosome;Staphylococcus aureus infection;Systemic lupus erythematosus	3D-structure;Age-relatedmaculardegeneration;Cleavageonpairofbasicresidues;Complementalternatepathway;Complementpathway;Completeproteome;Directproteinsequencing;Diseasemutation;Disulfidebond;Fattyacidmetabolism;Glycoprotein;Hemolyticuremicsyndrome;Immunity;Inflammatoryresponse;Innateimmunity;Lipidmetabolism;Phosphoprotein;Polymorphism;Referenceproteome;Secreted;Signal;Thioesterbond	48	421	48	High	Master Protein	P01024	Complement C3 OS=Homo sapiens OX=9606 GN=C3 PE=1 SV=2
29.9417190551758	29.9425144195557	29.3961734771729	30.8424110412598	31.195671081543	30.8254890441895	29.7831115722656	29.2070350646973	30.6654033660889	30.9838466644287	29.6358547210693	29.680419921875	29.836311340332	30.0075435638428	30.5938701629639	30.3539981842041	30.2726230621338	30.8731842041016	10		cell differentiation;defense response;development;metabolic process;regulation of biological process;response to stimulus;transport	cytoplasm;extracellular;membrane	DNA binding;protein binding;receptor activity;signal transducer activity	Salivary secretion		binding;calcium-dependent protein binding;cargo receptor activity;enzyme binding;molecular transducer activity;pattern recognition receptor activity;protein binding;receptor activity;scavenger receptor activity;signal transducer activity;signaling receptor activity;zymogen binding	biological regulation;cell differentiation;cell proliferation;cellular component organization;cellular membrane organization;cellular process;developmental process;endocytosis;establishment of localization;immune system process;membrane invagination;membrane organization;multi-organism process;protein transport;response to biotic stimulus;response to stimulus;response to stress;signal transductio…	cell part;cytoplasm;extracellular matrix;extracellular organelle;extracellular region;extracellular space;membrane;organelle;proteinaceous extracellular matrix;vesicle	Salivary secretion	Alternativesplicing;Antiviraldefense;Completeproteome;Developmentalprotein;Differentiation;Disulfidebond;Glycoprotein;Host-virusinteraction;Polymorphism;Proteintransport;Proto-oncogene;Referenceproteome;Repeat;Secreted;Signal;Transport;Tumorsuppressor	33	1282	33	High	Master Protein	Q9UGM3	Deleted in malignant brain tumors 1 protein OS=Homo sapiens OX=9606 GN=DMBT1 PE=1 SV=2
27.3780784606934	26.9950714111328	28.013557434082	27.4826850891113	27.8699722290039	27.7042655944824	28.6433048248291	28.2354354858398	27.1436214447021	27.4793014526367	27.6001300811768	27.9181270599365	27.7985420227051	28.1518898010254	27.4599208831787	27.8507976531982	27.5153770446777	27.4903659820557	9		cell organization and biogenesis;cellular component movement;defense response;regulation of biological process;response to stimulus;transport	cytoplasm;cytoskeleton;cytosol;extracellular;nucleus;organelle lumen	catalytic activity;nucleotide binding;protein binding;RNA binding;structural molecule activity	Gap junction;Pathogenic Escherichia coli infection;Phagosome	Parkin-Ubiquitin Proteasomal System pathway;Pathogenic Escherichia coli infection	binding;catalytic activity;double-stranded RNA binding;GTP binding;GTPase activity;guanyl nucleotide binding;guanyl ribonucleotide binding;hydrolase activity;hydrolase activity, acting on acid anhydrides;hydrolase activity, acting on acid anhydrides, in phosphorus-containing anhydrides;MHC class I protein binding;MHC protein binding;nucleic acid binding;nucleoside-triphosphatase activity;nucleoti…	biological regulation;cell cycle;cell killing;cellular component assembly;cellular component movement;cellular component organization;cellular macromolecular complex assembly;cellular metabolic process;cellular process;cytoskeleton organization;immune system process;macromolecular complex assembly;macromolecule metabolic process;metabolic process;mitotic cell cycle;organelle assembly;organelle or…	cell part;cytoskeleton;cytosol;extracellular organelle;intracellular membrane-bounded organelle;intracellular non-membrane-bounded organelle;intracellular organelle;macromolecular complex;nucleus;organelle;protein complex;vesicle	Gap junction;Pathogenic Escherichia coli infection;Phagosome	Acetylation;Completeproteome;Cytoplasm;Cytoskeleton;GTP-binding;Microtubule;Nucleotide-binding;Phosphoprotein;Referenceproteome	29	739	2	High	Master Protein	P68371	Tubulin beta-4B chain OS=Homo sapiens OX=9606 GN=TUBB4B PE=1 SV=1
27.4373054504395	26.8389301300049	27.8215503692627	27.2349243164063	26.7817859649658	25.5374031066895	26.2520503997803	27.3795757293701	27.4301166534424	27.3907222747803	27.1685371398926	25.867223739624	27.4717464447021	28.052152633667	26.4979515075684	27.5311508178711	27.3857097625732	26.8668632507324	10		cell differentiation;cell organization and biogenesis;cellular component movement;metabolic process;regulation of biological process;response to stimulus	cytoplasm;cytoskeleton;cytosol;membrane	protein binding;RNA binding;structural molecule activity	Epstein-Barr virus infection;MicroRNAs in cancer	Allograft Rejection;Apoptosis-related network due to altered Notch3 in ovarian cancer;Primary Focal Segmental Glomerulosclerosis FSGS;Spinal Cord Injury;Striated Muscle Contraction;T-Cell antigen Receptor (TCR) Signaling Pathway;TGF-B Signaling in Thyroid Cells for Epithelial-Mesenchymal Transition	binding;double-stranded RNA binding;glycoprotein binding;identical protein binding;nucleic acid binding;protein binding;protein C-terminus binding;RNA binding;scaffold protein binding;structural constituent of cytoskeleton;structural constituent of eye lens;structural molecule activity	anatomical structure development;biological regulation;cell death;cell development;cell differentiation;cellular component disassembly;cellular component movement;cellular component organization;cellular process;cytoskeleton organization;death;developmental process;organelle organization;response to stimulus;signal transduction;viral reproduction	cell leading edge;cell part;cell projection;cytoplasm;cytoskeleton;cytosol;extracellular organelle;intracellular membrane-bounded organelle;intracellular non-membrane-bounded organelle;intracellular organelle;macromolecular complex;membrane;microbody;neuron projection;organelle;peroxisome;plasma membrane;protein complex;vesicle		3D-structure;Acetylation;Cataract;Coiledcoil;Completeproteome;Cytoplasm;Directproteinsequencing;Diseasemutation;Glycoprotein;Host-virusinteraction;Intermediatefilament;Phosphoprotein;Referenceproteome;S-nitrosylation	42	710	38	High	Master Protein	P08670	Vimentin OS=Homo sapiens OX=9606 GN=VIM PE=1 SV=4
27.4129066467285	26.6717548370361	28.827507019043	26.5991401672363	25.4073352813721	25.2405605316162	25.5855407714844	27.4777164459229	28.4515552520752	27.4719924926758	27.2299823760986	27.3748321533203	29.2606258392334	27.3638381958008	26.4123268127441	27.3428115844727	27.6283950805664	26.6311931610107	16		defense response;metabolic process;regulation of biological process;response to stimulus;transport	extracellular;organelle lumen	antioxidant activity;catalytic activity;protein binding			antioxidant activity;binding;catalytic activity;hemoglobin binding;protein binding	biological regulation;cellular component organization;cellular membrane organization;cellular process;endocytosis;establishment of localization;immune system process;membrane invagination;membrane organization;multi-organism process;response to biotic stimulus;response to chemical stimulus;response to oxidative stress;response to stimulus;response to stress;transport;vesicle-mediated transport	cell part;extracellular organelle;extracellular region;extracellular space;macromolecular complex;organelle;protein complex;vesicle		3D-structure;Acutephase;Alternativesplicing;Antibiotic;Antimicrobial;Antioxidant;Completeproteome;Directproteinsequencing;Diseasemutation;Disulfidebond;Glycoprotein;Hemoglobin-binding;Immunity;Polymorphism;Referenceproteome;Repeat;Secreted;Serineproteasehomolog;Signal;Sushi	31	476	31	High	Master Protein	P00738	Haptoglobin OS=Homo sapiens OX=9606 GN=HP PE=1 SV=1
27.077917098999	25.3430213928223	27.2218532562256	27.7423362731934	27.6237506866455	25.8660583496094	26.1058864593506	27.9391632080078	25.9017181396484	27.2317485809326	26.5364570617676	26.7303428649902	26.3442993164063	27.9324550628662	26.1751823425293	27.8286781311035	26.4539566040039	27.1024913787842	6		cell differentiation;cell organization and biogenesis;cellular component movement;metabolic process;regulation of biological process;response to stimulus;transport	cytoplasm;cytoskeleton;cytosol;endosome;membrane	protein binding;RNA binding	Gastric acid secretion;Leukocyte transendothelial migration;MicroRNAs in cancer;Pathogenic Escherichia coli infection;Proteoglycans in cancer;Regulation of actin cytoskeleton	AGE/RAGE pathway;Pathogenic Escherichia coli infection;Regulation of Actin Cytoskeleton;VEGFA-VEGFR2 Signaling Pathway	actin binding;actin filament binding;binding;cell adhesion molecule binding;cytoskeletal protein binding;protein binding	anatomical structure development;biological adhesion;biological regulation;cell adhesion;cell development;cellular component assembly;cellular component organization;cellular membrane organization;cellular metabolic process;cellular process;cytoskeleton organization;developmental process;endocytosis;establishment of localization;establishment or maintenance of cell polarity;locomotion;macromolecu…	apical part of cell;brush border;cell body;cell part;cell projection;cytoplasm;cytoskeleton;cytosol;extracellular organelle;extracellular space;filopodium;intracellular non-membrane-bounded organelle;intracellular organelle;macromolecular complex;membrane;microvillus;nucleolus;organelle;plasma membrane;protein complex;vesicle	Gastric acid secretion;Leukocyte transendothelial migration;Pathogenic Escherichia coli infection;Regulation of actin cytoskeleton	3D-structure;Acetylation;Cellmembrane;Cellprojection;Cellshape;Completeproteome;Cytoplasm;Cytoskeleton;Directproteinsequencing;Membrane;Phosphoprotein;Polymorphism;Referenceproteome;S-nitrosylation	43	645	31	High	Master Protein	P15311	Ezrin OS=Homo sapiens OX=9606 GN=EZR PE=1 SV=4
26.957332611084	27.0558280944824	28.6777381896973	26.8438205718994	25.9447708129883	26.9857864379883	25.9181995391846	27.8801460266113	27.2577590942383	28.2975769042969	27.2432384490967	27.450122833252	27.4381465911865	27.1517333984375	26.2771244049072	26.9764995574951	26.1940250396729	26.9557456970215	14;CHR_HSCHR14_3_CTG1		cell organization and biogenesis;defense response;metabolic process;regulation of biological process;response to stimulus	extracellular;membrane	catalytic activity;protein binding			antigen binding;binding	biological regulation;immune system process;macromolecule metabolic process;metabolic process;primary metabolic process;protein metabolic process;response to stimulus;response to stress	extracellular organelle;extracellular region;extracellular space;organelle;vesicle		3D-structure;Completeproteome;Directproteinsequencing;Disulfidebond;Glycoprotein;ImmunoglobulinCregion;Immunoglobulindomain;Referenceproteome;Secreted	23	764	12	High	Master Protein	P01859	Immunoglobulin heavy constant gamma 2 OS=Homo sapiens OX=9606 GN=IGHG2 PE=1 SV=2
27.1172981262207	28.2374572753906	29.2743892669678	27.5164031982422	27.0224647521973	27.1433181762695	24.9775123596191	29.175012588501	28.2859497070313	28.0450096130371	28.4473514556885	28.5125923156738	28.6034622192383	27.7804756164551	27.8113021850586	27.6455764770508	27.5051536560059	27.4756240844727	11		cell organization and biogenesis;cell proliferation;cellular component movement;metabolic process;regulation of biological process;response to stimulus;transport	cell surface;cytosol;endosome;extracellular;membrane;nucleus;organelle lumen	enzyme regulator activity;protein binding;transporter activity	African trypanosomiasis;Fat digestion and absorption;PPAR signaling pathway;Vitamin digestion and absorption	Folate Metabolism;PPAR Alpha Pathway;PPAR signaling pathway;Selenium Micronutrient Network;Statin Pathway;Vitamin B12 Metabolism	alcohol binding;amine binding;apolipoprotein A-I receptor binding;apolipoprotein receptor binding;beta-amyloid binding;binding;cation binding;chemorepellent activity;cholesterol binding;cholesterol transporter activity;enzyme activator activity;enzyme binding;enzyme inhibitor activity;enzyme regulator activity;high-density lipoprotein particle binding;high-density lipoprotein particle receptor bi…	alcohol metabolic process;amine metabolic process;anatomical structure development;anatomical structure morphogenesis;biological regulation;biosynthetic process;cell activation;cell motility;cell proliferation;cellular component assembly;cellular component morphogenesis;cellular component movement;cellular component organization;cellular lipid metabolic process;cellular membrane organization;cell…	cell part;cell surface;cytoplasmic membrane-bounded vesicle;cytosol;endosome;extracellular organelle;extracellular region;extracellular space;intracellular membrane-bounded organelle;intracellular organelle;macromolecular complex;membrane;nucleus;organelle;plasma membrane;vesicle	African trypanosomiasis;Fat digestion and absorption;PPAR signaling pathway;Vitamin digestion and absorption	3D-structure;Amyloid;Amyloidosis;Atherosclerosis;Cholesterolmetabolism;Completeproteome;Directproteinsequencing;Diseasemutation;Glycation;Glycoprotein;HDL;Lipidmetabolism;Lipidtransport;Lipoprotein;Neuropathy;Oxidation;Palmitate;Phosphoprotein;Polymorphism;Referenceproteome;Repeat;Secreted;Signal;Steroidmetabolism;Sterolmetabolism;Transport	36	623	36	High	Master Protein	P02647	Apolipoprotein A-I OS=Homo sapiens OX=9606 GN=APOA1 PE=1 SV=1
32.6974411010742	34.0112419128418	29.3048915863037	31.7981853485107	31.1097068786621	33.1930618286133	33.6867599487305	28.4936828613281	33.2489891052246	30.1494331359863	31.9422397613525	31.0543899536133	34.1827659606934	26.5975570678711	33.9168357849121	32.2682685852051	33.5109176635742	30.7259120941162	20		regulation of biological process;response to stimulus	extracellular	enzyme regulator activity;protein binding	Salivary secretion		cysteine-type endopeptidase inhibitor activity;endopeptidase inhibitor activity;endopeptidase regulator activity;enzyme inhibitor activity;enzyme regulator activity;peptidase inhibitor activity;peptidase regulator activity	biological regulation;detection of stimulus;homeostatic process;response to chemical stimulus;response to stimulus	extracellular organelle;extracellular space;organelle;vesicle	Salivary secretion	Completeproteome;Directproteinsequencing;Disulfidebond;Phosphoprotein;Polymorphism;Proteaseinhibitor;Referenceproteome;Secreted;Signal;Thiolproteaseinhibitor	21	4089	13	High	Master Protein	P01036	Cystatin-S OS=Homo sapiens OX=9606 GN=CST4 PE=1 SV=3
32.5867195129395	30.837085723877	31.8660202026367	31.7432460784912	32.3563690185547	32.089672088623	31.1633338928223	31.7509365081787	31.522008895874	33.6280403137207	31.6505546569824	31.4998188018799	32.6620292663574	32.3058280944824	32.1298408508301	31.7647838592529	32.1590423583984	32.301830291748	12		defense response;metabolic process;response to stimulus;transport	extracellular;organelle lumen	catalytic activity;protein binding	Salivary secretion		binding;catalytic activity;hydrolase activity;hydrolase activity, acting on glycosyl bonds;hydrolase activity, hydrolyzing O-glycosyl compounds;identical protein binding;lysozyme activity;protein binding	biological regulation;cell death;cellular process;death;homeostatic process;multi-organism process;response to biotic stimulus;response to stimulus;response to stress	extracellular organelle;extracellular region;extracellular space;organelle;vesicle	Salivary secretion	3D-structure;Amyloid;Amyloidosis;Antimicrobial;Bacteriolyticenzyme;Completeproteome;Directproteinsequencing;Diseasemutation;Disulfidebond;Glycosidase;Hydrolase;Polymorphism;Referenceproteome;Secreted;Signal	20	1599	20	High	Master Protein	P61626	Lysozyme C OS=Homo sapiens OX=9606 GN=LYZ PE=1 SV=1
26.1036224365234	24.8533267974854	26.7264251708984	27.0872192382813	26.0548057556152	25.5827217102051	27.032112121582	26.5697860717773	25.7626247406006	26.9014434814453	26.9684925079346	24.5917568206787	26.6918029785156	26.8721389770508	26.1922302246094	27.0211277008057	26.7226333618164	27.2438125610352	1		defense response;response to stimulus		catalytic activity;nucleotide binding			binding;catalytic activity;GTP binding;GTPase activity;guanyl nucleotide binding;guanyl ribonucleotide binding;hydrolase activity;hydrolase activity, acting on acid anhydrides;hydrolase activity, acting on acid anhydrides, in phosphorus-containing anhydrides;nucleoside-triphosphatase activity;nucleotide binding;purine nucleotide binding;purine ribonucleoside triphosphate binding;purine ribonucleo…	cellular process;immune system process;multi-organism process;response to biotic stimulus;response to chemical stimulus;response to stimulus;response to stress	extracellular organelle;organelle;vesicle		Alternativesplicing;Completeproteome;GTP-binding;Nucleotide-binding;Polymorphism;Referenceproteome	37	489	37	High	Master Protein	Q6ZN66	Guanylate-binding protein 6 OS=Homo sapiens OX=9606 GN=GBP6 PE=2 SV=1
27.5413246154785	25.5203666687012	26.4166870117188	26.9084815979004	27.6549663543701	25.5612316131592	24.6908321380615	26.6703071594238	25.9214248657227	25.9439716339111	26.0815048217773	27.1473407745361	25.161319732666	27.3615627288818	26.6272048950195	26.5918445587158	26.1042308807373	26.0826225280762	5		cell death;cell differentiation;cell organization and biogenesis;regulation of biological process	cytoplasm;cytosol;endoplasmic reticulum;extracellular;membrane	enzyme regulator activity;protein binding			endopeptidase inhibitor activity;endopeptidase regulator activity;enzyme inhibitor activity;enzyme regulator activity;peptidase inhibitor activity;peptidase regulator activity;serine-type endopeptidase inhibitor activity	biological regulation;cell differentiation;cellular component organization;cellular process;developmental process;extracellular matrix organization;extracellular structure organization;growth;molting cycle;multicellular organismal process	cell cortex;cell part;cytoplasm;cytosol;endoplasmic reticulum;extracellular organelle;extracellular region;intracellular membrane-bounded organelle;intracellular organelle;membrane;organelle;vesicle		3D-structure;Alternativesplicing;Cleavageonpairofbasicresidues;Completeproteome;Directproteinsequencing;Disulfidebond;Hypotrichosis;Ichthyosis;Polymorphism;Proteaseinhibitor;Referenceproteome;Repeat;Secreted;Serineproteaseinhibitor;Signal	45	469	45	High	Master Protein	Q9NQ38	Serine protease inhibitor Kazal-type 5 OS=Homo sapiens OX=9606 GN=SPINK5 PE=1 SV=2
24.366081237793	25.2032299041748	25.4431076049805	24.8281936645508	25.1752853393555	25.3383808135986	25.0861568450928	25.5650405883789	25.5376358032227	25.0963859558105	26.0674571990967	25.8315277099609	25.1400985717773	25.3432731628418	24.5646018981934	25.0262756347656	25.6819076538086	24.9824848175049	6;CHR_HSCHR6_MHC_APD_CTG1;CHR_HSCHR6_MHC_COX_CTG1;CHR_HSCHR6_MHC_DBB_CTG1;CHR_HSCHR6_MHC_MANN_CTG1;CHR_HSCHR6_MHC_MCF_CTG1;CHR_HSCHR6_MHC_QBL_CTG1;CHR_HSCHR6_MHC_SSTO_CTG1	Met-loss [N-Term]	cell division;cell organization and biogenesis;cellular component movement;defense response;regulation of biological process;response to stimulus;transport	cytoplasm;cytoskeleton;extracellular;membrane;nucleus;organelle lumen	catalytic activity;nucleotide binding;protein binding;structural molecule activity	Gap junction;Pathogenic Escherichia coli infection;Phagosome	Parkin-Ubiquitin Proteasomal System pathway;Pathogenic Escherichia coli infection	binding;catalytic activity;enzyme binding;GTP binding;GTPase activity;guanyl nucleotide binding;guanyl ribonucleotide binding;hydrolase activity;hydrolase activity, acting on acid anhydrides;hydrolase activity, acting on acid anhydrides, in phosphorus-containing anhydrides;MHC class I protein binding;MHC protein binding;nucleoside-triphosphatase activity;nucleotide binding;protein binding;purine …	biological regulation;cell cycle;cell division;cell killing;cellular component assembly;cellular component movement;cellular component organization;cellular macromolecular complex assembly;cellular process;cytoskeleton organization;cytoskeleton-dependent intracellular transport;establishment of localization;immune system process;macromolecular complex assembly;mitotic cell cycle;organelle assembl…	cell body;cell part;cytoskeleton;cytosol;extracellular organelle;intracellular membrane-bounded organelle;intracellular non-membrane-bounded organelle;intracellular organelle;macromolecular complex;nucleus;organelle;protein complex;vesicle	Gap junction;Pathogenic Escherichia coli infection;Phagosome	3D-structure;Acetylation;Completeproteome;Cytoplasm;Cytoskeleton;Directproteinsequencing;Diseasemutation;GTP-binding;Isopeptidebond;Methylation;Microtubule;Nucleotide-binding;Phosphoprotein;Referenceproteome;Ublconjugation	27	725	4	High	Master Protein	P07437	Tubulin beta chain OS=Homo sapiens OX=9606 GN=TUBB PE=1 SV=2
24.8697757720947	24.1169815063477	25.2713146209717	24.8859539031982	25.444465637207	25.6085147857666	25.5042972564697	27.006814956665	25.7746963500977	25.037805557251	25.1710739135742	25.4930629730225	25.0506858825684	26.5696582794189	24.1268291473389	27.4840068817139	23.8279781341553	25.7281703948975	1	Met-loss+Acetyl [N-Term]	cell death;regulation of biological process	cytoskeleton;cytosol;extracellular	metal ion binding			binding;calcium ion binding;cation binding;ion binding;metal ion binding		cell part;cytoskeleton;extracellular matrix;intracellular non-membrane-bounded organelle;intracellular organelle;organelle;proteinaceous extracellular matrix		Calcium;Completeproteome;Extracellularmatrix;Metal-binding;Polymorphism;Referenceproteome;Repeat;Secreted	38	347	38	High	Master Protein	Q6XPR3	Repetin OS=Homo sapiens OX=9606 GN=RPTN PE=1 SV=1
29.2915344238281	29.0513744354248	29.3787288665771	29.918924331665	29.7460899353027	30.2376403808594	29.8290061950684	30.3298740386963	29.2893486022949	29.9205570220947	30.170560836792	30.030590057373	29.7369327545166	29.9332580566406	29.6876525878906	29.4514865875244	29.71826171875	30.0272598266602	7	Acetyl [N-Term];Met-loss [N-Term];Met-loss+Acetyl [N-Term]	cell organization and biogenesis;cellular component movement;metabolic process;regulation of biological process;response to stimulus;transport	cytoplasm;cytosol;extracellular;membrane;nucleus;organelle lumen	catalytic activity;protein binding;RNA binding		Prolactin Signaling Pathway	binding;catalytic activity;cis-trans isomerase activity;isomerase activity;peptide binding;peptidyl-prolyl cis-trans isomerase activity;protein binding;unfolded protein binding;virion binding	biological regulation;biosynthetic process;cell activation;cell motility;cellular component assembly;cellular component movement;cellular component organization;cellular metabolic process;cellular nitrogen compound metabolic process;cellular process;coagulation;DNA metabolic process;DNA replication;establishment of localization;exocytosis;immune system process;interspecies interaction between org…	cell part;cytosol;extracellular organelle;extracellular region;extracellular space;intracellular membrane-bounded organelle;intracellular organelle;membrane;nucleus;organelle;vesicle		3D-structure;Acetylation;Alternativesplicing;Completeproteome;Cyclosporin;Cytoplasm;Directproteinsequencing;Glycoprotein;Host-virusinteraction;Isomerase;Isopeptidebond;Phosphoprotein;Referenceproteome;Rotamase;Secreted;Ublconjugation	20	1352	20	High	Master Protein	P62937	Peptidyl-prolyl cis-trans isomerase A OS=Homo sapiens OX=9606 GN=PPIA PE=1 SV=2
24.3433589935303	24.3593921661377	25.2476425170898	24.0377750396729	23.6361389160156	23.6849384307861	22.5086345672607	24.6469497680664	23.4586277008057	24.5828723907471	24.4905185699463	24.0294818878174	24.9139137268066	25.3612499237061	23.7812747955322	23.4128665924072	24.9319248199463	24.4176959991455	14		cell differentiation;cell organization and biogenesis;regulation of biological process;transport	cytoplasm;cytoskeleton;cytosol;extracellular;membrane;organelle lumen	metal ion binding;protein binding;RNA binding	Adherens junction;Amoebiasis;Arrhythmogenic right ventricular cardiomyopathy (ARVC);Focal adhesion;Leukocyte transendothelial migration;Regulation of actin cytoskeleton;Systemic lupus erythematosus;Tight junction;Viral carcinogenesis	Arrhythmogenic Right Ventricular Cardiomyopathy;Focal Adhesion;Regulation of Actin Cytoskeleton	binding;calcium ion binding;cation binding;cytoskeletal protein binding;double-stranded RNA binding;integrin binding;ion binding;ion channel binding;ligand-dependent nuclear receptor transcription coactivator activity;metal ion binding;nucleic acid binding;protein binding;protein binding transcription factor activity;protein complex binding;receptor binding;RNA binding;transcription coactivator a…	biological regulation;cell activation;cell junction organization;cellular component assembly;cellular component organization;cellular process;coagulation;cytoskeleton organization;establishment of localization;exocytosis;extracellular matrix organization;extracellular structure organization;multicellular organismal process;organelle organization;regulation of body fluid levels;secretion;transport…	cell part;cell projection;cytoplasm;cytoskeleton;cytosol;extracellular organelle;extracellular region;extracellular space;intracellular membrane-bounded organelle;intracellular non-membrane-bounded organelle;intracellular organelle;membrane;neuron projection;nucleus;organelle;plasma membrane;pseudopodium;vesicle	Adherens junction;Amoebiasis;Arrhythmogenic right ventricular cardiomyopathy (ARVC);Focal adhesion;Leukocyte transendothelial migration;Regulation of actin cytoskeleton;Systemic lupus erythematosus;Tight junction	3D-structure;Acetylation;Actin-binding;Alternativesplicing;Calcium;Celljunction;Cellmembrane;Cellprojection;Completeproteome;Cytoplasm;Cytoskeleton;Directproteinsequencing;Diseasemutation;Membrane;Metal-binding;Phosphoprotein;Polymorphism;Referenceproteome;Repeat	44	529	20	High	Master Protein	P12814	Alpha-actinin-1 OS=Homo sapiens OX=9606 GN=ACTN1 PE=1 SV=2
25.8853988647461	25.9637699127197	26.4759063720703	27.1473503112793	26.7272529602051	26.847448348999	24.0907535552979	27.5095176696777	25.9412593841553	26.2611865997314	26.693531036377	26.4297218322754	26.0983867645264	26.8640480041504	26.5045070648193	27.3136882781982	25.5134105682373	27.1535720825195	X			cytoplasm;cytoskeleton	metal ion binding;protein binding			binding;cation binding;ion binding;metal ion binding;transition metal ion binding;zinc ion binding		cell part;cytoplasm;cytoskeleton;intracellular non-membrane-bounded organelle;intracellular organelle;membrane;organelle;plasma membrane		Alternativesplicing;Celljunction;Completeproteome;Cytoplasm;Cytoskeleton;LIMdomain;Metal-binding;Referenceproteome;Zinc	40	497	1	High	Master Protein	O15231	Zinc finger protein 185 OS=Homo sapiens OX=9606 GN=ZNF185 PE=1 SV=3
28.3824806213379	27.5368595123291	28.4111423492432	28.445140838623	28.4987277984619	28.3000907897949	28.4888687133789	29.1429195404053	27.6281509399414	28.1804275512695	28.4122657775879	28.7619247436523	28.0753917694092	28.807466506958	28.1932678222656	29.0529289245605	27.7970752716064	28.547737121582	6		metabolic process;regulation of biological process;response to stimulus;transport	cytoplasm;cytoskeleton;cytosol;extracellular;membrane;nucleus;organelle lumen	catalytic activity;nucleotide binding;protein binding;RNA binding	Legionellosis;RNA transport	Translation Factors	binding;catalytic activity;enzyme binding;GTP binding;GTPase activity;guanyl nucleotide binding;guanyl ribonucleotide binding;hydrolase activity;hydrolase activity, acting on acid anhydrides;hydrolase activity, acting on acid anhydrides, in phosphorus-containing anhydrides;kinase binding;nucleic acid binding;nucleoside-triphosphatase activity;nucleotide binding;protein binding;protein kinase bind…	biological regulation;biosynthetic process;cellular metabolic process;cellular nitrogen compound metabolic process;cellular process;macromolecule metabolic process;metabolic process;nitrogen compound metabolic process;nucleobase-containing compound metabolic process;primary metabolic process;protein metabolic process;response to chemical stimulus;response to endogenous stimulus;response to stimul…	cell part;cytoplasm;cytoskeleton;cytosol;extracellular organelle;extracellular space;intracellular membrane-bounded organelle;intracellular non-membrane-bounded organelle;intracellular organelle;macromolecular complex;membrane;nucleolus;nucleus;organelle;protein complex;vesicle	RNA transport	3D-structure;Acetylation;Alternativesplicing;Completeproteome;Cytoplasm;Directproteinsequencing;Elongationfactor;GTP-binding;Methylation;Nucleotide-binding;Nucleus;Phosphoprotein;Proteinbiosynthesis;Referenceproteome;Transcription;Transcriptionregulation;Ublconjugation	24	774	24	High	Master Protein	P68104	Elongation factor 1-alpha 1 OS=Homo sapiens OX=9606 GN=EEF1A1 PE=1 SV=1
26.3159484863281	27.0703220367432	26.3806571960449	27.2436962127686	26.0168876647949	27.0965156555176	24.5326099395752	27.1413116455078	26.0800609588623	26.5651893615723	26.8724536895752	26.7840003967285	26.6286354064941	27.1921234130859	26.8195648193359	27.7240695953369	27.4985084533691	26.7607097625732	1	Met-loss+Acetyl [N-Term]	cell death;cell differentiation;metabolic process;response to stimulus	cytoplasm;cytoskeleton;cytosol	protein binding;structural molecule activity		Corticotropin-releasing hormone signaling pathway	binding;binding, bridging;protein binding;protein binding, bridging;structural molecule activity	cell differentiation;cellular metabolic process;cellular process;developmental process;macromolecule metabolic process;macromolecule modification;metabolic process;peptidyl-amino acid modification;primary metabolic process;protein metabolic process;protein modification process;response to abiotic stimulus;response to stimulus	cell part;cytoplasm;cytoskeleton;extracellular organelle;intracellular non-membrane-bounded organelle;intracellular organelle;organelle;vesicle		3D-structure;Completeproteome;Cytoplasm;Directproteinsequencing;Isopeptidebond;Keratinization;Lipoprotein;Polymorphism;Referenceproteome;Repeat	31	441	31	High	Master Protein	P07476	Involucrin OS=Homo sapiens OX=9606 GN=IVL PE=1 SV=2
29.8170509338379	26.6974849700928	28.7895259857178	29.4168014526367	27.856912612915	27.3529529571533	27.4022560119629	29.3558025360107	26.8881607055664	29.478572845459	27.816951751709	27.5822620391846	27.3497886657715	29.6665954589844	27.4805812835693	29.0414619445801	27.1210613250732	27.8466644287109	1	Met-loss+Acetyl [N-Term]	cell organization and biogenesis;cellular component movement	cytoskeleton;cytosol	protein binding;structural molecule activity		Striated Muscle Contraction		cellular component movement;cellular process;multicellular organismal process;muscle contraction	cell part;cytoskeleton;cytosol;extracellular organelle;intracellular non-membrane-bounded organelle;intracellular organelle;organelle;vesicle	Cardiac muscle contraction;Dilated cardiomyopathy;Hypertrophic cardiomyopathy (HCM);Pathways in cancer;Thyroid cancer	Acetylation;Actin-binding;Alternativesplicing;Chromosomalrearrangement;Coiledcoil;Completeproteome;Cytoplasm;Cytoskeleton;Directproteinsequencing;Diseasemutation;Muscleprotein;Nemalinemyopathy;Phosphoprotein;Proto-oncogene;Referenceproteome	34	689	17	High	Master Protein	P06753-2	Isoform 2 of Tropomyosin alpha-3 chain OS=Homo sapiens OX=9606 GN=TPM3
26.0201396942139	25.3568153381348	26.644983291626	26.617805480957	26.8817329406738	26.172477722168	26.3148517608643	27.2677173614502	25.4035091400146	26.012544631958	26.0699138641357	26.4341468811035	25.829984664917	26.9459457397461	25.6260509490967	26.9082050323486	25.8980712890625	26.4433460235596	15	Met-loss+Acetyl [N-Term]	cell organization and biogenesis;metabolic process;transport	cytoplasm;cytosol;endoplasmic reticulum;membrane;nucleus;ribosome	protein binding;RNA binding;structural molecule activity	Ribosome	Cytoplasmic Ribosomal Proteins	binding;nucleic acid binding;RNA binding;structural constituent of ribosome;structural molecule activity	biosynthetic process;catabolic process;cellular component disassembly;cellular component organization;cellular metabolic process;cellular nitrogen compound metabolic process;cellular process;establishment of localization;macromolecule metabolic process;metabolic process;mRNA metabolic process;nitrogen compound metabolic process;nucleobase-containing compound metabolic process;primary metabolic pr…	cell part;cytoplasm;cytosol;extracellular organelle;intracellular membrane-bounded organelle;intracellular non-membrane-bounded organelle;intracellular organelle;macromolecular complex;membrane;nucleolus;nucleus;organelle;ribonucleoprotein complex;vesicle	Ribosome	3D-structure;Acetylation;Citrullination;Completeproteome;Directproteinsequencing;Phosphoprotein;Referenceproteome;Ribonucleoprotein;Ribosomalprotein	32	545	32	High	Master Protein	P36578	60S ribosomal protein L4 OS=Homo sapiens OX=9606 GN=RPL4 PE=1 SV=5
27.2681045532227	27.6653594970703	27.6207389831543	27.4694671630859	27.4415702819824	28.0993614196777	27.700553894043	26.5390701293945	28.0936050415039	27.9972553253174	28.4278717041016	28.6442241668701	28.2259368896484	26.4924373626709	28.3901691436768	27.140209197998	28.6265697479248	28.0491733551025	2		cell organization and biogenesis;cellular component movement;defense response;metabolic process;regulation of biological process;response to stimulus;transport	extracellular;membrane	catalytic activity;protein binding			antigen binding;binding	biological regulation;cellular component organization;cellular membrane organization;cellular process;endocytosis;establishment of localization;homeostatic process;immune system process;macromolecule metabolic process;membrane invagination;membrane organization;metabolic process;primary metabolic process;protein metabolic process;response to stimulus;response to stress;transport;vesicle-mediated …	cell part;extracellular organelle;extracellular region;extracellular space;membrane;organelle;plasma membrane;vesicle		3D-structure;Completeproteome;Directproteinsequencing;Diseasemutation;Disulfidebond;ImmunoglobulinCregion;Immunoglobulindomain;Referenceproteome	17	2066	5	High	Master Protein	P01834	Immunoglobulin kappa constant OS=Homo sapiens OX=9606 GN=IGKC PE=1 SV=2
31.7278671264648	30.2808818817139	31.8889236450195	31.8650856018066	31.9035243988037	31.4646816253662	31.6434116363525	32.0985794067383	31.3250122070313	32.0328979492188	31.8298892974854	31.5504055023193	31.7797927856445	32.1572647094727	31.3377494812012	31.8918342590332	31.7585487365723	32.0425491333008	1	Acetyl [N-Term]	cell death;cellular component movement;defense response;metabolic process;regulation of biological process;response to stimulus;transport	cytoplasm;cytoskeleton;cytosol;extracellular;membrane;nucleus;organelle lumen	metal ion binding;protein binding			arachidonic acid binding;binding;calcium ion binding;carboxylic acid binding;cation binding;cytoskeletal protein binding;fatty acid binding;icosanoid binding;icosatetraenoic acid binding;ion binding;lipid binding;metal ion binding;microtubule binding;monocarboxylic acid binding;protein binding;RAGE receptor binding;receptor binding;Toll-like receptor 4 binding;Toll-like receptor binding;transitio…	autophagy;biological adhesion;biological regulation;catabolic process;cell adhesion;cell motility;cellular component movement;cellular metabolic process;cellular process;cytokine production;immune system process;locomotion;macromolecule metabolic process;macromolecule modification;metabolic process;multicellular organismal process;multi-organism process;peptidyl-amino acid modification;primary me…	cell part;cytoskeleton;cytosol;extracellular organelle;extracellular region;extracellular space;intracellular membrane-bounded organelle;intracellular non-membrane-bounded organelle;intracellular organelle;membrane;nucleus;organelle;plasma membrane;vesicle		3D-structure;Antimicrobial;Apoptosis;Autophagy;Calcium;Cellmembrane;Chemotaxis;Completeproteome;Cytoplasm;Cytoskeleton;Directproteinsequencing;Immunity;Inflammatoryresponse;Innateimmunity;Membrane;Metal-binding;Referenceproteome;Repeat;Secreted;S-nitrosylation;Zinc	17	1429	17	High	Master Protein	P05109	Protein S100-A8 OS=Homo sapiens OX=9606 GN=S100A8 PE=1 SV=1
24.8443775177002	22.3317642211914	25.6164932250977	25.3639869689941	25.383228302002	23.2212905883789	25.0956001281738	25.8852977752686	23.6753902435303	25.4501056671143	24.0940456390381	23.020149230957	23.9292106628418	26.1032600402832	25.2774715423584	25.8248081207275	23.7451171875	24.5034809112549	X		cell differentiation;cell organization and biogenesis;cell proliferation;cellular component movement;regulation of biological process;response to stimulus	cell surface;cytoplasm;cytoskeleton;cytosol;membrane;nucleus	protein binding;RNA binding;structural molecule activity	Leukocyte transendothelial migration;Measles;Proteoglycans in cancer;Regulation of actin cytoskeleton	AGE/RAGE pathway;Glial Cell Differentiation;Regulation of Actin Cytoskeleton	binding;cell adhesion molecule binding;double-stranded RNA binding;enzyme binding;kinase binding;nucleic acid binding;protein binding;protein kinase binding;receptor binding;RNA binding;structural constituent of cytoskeleton;structural molecule activity	anatomical structure development;biological adhesion;biological regulation;cell adhesion;cell development;cell motility;cellular component movement;cellular process;developmental process;immune system process;locomotion;membrane docking	apical part of cell;cell part;cell projection;cytoplasm;cytoskeleton;extracellular organelle;extracellular space;filopodium;intracellular membrane-bounded organelle;intracellular non-membrane-bounded organelle;intracellular organelle;membrane;microvillus;nucleus;organelle;plasma membrane;vesicle	Leukocyte transendothelial migration;Measles;Regulation of actin cytoskeleton	3D-structure;Acetylation;Cellmembrane;Cellprojection;Completeproteome;Cytoplasm;Cytoskeleton;Directproteinsequencing;Membrane;Phosphoprotein;Referenceproteome;S-nitrosylation	42	459	30	High	Master Protein	P26038	Moesin OS=Homo sapiens OX=9606 GN=MSN PE=1 SV=3
27.1441249847412	26.6922283172607	26.9622631072998	27.0967388153076	26.8101577758789	27.1134605407715	27.3983154296875	26.9792079925537	26.6876640319824	27.312707901001	27.3299446105957	27.7419681549072	27.0425415039063	27.4215202331543	26.6229476928711	26.9907379150391	27.1078605651855	27.1559600830078	18		cell death;cell organization and biogenesis;regulation of biological process;response to stimulus;transport	cytoskeleton;cytosol;membrane	metal ion binding;protein binding	Staphylococcus aureus infection		binding;calcium ion binding;cation binding;gamma-catenin binding;ion binding;metal ion binding;protein binding;toxin binding	biological adhesion;biological regulation;cell adhesion;cell death;cell junction organization;cellular component assembly;cellular component disassembly;cellular component organization;cellular process;death;multicellular organismal process;regulation of protein stability;response to chemical stimulus;response to endogenous stimulus;response to stimulus	cell part;cytosol;extracellular organelle;membrane;organelle;plasma membrane;vesicle	Staphylococcus aureus infection	Alternativesplicing;Calcium;Celladhesion;Celljunction;Cellmembrane;Cleavageonpairofbasicresidues;Completeproteome;Glycoprotein;Hypotrichosis;Membrane;Metal-binding;Palmoplantarkeratoderma;Phosphoprotein;Polymorphism;Referenceproteome;Repeat;Signal;Transmembrane;Transmembranehelix	31	630	31	High	Master Protein	Q02413	Desmoglein-1 OS=Homo sapiens OX=9606 GN=DSG1 PE=1 SV=2
30.8683452606201	30.0205345153809	31.1733512878418	31.1925888061523	30.9709739685059	29.8994960784912	30.6942672729492	31.3039321899414	30.6222553253174	31.0530109405518	31.0906162261963	30.2945442199707	30.9086570739746	31.7969837188721	30.4597129821777	31.1821460723877	30.5887470245361	30.6974639892578	1;12;6		cell organization and biogenesis;metabolic process;regulation of biological process;response to stimulus	chromosome;extracellular;membrane;nucleus	DNA binding;protein binding;RNA binding	Alcoholism;Systemic lupus erythematosus;Viral carcinogenesis	Gastric Cancer Network 1;Histone Modifications;Type II interferon signaling (IFNG)	binding;catalytic activity;demethylase activity;DNA binding;histone binding;histone demethylase activity;histone demethylase activity (H4-K20 specific);nucleic acid binding;protein binding	biological regulation;cell cycle;cellular component assembly;cellular component organization;cellular macromolecular complex assembly;cellular metabolic process;cellular nitrogen compound metabolic process;cellular process;chromatin modification;chromatin organization;chromosome organization;DNA metabolic process;DNA modification;gene silencing;histone modification;homeostatic process;macromolecu…	cell part;chromosome;extracellular organelle;extracellular region;intracellular membrane-bounded organelle;intracellular non-membrane-bounded organelle;intracellular organelle;macromolecular complex;membrane;nuclear chromosome;nucleoplasm;nucleosome;nucleus;organelle;protein complex;vesicle	Systemic lupus erythematosus	3D-structure;Acetylation;Chromosomalrearrangement;Chromosome;Citrullination;Completeproteome;Directproteinsequencing;DNA-binding;Isopeptidebond;Methylation;Nucleosomecore;Nucleus;Phosphoprotein;Polymorphism;Referenceproteome;Ublconjugation	19	2141	19	High	Master Protein	P62805	Histone H4 OS=Homo sapiens OX=9606 GN=H4C1 PE=1 SV=2
26.8839588165283	26.646146774292	27.1172637939453	27.3142166137695	27.1066665649414	26.9117603302002	27.0485439300537	27.4302883148193	26.2960739135742	26.7056217193604	27.1353015899658	27.9391574859619	26.8525657653809	27.4175262451172	27.4244403839111	26.8853778839111	27.2968654632568	27.2366180419922	18		cell death	cytoskeleton;cytosol;membrane	metal ion binding			binding;calcium ion binding;cation binding;ion binding;metal ion binding	biological adhesion;cell adhesion;cell death;cellular component disassembly;cellular component organization;cellular process;death	cell part;cytosol;extracellular organelle;membrane;organelle;plasma membrane;vesicle		Calcium;Celladhesion;Celljunction;Cellmembrane;Cleavageonpairofbasicresidues;Completeproteome;Glycoprotein;Membrane;Metal-binding;Polymorphism;Referenceproteome;Repeat;Signal;Transmembrane;Transmembranehelix	36	623	36	High	Master Protein	P32926	Desmoglein-3 OS=Homo sapiens OX=9606 GN=DSG3 PE=1 SV=2
27.8168334960938	26.8503475189209	27.932596206665	28.3314590454102	28.4939155578613	27.3447799682617	28.0265369415283	28.3814105987549	27.257568359375	28.4871940612793	27.7478313446045	28.2977142333984	27.2218437194824	28.5801887512207	27.2061710357666	28.355152130127	26.4996776580811	28.2397842407227	8	Acetyl [N-Term]	cell organization and biogenesis;metabolic process;regulation of biological process;response to stimulus;transport	cytoplasm;cytosol;membrane;mitochondrion;nucleus	catalytic activity;protein binding;RNA binding	Cell cycle;Epstein-Barr virus infection;Hepatitis B;Hippo signaling pathway;Oocyte meiosis;Pathogenic Escherichia coli infection;PI3K-Akt signaling pathway;Viral carcinogenesis	Calcium Regulation in the Cardiac Cell;Cell Cycle;Myometrial Relaxation and Contraction Pathways;Pathogenic Escherichia coli infection;Prolactin Signaling Pathway;Sudden Infant Death Syndrome (SIDS) Susceptibility Pathways	binding;enzyme binding;identical protein binding;kinase binding;protein binding;protein kinase binding;transcription factor binding;ubiquitin protein ligase binding	amine transport;biological regulation;biosynthetic process;cell activation;cell death;cellular component assembly;cellular component organization;cellular metabolic process;cellular nitrogen compound metabolic process;cellular process;coagulation;death;establishment of localization;Golgi organization;hormone transport;macromolecule metabolic process;membrane organization;metabolic process;multice…	cell leading edge;cell part;cytoplasm;cytoplasmic membrane-bounded vesicle;cytosol;extracellular organelle;extracellular space;intracellular membrane-bounded organelle;intracellular organelle;lysosome;macromolecular complex;membrane;mitochondrion;nucleoplasm;nucleus;organelle;protein complex;vacuole;vesicle	Cell cycle;Neurotrophin signaling pathway;Oocyte meiosis	3D-structure;Acetylation;Alternativesplicing;Completeproteome;Cytoplasm;Directproteinsequencing;Phosphoprotein;Referenceproteome	24	811	19	High	Master Protein	P63104	14-3-3 protein zeta/delta OS=Homo sapiens OX=9606 GN=YWHAZ PE=1 SV=1
23.9747581481934	22.9958076477051	23.7106838226318	23.7763175964355	24.6186046600342	24.3211860656738	23.8295249938965	24.0126285552979	23.9143981933594	23.9705905914307	24.4638080596924	24.7653636932373	24.0377883911133	23.9199390411377	23.4374179840088	23.7421035766602	23.7400817871094	24.378210067749	6	Met-loss [N-Term]	cell organization and biogenesis	cytoplasm;cytoskeleton;nucleus	catalytic activity;nucleotide binding;protein binding;structural molecule activity	Gap junction;Pathogenic Escherichia coli infection;Phagosome	Parkin-Ubiquitin Proteasomal System pathway;Pathogenic Escherichia coli infection	binding;catalytic activity;GTP binding;GTPase activity;guanyl nucleotide binding;guanyl ribonucleotide binding;hydrolase activity;hydrolase activity, acting on acid anhydrides;hydrolase activity, acting on acid anhydrides, in phosphorus-containing anhydrides;nucleoside-triphosphatase activity;nucleotide binding;purine nucleotide binding;purine ribonucleoside triphosphate binding;purine ribonucleo…	cellular component assembly;cellular component organization;cellular macromolecular complex assembly;cellular metabolic process;cellular process;macromolecular complex assembly;macromolecule metabolic process;metabolic process;primary metabolic process;protein complex assembly;protein folding;protein metabolic process;protein polymerization	cell part;cytoplasm;extracellular organelle;intracellular membrane-bounded organelle;intracellular organelle;macromolecular complex;nucleus;organelle;protein complex;vesicle	Gap junction;Pathogenic Escherichia coli infection;Phagosome	Acetylation;Completeproteome;Cytoplasm;Cytoskeleton;Directproteinsequencing;Diseasemutation;GTP-binding;Methylation;Microtubule;Nucleotide-binding;Phosphoprotein;Polymorphism;Referenceproteome	26	644	6	High	Master Protein	Q13885	Tubulin beta-2A chain OS=Homo sapiens OX=9606 GN=TUBB2A PE=1 SV=1
32.6796379089355	33.1038208007813	28.4425983428955	31.6512432098389	31.4503517150879	32.1352615356445	32.5188026428223	29.5671863555908	33.0117530822754	29.7559757232666	30.9270133972168	30.8443202972412	33.2970199584961	25.4799690246582	32.9040184020996	32.6703948974609	32.0403022766113	29.6052665710449	20		regulation of biological process;response to stimulus	extracellular	enzyme regulator activity;protein binding	Salivary secretion		cysteine-type endopeptidase inhibitor activity;endopeptidase inhibitor activity;endopeptidase regulator activity;enzyme inhibitor activity;enzyme regulator activity;peptidase inhibitor activity;peptidase regulator activity	biological regulation;detection of stimulus;response to chemical stimulus;response to stimulus	extracellular space	Salivary secretion	Completeproteome;Directproteinsequencing;Disulfidebond;Polymorphism;Proteaseinhibitor;Referenceproteome;Secreted;Signal;Thiolproteaseinhibitor	18	4300	13	High	Master Protein	P01037	Cystatin-SN OS=Homo sapiens OX=9606 GN=CST1 PE=1 SV=3
26.0699329376221	24.2589683532715	26.2522830963135	26.3988513946533	26.5519523620605	26.0942897796631	27.4080219268799	26.6990604400635	25.4243717193604	25.8489437103271	26.1218547821045	26.4919147491455	25.4929885864258	26.3936462402344	25.9522571563721	26.57399559021	24.924467086792	26.1806697845459	11		cell death;cell organization and biogenesis;regulation of biological process	cytoskeleton;membrane	protein binding;RNA binding;translation regulator activity			alpha-catenin binding;binding;cell adhesion molecule binding;protein binding	biological adhesion;cell adhesion;cell junction organization;cellular component assembly;cellular component organization;cellular process;establishment of localization	cell part;intracellular membrane-bounded organelle;intracellular organelle;membrane;nucleus;organelle;plasma membrane		Alternativepromoterusage;Celladhesion;Celljunction;Completeproteome;Nucleus;Phosphoprotein;Referenceproteome;Repeat	40	494	2	High	Master Protein	Q9Y446-2	Isoform PKP3b of Plakophilin-3 OS=Homo sapiens OX=9606 GN=PKP3
27.0941410064697	27.8291797637939	27.4693050384521	27.5029067993164	28.8322105407715	28.7441635131836	27.5467853546143	26.0306053161621	27.7036724090576	27.8675193786621	28.147388458252	28.6273918151855	27.6384830474854	26.1925182342529	28.6928424835205	26.9318218231201	29.5644283294678	28.0707015991211													26	1353	6	High	Master Protein	P0DOX2	Immunoglobulin alpha-2 heavy chain OS=Homo sapiens OX=9606 PE=1 SV=2
27.3626918792725	25.954776763916	27.5671463012695	27.6058692932129	26.8854579925537	26.4155921936035	26.7686328887939	27.4637413024902	26.2751789093018	27.563570022583	27.4691467285156	26.7199306488037	27.4576282501221	28.0589828491211	27.0702686309814	27.1160697937012	27.2297515869141	27.2105770111084	3	Acetyl [N-Term]	metabolic process;regulation of biological process	cytosol	catalytic activity;metal ion binding;protein binding	Biosynthesis of amino acids;Carbon metabolism;Metabolic pathways;Pentose phosphate pathway	Pentose Phosphate Pathway	binding;catalytic activity;cation binding;cofactor binding;identical protein binding;ion binding;metal ion binding;protein binding;protein dimerization activity;protein homodimerization activity;transferase activity;transferase activity, transferring aldehyde or ketonic groups;transketolase activity	alcohol metabolic process;biological regulation;biosynthetic process;carbohydrate metabolic process;catabolic process;cellular aldehyde metabolic process;cellular metabolic process;cellular nitrogen compound metabolic process;cellular process;cofactor metabolic process;energy reserve metabolic process;generation of precursor metabolites and energy;heterocycle metabolic process;metabolic process;n…	cell part;cytosol;extracellular organelle;intracellular membrane-bounded organelle;intracellular organelle;microbody;nucleoplasm;nucleus;organelle;peroxisome;vesicle	Biosynthesis of ansamycins;Carbon fixation in photosynthetic organisms;Pentose phosphate pathway	3D-structure;Acetylation;Alternativesplicing;Calcium;Completeproteome;Directproteinsequencing;Magnesium;Metal-binding;Phosphoprotein;Polymorphism;Referenceproteome;Thiaminepyrophosphate;Transferase	31	654	31	High	Master Protein	P29401	Transketolase OS=Homo sapiens OX=9606 GN=TKT PE=1 SV=3
29.509298324585	31.4474601745605	25.1949367523193	27.2869701385498	28.2313461303711	30.8355617523193	29.3941402435303	26.9671077728271	30.8338966369629	27.1021251678467	28.2709693908691	28.6683654785156	32.068733215332	25.1338119506836	30.3975372314453	28.8769664764404	29.080436706543	27.2675037384033	20		regulation of biological process;response to stimulus	extracellular	enzyme regulator activity;protein binding	Salivary secretion		cysteine-type endopeptidase inhibitor activity;endopeptidase inhibitor activity;endopeptidase regulator activity;enzyme inhibitor activity;enzyme regulator activity;peptidase inhibitor activity;peptidase regulator activity	biological regulation;detection of stimulus;response to chemical stimulus;response to stimulus	extracellular space	Salivary secretion	Completeproteome;Directproteinsequencing;Disulfidebond;Proteaseinhibitor;Referenceproteome;Secreted;Signal;Thiolproteaseinhibitor	20	1692	13	High	Master Protein	P09228	Cystatin-SA OS=Homo sapiens OX=9606 GN=CST2 PE=1 SV=1
24.7272109985352	24.5176849365234	26.0624771118164	26.3038139343262	26.4363460540771	25.8796195983887	26.3131771087646	27.0425701141357	24.8231983184814	25.6702632904053	26.0304298400879	24.8111667633057	25.2816295623779	26.1454162597656	25.9357089996338	26.7510108947754	25.5140800476074	26.4195194244385	19		transport	cytoplasm;cytosol;endosome;Golgi;membrane	protein binding				cellular process;establishment of localization;transport;vesicle-mediated transport	cell part;cytoplasm;endosome;Golgi apparatus;intracellular membrane-bounded organelle;intracellular organelle;lipid particle;membrane;organelle		Acetylation;Alternativesplicing;Coiledcoil;Completeproteome;Cytoplasm;Endosome;Lipiddroplet;Membrane;Phosphoprotein;Polymorphism;Referenceproteome;Transport	31	383	31	High	Master Protein	O60664	Perilipin-3 OS=Homo sapiens OX=9606 GN=PLIN3 PE=1 SV=3
30.0726127624512	30.7751274108887	29.9914665222168	30.1564884185791	29.9418334960938	31.1262149810791	29.6500263214111	29.7980670928955	30.2715587615967	30.4316501617432	31.1261711120605	30.9426708221436	30.7529563903809	28.7888679504395	31.4031085968018	29.378662109375	30.985387802124	30.8142700195313			response to stimulus	extracellular;membrane									17	1512	4	High	Master Protein	P0DOX7	Immunoglobulin kappa light chain OS=Homo sapiens OX=9606 PE=1 SV=1
26.5611095428467	25.9684238433838	26.8787593841553	26.9926414489746	26.2299995422363	26.1392440795898	26.5734119415283	27.2332344055176	26.4586715698242	27.2129096984863	26.9355430603027	26.2172832489014	27.19313621521	27.6542205810547	26.8936882019043	26.4852619171143	27.7462291717529	27.1959037780762	6	Acetyl [N-Term]	regulation of biological process;transport	cytoplasm;extracellular;membrane;organelle lumen	enzyme regulator activity	Amoebiasis		endopeptidase inhibitor activity;endopeptidase regulator activity;enzyme inhibitor activity;enzyme regulator activity;peptidase inhibitor activity;peptidase regulator activity;serine-type endopeptidase inhibitor activity	biological regulation	cell part;cytoplasm;extracellular organelle;extracellular space;membrane;organelle;vesicle	Amoebiasis	3D-structure;Acetylation;Alternativesplicing;Completeproteome;Cytoplasm;Directproteinsequencing;Polymorphism;Proteaseinhibitor;Referenceproteome;Serineproteaseinhibitor	32	560	31	High	Master Protein	P30740	Leukocyte elastase inhibitor OS=Homo sapiens OX=9606 GN=SERPINB1 PE=1 SV=1
26.5909309387207	27.7271690368652	26.9279766082764	25.6461734771729	25.2186908721924	25.5626411437988	26.0199184417725	27.0993728637695	27.9325008392334	26.4450225830078	27.2113666534424	27.4114475250244	28.2747993469238	27.2685317993164	26.496244430542	25.7913970947266	27.0282096862793	27.0099792480469	4		cell organization and biogenesis;coagulation;defense response;metabolic process;regulation of biological process;response to stimulus;transport	cell surface;cytoplasm;extracellular;membrane;organelle lumen	protein binding;structural molecule activity	Complement and coagulation cascades;Platelet activation	Blood Clotting Cascade;Complement and Coagulation Cascades;VEGFA-VEGFR2 Signaling Pathway	binding;chaperone binding;protein binding;structural molecule activity	biological adhesion;biological regulation;cell activation;cell adhesion;cellular component assembly;cellular component organization;cellular macromolecular complex assembly;cellular process;coagulation;establishment of localization;exocytosis;extracellular matrix organization;extracellular structure organization;immune system process;macromolecular complex assembly;multicellular organismal proces…	cell cortex;cell part;cell surface;cytoplasmic membrane-bounded vesicle;extracellular organelle;extracellular region;extracellular space;intracellular membrane-bounded organelle;intracellular organelle;macromolecular complex;membrane;organelle;plasma membrane;protein complex;vesicle	Complement and coagulation cascades	3D-structure;Adaptiveimmunity;Bloodcoagulation;Coiledcoil;Completeproteome;Directproteinsequencing;Diseasemutation;Disulfidebond;Glycoprotein;Hemostasis;Immunity;Innateimmunity;Polymorphism;Pyrrolidonecarboxylicacid;Referenceproteome;Secreted;Signal	27	384	27	High	Master Protein	P02675	Fibrinogen beta chain OS=Homo sapiens OX=9606 GN=FGB PE=1 SV=2
19.8569068908691	22.6600532531738	21.5476360321045	21.5116424560547	21.3065719604492	21.6235828399658	22.2110595703125	20.1657066345215	20.6440372467041	21.2848091125488	21.936990737915	21.2413597106934	20.6092853546143	26.1896152496338	21.268159866333	22.6963176727295	21.6692848205566	22.5543918609619	11;CHR_HG107_PATCH		metabolic process;regulation of biological process;response to stimulus	cytoplasm;extracellular;membrane;organelle lumen	protein binding;structural molecule activity			extracellular matrix structural constituent;structural molecule activity	biological regulation;carbohydrate metabolic process;cellular component organization;cellular metabolic process;cellular process;extracellular matrix organization;extracellular structure organization;macromolecule metabolic process;macromolecule modification;metabolic process;primary metabolic process;protein glycosylation;protein metabolic process;protein modification process;response to stimulu…	cell part;cytoplasm;extracellular organelle;extracellular space;organelle;vesicle		Completeproteome;Directproteinsequencing;Disulfidebond;Glycoprotein;Polymorphism;Referenceproteome;Repeat;Secreted;Signal	36	276	29	High	Master Protein	P98088	Mucin-5AC OS=Homo sapiens OX=9606 GN=MUC5AC PE=1 SV=4
29.9325523376465	28.4813137054443	30.1493186950684	30.1558704376221	28.5777359008789	27.6944408416748	29.9408226013184	29.668815612793	29.4292125701904	29.9411106109619	29.4531345367432	28.0783653259277	29.4031562805176	30.2362518310547	28.4539375305176	29.5538845062256	28.8354587554932	29.0900497436523	14		cell organization and biogenesis;defense response;metabolic process;regulation of biological process;response to stimulus;transport	cell surface;extracellular;membrane;nucleus;organelle lumen	catalytic activity;protein binding	Amoebiasis;Lysosome;Neuroactive ligand-receptor interaction;Renin-angiotensin system;Systemic lupus erythematosus	ACE Inhibitor Pathway	binding;carbohydrate binding;catalytic activity;endopeptidase activity;glycosaminoglycan binding;heparin binding;hydrolase activity;pattern binding;peptidase activity;peptidase activity, acting on L-amino acid peptides;polysaccharide binding;serine hydrolase activity;serine-type endopeptidase activity;serine-type peptidase activity	biological regulation;cell killing;cellular component disassembly;cellular component organization;cellular metabolic process;cellular process;extracellular matrix organization;extracellular structure organization;hormone metabolic process;immune system process;interspecies interaction between organisms;killing of cells of other organism;macromolecule metabolic process;macromolecule modification;m…	cell part;cell surface;cytoplasmic membrane-bounded vesicle;extracellular organelle;extracellular region;extracellular space;intracellular membrane-bounded organelle;intracellular organelle;membrane;nucleus;organelle;plasma membrane;vesicle	Amoebiasis;Lysosome;Neuroactive ligand-receptor interaction;Renin-angiotensin system;Systemic lupus erythematosus	3D-structure;Antibiotic;Antimicrobial;Completeproteome;Directproteinsequencing;Disulfidebond;Glycoprotein;Hydrolase;Polymorphism;Protease;Referenceproteome;Serineprotease;Signal;Zymogen	23	1111	23	High	Master Protein	P08311	Cathepsin G OS=Homo sapiens OX=9606 GN=CTSG PE=1 SV=2
28.1916065216064	27.6985874176025	28.4690761566162	28.0875873565674	28.1314716339111	27.2499904632568	28.1510257720947	28.5628890991211	28.0859050750732	28.2705173492432	28.4554347991943	27.7879314422607	28.3150749206543	28.886157989502	27.6005382537842	28.2045650482178	28.5232067108154	28.2611713409424	17	Met-loss+Acetyl [N-Term]	cell organization and biogenesis;regulation of biological process;response to stimulus	cytoplasm;cytoskeleton;cytosol;membrane;nucleus	enzyme regulator activity;nucleotide binding;protein binding;RNA binding	Rap1 signaling pathway;Regulation of actin cytoskeleton;Salmonella infection;Shigellosis	Association Between Physico-Chemical Features and Toxicity Associated Pathways;G13 Signaling Pathway;Regulation of Actin Cytoskeleton;VEGFA-VEGFR2 Signaling Pathway	actin binding;actin monomer binding;adenyl nucleotide binding;adenyl-nucleotide exchange factor activity;ATPase regulator activity;binding;cytoskeletal protein binding;enzyme regulator activity;lipid binding;nucleoside-triphosphatase regulator activity;nucleotide binding;phosphatidylinositol binding;phosphatidylinositol-4,5-bisphosphate binding;phospholipid binding;proline-rich region binding;pro…	anatomical structure formation involved in morphogenesis;biological regulation;cell activation;cellular component organization;cellular process;coagulation;cytoskeleton organization;developmental process;establishment of localization;exocytosis;multicellular organismal process;organelle organization;regulation of body fluid levels;regulation of DNA metabolic process;regulation of organelle organi…	cell cortex;cell part;cell projection;cytoplasm;cytoskeleton;cytosol;extracellular organelle;intracellular membrane-bounded organelle;intracellular non-membrane-bounded organelle;intracellular organelle;membrane;neuron projection;nucleus;organelle;synapse;vesicle	Regulation of actin cytoskeleton;Shigellosis	3D-structure;Acetylation;Actin-binding;Amyotrophiclateralsclerosis;Completeproteome;Cytoplasm;Cytoskeleton;Directproteinsequencing;Diseasemutation;Isopeptidebond;Neurodegeneration;Phosphoprotein;Referenceproteome;Ublconjugation	24	884	24	High	Master Protein	P07737	Profilin-1 OS=Homo sapiens OX=9606 GN=PFN1 PE=1 SV=2
25.0499019622803	24.4549236297607	25.5625553131104	25.9286060333252	25.3788986206055	25.5671806335449	25.9137554168701	26.3315143585205	23.7709445953369	25.295051574707	25.6293563842773	25.9084949493408	25.1725196838379	26.0891227722168	26.4220752716064	25.3046379089355	25.0834369659424	25.7172031402588	19		cell differentiation;cell organization and biogenesis;cellular component movement	cytoskeleton;cytosol;membrane	metal ion binding;protein binding;structural molecule activity		Striated Muscle Contraction	binding;calcium ion binding;cation binding;ion binding;metal ion binding;structural constituent of muscle;structural molecule activity	cell differentiation;cellular component movement;cellular process;developmental process;multicellular organismal process;muscle contraction	cell part;cytoskeleton;cytosol;extracellular organelle;intracellular non-membrane-bounded organelle;intracellular organelle;macromolecular complex;membrane;organelle;protein complex;vesicle	Cardiac muscle contraction;Dilated cardiomyopathy;Hypertrophic cardiomyopathy (HCM)	Acetylation;Actin-binding;Alternativesplicing;Calcium;Coiledcoil;Completeproteome;Cytoplasm;Cytoskeleton;Directproteinsequencing;Metal-binding;Muscleprotein;Polymorphism;Referenceproteome	30	623	4	High	Master Protein	P67936-2	Isoform 2 of Tropomyosin alpha-4 chain OS=Homo sapiens OX=9606 GN=TPM4
27.4749984741211	27.1277236938477	25.5344352722168	27.0382614135742	26.7179737091064	25.4146480560303	28.1844539642334	26.0921764373779	27.316780090332	27.0663013458252	28.3893795013428	28.2660026550293	27.663122177124	27.045597076416	27.6029453277588	26.8859481811523	27.6721591949463	27.5035591125488	12		cell death	cytosol	structural molecule activity			structural molecule activity		cell part;extracellular organelle;extracellular space;macromolecular complex;organelle;protein complex;vesicle		Alternativesplicing;Coiledcoil;Completeproteome;Intermediatefilament;Keratin;Polymorphism;Referenceproteome	34	661	28	High	Master Protein	Q8N1N4	Keratin, type II cytoskeletal 78 OS=Homo sapiens OX=9606 GN=KRT78 PE=1 SV=2
24.7661876678467	25.3160095214844	25.0943012237549	25.078592300415	25.5631408691406	26.014331817627	25.2627544403076	24.0717735290527	25.6281204223633	25.0306453704834	26.5856628417969	25.7601623535156	25.9138317108154	24.2989082336426	25.4878253936768	25.6787261962891	25.7822208404541	25.251127243042	14		cell organization and biogenesis;cellular component movement;defense response;metabolic process;regulation of biological process;response to stimulus;transport	extracellular;membrane	protein binding		Inflammatory Response Pathway	antigen binding;binding	biological regulation;cellular component organization;cellular membrane organization;cellular process;endocytosis;establishment of localization;homeostatic process;immune system process;membrane invagination;membrane organization;multicellular organismal process;multi-organism process;response to biotic stimulus;response to stimulus;response to stress;transport;vesicle-mediated transport	extracellular organelle;extracellular region;extracellular space;immunoglobulin complex;macromolecular complex;organelle;protein complex;vesicle		3D-structure;Completeproteome;Directproteinsequencing;Disulfidebond;Glycoprotein;ImmunoglobulinCregion;Immunoglobulindomain;Referenceproteome;Repeat	21	1309	2	High	Master Protein	P01877	Immunoglobulin heavy constant alpha 2 OS=Homo sapiens OX=9606 GN=IGHA2 PE=1 SV=4
24.8311252593994	24.4785499572754	24.7351627349854	25.3607959747314	24.7549457550049	24.9775981903076	25.5421676635742	24.6222171783447	24.4368839263916	25.1320514678955	25.6600799560547	26.2057361602783	24.8315277099609	24.958553314209	25.2904376983643	23.889331817627	25.2843227386475	25.7732028961182	17		cell death;cell differentiation;cell organization and biogenesis;regulation of biological process;response to stimulus	cytoskeleton;cytosol;membrane	protein binding;structural molecule activity			structural constituent of cytoskeleton;structural constituent of muscle;structural molecule activity	cell differentiation;cellular component organization;cellular process;cytoskeleton organization;developmental process;organelle organization;response to chemical stimulus;response to endogenous stimulus;response to stimulus;viral reproduction	cell part;dystrophin-associated glycoprotein complex;extracellular organelle;macromolecular complex;membrane;organelle;plasma membrane;protein complex;vesicle		Coiledcoil;Completeproteome;Directproteinsequencing;Host-virusinteraction;Intermediatefilament;Keratin;Phosphoprotein;Polymorphism;Referenceproteome	32	1799	14	High	Master Protein	P08727	Keratin, type I cytoskeletal 19 OS=Homo sapiens OX=9606 GN=KRT19 PE=1 SV=4
26.5002880096436	26.0571804046631	26.1404438018799	26.4074554443359	26.3621273040771	26.8686141967773	26.2309703826904	26.7523670196533	26.7612800598145	26.3468685150146	26.5180435180664	26.6563453674316	26.2364120483398	26.5504131317139	25.9605712890625	26.6003189086914	25.8739147186279	26.7836380004883	X		cell organization and biogenesis		protein binding							3D-structure;Actin-binding;Alternativesplicing;Celljunction;Coiledcoil;Completeproteome;Diseasemutation;Polymorphism;Prematureovarianfailure;Referenceproteome;Tightjunction	32	440	32	High	Master Protein	Q8WVV4-1	Isoform 1 of Protein POF1B OS=Homo sapiens OX=9606 GN=POF1B
26.2352962493896	27.7227802276611	25.0550575256348	25.169412612915	26.2693538665771	26.0688419342041	24.3938636779785	25.8256797790527	27.0242042541504	25.8599319458008	25.8684406280518	25.1766319274902	26.2216663360596	24.95139503479	26.3799667358398	26.0643196105957	27.7249660491943	26.231294631958	11			cytoplasm;cytosol;endoplasmic reticulum;Golgi;membrane;nucleus	DNA binding;metal ion binding;protein binding			binding;calcium ion binding;cation binding;DNA binding;ion binding;metal ion binding;nucleic acid binding		cell part;cytosol;endoplasmic reticulum;extracellular organelle;extracellular space;Golgi apparatus;intracellular membrane-bounded organelle;intracellular organelle;membrane;nuclear envelope;organelle;plasma membrane;vesicle		Alternativesplicing;Calcium;Cleavageonpairofbasicresidues;Completeproteome;Cytoplasm;Directproteinsequencing;DNA-binding;Endoplasmicreticulum;Golgiapparatus;Membrane;Metal-binding;Nucleus;Phosphoprotein;Polymorphism;Referenceproteome;Repeat;Secreted;Signal	24	266	24	High	Master Protein	P80303	Nucleobindin-2 OS=Homo sapiens OX=9606 GN=NUCB2 PE=1 SV=3
27.2130908966064	25.1731452941895	24.178394317627	25.9467926025391	28.0670356750488	26.2856483459473	21.9181785583496	25.263032913208	26.5855598449707	26.0759449005127	27.5709400177002	28.4969520568848	26.7709522247314	25.8484306335449	26.6766624450684	25.8407402038574	27.0064563751221	27.9353771209717	17	Met-loss+Acetyl [N-Term]	cell death;cell organization and biogenesis	cytosol;nucleus	protein binding;structural molecule activity			binding;protein binding;scaffold protein binding;structural constituent of cytoskeleton;structural molecule activity	anatomical structure development;developmental process	cell part;extracellular organelle;intracellular membrane-bounded organelle;intracellular organelle;macromolecular complex;nucleus;organelle;protein complex;vesicle		Alternativesplicing;Coiledcoil;Completeproteome;Intermediatefilament;Keratin;Phosphoprotein;Polymorphism;Referenceproteome	27	2363	4	High	Master Protein	P19012	Keratin, type I cytoskeletal 15 OS=Homo sapiens OX=9606 GN=KRT15 PE=1 SV=3
26.5965270996094	26.1914730072021	26.4707260131836	26.9651966094971	26.9641361236572	27.0208702087402	27.1112976074219	27.4383640289307	26.3458099365234	26.5120048522949	27.133581161499	26.8392581939697	26.8887042999268	27.3955936431885	27.0279350280762	26.9791431427002	26.620641708374	27.5147705078125	15		cellular homeostasis;metabolic process;regulation of biological process;response to stimulus;transport	cell surface;endoplasmic reticulum;membrane;nucleus;organelle lumen	catalytic activity;protein binding;RNA binding	Antigen processing and presentation;Protein processing in endoplasmic reticulum		catalytic activity;cysteine-type endopeptidase activity;cysteine-type peptidase activity;disulfide oxidoreductase activity;endopeptidase activity;hydrolase activity;hydrolase activity, acting on ester bonds;intramolecular oxidoreductase activity;intramolecular oxidoreductase activity, interconverting keto- and enol-groups;intramolecular oxidoreductase activity, transposing S-S bonds;isomerase act…	biological regulation;carbohydrate metabolic process;cellular homeostasis;cellular metabolic process;cellular process;establishment of localization;homeostatic process;immune system process;macromolecule metabolic process;macromolecule modification;metabolic process;nuclear transport;nucleocytoplasmic transport;peptidyl-amino acid modification;primary metabolic process;protein folding;protein gly…	cell part;cell surface;cytoplasmic membrane-bounded vesicle;endoplasmic reticulum;extracellular organelle;intracellular membrane-bounded organelle;intracellular organelle;nucleus;organelle;vesicle	Antigen processing and presentation;Protein processing in endoplasmic reticulum	3D-structure;Acetylation;Completeproteome;Directproteinsequencing;Disulfidebond;Endoplasmicreticulum;Isomerase;Phosphoprotein;Polymorphism;Redox-activecenter;Referenceproteome;Repeat;Signal	29	584	29	High	Master Protein	P30101	Protein disulfide-isomerase A3 OS=Homo sapiens OX=9606 GN=PDIA3 PE=1 SV=4
24.9563179016113	24.7614898681641	26.5274620056152	24.606050491333	24.5560321807861	24.2192268371582	25.1587944030762	27.8628845214844	26.7897987365723	25.6665496826172	26.8131542205811	26.4287433624268	25.6699409484863	25.7381496429443	23.9999217987061	25.8532676696777	25.1149063110352	23.8590087890625	14		cell organization and biogenesis;defense response;metabolic process;regulation of biological process;response to stimulus	extracellular;membrane	catalytic activity;protein binding			antigen binding;binding	biological regulation;homeostatic process;immune system process;macromolecule metabolic process;metabolic process;primary metabolic process;protein metabolic process;response to stimulus;response to stress	extracellular organelle;extracellular region;extracellular space;organelle;vesicle		Completeproteome;Directproteinsequencing;Disulfidebond;Glycoprotein;ImmunoglobulinCregion;Immunoglobulindomain;Polymorphism;Referenceproteome;Repeat;Secreted	26	484	11	High	Master Protein	P01860	Immunoglobulin heavy constant gamma 3 OS=Homo sapiens OX=9606 GN=IGHG3 PE=1 SV=2
25.5867881774902	24.5782623291016	26.0631828308105	26.57248878479	26.4893684387207	26.5071773529053	24.5300922393799	27.295581817627	24.4094066619873	25.5060062408447	25.5376396179199	25.8697319030762	24.8229694366455	26.6042194366455	25.6440124511719	27.3890056610107	24.2092361450195	26.406307220459	11	Acetyl [N-Term]	metabolic process;regulation of biological process	cytoplasm	metal ion binding;protein binding			binding;cation binding;ion binding;metal ion binding;nucleic acid binding transcription factor activity;sequence-specific DNA binding transcription factor activity;transition metal ion binding;zinc ion binding	biological regulation;biosynthetic process;cellular metabolic process;cellular nitrogen compound metabolic process;cellular process;macromolecule metabolic process;metabolic process;nitrogen compound metabolic process;nucleobase-containing compound metabolic process;primary metabolic process;RNA metabolic process;transcription from RNA polymerase II promoter	cell part;cytoplasm;cytoskeleton;intracellular non-membrane-bounded organelle;intracellular organelle;nucleoplasm;organelle		3D-structure;Alternativesplicing;Coiledcoil;Completeproteome;Cytoplasm;Metal-binding;Phosphoprotein;Polymorphism;Referenceproteome;Zinc;Zinc-finger	33	374	33	High	Master Protein	Q14134	Tripartite motif-containing protein 29 OS=Homo sapiens OX=9606 GN=TRIM29 PE=1 SV=2
24.7672100067139	24.8423805236816	25.2836322784424	25.1062889099121	25.6367301940918	25.4783611297607	25.4520015716553	26.3314342498779	24.6764450073242	25.115255355835	25.2592906951904	25.5069885253906	25.160701751709	25.7373600006104	25.2929534912109	25.395788192749	24.611837387085	25.5330848693848	3		cell differentiation;cell organization and biogenesis;development;regulation of biological process;response to stimulus	cytoplasm;cytoskeleton;cytosol;membrane;nucleus	protein binding;RNA binding	Focal adhesion;MAPK signaling pathway;Proteoglycans in cancer;Salmonella infection	VEGFA-VEGFR2 Signaling Pathway	actin binding;binding;cytoskeletal protein binding;identical protein binding;protein binding	anatomical structure development;biological regulation;cell differentiation;cellular component organization;cellular process;cytoskeleton organization;developmental process;organelle organization;response to chemical stimulus;response to stimulus;signal transduction	cell cortex;cell part;cytoplasm;cytoskeleton;cytosol;extracellular organelle;intracellular non-membrane-bounded organelle;intracellular organelle;membrane;organelle;plasma membrane;vesicle	Focal adhesion;MAPK signaling pathway	3D-structure;Acetylation;Actin-binding;Alternativesplicing;Completeproteome;Cytoplasm;Cytoskeleton;Developmentalprotein;Differentiation;Diseasemutation;Dwarfism;Isopeptidebond;Myogenesis;Phosphoprotein;Polymorphism;Referenceproteome;Repeat;Ublconjugation	44	323	42	High	Master Protein	O75369	Filamin-B OS=Homo sapiens OX=9606 GN=FLNB PE=1 SV=2
24.2285671234131	20.8977222442627	23.018274307251	21.5074996948242	23.6927909851074	22.4140625	21.8351287841797	21.5435085296631	20.6819324493408	23.9237384796143	21.6768779754639	22.6399097442627	21.9918212890625	21.6543502807617	23.1743297576904	22.6083068847656	22.9068145751953	22.9358291625977	19	Met-loss+Acetyl [N-Term]	cell differentiation;cell organization and biogenesis;cellular component movement	cytoplasm;cytoskeleton;cytosol;membrane	metal ion binding;protein binding;structural molecule activity	Adrenergic signaling in cardiomyocytes;Cardiac muscle contraction;Dilated cardiomyopathy;Hypertrophic cardiomyopathy (HCM)	Striated Muscle Contraction	binding;calcium ion binding;cation binding;ion binding;metal ion binding;structural constituent of muscle;structural molecule activity	cell differentiation;cellular component movement;cellular process;developmental process;multicellular organismal process;muscle contraction	cell part;cytoskeleton;cytosol;extracellular organelle;intracellular non-membrane-bounded organelle;intracellular organelle;macromolecular complex;membrane;organelle;protein complex;vesicle	Cardiac muscle contraction;Dilated cardiomyopathy;Hypertrophic cardiomyopathy (HCM)	Acetylation;Actin-binding;Alternativesplicing;Calcium;Coiledcoil;Completeproteome;Cytoplasm;Cytoskeleton;Directproteinsequencing;Metal-binding;Muscleprotein;Polymorphism;Referenceproteome	28	589	3	High	Master Protein	P67936	Tropomyosin alpha-4 chain OS=Homo sapiens OX=9606 GN=TPM4 PE=1 SV=3
24.54274559021	24.3780155181885	25.9650974273682	25.1735210418701	24.7337970733643	25.3397369384766	25.533842086792	25.9738845825195	23.8618965148926	25.184850692749	24.5652828216553	24.3077907562256	24.9529819488525	25.405460357666	23.9370765686035	25.2207279205322	23.2621517181396	24.9882965087891		Met-loss+Acetyl [N-Term]								cell part;cytoplasm;cytoskeleton;intracellular non-membrane-bounded organelle;intracellular organelle;organelle		Coiledcoil;Completeproteome;Cytoplasm;Cytoskeleton;Directproteinsequencing;Phosphoprotein;Referenceproteome;Repeat	41	198	37	High	Master Protein	P58107	Epiplakin OS=Homo sapiens OX=9606 GN=EPPK1 PE=1 SV=3
26.084135055542	25.9213562011719	26.5893325805664	26.0614547729492	26.0665874481201	26.8657073974609	27.3545475006104	26.8060531616211	26.5889739990234	26.2149791717529	26.7026691436768	26.985538482666	26.7750930786133	26.8182983398438	26.1537399291992	26.3686389923096	26.813060760498	26.7043437957764	12		cell division;cell organization and biogenesis;transport	cytoplasm;cytoskeleton;nucleus	catalytic activity;nucleotide binding;protein binding;structural molecule activity	Apoptosis;Gap junction;Pathogenic Escherichia coli infection;Phagosome	Parkin-Ubiquitin Proteasomal System pathway;Pathogenic Escherichia coli infection	binding;catalytic activity;GTP binding;GTPase activity;guanyl nucleotide binding;guanyl ribonucleotide binding;hydrolase activity;hydrolase activity, acting on acid anhydrides;hydrolase activity, acting on acid anhydrides, in phosphorus-containing anhydrides;nucleoside-triphosphatase activity;nucleotide binding;purine nucleotide binding;purine ribonucleoside triphosphate binding;purine ribonucleo…	cell division;cellular component assembly;cellular component organization;cellular macromolecular complex assembly;cellular metabolic process;cellular process;cytoskeleton-dependent intracellular transport;establishment of localization;macromolecular complex assembly;macromolecule metabolic process;metabolic process;primary metabolic process;protein complex assembly;protein folding;protein metabo…	cell part;intracellular membrane-bounded organelle;intracellular organelle;macromolecular complex;nucleus;organelle;protein complex;vesicle	Gap junction;Pathogenic Escherichia coli infection;Phagosome	Acetylation;Completeproteome;Cytoplasm;Cytoskeleton;Directproteinsequencing;GTP-binding;Microtubule;Nitration;Nucleotide-binding;Phosphoprotein;Referenceproteome	26	505	14	High	Master Protein	Q9BQE3	Tubulin alpha-1C chain OS=Homo sapiens OX=9606 GN=TUBA1C PE=1 SV=1
25.6618900299072	25.4308547973633	24.878755569458	27.3048076629639	27.4390869140625	26.657958984375	25.9697551727295	26.1573829650879	29.4906845092773	26.5821762084961	28.2031726837158	26.3017177581787	26.5572986602783	25.742546081543	26.9321041107178	27.575159072876	26.0140800476074	27.466064453125	14;CHR_HSCHR14_3_CTG1		cell organization and biogenesis;cellular component movement;defense response;metabolic process;regulation of biological process;response to stimulus	cell surface;extracellular;membrane	DNA binding;protein binding			antigen binding;binding	immune system process;multi-organism process;response to biotic stimulus;response to stimulus;response to stress	cell part;cell surface;extracellular organelle;extracellular space;immunoglobulin complex;macromolecular complex;membrane;organelle;plasma membrane;protein complex;vesicle		3D-structure;Alternativesplicing;Cellmembrane;Completeproteome;Directproteinsequencing;Disulfidebond;Glycoprotein;ImmunoglobulinCregion;Immunoglobulindomain;Membrane;Polymorphism;Referenceproteome;Secreted;Transmembrane	23	414	5	High	Master Protein	P01871	Immunoglobulin heavy constant mu OS=Homo sapiens OX=9606 GN=IGHM PE=1 SV=4
24.677770614624	25.359899520874	27.2024478912354	23.486047744751	24.785436630249	24.7708320617676	22.8312568664551	25.0734882354736	25.6579704284668	24.1836185455322	25.6468734741211	26.1574478149414	26.1233386993408	23.8866539001465	26.188404083252	24.5469760894775	25.5261745452881	25.2819633483887	14;CHR_HSCHR14_3_CTG1		cell organization and biogenesis;defense response;metabolic process;regulation of biological process;response to stimulus	extracellular;membrane	catalytic activity;protein binding			antigen binding;binding	biological regulation;immune system process;macromolecule metabolic process;metabolic process;primary metabolic process;protein metabolic process;response to stimulus;response to stress	extracellular organelle;extracellular region;extracellular space;organelle;vesicle		3D-structure;Completeproteome;Directproteinsequencing;Disulfidebond;Glycoprotein;ImmunoglobulinCregion;Immunoglobulindomain;Referenceproteome;Secreted	19	410	11	High	Master Protein	P01861	Immunoglobulin heavy constant gamma 4 OS=Homo sapiens OX=9606 GN=IGHG4 PE=1 SV=1
27.1234512329102	26.5540390014648	26.0008659362793	27.0745029449463	26.9926376342773	26.3764038085938	25.9716625213623	26.5124683380127	26.4653472900391	26.9031429290771	27.7909965515137	27.6252174377441	26.7927589416504	27.2558765411377	27.1584930419922	26.8825912475586	26.6155376434326	27.0136909484863	1		defense response;regulation of biological process;response to stimulus;transport	extracellular;organelle lumen	protein binding;signal transducer activity			binding;enzyme binding;extracellular matrix binding;laminin binding;molecular transducer activity;protease binding;protein binding;protein C-terminus binding;signal transducer activity	anatomical structure development;anatomical structure formation involved in morphogenesis;biological regulation;cellular process;developmental process;multicellular organismal process;response to stimulus;response to stress;signal transduction	extracellular matrix;extracellular organelle;extracellular space;organelle;proteinaceous extracellular matrix;vesicle		Alternativesplicing;Angiogenesis;Biomineralization;Completeproteome;Diseasemutation;Extracellularmatrix;Glycoprotein;Mineralbalance;Osteogenesis;Polymorphism;Referenceproteome;Repeat;Secreted;Signal	29	486	11	High	Master Protein	Q16610	Extracellular matrix protein 1 OS=Homo sapiens OX=9606 GN=ECM1 PE=1 SV=2
24.6466808319092	24.4622325897217	24.8916492462158	24.5965213775635	25.1031398773193	25.0648441314697	25.577615737915	24.8944072723389	25.04638671875	24.539098739624	24.9891910552979	25.5945663452148	25.0884838104248	25.3859329223633	24.7434940338135	24.5905532836914	25.0434055328369	24.9942951202393	2		cell organization and biogenesis;regulation of biological process;transport	cytoplasm;cytoskeleton;cytosol;extracellular	catalytic activity;nucleotide binding;protein binding;structural molecule activity	Apoptosis;Gap junction;Pathogenic Escherichia coli infection;Phagosome	Parkin-Ubiquitin Proteasomal System pathway;Pathogenic Escherichia coli infection	binding;catalytic activity;GTP binding;GTPase activity;guanyl nucleotide binding;guanyl ribonucleotide binding;hydrolase activity;hydrolase activity, acting on acid anhydrides;hydrolase activity, acting on acid anhydrides, in phosphorus-containing anhydrides;nucleoside-triphosphatase activity;nucleotide binding;purine nucleotide binding;purine ribonucleoside triphosphate binding;purine ribonucleo…	biological regulation;cell activation;cell cycle;cellular component assembly;cellular component organization;cellular macromolecular complex assembly;cellular metabolic process;cellular process;coagulation;establishment of localization;exocytosis;macromolecular complex assembly;macromolecule metabolic process;metabolic process;mitotic cell cycle;multicellular organismal process;organelle organiza…	cell part;cytosol;extracellular organelle;extracellular region;macromolecular complex;organelle;protein complex;vesicle	Gap junction;Pathogenic Escherichia coli infection;Phagosome	Acetylation;Alternativesplicing;Amyotrophiclateralsclerosis;Completeproteome;Cytoplasm;Cytoskeleton;Directproteinsequencing;GTP-binding;Microtubule;Neurodegeneration;Nitration;Nucleotide-binding;Phosphoprotein;Referenceproteome	25	477	13	High	Master Protein	P68366	Tubulin alpha-4A chain OS=Homo sapiens OX=9606 GN=TUBA4A PE=1 SV=1
25.789909362793	28.3222389221191	25.6235065460205	25.8025531768799	26.3771286010742	30.5971794128418	26.9372310638428	24.2095794677734	29.1665077209473	23.0005626678467	28.3279857635498	30.0466175079346	30.2229824066162	27.497049331665	28.0288352966309	25.4052734375	30.3000545501709	30.9914150238037	9		metabolic process;regulation of biological process;response to stimulus;transport	extracellular	enzyme regulator activity;metal ion binding;protein binding			cysteine-type endopeptidase inhibitor activity;endopeptidase inhibitor activity;endopeptidase regulator activity;enzyme inhibitor activity;enzyme regulator activity;peptidase inhibitor activity;peptidase regulator activity	biological regulation;cellular process;establishment of localization;homeostatic process;lipid transport;macromolecule metabolic process;metabolic process;multicellular organismal process;neurological system process;organic acid transport;primary metabolic process;protein metabolic process;proteolysis;response to stimulus;transmembrane transport;transport	extracellular organelle;extracellular region;extracellular space;organelle;vesicle		3D-structure;Completeproteome;Directproteinsequencing;Disulfidebond;Referenceproteome;Secreted;Sensorytransduction;Signal;Taste;Transport	15	393	15	High	Master Protein	P31025	Lipocalin-1 OS=Homo sapiens OX=9606 GN=LCN1 PE=1 SV=1
26.0895519256592	25.0239372253418	26.2838439941406	26.7523059844971	26.2165565490723	25.7734756469727	27.4047183990479	26.3328952789307	25.7894306182861	25.9075164794922	26.4276905059814	27.0472736358643	26.1138343811035	26.8615608215332	26.4284076690674	26.1403636932373	26.4890232086182	26.2046737670898	18	Acetyl [N-Term]	cell communication;regulation of biological process;transport	cytoplasm;extracellular;nucleus;organelle lumen	enzyme regulator activity;protein binding;receptor activity	Amoebiasis		binding;cysteine-type endopeptidase inhibitor activity;endopeptidase inhibitor activity;endopeptidase regulator activity;enzyme binding;enzyme inhibitor activity;enzyme regulator activity;peptidase inhibitor activity;peptidase regulator activity;protease binding;protein binding;receptor activity;serine-type endopeptidase inhibitor activity;viral receptor activity	biological regulation;cell communication;cell-cell signaling;cellular process;interspecies interaction between organisms;locomotion;multi-organism process;regulation of protein modification process;signaling	cell part;cytoplasm;extracellular organelle;extracellular space;intracellular membrane-bounded organelle;intracellular organelle;nucleus;organelle;vesicle	Amoebiasis	3D-structure;Acetylation;Alternativesplicing;Completeproteome;Cytoplasm;Directproteinsequencing;Polymorphism;Proteaseinhibitor;Referenceproteome;Serineproteaseinhibitor	25	491	11	High	Master Protein	P29508	Serpin B3 OS=Homo sapiens OX=9606 GN=SERPINB3 PE=1 SV=2
26.6593532562256	25.8882904052734	27.6960220336914	26.2837677001953	26.0821418762207	25.2574062347412	24.696081161499	27.1898097991943	26.3811531066895	26.5195865631104	26.4804363250732	26.5021114349365	27.1176815032959	26.7838497161865	25.5055751800537	25.9033012390137	25.5976753234863	26.1921443939209	4		cell organization and biogenesis;coagulation;defense response;metabolic process;regulation of biological process;response to stimulus;transport	cell surface;extracellular;membrane;organelle lumen	metal ion binding;protein binding;structural molecule activity	Complement and coagulation cascades;Platelet activation	Blood Clotting Cascade;VEGFA-VEGFR2 Signaling Pathway	structural molecule activity	biological adhesion;biological regulation;cell activation;cell adhesion;cellular component assembly;cellular component organization;cellular macromolecular complex assembly;cellular process;coagulation;establishment of localization;exocytosis;extracellular matrix organization;extracellular structure organization;immune system process;macromolecular complex assembly;macromolecule metabolic process…	cell cortex;cell part;cell surface;cytoplasmic membrane-bounded vesicle;extracellular organelle;extracellular region;extracellular space;intracellular membrane-bounded organelle;intracellular organelle;macromolecular complex;membrane;organelle;plasma membrane;protein complex;vesicle	Complement and coagulation cascades	3D-structure;Adaptiveimmunity;Alternativesplicing;Amyloid;Amyloidosis;Bloodcoagulation;Coiledcoil;Completeproteome;Directproteinsequencing;Diseasemutation;Disulfidebond;Glycoprotein;Hemostasis;Hydroxylation;Immunity;Innateimmunity;Isopeptidebond;Phosphoprotein;Polymorphism;Referenceproteome;Secreted;Signal	26	339	26	High	Master Protein	P02671	Fibrinogen alpha chain OS=Homo sapiens OX=9606 GN=FGA PE=1 SV=2
25.9753360748291	25.6961860656738	26.9681529998779	26.2792720794678	25.8213424682617	25.7021331787109	24.7668113708496	26.4216117858887	26.1233196258545	26.5931644439697	26.2961502075195	25.3868865966797	26.2947311401367	26.6510314941406	25.6547470092773	25.6984558105469	26.2783603668213	26.2947406768799	11	Met-loss+Acetyl [N-Term]	cell differentiation;cell organization and biogenesis;metabolic process;regulation of biological process;response to stimulus;transport	cytosol;endoplasmic reticulum;extracellular;Golgi;membrane;mitochondrion;organelle lumen;vacuole	antioxidant activity;catalytic activity;metal ion binding;nucleotide binding;protein binding	Amyotrophic lateral sclerosis (ALS);Carbon metabolism;FoxO signaling pathway;Glyoxylate and dicarboxylate metabolism;Longevity regulating pathway;Longevity regulating pathway - multiple species;Peroxisome;Tryptophan metabolism	Amyotrophic lateral sclerosis (ALS);DNA Damage Response (only ATM dependent);Folate Metabolism;Oxidative Stress;Selenium Micronutrient Network;Tryptophan metabolism	aminoacylase activity;antioxidant activity;binding;catalase activity;catalytic activity;cation binding;coenzyme binding;cofactor binding;enzyme binding;heme binding;hydrolase activity;hydrolase activity, acting on carbon-nitrogen (but not peptide) bonds;hydrolase activity, acting on carbon-nitrogen (but not peptide) bonds, in linear amides;identical protein binding;ion binding;iron ion binding;me…	aging;alcohol metabolic process;anatomical structure development;biological regulation;catabolic process;cell differentiation;cellular aromatic compound metabolic process;cellular component assembly;cellular component organization;cellular lipid metabolic process;cellular metabolic process;cellular nitrogen compound metabolic process;cellular process;cellular respiration;developmental process;gen…	cell part;cytosol;endoplasmic reticulum;extracellular organelle;Golgi apparatus;intracellular membrane-bounded organelle;intracellular organelle;lysosome;membrane;microbody;organelle;peroxisome;plasma membrane;vacuole;vesicle	Amyotrophic lateral sclerosis (ALS);Methane metabolism;Peroxisome;Tryptophan metabolism	3D-structure;Acetylation;Completeproteome;Directproteinsequencing;Heme;Hydrogenperoxide;Iron;Metal-binding;Mitogen;NADP;Oxidoreductase;Peroxidase;Peroxisome;Phosphoprotein;Referenceproteome	25	320	25	High	Master Protein	P04040	Catalase OS=Homo sapiens OX=9606 GN=CAT PE=1 SV=3
26.889986038208	26.5612049102783	26.4849052429199	26.8443584442139	26.3847007751465	24.8070011138916	29.6099281311035	24.6236934661865	28.6007633209229	26.88525390625	27.0359668731689	26.5539684295654	26.5849342346191	26.1631202697754	25.2388973236084	24.937385559082	25.9230880737305	28.3313236236572	17	Met-loss+Acetyl [N-Term]	cell death;regulation of biological process	cytoskeleton;cytosol	catalytic activity;motor activity;structural molecule activity			structural constituent of epidermis;structural molecule activity	biological regulation	cell part;extracellular organelle;macromolecular complex;organelle;protein complex;vesicle		Alternativesplicing;Coiledcoil;Completeproteome;Intermediatefilament;Keratin;Polymorphism;Referenceproteome	29	410	20	High	Master Protein	O76013	Keratin, type I cuticular Ha6 OS=Homo sapiens OX=9606 GN=KRT36 PE=2 SV=1
27.6337757110596	27.3136692047119	26.5627059936523	27.3906593322754	28.2680816650391	26.7540893554688	26.2251758575439	26.7169818878174	26.8792552947998	29.0579948425293	26.5650501251221	25.7041187286377	26.7017097473145	27.1408386230469	27.533821105957	27.7404384613037	26.8894805908203	27.8766899108887	6		defense response;response to stimulus;transport	extracellular;organelle lumen					immune system process;response to stimulus;response to stress	cell part;cytoplasmic membrane-bounded vesicle;extracellular matrix;extracellular organelle;extracellular region;extracellular space;intracellular membrane-bounded organelle;intracellular organelle;organelle;proteinaceous extracellular matrix;vesicle		Alternativesplicing;Completeproteome;Disulfidebond;Glycoprotein;Polymorphism;Referenceproteome;Secreted;Signal	21	414	21	High	Master Protein	P54108	Cysteine-rich secretory protein 3 OS=Homo sapiens OX=9606 GN=CRISP3 PE=1 SV=1
28.6278591156006	27.9978084564209	28.9101581573486	28.4367980957031	28.6986923217773	28.7516078948975	27.4069805145264	27.3838787078857	27.8308353424072	29.1792697906494	28.4232883453369	28.0099201202393	27.6112308502197	28.0916271209717	27.7325763702393	28.1138496398926	28.0697612762451	28.5975494384766	22		response to stimulus	extracellular;membrane									13	866	7	High	Master Protein	P0DOY3	Immunoglobulin lambda constant 3 OS=Homo sapiens OX=9606 GN=IGLC3 PE=1 SV=1
27.526891708374	26.51904296875	27.6189517974854	28.0389347076416	27.1241264343262	26.8559513092041	25.95458984375	28.2337169647217	27.2084140777588	27.8345851898193	27.2130870819092	27.4577598571777	27.2960815429688	28.4893798828125	26.8397693634033	27.9173946380615	27.0443153381348	27.6170330047607	10;12	Met-loss+Acetyl [N-Term]	metabolic process;regulation of biological process;transport	cytoplasm;cytosol;extracellular;membrane;organelle lumen	catalytic activity;protein binding	Biosynthesis of amino acids;Carbon metabolism;Central carbon metabolism in cancer;Glucagon signaling pathway;Glycine, serine and threonine metabolism;Glycolysis / Gluconeogenesis;Metabolic pathways	Cori Cycle;Glycolysis and Gluconeogenesis	binding;bisphosphoglycerate 2-phosphatase activity;bisphosphoglycerate mutase activity;bisphosphoglycerate phosphatase activity;catalytic activity;enzyme binding;hydrolase activity;hydrolase activity, acting on ester bonds;intramolecular transferase activity;intramolecular transferase activity, phosphotransferases;isomerase activity;kinase binding;phosphatase activity;phosphoglycerate mutase acti…	alcohol metabolic process;biological regulation;biosynthetic process;carbohydrate metabolic process;catabolic process;cellular metabolic process;cellular process;generation of precursor metabolites and energy;metabolic process;primary metabolic process;small molecule metabolic process	cell part;cytoplasm;cytosol;extracellular organelle;membrane;organelle;vesicle	Glycolysis / Gluconeogenesis;Methane metabolism	3D-structure;Acetylation;Completeproteome;Directproteinsequencing;Glycolysis;Hydrolase;Isomerase;Phosphoprotein;Referenceproteome	23	455	23	High	Master Protein	P18669	Phosphoglycerate mutase 1 OS=Homo sapiens OX=9606 GN=PGAM1 PE=1 SV=2
29.6433181762695	28.1308765411377	29.8157386779785	29.8326454162598	29.6799259185791	28.6233062744141	30.053014755249	29.9934978485107	29.6307792663574	29.7042274475098	29.4939765930176	29.3189086914063	29.2224559783936	30.2055912017822	29.0710411071777	29.961742401123	28.9323635101318	29.9064750671387	1		regulation of biological process	chromosome;nucleus	DNA binding;protein binding	Alcoholism;Systemic lupus erythematosus		binding;DNA binding;nucleic acid binding		cell part;extracellular organelle;intracellular membrane-bounded organelle;intracellular organelle;macromolecular complex;nucleosome;nucleus;organelle;vesicle	Systemic lupus erythematosus	Acetylation;Chromosome;Citrullination;Completeproteome;DNA-binding;Isopeptidebond;Methylation;Nucleosomecore;Nucleus;Phosphoprotein;Referenceproteome;Ublconjugation	14	575	6	High	Master Protein	Q6FI13	Histone H2A type 2-A OS=Homo sapiens OX=9606 GN=HIST2H2AA3 PE=1 SV=3
25.0664043426514	25.3516731262207	27.3509502410889	26.4451885223389	28.0453643798828	28.9393081665039	28.1663360595703	27.9826431274414	25.7958164215088	26.4418277740479	27.5452423095703	25.4892425537109	28.0789737701416	27.8196907043457	26.3194046020508	26.8696193695068	27.4465084075928	26.9193954467773	1		cell differentiation;defense response;regulation of biological process;response to stimulus;transport	cytoplasm;cytosol;endoplasmic reticulum;extracellular;nucleus;organelle lumen	metal ion binding;protein binding			binding;calcium ion binding;cation binding;ion binding;metal ion binding;protein binding;RAGE receptor binding;receptor binding;transition metal ion binding;zinc ion binding	anatomical structure development;anatomical structure formation involved in morphogenesis;biological regulation;cell differentiation;cellular process;developmental process;immune system process;multi-organism process;response to biotic stimulus;response to chemical stimulus;response to oxidative stress;response to stimulus;response to stress	cell part;cytoplasm;cytosol;endoplasmic reticulum;extracellular organelle;extracellular region;intracellular membrane-bounded organelle;intracellular organelle;nucleus;organelle;vesicle		3D-structure;Acetylation;Calcium;Completeproteome;Cytoplasm;Directproteinsequencing;Disulfidebond;Metal-binding;Polymorphism;Referenceproteome;Repeat;Secreted;Zinc	17	707	14	High	Master Protein	P31151	Protein S100-A7 OS=Homo sapiens OX=9606 GN=S100A7 PE=1 SV=4
29.7905902862549	27.9676952362061	29.8470592498779	29.8818225860596	29.6794090270996	28.4407367706299	29.7029247283936	29.9700393676758	29.3538055419922	29.9533138275146	29.4069862365723	29.0061302185059	29.0010643005371	30.4802780151367	28.4833354949951	30.1633987426758	28.2433929443359	29.6533908843994	6		cell organization and biogenesis;coagulation;metabolic process;regulation of biological process;response to stimulus	chromosome;extracellular;membrane;nucleus	catalytic activity;DNA binding;protein binding	Alcoholism;Systemic lupus erythematosus;Transcriptional misregulation in cancer	Histone Modifications	binding;DNA binding;histone binding;nucleic acid binding;protein binding	biological regulation;cellular component assembly;cellular component organization;cellular macromolecular complex assembly;cellular metabolic process;cellular nitrogen compound metabolic process;cellular process;chromatin organization;chromosome organization;coagulation;DNA metabolic process;DNA modification;gene silencing;macromolecular complex assembly;macromolecule metabolic process;macromolec…	cell part;chromosome;extracellular organelle;extracellular region;intracellular membrane-bounded organelle;intracellular non-membrane-bounded organelle;intracellular organelle;macromolecular complex;membrane;nuclear chromosome;nucleoplasm;nucleosome;nucleus;organelle;protein complex;vesicle	Systemic lupus erythematosus	3D-structure;Acetylation;Chromosome;Citrullination;Completeproteome;Directproteinsequencing;DNA-binding;Methylation;Nucleosomecore;Nucleus;Phosphoprotein;Referenceproteome;Ublconjugation	21	649	4	High	Master Protein	P68431	Histone H3.1 OS=Homo sapiens OX=9606 GN=H3C1 PE=1 SV=2
23.5475120544434	25.0659885406494	26.0055828094482	23.1387882232666	24.0821094512939	24.1857013702393	26.4779720306396	25.408712387085	24.1873226165771	23.6562061309814	22.7535667419434	23.3219680786133	22.6858158111572	26.7996807098389	22.9921875	24.0274829864502	25.0291347503662	27.7073135375977	17		cell death;cell organization and biogenesis	cytosol;membrane;nucleus	structural molecule activity			structural constituent of cytoskeleton;structural molecule activity	anatomical structure development;cellular component organization;cellular process;cytoskeleton organization;developmental process;multicellular organismal process;organelle organization	cell part;extracellular organelle;extracellular space;intracellular membrane-bounded organelle;intracellular organelle;macromolecular complex;membrane;nucleus;organelle;protein complex;vesicle		Coiledcoil;Completeproteome;Directproteinsequencing;Diseasemutation;Intermediatefilament;Keratin;Palmoplantarkeratoderma;Phosphoprotein;Referenceproteome	31	162	30	High	Master Protein	P35527	Keratin, type I cytoskeletal 9 OS=Homo sapiens OX=9606 GN=KRT9 PE=1 SV=3
25.3582534790039	25.0774669647217	26.3461856842041	25.8723659515381	26.0624103546143	26.2866249084473	25.9436817169189	27.1556873321533	25.59547996521	25.7004203796387	26.0918521881104	26.8118457794189	25.756685256958	26.5291023254395	25.9404258728027	26.1867656707764	25.6483001708984	26.7263469696045	4		cell differentiation;cell organization and biogenesis;metabolic process;regulation of biological process;transport	cytoplasm;cytosol;endoplasmic reticulum;nucleus;ribosome	protein binding;RNA binding;structural molecule activity	Ribosome	Cytoplasmic Ribosomal Proteins	binding;nucleic acid binding;RNA binding;structural constituent of ribosome;structural molecule activity	biological regulation;biosynthetic process;catabolic process;cell differentiation;cellular component disassembly;cellular component organization;cellular metabolic process;cellular nitrogen compound metabolic process;cellular process;cytoplasmic translation;developmental process;establishment of localization;macromolecule metabolic process;metabolic process;mRNA metabolic process;nitrogen compoun…	cell part;cytoplasm;cytosol;extracellular organelle;intracellular membrane-bounded organelle;intracellular non-membrane-bounded organelle;intracellular organelle;macromolecular complex;nucleolus;nucleus;organelle;ribonucleoprotein complex;small ribosomal subunit;vesicle	Ribosome	3D-structure;Acetylation;Completeproteome;Cytoplasm;Differentiation;Directproteinsequencing;Nucleus;Phosphoprotein;Referenceproteome;Ribonucleoprotein;Ribosomalprotein	26	412	26	High	Master Protein	P61247	40S ribosomal protein S3a OS=Homo sapiens OX=9606 GN=RPS3A PE=1 SV=2
25.9989433288574	26.0548038482666	26.2756786346436	26.7822170257568	26.5851631164551	26.6439590454102	26.4894428253174	27.7368679046631	25.4734725952148	25.9242362976074	26.6666278839111	26.065034866333	26.3425426483154	26.8883056640625	26.0893707275391	27.1503448486328	26.2304401397705	26.3609848022461	1	Met-loss+Acetyl [N-Term]	cell communication;cell organization and biogenesis;cell proliferation;metabolic process;regulation of biological process;response to stimulus;transport	cytoplasm;cytosol;endoplasmic reticulum;mitochondrion;nucleus	catalytic activity;metal ion binding;nucleotide binding;protein binding	Alanine, aspartate and glutamate metabolism;Arginine biosynthesis;Biosynthesis of amino acids;GABAergic synapse;Glutamatergic synapse;Glyoxylate and dicarboxylate metabolism;Metabolic pathways;Nitrogen metabolism	Amino Acid metabolism;TNF alpha Signaling Pathway	acid-ammonia (or amide) ligase activity;adenyl nucleotide binding;adenyl ribonucleotide binding;amine binding;amino acid binding;ammonia ligase activity;ATP binding;binding;carbon-carbon lyase activity;carboxylic acid binding;carboxy-lyase activity;catalytic activity;cation binding;glutamate binding;glutamate decarboxylase activity;glutamate-ammonia ligase activity;identical protein binding;ion b…	amine metabolic process;biological regulation;biosynthetic process;catabolic process;cell communication;cell proliferation;cell-cell signaling;cellular amino acid metabolic process;cellular component assembly;cellular component organization;cellular ketone metabolic process;cellular metabolic process;cellular nitrogen compound metabolic process;cellular process;establishment of localization;macro…	cell part;cytoplasm;cytosol;endoplasmic reticulum;extracellular organelle;intracellular membrane-bounded organelle;intracellular organelle;macromolecular complex;mitochondrion;nucleus;organelle;protein complex;vesicle	Alanine, aspartate and glutamate metabolism;Arginine and proline metabolism;Nitrogen metabolism;Two-component system	3D-structure;Acetylation;ATP-binding;Completeproteome;Cytoplasm;Diseasemutation;Ligase;Lyase;Mitochondrion;Nucleotide-binding;Phosphoprotein;Referenceproteome;Ublconjugation	24	428	24	High	Master Protein	P15104	Glutamine synthetase OS=Homo sapiens OX=9606 GN=GLUL PE=1 SV=4
26.4626846313477	25.2081565856934	24.5873260498047	26.7573776245117	28.5109176635742	25.1542167663574	26.484992980957	26.6104011535645	25.4030742645264	26.8118724822998	25.4415645599365	26.7029228210449	25.5070610046387	26.9216995239258	25.1632175445557	26.834358215332	25.9095153808594	25.947473526001	17	Met-loss+Acetyl [N-Term]	metabolic process;regulation of biological process;response to stimulus	cytoplasm;cytosol;endoplasmic reticulum;membrane	catalytic activity;protein binding	beta-Alanine metabolism;Chemical carcinogenesis;Drug metabolism - cytochrome P450;Glycolysis / Gluconeogenesis;Histidine metabolism;Metabolic pathways;Metabolism of xenobiotics by cytochrome P450;Phenylalanine metabolism;Tyrosine metabolism	Aryl Hydrocarbon Receptor Pathway;NRF2 pathway	3-chloroallyl aldehyde dehydrogenase activity;alcohol dehydrogenase (NADP+) activity;aldehyde dehydrogenase (NAD) activity;aldehyde dehydrogenase [NAD(P)+] activity;aldo-keto reductase (NADP) activity;benzaldehyde dehydrogenase (NAD+) activity;catalytic activity;oxidoreductase activity;oxidoreductase activity, acting on CH-OH group of donors;oxidoreductase activity, acting on the aldehyde or oxo …	aging;biological regulation;cellular aldehyde metabolic process;cellular metabolic process;cellular process;developmental process;metabolic process;response to chemical stimulus;response to drug;response to endogenous stimulus;response to external stimulus;response to extracellular stimulus;response to stimulus;response to stress	cell part;cytoplasm;cytosol;endoplasmic reticulum;extracellular space;intracellular membrane-bounded organelle;intracellular organelle;membrane;nucleoplasm;organelle;plasma membrane	beta-Alanine metabolism;Drug metabolism - cytochrome P450;Glycolysis / Gluconeogenesis;Histidine metabolism;Metabolism of xenobiotics by cytochrome P450;Phenylalanine metabolism;Tyrosine metabolism	3D-structure;Acetylation;Completeproteome;Cytoplasm;Directproteinsequencing;NAD;NADP;Oxidoreductase;Polymorphism;Referenceproteome	23	360	22	High	Master Protein	P30838	Aldehyde dehydrogenase, dimeric NADP-preferring OS=Homo sapiens OX=9606 GN=ALDH3A1 PE=1 SV=3
27.2577018737793	26.8210639953613	27.3684768676758	27.2587013244629	27.186653137207	27.4683513641357	27.32204246521	27.7953929901123	27.6825752258301	27.3255672454834	27.9572620391846	27.6398620605469	27.9177188873291	27.7675971984863	27.4633846282959	27.6793384552002	27.7701816558838	28.0026836395264	11	Met-loss+Acetyl [N-Term]	cell organization and biogenesis;cellular component movement;metabolic process;regulation of biological process;response to stimulus	cytoplasm;cytoskeleton;cytosol;membrane;nucleus	protein binding	Axon guidance;Fc gamma R-mediated phagocytosis;Pertussis;Regulation of actin cytoskeleton	Brain-Derived Neurotrophic Factor (BDNF) signaling pathway;EGF/EGFR Signaling Pathway;G13 Signaling Pathway;Regulation of Actin Cytoskeleton;VEGFA-VEGFR2 Signaling Pathway		anatomical structure morphogenesis;biological regulation;cell activation;cell motility;cellular component disassembly;cellular component movement;cellular component organization;cellular metabolic process;cellular process;coagulation;cytokinesis;cytoskeleton organization;developmental process;establishment of localization;establishment or maintenance of cell polarity;exocytosis;immune system proc…	cell part;cytoplasm;cytoskeleton;extracellular organelle;extracellular space;intracellular membrane-bounded organelle;intracellular non-membrane-bounded organelle;intracellular organelle;membrane;nucleus;organelle;vesicle	Axon guidance;Fc gamma R-mediated phagocytosis;Regulation of actin cytoskeleton	3D-structure;Acetylation;Actin-binding;Cellmembrane;Cellprojection;Completeproteome;Cytoplasm;Cytoskeleton;Directproteinsequencing;Membrane;Nucleus;Phosphoprotein;Referenceproteome	22	550	20	High	Master Protein	P23528	Cofilin-1 OS=Homo sapiens OX=9606 GN=CFL1 PE=1 SV=3
27.531120300293	28.3208980560303	27.7277965545654	27.663402557373	28.0660457611084	28.4974956512451	28.295862197876	28.0958156585693	28.07985496521	27.8141784667969	28.0297660827637	28.6944351196289	29.0259437561035	28.1126003265381	28.0815486907959	27.8879070281982	28.3499279022217	29.3960380554199	10	Met-loss+Acetyl [N-Term]			metal ion binding;protein binding	Adrenergic signaling in cardiomyocytes;Alcoholism;Aldosterone synthesis and secretion;Alzheimer's disease;Amphetamine addiction;Calcium signaling pathway;cAMP signaling pathway;cGMP-PKG signaling pathway;Circadian entrainment;Dopaminergic synapse;Estrogen signaling pathway;Gastric acid secretion;Glioma;Glucagon signaling pathway;GnRH signaling pathway;Inflammatory mediator regulation of TRP chann…	Alzheimers Disease	binding;calcium ion binding;cation binding;ion binding;metal ion binding		extracellular organelle;organelle;vesicle	Alzheimer's disease;Calcium signaling pathway;Gastric acid secretion;Glioma;GnRH signaling pathway;Insulin signaling pathway;ko05152;Long-term potentiation;Melanogenesis;Neurotrophin signaling pathway;Olfactory transduction;Oocyte meiosis;Phosphatidylinositol signaling system;Phototransduction;Phototransduction - fly;Plant-pathogen interaction;Salivary secretion;Vascular smooth muscle contraction	3D-structure;Calcium;Completeproteome;Metal-binding;Referenceproteome;Repeat	19	625	18	High	Master Protein	P27482	Calmodulin-like protein 3 OS=Homo sapiens OX=9606 GN=CALML3 PE=1 SV=2
22.8024120330811	24.3063411712646	22.6037063598633	22.8035449981689	22.3265647888184	23.8681297302246	24.8846282958984	23.2071533203125	25.7799301147461	22.8065490722656	25.7289142608643	25.1189880371094	25.4603462219238	23.5028133392334	24.7583961486816	22.4006633758545	24.8791351318359	24.465648651123	1		cell organization and biogenesis;coagulation;metabolic process;regulation of biological process;response to stimulus	chromosome;extracellular;nucleus	DNA binding;protein binding	Alcoholism;Systemic lupus erythematosus;Transcriptional misregulation in cancer	Histone Modifications	binding;DNA binding;histone binding;nucleic acid binding;protein binding	biological regulation;cellular component assembly;cellular component organization;cellular macromolecular complex assembly;cellular metabolic process;cellular nitrogen compound metabolic process;cellular process;chromatin organization;chromosome organization;coagulation;DNA metabolic process;DNA modification;gene silencing;macromolecular complex assembly;macromolecule metabolic process;macromolec…	cell part;extracellular organelle;extracellular region;intracellular membrane-bounded organelle;intracellular organelle;macromolecular complex;nucleoplasm;nucleosome;nucleus;organelle;vesicle	Systemic lupus erythematosus	3D-structure;Acetylation;Chromosome;Citrullination;Completeproteome;Directproteinsequencing;DNA-binding;Methylation;Nucleosomecore;Nucleus;Phosphoprotein;Polymorphism;Referenceproteome;Ublconjugation	20	645	3	High	Master Protein	Q71DI3	Histone H3.2 OS=Homo sapiens OX=9606 GN=HIST2H3A PE=1 SV=3
27.3125476837158	26.1360607147217	29.2218818664551	27.9414329528809	27.1794757843018	25.4580516815186	25.4039325714111	27.686206817627	27.0904979705811	27.2604026794434	27.0065898895264	26.5408363342285	27.3712673187256	27.7111167907715	26.3077793121338	26.7667579650879	26.7444515228271	26.6605644226074	14		cell organization and biogenesis;coagulation;defense response;metabolic process;regulation of biological process;response to stimulus;transport	endoplasmic reticulum;extracellular;Golgi;membrane;organelle lumen	enzyme regulator activity;protein binding	Complement and coagulation cascades	Complement and Coagulation Cascades;Lung fibrosis;NRF2 pathway	binding;endopeptidase inhibitor activity;endopeptidase regulator activity;enzyme binding;enzyme inhibitor activity;enzyme regulator activity;glycoprotein binding;identical protein binding;peptidase inhibitor activity;peptidase regulator activity;protease binding;protein binding;serine-type endopeptidase inhibitor activity	biological regulation;cell activation;cellular process;coagulation;establishment of localization;exocytosis;multicellular organismal process;regulation of body fluid levels;response to biotic stimulus;response to chemical stimulus;response to endogenous stimulus;response to stimulus;response to stress;secretion;transport;vesicle-mediated transport	cell part;endoplasmic reticulum;extracellular matrix;extracellular organelle;extracellular region;extracellular space;Golgi apparatus;intracellular membrane-bounded organelle;intracellular organelle;organelle;proteinaceous extracellular matrix;vesicle	Complement and coagulation cascades	3D-structure;Acutephase;Alternativesplicing;Bloodcoagulation;Completeproteome;Directproteinsequencing;Endoplasmicreticulum;Extracellularmatrix;Glycoprotein;Hemostasis;Phosphoprotein;Polymorphism;Proteaseinhibitor;Referenceproteome;Secreted;Serineproteaseinhibitor;Signal	20	424	20	High	Master Protein	P01009	Alpha-1-antitrypsin OS=Homo sapiens OX=9606 GN=SERPINA1 PE=1 SV=3
27.6008434295654	27.1595134735107	27.4597072601318	27.4087734222412	27.7619438171387	27.1547794342041	27.9776382446289	27.8567714691162	27.6501541137695	27.5879154205322	27.7546367645264	27.7982616424561	27.5142593383789	28.4306774139404	27.132251739502	27.9286518096924	27.3592357635498	27.8479232788086	1		regulation of biological process;response to stimulus;transport	cytoplasm;extracellular;nucleus;organelle lumen	metal ion binding;protein binding			binding;calcium ion binding;calcium-dependent protein binding;cation binding;identical protein binding;ion binding;metal ion binding;protein binding;protein dimerization activity;protein homodimerization activity	biological regulation;cellular process;regulation of DNA metabolic process;response to stimulus;signal transduction	cell part;cell projection;cytoplasm;extracellular organelle;extracellular space;intracellular membrane-bounded organelle;intracellular organelle;nucleoplasm;nucleus;organelle;vesicle		3D-structure;Acetylation;Calcium;Completeproteome;Cytoplasm;Directproteinsequencing;Disulfidebond;Metal-binding;Nucleus;Phosphoprotein;Referenceproteome;Repeat	16	470	16	High	Master Protein	P31949	Protein S100-A11 OS=Homo sapiens OX=9606 GN=S100A11 PE=1 SV=2
26.0783767700195	24.7873363494873	26.7707176208496	26.3638801574707	26.1975994110107	25.8277740478516	25.5492191314697	27.3110370635986	25.2353248596191	26.2545680999756	25.931339263916	26.4987354278564	25.750150680542	26.8908424377441	25.3324203491211	26.9254360198975	24.7924270629883	26.2798023223877	X		cell organization and biogenesis;development;metabolic process;regulation of biological process;transport	cytoplasm;cytosol;membrane;ribosome	protein binding;RNA binding;structural molecule activity	Ribosome	Cytoplasmic Ribosomal Proteins	binding;nucleic acid binding;RNA binding;rRNA binding;structural constituent of ribosome;structural molecule activity	biological regulation;biosynthetic process;catabolic process;cellular component disassembly;cellular component organization;cellular metabolic process;cellular nitrogen compound metabolic process;cellular process;developmental process;establishment of localization;macromolecule metabolic process;metabolic process;mRNA metabolic process;multicellular organismal development;multicellular organismal…	cell part;cytosol;extracellular organelle;intracellular non-membrane-bounded organelle;intracellular organelle;macromolecular complex;membrane;organelle;polysome;ribonucleoprotein complex;ribosome;small ribosomal subunit;vesicle	Ribosome	3D-structure;Completeproteome;Cytoplasm;Directproteinsequencing;Referenceproteome;Ribonucleoprotein;Ribosomalprotein;RNA-binding;rRNA-binding	29	429	18	High	Master Protein	P62701	40S ribosomal protein S4, X isoform OS=Homo sapiens OX=9606 GN=RPS4X PE=1 SV=2
26.7658653259277	25.0497913360596	26.7710762023926	26.7208499908447	25.9496269226074	24.8689861297607	24.4000568389893	26.8128280639648	25.8203792572021	26.6465301513672	25.9081058502197	25.337776184082	25.7951469421387	27.5605030059814	25.0479564666748	26.4876441955566	25.993106842041	25.8557205200195	19	Met-loss+Acetyl [N-Term]	metabolic process;regulation of biological process;response to stimulus;transport	cytoplasm;cytosol;extracellular;membrane;organelle lumen	catalytic activity;protein binding	Amino sugar and nucleotide sugar metabolism;Carbon metabolism;Glycolysis / Gluconeogenesis;Metabolic pathways;Pentose phosphate pathway;Starch and sucrose metabolism	Cori Cycle;Glycolysis and Gluconeogenesis	binding;carbohydrate binding;catalytic activity;glucose-6-phosphate isomerase activity;intramolecular oxidoreductase activity;intramolecular oxidoreductase activity, interconverting aldoses and ketoses;intramolecular transferase activity;isomerase activity;monosaccharide binding;sugar binding	alcohol metabolic process;anatomical structure formation involved in morphogenesis;behavior;biological regulation;biosynthetic process;carbohydrate metabolic process;catabolic process;cellular aldehyde metabolic process;cellular metabolic process;cellular nitrogen compound metabolic process;cellular process;developmental process;immune system process;macromolecule metabolic process;metabolic proc…	cell part;cell projection;cytoplasm;cytosol;extracellular organelle;extracellular space;membrane;neuron projection;nucleoplasm;organelle;plasma membrane;vesicle	Amino sugar and nucleotide sugar metabolism;Glycolysis / Gluconeogenesis;Pentose phosphate pathway;Starch and sucrose metabolism	3D-structure;Acetylation;Alternativesplicing;Angiogenesis;Completeproteome;Cytokine;Cytoplasm;Directproteinsequencing;Diseasemutation;Gluconeogenesis;Glycolysis;Growthfactor;Hereditaryhemolyticanemia;Isomerase;Phosphoprotein;Polymorphism;Referenceproteome;Secreted;Ublconjugation	25	387	25	High	Master Protein	P06744	Glucose-6-phosphate isomerase OS=Homo sapiens OX=9606 GN=GPI PE=1 SV=4
29.3115367889404	28.2309970855713	28.8439102172852	29.2452716827393	28.8388977050781	28.5076713562012	29.3110961914063	28.5630950927734	28.3215770721436	28.6586952209473	29.1307640075684	28.8132743835449	28.622278213501	28.9652328491211	28.6144142150879	29.7592964172363	28.2473926544189	28.8352394104004	19;CHR_HG26_PATCH	Met-loss+Acetyl [N-Term]	cell death	cytoplasm;extracellular;nucleus				binding;carbohydrate binding	biological adhesion;cell adhesion;cell death;cellular process;death	cell part;cytoplasm;extracellular organelle;extracellular space;intracellular membrane-bounded organelle;intracellular organelle;nucleus;organelle;vesicle		3D-structure;Apoptosis;Completeproteome;Cytoplasm;Directproteinsequencing;Lectin;Nucleus;Referenceproteome;Secreted	19	1404	19	High	Master Protein	P47929	Galectin-7 OS=Homo sapiens OX=9606 GN=LGALS7 PE=1 SV=2
25.0942611694336	24.2291316986084	25.0488586425781	25.5799160003662	25.6651000976563	25.8216934204102	26.5510501861572	26.024974822998	25.2645683288574	25.320821762085	26.090648651123	26.0193672180176	25.6944732666016	25.8337078094482	25.6775588989258	25.4160480499268	25.6989517211914	26.4145812988281	3	Met-loss+Acetyl [N-Term]	cell death;cell division;cell organization and biogenesis;regulation of biological process;transport	cytoplasm;cytoskeleton;cytosol;extracellular;membrane	protein binding	Endocytosis		binding;calcium-dependent protein binding;G-protein-coupled receptor binding;identical protein binding;protein binding;protein dimerization activity;protein homodimerization activity;proteinase activated receptor binding;receptor binding	biological regulation;cell cycle;cell death;cellular process;death;establishment of localization;protein transport;regulation of cell cycle;regulation of organelle organization;transport;viral reproduction	cell part;cytoplasm;cytoplasmic membrane-bounded vesicle;cytosol;extracellular organelle;intracellular membrane-bounded organelle;intracellular organelle;membrane;microtubule organizing center;organelle;vesicle	Endocytosis	3D-structure;Acetylation;Alternativesplicing;Apoptosis;Cellcycle;Celldivision;Completeproteome;Cytoplasm;Cytoskeleton;Directproteinsequencing;Host-virusinteraction;Phosphoprotein;Polymorphism;Proteintransport;Referenceproteome;Transport	25	367	25	High	Master Protein	Q8WUM4	Programmed cell death 6-interacting protein OS=Homo sapiens OX=9606 GN=PDCD6IP PE=1 SV=1
27.8852767944336	25.2194805145264	28.1480503082275	28.4927577972412	27.6055068969727	26.1364688873291	26.4791164398193	28.3460788726807	27.238525390625	27.3990039825439	27.5377254486084	27.0240325927734	26.507942199707	28.5579223632813	26.8632907867432	27.4942054748535	25.3437633514404	28.1693687438965	6	Met-loss+Acetyl [N-Term]	cell organization and biogenesis;metabolic process;regulation of biological process	chromosome;nucleus	DNA binding;metal ion binding;nucleotide binding;protein binding;RNA binding		Pathways Affected in Adenoid Cystic Carcinoma	binding;chromatin binding;chromatin DNA binding;DNA binding;nucleic acid binding;structure-specific DNA binding	cellular component assembly;cellular component organization;cellular macromolecular complex assembly;cellular process;chromatin organization;chromosome organization;macromolecular complex assembly;organelle organization	cell part;extracellular organelle;intracellular membrane-bounded organelle;intracellular organelle;macromolecular complex;nucleosome;nucleus;organelle;vesicle		3D-structure;Acetylation;Chromosome;Citrullination;Completeproteome;Directproteinsequencing;DNA-binding;Methylation;Nucleus;Phosphoprotein;Polymorphism;Referenceproteome	19	604	3	High	Master Protein	P10412	Histone H1.4 OS=Homo sapiens OX=9606 GN=H1-4 PE=1 SV=2
24.5551681518555	24.1431751251221	27.6285400390625	22.5108489990234	22.6710720062256	22.0164279937744	20.5718727111816	22.8047885894775	22.423583984375	22.0830001831055	21.4136028289795	21.5054092407227	24.9152793884277	22.6707782745361	20.4858703613281	20.6905956268311	20.716724395752	24.7619800567627	11	Met-loss [N-Term]	coagulation;transport	cytosol	metal ion binding;protein binding;transporter activity			binding;cation binding;heme binding;ion binding;iron ion binding;metal ion binding;oxygen binding;oxygen transporter activity;substrate-specific transporter activity;tetrapyrrole binding;transition metal ion binding;transporter activity	biological regulation;coagulation;multicellular organismal process;regulation of body fluid levels	cell part;cytosol;macromolecular complex;protein complex	African trypanosomiasis;Malaria	3D-structure;Acetylation;Completeproteome;Directproteinsequencing;Heme;Iron;Metal-binding;Oxygentransport;Phosphoprotein;Polymorphism;Referenceproteome;Transport	19	353	11	High	Master Protein	P02042	Hemoglobin subunit delta OS=Homo sapiens OX=9606 GN=HBD PE=1 SV=2
26.1997509002686	25.7477855682373	25.6646251678467	26.5165920257568	26.1650295257568	26.6848487854004	26.5526924133301	26.8873252868652	25.9948329925537	26.2854328155518	26.2244758605957	27.217945098877	26.2917022705078	26.9167022705078	25.3668479919434	26.709789276123	26.3415584564209	26.1865329742432	18	Acetyl [N-Term]	cell organization and biogenesis;cellular component movement;regulation of biological process	cytoplasm;extracellular	enzyme regulator activity;protein binding	MicroRNAs in cancer;p53 signaling pathway		endopeptidase inhibitor activity;endopeptidase regulator activity;enzyme inhibitor activity;enzyme regulator activity;peptidase inhibitor activity;peptidase regulator activity;serine-type endopeptidase inhibitor activity	anatomical structure morphogenesis;biological regulation;cellular component movement;cellular component organization;cellular process;developmental process;extracellular matrix organization;extracellular structure organization	cell part;cytoplasm;extracellular organelle;extracellular space;organelle;vesicle	p53 signaling pathway	3D-structure;Alternativesplicing;Completeproteome;Directproteinsequencing;Glycoprotein;Polymorphism;Referenceproteome;Secreted	27	359	27	High	Master Protein	P36952	Serpin B5 OS=Homo sapiens OX=9606 GN=SERPINB5 PE=1 SV=2
26.1964664459229	25.151252746582	25.8631286621094	26.2715950012207	25.9588985443115	25.7761821746826	28.8454322814941	26.2018013000488	26.0672626495361	25.7243938446045	26.1295433044434	26.6474647521973	25.9019088745117	26.3810329437256	25.669261932373	26.2193298339844	25.6453647613525	26.2875900268555	9		metabolic process;regulation of biological process;response to stimulus;transport	cytoplasm;membrane;nucleus	catalytic activity;protein binding;transporter activity			anion channel activity;anion transmembrane transporter activity;channel activity;chloride channel activity;gated channel activity;ion channel activity;ion transmembrane transporter activity;passive transmembrane transporter activity;substrate-specific channel activity;substrate-specific transmembrane transporter activity;substrate-specific transporter activity;transmembrane transporter activity;t…	biological regulation;cellular process;establishment of localization;ion transport;response to stimulus;signal transduction;transport	cell part;cytoplasm;extracellular organelle;intracellular membrane-bounded organelle;intracellular organelle;macromolecular complex;nucleus;organelle;protein complex;vesicle		3D-structure;Chloride;Chloridechannel;Completeproteome;Cytoplasm;Disulfidebond;Ionchannel;Iontransport;Membrane;Nucleus;Polymorphism;Referenceproteome;Transmembrane;Transmembranehelix;Transport;Voltage-gatedchannel	23	437	23	High	Master Protein	O95833	Chloride intracellular channel protein 3 OS=Homo sapiens OX=9606 GN=CLIC3 PE=1 SV=2
25.4053363800049	24.923849105835	26.4076824188232	25.9547634124756	26.4122047424316	25.986701965332	26.1229991912842	26.6277770996094	24.8604469299316	27.3591938018799	26.0786991119385	24.882417678833	26.4143047332764	26.9795246124268	25.4604682922363	25.8771514892578	25.2782115936279	25.065616607666	6		regulation of biological process	chromosome;nucleus	DNA binding;protein binding	Alcoholism;Systemic lupus erythematosus		binding;DNA binding;nucleic acid binding	biological regulation	cell part;extracellular organelle;intracellular membrane-bounded organelle;intracellular organelle;macromolecular complex;nucleosome;nucleus;organelle;vesicle	Systemic lupus erythematosus	Acetylation;Chromosome;Citrullination;Completeproteome;DNA-binding;Isopeptidebond;Methylation;Nucleosomecore;Nucleus;Phosphoprotein;Referenceproteome;Ublconjugation	13	518	2	High	Master Protein	Q93077	Histone H2A type 1-C OS=Homo sapiens OX=9606 GN=HIST1H2AC PE=1 SV=3
26.2617988586426	26.4474067687988	26.2756824493408	25.9960784912109	25.1650485992432	24.792142868042	26.4980545043945	26.1836624145508	26.2682495117188	26.1676712036133	26.9340648651123	25.8285446166992	26.5143852233887	26.7178554534912	25.5814418792725	25.7580699920654	26.6716442108154	25.9734935760498	4	Met-loss+Acetyl [N-Term]	defense response;regulation of biological process;response to stimulus;transport	cytoplasm;cytosol;membrane	enzyme regulator activity;metal ion binding;protein binding		Prostaglandin Synthesis and Regulation	binding;calcium ion binding;calcium-dependent phospholipid binding;calcium-dependent protein binding;cation binding;enzyme inhibitor activity;enzyme regulator activity;ion binding;lipase inhibitor activity;lipid binding;metal ion binding;phospholipase A2 inhibitor activity;phospholipase inhibitor activity;phospholipid binding;protein binding	biological regulation;cell activation;cellular component organization;cellular membrane organization;cellular process;endocytosis;establishment of localization;exocytosis;immune system process;membrane invagination;membrane organization;multi-organism process;response to biotic stimulus;response to stimulus;response to stress;secretion;transport;vesicle-mediated transport	cell part;cytoplasm;cytoplasmic membrane-bounded vesicle;extracellular organelle;intracellular membrane-bounded organelle;intracellular organelle;membrane;organelle;plasma membrane;vesicle		3D-structure;Acetylation;Annexin;Calcium;Calcium/phospholipid-binding;Completeproteome;Directproteinsequencing;PhospholipaseA2inhibitor;Polymorphism;Referenceproteome;Repeat	27	392	27	High	Master Protein	P12429	Annexin A3 OS=Homo sapiens OX=9606 GN=ANXA3 PE=1 SV=3
26.9766521453857	24.3428440093994	27.4193668365479	26.5276470184326	25.5064716339111	23.689323425293	23.5198860168457	26.8424701690674	26.0934829711914	26.8722896575928	26.2606906890869	25.1622505187988	26.0244331359863	27.4240226745605	24.7253074645996	26.9679222106934	25.6850471496582	26.4059467315674	16		cell organization and biogenesis;cellular component movement;defense response;regulation of biological process;response to stimulus;transport	cytoplasm;cytoskeleton;cytosol;endosome;membrane;nucleus	protein binding;RNA binding	Phagosome;Tuberculosis		actin binding;actin filament binding;actin monomer binding;binding;cytoskeletal protein binding;enzyme binding;identical protein binding;kinase binding;myosin binding;myosin heavy chain binding;phosphatidylinositol 3-kinase binding;protein binding;protein C-terminus binding;protein dimerization activity;protein homodimerization activity	biological adhesion;biological regulation;cell activation;cell adhesion;cell motility;cellular component assembly;cellular component movement;cellular component organization;cellular membrane organization;cellular process;cytoskeleton organization;endocytosis;establishment of localization;exocytosis;homeostatic process;immune system process;ion transport;locomotion;membrane fusion;membrane invagi…	cell part;cell projection;cytoplasm;cytoplasmic membrane-bounded vesicle;cytoskeleton;endosome;extracellular organelle;intracellular membrane-bounded organelle;intracellular non-membrane-bounded organelle;intracellular organelle;macromolecular complex;membrane;neuron projection;organelle;plasma membrane;protein complex;vesicle	ko05152;Phagosome	Acetylation;Actin-binding;Coiledcoil;Completeproteome;Cytoplasm;Cytoplasmicvesicle;Cytoskeleton;Directproteinsequencing;Diseasemutation;Membrane;Phosphoprotein;Polymorphism;Referenceproteome;Repeat;Ublconjugation;WDrepeat	28	373	28	High	Master Protein	P31146	Coronin-1A OS=Homo sapiens OX=9606 GN=CORO1A PE=1 SV=4
28.3644161224365	26.0952625274658	28.488826751709	28.5942897796631	28.2011337280273	26.9985866546631	27.2343654632568	28.4577827453613	27.6137390136719	28.318172454834	27.8089160919189	27.4252510070801	27.2984752655029	28.8923110961914	27.7447566986084	28.7717800140381	26.5597496032715	28.3135223388672	6	Met-loss [N-Term];Met-loss+Acetyl [N-Term]	cell organization and biogenesis;regulation of biological process	chromosome;nucleus	DNA binding;protein binding;RNA binding			binding;chromatin binding;chromatin DNA binding;DNA binding;enzyme binding;histone deacetylase binding;nucleic acid binding;protein binding;structure-specific DNA binding	biological regulation;cellular component assembly;cellular component organization;cellular macromolecular complex assembly;cellular process;chromatin organization;chromosome organization;establishment of localization;macromolecular complex assembly;organelle organization;regulation of organelle organization;regulation of protein modification process;regulation of protein stability	cell part;extracellular organelle;macromolecular complex;nucleosome;organelle;vesicle		3D-structure;Acetylation;Chromosome;Citrullination;Completeproteome;Directproteinsequencing;DNA-binding;Methylation;Nucleus;Phosphoprotein;Polymorphism;Referenceproteome	19	590	13	High	Master Protein	P16401	Histone H1.5 OS=Homo sapiens OX=9606 GN=H1-5 PE=1 SV=3
24.2722339630127	24.3689575195313	21.9903316497803	23.7566871643066	24.7352485656738	23.5576133728027	17.0419769287109	23.8500518798828	24.1026134490967	24.0759506225586	25.0913124084473	24.3665332794189	24.3715267181396	23.6196155548096	24.0199012756348	24.4400844573975	24.1877403259277	23.7305126190186	1		defense response;regulation of biological process;response to stimulus;transport	extracellular;organelle lumen	protein binding;signal transducer activity			binding;enzyme binding;extracellular matrix binding;laminin binding;molecular transducer activity;protease binding;protein binding;protein C-terminus binding;signal transducer activity	anatomical structure development;anatomical structure formation involved in morphogenesis;biological regulation;cellular process;developmental process;multicellular organismal process;response to stimulus;response to stress;signal transduction	extracellular matrix;extracellular organelle;extracellular space;organelle;proteinaceous extracellular matrix;vesicle		Alternativesplicing;Angiogenesis;Biomineralization;Completeproteome;Diseasemutation;Extracellularmatrix;Glycoprotein;Mineralbalance;Osteogenesis;Polymorphism;Referenceproteome;Repeat;Secreted;Signal	20	386	2	High	Master Protein	Q16610-2	Isoform 2 of Extracellular matrix protein 1 OS=Homo sapiens OX=9606 GN=ECM1
29.8412303924561	28.3943557739258	30.2609462738037	29.8831043243408	30.2817363739014	30.0162086486816	28.7289886474609	29.6329135894775	29.7772922515869	30.3494472503662	29.671272277832	30.1559543609619	28.8132381439209	29.6836605072021	28.7827224731445	30.1315097808838	28.2466945648193	30.6438808441162			response to stimulus	extracellular;membrane									13	621	7	High	Master Protein	P0DOX8	Immunoglobulin lambda-1 light chain OS=Homo sapiens OX=9606 PE=1 SV=1
28.8927345275879	30.8085231781006	25.8347301483154	26.6460380554199	26.307746887207	29.6781196594238	29.317663192749	25.1173229217529	29.7125587463379	27.8768920898438	27.737907409668	28.9686641693115	30.3526382446289	25.5003242492676	30.5294589996338	26.8094062805176	29.3568649291992	27.5759181976318	20		regulation of biological process	extracellular	enzyme regulator activity;protein binding	Salivary secretion	Endochondral Ossification	cysteine-type endopeptidase inhibitor activity;endopeptidase inhibitor activity;endopeptidase regulator activity;enzyme inhibitor activity;enzyme regulator activity;peptidase inhibitor activity;peptidase regulator activity	biological regulation	extracellular organelle;extracellular region;organelle;vesicle	Salivary secretion	3D-structure;Completeproteome;Directproteinsequencing;Disulfidebond;Polymorphism;Proteaseinhibitor;Referenceproteome;Secreted;Signal;Thiolproteaseinhibitor	13	395	13	High	Master Protein	P28325	Cystatin-D OS=Homo sapiens OX=9606 GN=CST5 PE=1 SV=1
29.2794780731201	25.5658988952637	28.3214225769043	29.2672328948975	29.8926544189453	27.6902961730957	20.9926242828369	28.6050128936768	28.1050262451172	29.6891059875488	27.4876384735107	28.0199527740479	26.4951915740967	29.2804279327393	27.5222549438477	29.2340564727783	26.067138671875	28.9103736877441	20		defense response;regulation of biological process;response to stimulus;transport	extracellular;Golgi;organelle lumen	DNA binding;enzyme regulator activity;protein binding;RNA binding			binding;endopeptidase inhibitor activity;endopeptidase regulator activity;enzyme binding;enzyme inhibitor activity;enzyme regulator activity;peptidase inhibitor activity;peptidase regulator activity;protein binding;serine-type endopeptidase inhibitor activity	biological regulation	extracellular organelle;organelle;vesicle		3D-structure;Completeproteome;Directproteinsequencing;Disulfidebond;Proteaseinhibitor;Referenceproteome;Repeat;Secreted;Serineproteaseinhibitor;Signal	17	445	17	High	Master Protein	P03973	Antileukoproteinase OS=Homo sapiens OX=9606 GN=SLPI PE=1 SV=2
26.3464412689209	26.2213230133057	26.5538635253906	26.1415176391602	25.8746776580811	25.8850650787354	25.6573867797852	26.6602725982666	26.2297840118408	26.4560718536377	26.5779762268066	25.0778751373291	26.823751449585	26.8178386688232	25.4189624786377	26.2496242523193	26.9360809326172	25.9349269866943	12	Met-loss+Acetyl [N-Term]	cellular component movement;development;regulation of biological process;response to stimulus	cytoplasm;cytoskeleton;cytosol;membrane	catalytic activity;enzyme regulator activity;protein binding	Neurotrophin signaling pathway;Vasopressin-regulated water reabsorption	Fas Ligand (FasL) pathway and Stress induction of Heat Shock Proteins (HSP) regulation;G13 Signaling Pathway	catalytic activity;enzyme activator activity;enzyme regulator activity;GDP-dissociation inhibitor activity;GTPase activator activity;GTPase activity;GTPase regulator activity;hydrolase activity;hydrolase activity, acting on acid anhydrides;hydrolase activity, acting on acid anhydrides, in phosphorus-containing anhydrides;nucleoside-triphosphatase activity;nucleoside-triphosphatase regulator activ…	biological regulation;cellular component movement;cellular component organization;cellular process;cytoskeleton organization;developmental process;immune system process;metabolic process;multicellular organismal development;multicellular organismal process;organelle organization;response to stimulus;signal transduction	cell part;cytoplasm;cytoplasmic membrane-bounded vesicle;cytoskeleton;cytosol;extracellular organelle;intracellular membrane-bounded organelle;intracellular non-membrane-bounded organelle;intracellular organelle;organelle;vesicle	Neurotrophin signaling pathway;Vasopressin-regulated water reabsorption	3D-structure;Acetylation;Completeproteome;Cytoplasm;Directproteinsequencing;GTPaseactivation;Phosphoprotein;Referenceproteome	18	298	18	High	Master Protein	P52566	Rho GDP-dissociation inhibitor 2 OS=Homo sapiens OX=9606 GN=ARHGDIB PE=1 SV=3
26.7575836181641	27.2341003417969	26.4125881195068	26.576150894165	26.9117641448975	27.3323001861572	26.4566440582275	27.0292015075684	27.1521129608154	26.4048004150391	27.1259346008301	26.754430770874	26.4911289215088	26.9877529144287	26.7466602325439	26.7730617523193	26.9055805206299	26.9860038757324	15		metabolic process;regulation of biological process	endoplasmic reticulum;membrane;nucleus;organelle lumen	catalytic activity;protein binding;RNA binding		Prolactin Signaling Pathway	binding;catalytic activity;cis-trans isomerase activity;enzyme binding;isomerase activity;peptide binding;peptidyl-prolyl cis-trans isomerase activity;protein binding;protein complex binding;RNA polymerase binding;unfolded protein binding	anatomical structure development;biological regulation;cellular component organization;cellular metabolic process;cellular process;developmental process;extracellular matrix organization;extracellular structure organization;macromolecule metabolic process;macromolecule modification;metabolic process;peptidyl-amino acid modification;primary metabolic process;protein folding;protein metabolic proce…	cell part;cytoplasmic membrane-bounded vesicle;endoplasmic reticulum;extracellular organelle;intracellular membrane-bounded organelle;intracellular organelle;macromolecular complex;membrane;nucleus;organelle;vesicle		3D-structure;Acetylation;Completeproteome;Cyclosporin;Directproteinsequencing;Diseasemutation;Dwarfism;Endoplasmicreticulum;Glycoprotein;Isomerase;Osteogenesisimperfecta;Polymorphism;Referenceproteome;Rotamase;Signal;S-nitrosylation	20	443	20	High	Master Protein	P23284	Peptidyl-prolyl cis-trans isomerase B OS=Homo sapiens OX=9606 GN=PPIB PE=1 SV=2
26.2707347869873	26.3238220214844	26.6035137176514	26.4502143859863	25.3846035003662	24.8117027282715	25.787467956543	26.4733581542969	25.9622783660889	26.0896968841553	25.9636249542236	25.2420024871826	26.4446964263916	26.9979305267334	25.1475734710693	26.2088890075684	26.1089935302734	25.634708404541	1		cellular component movement;defense response;metabolic process;regulation of biological process;response to stimulus;transport	cytoplasm;extracellular;nucleus;organelle lumen	DNA binding;protein binding;transporter activity			binding;DNA binding;nucleic acid binding	biological regulation;biosynthetic process;cellular metabolic process;cellular nitrogen compound metabolic process;cellular process;immune system process;macromolecule metabolic process;metabolic process;nitrogen compound metabolic process;nucleobase-containing compound metabolic process;primary metabolic process;response to DNA damage stimulus;response to stimulus;response to stress;RNA metaboli…	cell part;cytoplasm;extracellular organelle;intracellular membrane-bounded organelle;intracellular organelle;nucleus;organelle;vesicle		3D-structure;Activator;Completeproteome;Cytoplasm;Directproteinsequencing;DNA-binding;Nucleus;Polymorphism;Referenceproteome;Repressor;Transcription;Transcriptionregulation	27	294	27	High	Master Protein	P41218	Myeloid cell nuclear differentiation antigen OS=Homo sapiens OX=9606 GN=MNDA PE=1 SV=1
30.0180110931396	30.0393981933594	29.2509155273438	29.9870128631592	29.6178817749023	29.6744518280029	31.1249446868896	30.2908363342285	29.3324851989746	30.2949237823486	30.3803195953369	30.5511817932129	30.1579246520996	30.6098861694336	30.6042785644531	30.1535110473633	31.0357418060303	30.3908367156982	21	Acetyl [N-Term];Met-loss [N-Term]	regulation of biological process;response to stimulus;transport	cytoplasm;cytosol;extracellular;nucleus;organelle lumen	enzyme regulator activity;protein binding;RNA binding			binding;cysteine-type endopeptidase inhibitor activity;endopeptidase inhibitor activity;endopeptidase regulator activity;enzyme binding;enzyme inhibitor activity;enzyme regulator activity;peptidase inhibitor activity;peptidase regulator activity;protease binding;protein binding	behavior;biological regulation;multicellular organismal process;response to stimulus	cell part;cytoplasm;extracellular organelle;extracellular space;intracellular non-membrane-bounded organelle;intracellular organelle;nucleolus;organelle;vesicle		3D-structure;Acetylation;Completeproteome;Cytoplasm;Directproteinsequencing;Diseasemutation;Epilepsy;Nucleus;Proteaseinhibitor;Referenceproteome;Thiolproteaseinhibitor	11	1022	11	High	Master Protein	P04080	Cystatin-B OS=Homo sapiens OX=9606 GN=CSTB PE=1 SV=2
25.9192008972168	24.1973876953125	26.6302604675293	26.6834926605225	26.8699893951416	26.2550258636475	26.2129325866699	27.1864109039307	25.2067127227783	26.1334762573242	26.3796253204346	26.3359813690186	25.3711090087891	26.96413230896	25.709436416626	26.8864917755127	25.0549907684326	26.7434558868408	9;CHR_HG2030_PATCH		cell organization and biogenesis;metabolic process;transport	cytoplasm;cytosol;membrane;nucleus;ribosome	protein binding;RNA binding;structural molecule activity	Ribosome	Cytoplasmic Ribosomal Proteins	binding;nucleic acid binding;RNA binding;structural constituent of ribosome;structural molecule activity	biosynthetic process;catabolic process;cellular component disassembly;cellular component organization;cellular metabolic process;cellular nitrogen compound metabolic process;cellular process;establishment of localization;macromolecule metabolic process;metabolic process;mRNA metabolic process;nitrogen compound metabolic process;nucleobase-containing compound metabolic process;primary metabolic pr…	cell part;cytoplasm;cytosol;extracellular organelle;intracellular membrane-bounded organelle;intracellular non-membrane-bounded organelle;intracellular organelle;macromolecular complex;membrane;nucleolus;nucleus;organelle;ribonucleoprotein complex;ribosome;vesicle	Ribosome	3D-structure;Acetylation;Chromosomalrearrangement;Completeproteome;Polymorphism;Referenceproteome;Ribonucleoprotein;Ribosomalprotein	25	412	25	High	Master Protein	P62424	60S ribosomal protein L7a OS=Homo sapiens OX=9606 GN=RPL7A PE=1 SV=2
25.0240612030029	24.4071807861328	24.9138813018799	25.199779510498	24.7521419525146	25.1961917877197	23.5573062896729	25.5144424438477	24.5732879638672	25.033296585083	25.0070056915283	25.2556037902832	24.8303527832031	25.3556632995605	24.7054481506348	25.1084041595459	24.6431770324707	25.4922294616699	2		cell organization and biogenesis;cell proliferation;metabolic process;regulation of biological process;response to stimulus;transport	cell surface;cytoplasm;cytosol;endosome;membrane;mitochondrion;organelle lumen	catalytic activity;DNA binding;nucleotide binding;protein binding;RNA binding	Legionellosis;RNA degradation;Tuberculosis;Type I diabetes mellitus	Apoptosis-related network due to altered Notch3 in ovarian cancer;Sudden Infant Death Syndrome (SIDS) Susceptibility Pathways	adenyl nucleotide binding;adenyl ribonucleotide binding;ATP binding;ATPase activity;binding;catalytic activity;chaperone binding;DNA binding;DNA replication origin binding;double-stranded RNA binding;enzyme binding;hydrolase activity;hydrolase activity, acting on acid anhydrides;hydrolase activity, acting on acid anhydrides, in phosphorus-containing anhydrides;lipopolysaccharide binding;nucleic a…	biological regulation;cell activation;cell proliferation;cellular component assembly;cellular component organization;cellular macromolecular complex assembly;cellular metabolic process;cellular nitrogen compound metabolic process;cellular process;cytokine production;DNA metabolic process;DNA recombination;immune system process;macromolecular complex assembly;macromolecule metabolic process;metabo…	cell part;cell surface;cytoplasm;cytoplasmic membrane-bounded vesicle;cytosol;endosome;extracellular organelle;extracellular space;intracellular membrane-bounded organelle;intracellular organelle;macromolecular complex;membrane;mitochondrion;organelle;plasma membrane;protein complex;receptor complex;vesicle	ko05152;RNA degradation;Type I diabetes mellitus	Acetylation;Alternativesplicing;ATP-binding;Chaperone;Completeproteome;Directproteinsequencing;Diseasemutation;Hereditaryspasticparaplegia;Host-virusinteraction;Leukodystrophy;Mitochondrion;Neurodegeneration;Nucleotide-binding;Phosphoprotein;Referenceproteome;Transitpeptide	23	321	23	High	Master Protein	P10809	60 kDa heat shock protein, mitochondrial OS=Homo sapiens OX=9606 GN=HSPD1 PE=1 SV=2
25.7716083526611	25.0770950317383	22.925464630127	25.9935722351074	26.4518566131592	25.3277359008789	26.014196395874	25.9155521392822	25.2205562591553	26.2298908233643	26.6679000854492	25.0450038909912	24.9800224304199	26.3797988891602	25.6043224334717	26.906759262085	27.4036750793457	26.6955223083496	1	Met-loss+Acetyl [N-Term]	cell death;cell differentiation;metabolic process;response to stimulus	cytoplasm;cytoskeleton;cytosol;Golgi	protein binding;structural molecule activity			structural molecule activity	anatomical structure development;cell differentiation;cellular metabolic process;cellular process;developmental process;macromolecule metabolic process;macromolecule modification;metabolic process;primary metabolic process;protein metabolic process;protein modification process;response to stimulus;response to stress	cell part;cytoplasm;extracellular organelle;organelle;vesicle		Acetylation;Completeproteome;Cytoplasm;Directproteinsequencing;Keratinization;Polymorphism;Referenceproteome;Repeat	24	204	24	High	Master Protein	Q9UBC9	Small proline-rich protein 3 OS=Homo sapiens OX=9606 GN=SPRR3 PE=1 SV=2
27.9516906738281	26.8998889923096	28.0118999481201	28.0295715332031	27.1901988983154	26.2587642669678	27.9162197113037	28.1241321563721	27.235876083374	28.1290054321289	27.4255142211914	26.7869491577148	27.278356552124	28.6268844604492	26.8204154968262	27.9499855041504	27.8088111877441	27.0914459228516	19;CHR_HSCHR19_5_CTG2		cell organization and biogenesis;cellular component movement;cellular homeostasis;defense response;metabolic process;regulation of biological process;response to stimulus;transport	cell surface;cytoplasm;extracellular;organelle lumen	catalytic activity;protein binding	Systemic lupus erythematosus;Transcriptional misregulation in cancer		binding;carbohydrate binding;catalytic activity;cytokine binding;endopeptidase activity;enzyme binding;glycosaminoglycan binding;heparin binding;hydrolase activity;pattern binding;peptidase activity;peptidase activity, acting on L-amino acid peptides;polysaccharide binding;protease binding;protein binding;protein binding transcription factor activity;RNA polymerase II transcription cofactor activ…	biological regulation;catabolic process;cell killing;cell motility;cellular component disassembly;cellular component movement;cellular component organization;cellular homeostasis;cellular ion homeostasis;cellular membrane organization;cellular process;endocytosis;establishment of localization;extracellular matrix organization;extracellular structure organization;homeostatic process;immune system …	cell part;cell surface;cytoplasm;cytoplasmic membrane-bounded vesicle;extracellular organelle;extracellular region;intracellular membrane-bounded organelle;intracellular organelle;macromolecular complex;organelle;protein complex;transcriptional repressor complex;vesicle	Systemic lupus erythematosus	3D-structure;Completeproteome;Directproteinsequencing;Diseasemutation;Disulfidebond;Glycoprotein;Hydrolase;Polymorphism;Protease;Referenceproteome;Serineprotease;Signal;Zymogen	14	349	14	High	Master Protein	P08246	Neutrophil elastase OS=Homo sapiens OX=9606 GN=ELANE PE=1 SV=1
26.8066749572754	26.359354019165	26.7856273651123	26.7336711883545	27.265510559082	27.0799808502197	27.4150943756104	27.5303802490234	26.7129707336426	27.3279991149902	27.395824432373	27.3837394714355	27.3823089599609	27.5865345001221	26.9451179504395	27.3124961853027	27.3116893768311	27.5136470794678	1		cell proliferation;cellular homeostasis;defense response;metabolic process;regulation of biological process;response to stimulus	cytoplasm;cytosol;mitochondrion;nucleus	antioxidant activity;catalytic activity;protein binding;RNA binding	Peroxisome	Androgen receptor signaling pathway;NRF2 pathway;Selenium Micronutrient Network	antioxidant activity;binding;catalytic activity;cation binding;heme binding;ion binding;iron ion binding;metal ion binding;oxidoreductase activity;oxidoreductase activity, acting on paired donors, with incorporation or reduction of molecular oxygen;oxidoreductase activity, acting on peroxide as acceptor;peroxidase activity;peroxiredoxin activity;tetrapyrrole binding;thioredoxin peroxidase activit…	anatomical structure development;biological regulation;biosynthetic process;catabolic process;cell killing;cell proliferation;cellular metabolic process;cellular nitrogen compound metabolic process;cellular process;developmental process;homeostatic process;immune system process;macromolecule metabolic process;metabolic process;nitrogen compound metabolic process;nucleobase-containing compound met…	cell part;cytoplasm;cytoplasmic membrane-bounded vesicle;cytosol;extracellular organelle;extracellular space;intracellular membrane-bounded organelle;intracellular non-membrane-bounded organelle;intracellular organelle;nucleolus;nucleus;organelle;vesicle	Peroxisome	3D-structure;Acetylation;Antioxidant;Completeproteome;Cytoplasm;Directproteinsequencing;Disulfidebond;Oxidoreductase;Peroxidase;Phosphoprotein;Polymorphism;Redox-activecenter;Referenceproteome	19	470	16	High	Master Protein	Q06830	Peroxiredoxin-1 OS=Homo sapiens OX=9606 GN=PRDX1 PE=1 SV=1
26.1531982421875	25.4003772735596	26.354679107666	25.8394184112549	25.2344245910645	24.5426788330078	26.4672355651855	26.0890159606934	26.0159320831299	26.2724533081055	26.3608283996582	25.9626178741455	26.6051902770996	26.8459987640381	25.5449409484863	25.9204502105713	26.5259284973145	26.2649936676025	13		cell organization and biogenesis;cellular component movement;regulation of biological process;response to stimulus	cytoplasm;cytoskeleton;cytosol;membrane	metal ion binding;protein binding			actin binding;actin filament binding;binding;calcium ion binding;cation binding;cytoskeletal protein binding;enzyme binding;GTPase binding;ion binding;metal ion binding;protein binding	anatomical structure morphogenesis;biological regulation;cell activation;cell motility;cellular component assembly;cellular component disassembly;cellular component movement;cellular component organization;cellular process;cytoskeleton organization;developmental process;extracellular matrix organization;extracellular structure organization;immune system process;locomotion;organelle organization;r…	cell part;cell projection;cytoplasm;cytoskeleton;cytosol;extracellular organelle;extracellular space;filopodium;intracellular non-membrane-bounded organelle;intracellular organelle;macromolecular complex;membrane;organelle;plasma membrane;protein complex;vesicle		3D-structure;Acetylation;Actin-binding;Alternativesplicing;Calcium;Celljunction;Cellmembrane;Cellprojection;Chromosomalrearrangement;Completeproteome;Cytoplasm;Cytoskeleton;Directproteinsequencing;Membrane;Metal-binding;Phosphoprotein;Polymorphism;Referenceproteome;Repeat	26	329	23	High	Master Protein	P13796	Plastin-2 OS=Homo sapiens OX=9606 GN=LCP1 PE=1 SV=6
27.4900417327881	29.0020656585693	26.3899784088135	26.4552021026611	27.1225128173828	28.1668357849121	27.7683906555176	26.5544681549072	28.5484981536865	26.7648887634277	27.9558849334717	27.150447845459	28.4569187164307	26.683723449707	28.586446762085	27.5286731719971	28.5944442749023	28.1496067047119	20		cell death;cell organization and biogenesis;defense response;metabolic process;regulation of biological process;response to stimulus;transport	cytoplasm;endoplasmic reticulum;endosome;extracellular;membrane;organelle lumen;vacuole	enzyme regulator activity;protein binding	Salivary secretion		beta-amyloid binding;binding;cysteine-type endopeptidase inhibitor activity;endopeptidase inhibitor activity;endopeptidase regulator activity;enzyme binding;enzyme inhibitor activity;enzyme regulator activity;identical protein binding;peptidase inhibitor activity;peptidase regulator activity;protease binding;protein binding	anatomical structure development;behavior;biological regulation;cell activation;cell death;cell development;cellular component organization;cellular process;death;developmental process;extracellular matrix organization;extracellular structure organization;regulation of DNA metabolic process;response to chemical stimulus;response to drug;response to endogenous stimulus;response to external stimulu…	cell body;cell part;cell projection;endoplasmic reticulum;endosome;extracellular organelle;extracellular region;extracellular space;intracellular membrane-bounded organelle;intracellular non-membrane-bounded organelle;intracellular organelle;lysosome;membrane;neuron projection;neuronal cell body;organelle;vacuole;vesicle	Salivary secretion	3D-structure;Age-relatedmaculardegeneration;Amyloid;Amyloidosis;Completeproteome;Directproteinsequencing;Diseasemutation;Disulfidebond;Glycoprotein;Polymorphism;Proteaseinhibitor;Referenceproteome;Secreted;Signal;Thiolproteaseinhibitor	12	612	12	High	Master Protein	P01034	Cystatin-C OS=Homo sapiens OX=9606 GN=CST3 PE=1 SV=1
26.9751377105713	26.6613273620605	26.6853485107422	27.5414390563965	27.2154121398926	27.2848358154297	28.5147113800049	27.3791942596436	26.7349681854248	27.4012088775635	27.499870300293	27.376880645752	27.5033111572266	27.3630199432373	27.274528503418	27.1273250579834	27.7532501220703	27.5974979400635	11	Met-loss [N-Term]	cell communication;cell proliferation;metabolic process;regulation of biological process;response to stimulus;transport	cytoplasm;cytosol;extracellular;membrane;mitochondrion;nucleus;organelle lumen	antioxidant activity;catalytic activity;enzyme regulator activity;protein binding	Chemical carcinogenesis;Drug metabolism - cytochrome P450;Glutathione metabolism;Metabolism of xenobiotics by cytochrome P450;Pathways in cancer;Platinum drug resistance;Prostate cancer	Arachidonate Epoxygenase / Epoxide Hydrolase;Exercise-induced Circadian Regulation;Metapathway biotransformation;NRF2 pathway;Photodynamic therapy-induced NFE2L2 (NRF2) survival signaling	binding;catalytic activity;dinitrosyl-iron complex binding;enzyme binding;enzyme regulator activity;glutathione transferase activity;JUN kinase binding;kinase binding;kinase regulator activity;nitric oxide binding;protein binding;protein kinase binding;S-nitrosoglutathione binding;transferase activity;transferase activity, transferring alkyl or aryl (other than methyl) groups	amine metabolic process;anatomical structure development;biological regulation;cell proliferation;cellular amino acid metabolic process;cellular ketone metabolic process;cellular metabolic process;cellular nitrogen compound metabolic process;cellular process;developmental process;localization;metabolic process;nitrogen compound metabolic process;organic acid metabolic process;peptide metabolic pr…	cell part;cytoplasm;cytosol;extracellular organelle;extracellular space;intracellular;intracellular membrane-bounded organelle;intracellular organelle;macromolecular complex;membrane;mitochondrion;nucleus;organelle;plasma membrane;protein complex;vesicle	Drug metabolism - cytochrome P450;Glutathione metabolism;Metabolism of xenobiotics by cytochrome P450	3D-structure;Acetylation;Completeproteome;Cytoplasm;Directproteinsequencing;Mitochondrion;Nucleus;Phosphoprotein;Polymorphism;Referenceproteome;Transferase	15	399	15	High	Master Protein	P09211	Glutathione S-transferase P OS=Homo sapiens OX=9606 GN=GSTP1 PE=1 SV=2
27.2137317657471	26.2053070068359	26.7953910827637	27.3625526428223	26.7346572875977	26.3015556335449	26.6063194274902	27.2384452819824	26.6705474853516	27.1480541229248	27.1147384643555	27.0823173522949	27.1391315460205	27.7804679870605	26.5414047241211	27.0517578125	27.1123332977295	27.3572540283203	1		metabolic process	cytoplasm;cytosol;nucleus	catalytic activity	Carbon metabolism;Glutathione metabolism;Metabolic pathways;Pentose phosphate pathway	NRF2 pathway;Pentose Phosphate Pathway	binding;catalytic activity;coenzyme binding;cofactor binding;NADP binding;nucleotide binding;oxidoreductase activity;oxidoreductase activity, acting on CH-OH group of donors;oxidoreductase activity, acting on the CH-OH group of donors, NAD or NADP as acceptor;phosphogluconate dehydrogenase (decarboxylating) activity	alcohol metabolic process;biosynthetic process;carbohydrate metabolic process;catabolic process;cellular ketone metabolic process;cellular metabolic process;cellular nitrogen compound metabolic process;cellular process;cofactor metabolic process;heterocycle metabolic process;metabolic process;nitrogen compound metabolic process;nucleobase-containing compound metabolic process;nucleobase-containin…	cell part;cytosol;extracellular organelle;intracellular membrane-bounded organelle;intracellular organelle;nucleus;organelle;vesicle	Glutathione metabolism;Pentose phosphate pathway	3D-structure;Acetylation;Alternativesplicing;Completeproteome;Cytoplasm;Gluconateutilization;NADP;Oxidoreductase;Pentoseshunt;Polymorphism;Referenceproteome	23	413	23	High	Master Protein	P52209	6-phosphogluconate dehydrogenase, decarboxylating OS=Homo sapiens OX=9606 GN=PGD PE=1 SV=3
25.2871723175049	26.3343391418457	25.7803745269775	25.9323139190674	26.514554977417	26.7155284881592	26.2617168426514	26.7419471740723	26.0337104797363	25.923942565918	26.0791053771973	26.4995517730713	26.1497535705566	26.0875072479248	25.9084739685059	26.2488861083984	25.8094673156738	26.4318065643311	1	Met-loss+Acetyl [N-Term]	cell differentiation;transport	cytosol;extracellular	protein binding				cell differentiation;cellular process;developmental process	extracellular organelle;organelle;vesicle		3D-structure;Acetylation;Alternativesplicing;Completeproteome;Directproteinsequencing;Phosphoprotein;Polymorphism;Referenceproteome	17	364	17	High	Master Protein	P37802	Transgelin-2 OS=Homo sapiens OX=9606 GN=TAGLN2 PE=1 SV=3
24.7556438446045	25.0009784698486	26.4406890869141	25.8501930236816	25.6951122283936	25.7174129486084	25.4497585296631	26.1334533691406	25.2599925994873	25.2385101318359	25.7033710479736	25.7228412628174	25.5302200317383	26.0549545288086	25.7408390045166	25.4179382324219	26.2444038391113	25.7157382965088	6	Met-loss [N-Term]	cell organization and biogenesis;metabolic process;regulation of biological process;response to stimulus;transport	cell surface;cytoplasm;cytosol;extracellular;membrane;mitochondrion;nucleus;organelle lumen	enzyme regulator activity;nucleotide binding;protein binding;RNA binding	Antigen processing and presentation;Estrogen signaling pathway;NOD-like receptor signaling pathway;Pathways in cancer;PI3K-Akt signaling pathway;Progesterone-mediated oocyte maturation;Prostate cancer;Protein processing in endoplasmic reticulum	Focal Adhesion-PI3K-Akt-mTOR-signaling pathway;NRF2 pathway	adenyl nucleotide binding;adenyl ribonucleotide binding;antigen binding;ATP binding;binding;double-stranded RNA binding;enzyme binding;enzyme regulator activity;kinase binding;MHC class II protein complex binding;MHC protein complex binding;nitric-oxide synthase regulator activity;nucleic acid binding;nucleotide binding;protein binding;protein domain specific binding;purine nucleotide binding;pur…	anatomical structure development;biological regulation;cellular metabolic process;cellular process;developmental process;immune system process;locomotion;macromolecule metabolic process;metabolic process;primary metabolic process;protein folding;protein metabolic process;response to abiotic stimulus;response to chemical stimulus;response to external stimulus;response to heat;response to stimulus;…	cell part;cytoplasm;cytoplasmic membrane-bounded vesicle;cytosol;extracellular organelle;intracellular membrane-bounded organelle;intracellular organelle;membrane;mitochondrion;nucleoplasm;organelle;vesicle	Antigen processing and presentation;NOD-like receptor signaling pathway;Pathways in cancer;Plant-pathogen interaction;Progesterone-mediated oocyte maturation;Prostate cancer;Protein processing in endoplasmic reticulum	3D-structure;Acetylation;ATP-binding;Chaperone;Completeproteome;Cytoplasm;Directproteinsequencing;Glycoprotein;Nucleotide-binding;Phosphoprotein;Polymorphism;Referenceproteome;S-nitrosylation;Stressresponse;Ublconjugation	27	287	16	High	Master Protein	P08238	Heat shock protein HSP 90-beta OS=Homo sapiens OX=9606 GN=HSP90AB1 PE=1 SV=4
24.9834747314453	24.6788291931152	25.3762588500977	25.4833450317383	24.9277858734131	25.4051818847656	24.0049591064453	25.8609657287598	24.4312038421631	25.0671672821045	25.6409473419189	25.4235935211182	25.6480178833008	25.7947082519531	24.9835147857666	25.8096218109131	25.5668411254883	26.043758392334	19		cell differentiation;cell organization and biogenesis;cellular homeostasis;metabolic process;regulation of biological process;response to stimulus;transport	cell surface;cytoplasm;cytosol;endoplasmic reticulum;extracellular;Golgi;membrane;nucleus;organelle lumen	DNA binding;metal ion binding;protein binding;RNA binding	Antigen processing and presentation;Chagas disease (American trypanosomiasis);HTLV-I infection;Phagosome;Protein processing in endoplasmic reticulum	Androgen receptor signaling pathway;Calcium Regulation in the Cardiac Cell;Photodynamic therapy-induced unfolded protein response	androgen receptor binding;binding;calcium ion binding;carbohydrate binding;cation binding;chaperone binding;complement binding;complement component C1q binding;DNA binding;enzyme binding;glycoprotein binding;hormone binding;hormone receptor binding;integrin binding;ion binding;iron ion binding;metal ion binding;mRNA binding;nuclear hormone receptor binding;nucleic acid binding;opsonin binding;pep…	aging;biological regulation;carbohydrate metabolic process;cell differentiation;cellular component assembly;cellular component organization;cellular homeostasis;cellular ion homeostasis;cellular localization;cellular macromolecular complex assembly;cellular membrane organization;cellular metabolic process;cellular process;cytoskeleton organization;developmental process;endocytosis;establishment o…	cell part;cell surface;cytoplasm;cytoplasmic membrane-bounded vesicle;cytosol;endoplasmic reticulum;extracellular matrix;extracellular organelle;extracellular region;extracellular space;Golgi apparatus;intracellular;intracellular membrane-bounded organelle;intracellular organelle;macromolecular complex;membrane;MHC class I peptide loading complex;nucleus;organelle;polysome;protein complex;protein…	Antigen processing and presentation;Chagas disease (American trypanosomiasis);Phagosome;Protein processing in endoplasmic reticulum	3D-structure;Acetylation;Calcium;Chaperone;Completeproteome;Cytoplasm;Directproteinsequencing;Disulfidebond;Endoplasmicreticulum;Extracellularmatrix;Glycoprotein;Lectin;Metal-binding;Referenceproteome;Repeat;Sarcoplasmicreticulum;Secreted;Signal;Zinc	21	255	21	High	Master Protein	P27797	Calreticulin OS=Homo sapiens OX=9606 GN=CALR PE=1 SV=1
28.1686668395996	24.6132564544678	30.3659286499023	26.7113094329834	26.7536144256592	26.421760559082	25.1910781860352	27.1661128997803	25.6947994232178	25.8918895721436	26.7174243927002	26.4651489257813	26.0522975921631	26.7920169830322	26.8238067626953	26.1534996032715	25.6548137664795	26.409969329834	1		cell organization and biogenesis;metabolic process;transport	cytoplasm;cytosol;endoplasmic reticulum;membrane;nucleus;ribosome	protein binding;RNA binding;structural molecule activity	Ribosome	Cytoplasmic Ribosomal Proteins	structural constituent of ribosome;structural molecule activity	biosynthetic process;catabolic process;cellular component disassembly;cellular component organization;cellular metabolic process;cellular nitrogen compound metabolic process;cellular process;establishment of localization;macromolecule metabolic process;metabolic process;mRNA metabolic process;nitrogen compound metabolic process;nucleobase-containing compound metabolic process;primary metabolic pr…	cell part;cytoplasm;cytosol;extracellular organelle;intracellular membrane-bounded organelle;intracellular organelle;macromolecular complex;membrane;nucleus;organelle;ribonucleoprotein complex;small ribosomal subunit;vesicle	Ribosome	3D-structure;Acetylation;Completeproteome;Cytoplasm;Directproteinsequencing;Polymorphism;Referenceproteome;Ribonucleoprotein;Ribosomalprotein	22	361	22	High	Master Protein	P62241	40S ribosomal protein S8 OS=Homo sapiens OX=9606 GN=RPS8 PE=1 SV=2
24.7004585266113	24.3583354949951	26.6083297729492	25.5501003265381	24.9571151733398	24.5500068664551	23.2846832275391	26.0505599975586	26.085578918457	25.436595916748	25.4723739624023	25.8082962036133	25.2663154602051	25.5930709838867	25.0680332183838	24.993724822998	25.0628566741943	25.547908782959	12		cell differentiation;cell organization and biogenesis;metabolic process;regulation of biological process;response to stimulus;transport	cytosol;extracellular;organelle lumen	enzyme regulator activity;protein binding	Complement and coagulation cascades	Complement and Coagulation Cascades	binding;calcium-dependent protein binding;chemokine binding;C-X-C chemokine binding;cytokine binding;endopeptidase inhibitor activity;endopeptidase regulator activity;enzyme binding;enzyme inhibitor activity;enzyme regulator activity;growth factor binding;interleukin-1 binding;interleukin-8 binding;peptidase inhibitor activity;peptidase regulator activity;protease binding;protein binding;receptor…	biological regulation;cell activation;cell differentiation;cellular component disassembly;cellular component organization;cellular process;coagulation;developmental process;establishment of localization;exocytosis;extracellular matrix organization;extracellular structure organization;macromolecule metabolic process;metabolic process;multicellular organismal process;primary metabolic process;prote…	cell part;cytosol;extracellular organelle;extracellular region;organelle;vesicle	Complement and coagulation cascades	3D-structure;Baitregion;Completeproteome;Directproteinsequencing;Disulfidebond;Glycoprotein;Isopeptidebond;Polymorphism;Proteaseinhibitor;Referenceproteome;Secreted;Serineproteaseinhibitor;Signal;Thioesterbond	27	261	27	High	Master Protein	P01023	Alpha-2-macroglobulin OS=Homo sapiens OX=9606 GN=A2M PE=1 SV=3
26.3609275817871	26.8221549987793	27.2016487121582	27.7440586090088	27.1152839660645	27.7611865997314	27.9006652832031	27.3762359619141	26.7219085693359	27.5764789581299	26.9552459716797	26.8051948547363	28.2316074371338	27.5857830047607	27.5797653198242	27.2216892242432	27.9481639862061	26.5536880493164	3	Acetyl [N-Term];Met-loss [N-Term]	cell death;cell differentiation;metabolic process;regulation of biological process	cytoplasm;cytoskeleton;cytosol	enzyme regulator activity;protein binding;structural molecule activity			binding;binding, bridging;cysteine-type endopeptidase inhibitor activity;endopeptidase inhibitor activity;endopeptidase regulator activity;enzyme binding;enzyme inhibitor activity;enzyme regulator activity;peptidase inhibitor activity;peptidase regulator activity;protease binding;protein binding;protein binding, bridging;structural molecule activity	biological adhesion;biological regulation;cell adhesion;cell differentiation;cellular metabolic process;cellular process;developmental process;macromolecule metabolic process;macromolecule modification;metabolic process;primary metabolic process;protein metabolic process;protein modification process	cell part;cytoplasm;cytoskeleton;extracellular organelle;extracellular space;intracellular membrane-bounded organelle;intracellular non-membrane-bounded organelle;intracellular organelle;nucleoplasm;nucleus;organelle;vesicle		3D-structure;Acetylation;Celladhesion;Completeproteome;Cytoplasm;Directproteinsequencing;Ichthyosis;Polymorphism;Proteaseinhibitor;Referenceproteome;Thiolproteaseinhibitor	13	396	13	High	Master Protein	P01040	Cystatin-A OS=Homo sapiens OX=9606 GN=CSTA PE=1 SV=1
27.9029331207275	29.528190612793	28.3802223205566	27.7508411407471	30.0339260101318	28.644588470459	26.8661861419678	28.7240600585938	28.8483562469482	28.686071395874	29.1267147064209	27.5168609619141	29.1177978515625	28.0176734924316	29.0746002197266	29.0992565155029	29.7918910980225	28.065034866333	1		metabolic process;response to stimulus;transport	cytoplasm;cytosol;extracellular	catalytic activity;metal ion binding	Nitrogen metabolism		binding;carbonate dehydratase activity;carbon-oxygen lyase activity;catalytic activity;cation binding;hydro-lyase activity;ion binding;lyase activity;metal ion binding;transition metal ion binding;zinc ion binding	cellular metabolic process;cellular process;detection of stimulus;establishment of localization;ion transport;metabolic process;one-carbon metabolic process;response to chemical stimulus;response to stimulus;small molecule metabolic process;transport	cell part;cytoplasm;extracellular organelle;extracellular region;extracellular space;organelle;vesicle	Nitrogen metabolism	3D-structure;Alternativesplicing;Completeproteome;Disulfidebond;Glycoprotein;Lyase;Metal-binding;Polymorphism;Referenceproteome;Secreted;Signal;Zinc	15	565	6	High	Master Protein	P23280	Carbonic anhydrase 6 OS=Homo sapiens OX=9606 GN=CA6 PE=1 SV=3
30.8817920684814	29.3977394104004	30.9281673431396	30.8941917419434	30.6792888641357	29.656177520752	31.2689914703369	31.3375396728516	30.5501480102539	30.675365447998	30.6643848419189	30.3701400756836	30.9039344787598	31.4965000152588	30.1506233215332	31.0991725921631	30.0896472930908	30.785774230957	6	Met-loss [N-Term]	cell organization and biogenesis;metabolic process	chromosome;cytosol;nucleus	DNA binding;protein binding	Alcoholism;Systemic lupus erythematosus;Viral carcinogenesis		binding;DNA binding;nucleic acid binding	cellular component assembly;cellular component organization;cellular macromolecular complex assembly;cellular process;chromatin organization;chromosome organization;macromolecular complex assembly;organelle organization	cell part;extracellular organelle;intracellular membrane-bounded organelle;intracellular organelle;macromolecular complex;nucleoplasm;nucleosome;nucleus;organelle;vesicle	Systemic lupus erythematosus	Acetylation;Chromosome;Completeproteome;Directproteinsequencing;DNA-binding;Glycoprotein;Isopeptidebond;Methylation;Nucleosomecore;Nucleus;Phosphoprotein;Polymorphism;Referenceproteome;Ublconjugation	14	812	1	High	Master Protein	Q99879	Histone H2B type 1-M OS=Homo sapiens OX=9606 GN=H2BC14 PE=1 SV=3
27.2355842590332	26.1243877410889	26.8282508850098	26.9583740234375	26.9175567626953	25.2967872619629	26.8896636962891	27.486743927002	26.6177787780762	27.2046699523926	26.9442234039307	26.2471370697021	27.0246276855469	28.5335521697998	25.7462329864502	26.1517734527588	27.14377784729	26.0843315124512	1	Met-loss [N-Term];Met-loss+Acetyl [N-Term]	cellular component movement;defense response;metabolic process;regulation of biological process;response to stimulus;transport	cytoplasm;cytoskeleton;cytosol;extracellular;membrane;nucleus;organelle lumen	metal ion binding;protein binding			binding;calcium ion binding;cation binding;copper ion binding;ion binding;metal ion binding;protein binding;RAGE receptor binding;receptor binding;transition metal ion binding;zinc ion binding	biological regulation;cell activation;cell killing;cell motility;cellular component movement;cellular metabolic process;cellular process;establishment of localization;immune system process;killing of cells of other organism;locomotion;metabolic process;multi-organism process;protein transport;regulation of protein modification process;response to biotic stimulus;response to chemical stimulus;resp…	cell part;cytoplasm;cytoskeleton;cytosol;extracellular region;intracellular membrane-bounded organelle;intracellular non-membrane-bounded organelle;intracellular organelle;membrane;nucleus;organelle;plasma membrane		3D-structure;Antibiotic;Antimicrobial;Calcium;Cellmembrane;Completeproteome;Copper;Cytoplasm;Cytoskeleton;Directproteinsequencing;Fungicide;Immunity;Inflammatoryresponse;Innateimmunity;Membrane;Metal-binding;Referenceproteome;Repeat;Secreted;Zinc	10	371	10	High	Master Protein	P80511	Protein S100-A12 OS=Homo sapiens OX=9606 GN=S100A12 PE=1 SV=2
26.4752864837646	25.2428302764893	26.0707149505615	26.3879699707031	26.4475078582764	25.5193347930908	24.7943553924561	26.4256896972656	25.4097194671631	26.0046195983887	25.8697719573975	26.7645511627197	25.5157699584961	26.4778518676758	26.1623687744141	26.394193649292	25.9459037780762	25.8420352935791	18		cell communication;cell death;regulation of biological process;response to stimulus	cytoskeleton;membrane	metal ion binding;protein binding	Arrhythmogenic right ventricular cardiomyopathy (ARVC)	Arrhythmogenic Right Ventricular Cardiomyopathy	binding;calcium ion binding;cation binding;ion binding;metal ion binding	biological adhesion;cell adhesion;cell communication;cellular process;response to external stimulus;response to extracellular stimulus;response to starvation;response to stimulus;response to stress	cell part;extracellular organelle;intracellular organelle;membrane;organelle;plasma membrane;vesicle	Arrhythmogenic right ventricular cardiomyopathy (ARVC)	Alternativesplicing;Calcium;Cardiomyopathy;Celladhesion;Celljunction;Cellmembrane;Cleavageonpairofbasicresidues;Completeproteome;Diseasemutation;Glycoprotein;Membrane;Metal-binding;Phosphoprotein;Polymorphism;Referenceproteome;Repeat;Signal;Transmembrane;Transmembranehelix	23	309	22	High	Master Protein	Q02487	Desmocollin-2 OS=Homo sapiens OX=9606 GN=DSC2 PE=1 SV=1
29.570499420166	28.8918895721436	28.9278793334961	29.5017013549805	30.1288433074951	29.9396820068359	28.7232818603516	27.8533401489258	28.9425716400146	29.7831802368164	29.2120723724365	29.3884735107422	29.0189990997314	28.3573970794678	29.2106895446777	29.4557838439941	29.2731800079346	29.7979564666748	4		cellular component movement;defense response;regulation of biological process;response to stimulus;transport	extracellular	DNA binding;protein binding			antigen binding;binding;identical protein binding;IgA binding;immunoglobulin binding;protein binding;protein complex binding;protein dimerization activity;protein homodimerization activity	biological regulation;homeostatic process;immune system process;multicellular organismal process;multi-organism process;response to biotic stimulus;response to stimulus;response to stress	extracellular organelle;extracellular region;extracellular space;immunoglobulin complex;macromolecular complex;organelle;protein complex;vesicle		Completeproteome;Directproteinsequencing;Disulfidebond;Glycoprotein;Pyrrolidonecarboxylicacid;Referenceproteome;Secreted;Signal	13	793	13	High	Master Protein	P01591	Immunoglobulin J chain OS=Homo sapiens OX=9606 GN=JCHAIN PE=1 SV=4
25.3329544067383	25.3923225402832	25.7068881988525	26.0302505493164	25.4961624145508	25.5918006896973	26.7319087982178	26.2396507263184	24.9772243499756	25.7867469787598	26.2802619934082	25.8462905883789	25.8784141540527	26.2990550994873	26.2744560241699	25.6483116149902	26.3092765808105	26.2710475921631	12		cell differentiation;cell organization and biogenesis;cellular homeostasis;metabolic process;regulation of biological process;transport	cell surface;membrane;mitochondrion;nucleus;organelle lumen	catalytic activity;nucleotide binding;protein binding;transporter activity	Alzheimer's disease;Huntington's disease;Metabolic pathways;Oxidative phosphorylation;Parkinson's disease	Electron Transport Chain;Oxidative phosphorylation	active transmembrane transporter activity;adenyl nucleotide binding;adenyl ribonucleotide binding;ATP binding;ATPase activity;ATPase activity, coupled;ATPase activity, coupled to movement of substances;ATPase activity, coupled to transmembrane movement of ions;ATPase activity, coupled to transmembrane movement of substances;binding;catalytic activity;cation transmembrane transporter activity;cati…	anatomical structure formation involved in morphogenesis;biological regulation;biosynthetic process;cell differentiation;cellular component organization;cellular homeostasis;cellular ion homeostasis;cellular metabolic process;cellular nitrogen compound metabolic process;cellular process;developmental process;establishment of localization;generation of precursor metabolites and energy;heterocycle …	cell part;cell surface;extracellular organelle;intracellular membrane-bounded organelle;intracellular non-membrane-bounded organelle;intracellular organelle;macromolecular complex;membrane;mitochondrion;nucleus;organelle;plasma membrane;protein complex;proton-transporting two-sector ATPase complex;vesicle	Alzheimer's disease;Huntington's disease;Oxidative phosphorylation;Parkinson's disease	Acetylation;ATP-binding;ATPsynthesis;CF(1);Completeproteome;Directproteinsequencing;Glycoprotein;Hydrogeniontransport;Hydrolase;Iontransport;Membrane;Mitochondrion;Mitochondrioninnermembrane;Nucleotide-binding;Phosphoprotein;Polymorphism;Referenceproteome;Transitpeptide;Transport	14	310	14	High	Master Protein	P06576	ATP synthase subunit beta, mitochondrial OS=Homo sapiens OX=9606 GN=ATP5F1B PE=1 SV=3
25.611400604248	25.6822280883789	25.9840717315674	26.2425785064697	25.9741764068604	26.0573177337646	25.935697555542	26.5382080078125	25.1778411865234	26.0679187774658	26.5548229217529	26.1080055236816	25.8077392578125	26.6551723480225	25.8205299377441	25.7602291107178	25.6128997802734	26.3035182952881	7		metabolic process	membrane;mitochondrion;nucleus;organelle lumen	catalytic activity;nucleotide binding;protein binding;RNA binding	Carbon metabolism;Citrate cycle (TCA cycle);Cysteine and methionine metabolism;Glyoxylate and dicarboxylate metabolism;Metabolic pathways;Pyruvate metabolism	Amino Acid metabolism;Glycolysis and Gluconeogenesis;TCA Cycle	catalytic activity;L-malate dehydrogenase activity;malate dehydrogenase (NADP+) activity;malate dehydrogenase activity;oxidoreductase activity;oxidoreductase activity, acting on CH-OH group of donors;oxidoreductase activity, acting on the CH-OH group of donors, NAD or NADP as acceptor	alcohol metabolic process;biosynthetic process;carbohydrate metabolic process;catabolic process;cellular ketone metabolic process;cellular metabolic process;cellular nitrogen compound metabolic process;cellular process;cofactor metabolic process;heterocycle metabolic process;macromolecule metabolic process;macromolecule modification;metabolic process;nitrogen compound metabolic process;nucleobase…	cell part;extracellular organelle;intracellular membrane-bounded organelle;intracellular organelle;membrane;mitochondrion;nucleoplasm;nucleus;organelle;plasma membrane;vesicle	Carbon fixation in photosynthetic organisms;Citrate cycle (TCA cycle);Glyoxylate and dicarboxylate metabolism;Pyruvate metabolism	3D-structure;Acetylation;Alternativesplicing;Completeproteome;Glycoprotein;Mitochondrion;NAD;Oxidoreductase;Polymorphism;Referenceproteome;Transitpeptide;Tricarboxylicacidcycle	23	334	23	High	Master Protein	P40926	Malate dehydrogenase, mitochondrial OS=Homo sapiens OX=9606 GN=MDH2 PE=1 SV=3
24.5085773468018	24.0214710235596	24.4141483306885	24.7113571166992	24.7544345855713	24.7694568634033	25.1591167449951	25.2901725769043	24.1522274017334	24.4398040771484	25.4932899475098	25.5384769439697	24.9786853790283	25.1836357116699	24.8823890686035	25.045581817627	25.3576927185059	25.4490432739258	X		metabolic process;response to stimulus	cytoplasm;cytosol;membrane;mitochondrion;nucleus	catalytic activity;nucleotide binding;protein binding;RNA binding	Parkinson's disease;Ubiquitin mediated proteolysis	Parkinsons Disease Pathway;Parkin-Ubiquitin Proteasomal System pathway;Proteasome Degradation	acid-amino acid ligase activity;adenyl nucleotide binding;adenyl ribonucleotide binding;ATP binding;binding;catalytic activity;ligase activity;ligase activity, forming carbon-nitrogen bonds;nucleotide binding;purine nucleotide binding;purine ribonucleoside triphosphate binding;purine ribonucleotide binding;ribonucleotide binding;small conjugating protein ligase activity;small protein activating e…	catabolic process;cellular metabolic process;cellular process;macromolecule metabolic process;macromolecule modification;metabolic process;primary metabolic process;protein metabolic process;protein modification by small protein conjugation or removal;protein modification process;proteolysis;proteolysis involved in cellular protein catabolic process;response to DNA damage stimulus;response to sti…	cell part;cytoplasm;cytosol;extracellular organelle;intracellular membrane-bounded organelle;intracellular organelle;mitochondrion;nucleus;organelle;vesicle	Parkinson's disease;Ubiquitin mediated proteolysis	3D-structure;Acetylation;Alternativeinitiation;ATP-binding;Completeproteome;Cytoplasm;Directproteinsequencing;Diseasemutation;Ligase;Mitochondrion;Neurodegeneration;Nucleotide-binding;Nucleus;Phosphoprotein;Polymorphism;Referenceproteome;Repeat;Ublconjugation;Ublconjugationpathway	22	339	22	High	Master Protein	P22314	Ubiquitin-like modifier-activating enzyme 1 OS=Homo sapiens OX=9606 GN=UBA1 PE=1 SV=3
23.5046844482422	22.4635276794434	22.6334972381592	24.1712627410889	22.7096271514893	18.036600112915	24.9614868164063	21.3531913757324	22.1499729156494	24.5760078430176	22.250696182251	23.164623260498	20.5694484710693	24.7044277191162	22.5652751922607	23.9152908325195	25.0757884979248	22.6869201660156	1		transport	cytoplasm;extracellular;nucleus	metal ion binding;structural molecule activity			binding;calcium ion binding;cation binding;ion binding;metal ion binding;structural molecule activity		cell part;cytoplasm;extracellular organelle;intracellular membrane-bounded organelle;intracellular organelle;nucleus;organelle;vesicle		Calcium;Completeproteome;Directproteinsequencing;Metal-binding;Polymorphism;Referenceproteome;Repeat	21	73	21	High	Master Protein	Q5D862	Filaggrin-2 OS=Homo sapiens OX=9606 GN=FLG2 PE=1 SV=1
25.6046371459961	20.374340057373	24.5082035064697	25.5499877929688	24.7094898223877	20.8111839294434	23.309139251709	24.2102355957031	22.3004035949707	26.4460430145264	19.6711578369141	22.939281463623	20.4526748657227	25.2228317260742	16.6729717254639	25.3745269775391	20.6472721099854	21.6382923126221	1		cell organization and biogenesis;development;transport	cytoplasm;cytoskeleton;extracellular;nucleus;organelle lumen	metal ion binding			binding;calcium ion binding;cation binding;ion binding;metal ion binding	cell differentiation;cell envelope organization;cellular component organization;cellular process;developmental process;external encapsulating structure organization	cell envelope;cell part;cytoplasm;cytoskeleton;extracellular organelle;intracellular membrane-bounded organelle;intracellular non-membrane-bounded organelle;intracellular organelle;nucleus;organelle;vesicle		Calcium;Completeproteome;Developmentalprotein;Keratinization;Metal-binding;Phosphoprotein;Polymorphism;Referenceproteome;Repeat	15	73	15	High	Master Protein	Q86YZ3	Hornerin OS=Homo sapiens OX=9606 GN=HRNR PE=1 SV=2
24.9352970123291	24.9917774200439	24.9561424255371	25.1141796112061	24.8308277130127	25.2280006408691	25.8193321228027	25.1770133972168	24.7974796295166	24.971076965332	25.3162746429443	26.0406627655029	25.2834987640381	25.2953262329102	24.7524738311768	25.1037712097168	25.1716537475586	25.3981018066406	11;CHR_HSCHR11_1_CTG8	Met-loss+Acetyl [N-Term]	metabolic process;regulation of biological process	cytoplasm;cytosol	enzyme regulator activity;protein binding			enzyme inhibitor activity;enzyme regulator activity;ribonuclease inhibitor activity	biological regulation;catabolic process;cellular metabolic process;cellular nitrogen compound metabolic process;cellular process;macromolecule metabolic process;metabolic process;mRNA metabolic process;nitrogen compound metabolic process;nucleobase-containing compound metabolic process;primary metabolic process;RNA catabolic process;RNA metabolic process	cell part;cytoplasm;extracellular organelle;macromolecular complex;organelle;protein complex;vesicle		3D-structure;Acetylation;Completeproteome;Cytoplasm;Directproteinsequencing;Leucine-richrepeat;Phosphoprotein;Polymorphism;Referenceproteome;Repeat	19	242	19	High	Master Protein	P13489	Ribonuclease inhibitor OS=Homo sapiens OX=9606 GN=RNH1 PE=1 SV=2
25.7048759460449	25.1456356048584	25.7621726989746	26.2440872192383	26.5346355438232	26.2135276794434	26.1378078460693	26.4988842010498	25.6459693908691	26.0223083496094	25.9634170532227	26.6325817108154	26.1464214324951	26.6114768981934	25.3366050720215	25.9416923522949	25.544713973999	26.2200317382813	21	Met-loss+Acetyl [N-Term]	cell differentiation;metabolic process	cytoplasm;cytosol	catalytic activity	Arachidonic acid metabolism;Chemical carcinogenesis;Metabolic pathways;Metabolism of xenobiotics by cytochrome P450	NRF2 pathway	15-hydroxyprostaglandin dehydrogenase (NADP+) activity;carbonyl reductase (NADPH) activity;catalytic activity;oxidoreductase activity;oxidoreductase activity, acting on CH-OH group of donors;oxidoreductase activity, acting on NADH or NADPH;oxidoreductase activity, acting on NADH or NADPH, quinone or similar compound as acceptor;oxidoreductase activity, acting on the CH-OH group of donors, NAD or …	cell differentiation;cellular ketone metabolic process;cellular lipid metabolic process;cellular metabolic process;cellular process;cofactor metabolic process;developmental process;drug metabolic process;lipid metabolic process;metabolic process;organic acid metabolic process;primary metabolic process;small molecule metabolic process;vitamin metabolic process	cell part;cytosol;extracellular organelle;organelle;vesicle	Arachidonic acid metabolism	3D-structure;Acetylation;Alternativesplicing;Completeproteome;Cytoplasm;Directproteinsequencing;NADP;Oxidoreductase;Polymorphism;Referenceproteome	23	390	20	High	Master Protein	P16152	Carbonyl reductase [NADPH] 1 OS=Homo sapiens OX=9606 GN=CBR1 PE=1 SV=3
26.1229248046875	24.1101474761963	26.5786437988281	26.2011966705322	26.2567157745361	25.8864631652832	25.611629486084	26.9227561950684	24.662992477417	25.9184818267822	25.7932300567627	26.177417755127	25.4381790161133	26.6901950836182	25.3133869171143	26.7901306152344	24.7988624572754	25.9080066680908	X		cell organization and biogenesis;metabolic process;regulation of biological process;transport	cytosol;endoplasmic reticulum;membrane;nucleus;ribosome	protein binding;RNA binding;structural molecule activity;translation regulator activity	Ribosome	Cytoplasmic Ribosomal Proteins	structural constituent of ribosome;structural molecule activity	biosynthetic process;catabolic process;cellular component disassembly;cellular component organization;cellular metabolic process;cellular nitrogen compound metabolic process;cellular process;establishment of localization;macromolecule metabolic process;metabolic process;mRNA metabolic process;nitrogen compound metabolic process;nucleobase-containing compound metabolic process;primary metabolic pr…	cell part;cytosol;endoplasmic reticulum;intracellular membrane-bounded organelle;intracellular organelle;macromolecular complex;membrane;organelle;ribonucleoprotein complex	Ribosome	3D-structure;Citrullination;Completeproteome;Directproteinsequencing;Diseasemutation;Isopeptidebond;Polymorphism;Referenceproteome;Ribonucleoprotein;Ribosomalprotein;Ublconjugation	21	389	21	High	Master Protein	P27635	60S ribosomal protein L10 OS=Homo sapiens OX=9606 GN=RPL10 PE=1 SV=4
27.3992652893066	26.5007610321045	26.6878719329834	27.374324798584	26.7217273712158	26.2272262573242	26.5472431182861	27.8881015777588	25.9276885986328	26.7118358612061	27.0630493164063	27.0492343902588	26.6970748901367	27.1583042144775	26.8981056213379	27.4737243652344	26.9413166046143	26.637996673584	2	Met-loss+Acetyl [N-Term]	defense response;metabolic process;regulation of biological process;response to stimulus;transport	cytoplasm;membrane	protein binding		Leptin signaling pathway;Sudden Infant Death Syndrome (SIDS) Susceptibility Pathways	binding;cytokine activity;cytokine receptor binding;growth factor receptor binding;interleukin-1 receptor antagonist activity;interleukin-1 receptor binding;interleukin-1 Type I receptor antagonist activity;interleukin-1 Type II receptor antagonist activity;interleukin-1, Type I receptor binding;interleukin-1, Type II receptor binding;protein binding;receptor antagonist activity;receptor binding;…	behavior;biological regulation;cellular homeostasis;cellular ion homeostasis;cellular ketone metabolic process;cellular metabolic process;cellular process;establishment of localization;homeostatic process;hormone transport;immune system process;lipid metabolic process;metabolic process;multicellular organismal process;multi-organism process;neurological system process;organic acid metabolic proce…	cell part;cytoplasm;extracellular organelle;extracellular space;intracellular;membrane;organelle;plasma membrane;vesicle		3D-structure;Alternativesplicing;Completeproteome;Cytoplasm;Directproteinsequencing;Disulfidebond;Glycoprotein;Pharmaceutical;Polymorphism;Referenceproteome;Secreted;Signal	16	395	16	High	Master Protein	P18510-2	Isoform 2 of Interleukin-1 receptor antagonist protein OS=Homo sapiens OX=9606 GN=IL1RN
29.7575855255127	23.6789093017578	24.7407531738281	30.5011940002441	23.8131160736084	24.5707244873047	23.5190906524658	25.7399311065674	22.73046875	29.9430637359619	25.7005290985107	24.9546222686768	24.2204113006592	25.3348064422607	23.8295745849609	25.1758575439453	24.1193733215332	25.0434246063232	5	Met-loss+Acetyl [N-Term]	regulation of biological process	cytosol;endoplasmic reticulum;membrane	enzyme regulator activity;protein binding;RNA binding			cysteine-type endopeptidase inhibitor activity;endopeptidase inhibitor activity;endopeptidase regulator activity;enzyme inhibitor activity;enzyme regulator activity;peptidase inhibitor activity;peptidase regulator activity	biological regulation	cell part;cytoplasm;cytosol;membrane		Acetylation;Alternativesplicing;Completeproteome;Phosphoprotein;Polymorphism;Proteaseinhibitor;Referenceproteome;Repeat;Thiolproteaseinhibitor	21	180	21	High	Master Protein	P20810-6	Isoform 6 of Calpastatin OS=Homo sapiens OX=9606 GN=CAST
26.6665687561035	25.8866233825684	25.9778709411621	26.3728408813477	25.9901809692383	26.6550254821777	27.0540466308594	26.804069519043	26.5842571258545	26.062255859375	26.8429946899414	26.8668689727783	26.8564338684082	26.3714618682861	26.9336528778076	26.2540912628174	26.6745376586914	27.3281478881836	12	Met-loss+Acetyl [N-Term]	cellular component movement	cytosol;membrane	catalytic activity;metal ion binding;motor activity;protein binding;structural molecule activity	Oxytocin signaling pathway;Vascular smooth muscle contraction	Focal Adhesion	actin-dependent ATPase activity;ATPase activity;ATPase activity, coupled;binding;calcium ion binding;catalytic activity;cation binding;hydrolase activity;hydrolase activity, acting on acid anhydrides;hydrolase activity, acting on acid anhydrides, in phosphorus-containing anhydrides;ion binding;metal ion binding;motor activity;nucleoside-triphosphatase activity;pyrophosphatase activity;structural …	anatomical structure development;biological regulation;cellular component movement;cellular process;developmental process;locomotion;metabolic process;multicellular organismal process;muscle contraction;response to chemical stimulus;response to external stimulus;response to stimulus;signal transduction	brush border;cell part;cell projection;cytosol;extracellular organelle;macromolecular complex;membrane;organelle;protein complex;vesicle	Vascular smooth muscle contraction	Acetylation;Alternativesplicing;Completeproteome;Directproteinsequencing;Motorprotein;Muscleprotein;Myosin;Phosphoprotein;Polymorphism;Referenceproteome;Repeat	14	395	13	High	Master Protein	P60660	Myosin light polypeptide 6 OS=Homo sapiens OX=9606 GN=MYL6 PE=1 SV=2
25.381254196167	24.295036315918	26.3297748565674	26.2261657714844	26.8134098052979	26.1090297698975	25.5953140258789	26.9489459991455	24.6972732543945	26.0295391082764	26.0012226104736	25.8559303283691	25.1899719238281	26.7825946807861	25.5216197967529	26.9208183288574	25.3124008178711	26.2069911956787	12		cell organization and biogenesis;metabolic process;regulation of biological process;transport	cytosol;membrane;nucleus;ribosome	DNA binding;protein binding;RNA binding;structural molecule activity	Ribosome	Cytoplasmic Ribosomal Proteins	binding;DNA binding;nucleic acid binding;RNA binding;structural constituent of ribosome;structural molecule activity	biological regulation;biosynthetic process;catabolic process;cellular component disassembly;cellular component organization;cellular metabolic process;cellular nitrogen compound metabolic process;cellular process;establishment of localization;macromolecule metabolic process;metabolic process;mRNA metabolic process;nitrogen compound metabolic process;nucleobase-containing compound metabolic proces…	cell part;cytosol;intracellular membrane-bounded organelle;intracellular organelle;macromolecular complex;membrane;nucleus;organelle;ribonucleoprotein complex	Ribosome	3D-structure;Acetylation;Completeproteome;Directproteinsequencing;Phosphoprotein;Polymorphism;Referenceproteome;Ribonucleoprotein;Ribosomalprotein	20	329	20	High	Master Protein	Q02878	60S ribosomal protein L6 OS=Homo sapiens OX=9606 GN=RPL6 PE=1 SV=3
25.3860282897949	25.1779193878174	26.1098232269287	24.4652061462402	24.0676689147949	24.7145290374756	23.5584011077881	25.9738521575928	25.7885665893555	25.2138938903809	25.7169742584229	25.9623069763184	26.8225002288818	25.717658996582	25.1602993011475	24.2079238891602	25.299201965332	24.943675994873	4		cell organization and biogenesis;coagulation;metabolic process;regulation of biological process;response to stimulus;transport	cell surface;cytoplasm;extracellular;membrane;organelle lumen	catalytic activity;metal ion binding;protein binding;structural molecule activity	Complement and coagulation cascades;Platelet activation;Staphylococcus aureus infection	Blood Clotting Cascade;VEGFA-VEGFR2 Signaling Pathway	binding;cation binding;cell adhesion molecule binding;ion binding;metal ion binding;protein binding;receptor binding;structural molecule activity	biological adhesion;biological regulation;cell activation;cell adhesion;cellular component assembly;cellular component organization;cellular macromolecular complex assembly;cellular process;coagulation;establishment of localization;exocytosis;extracellular matrix organization;extracellular structure organization;macromolecular complex assembly;multicellular organismal process;protein complex asse…	cell cortex;cell part;cell surface;cytoplasmic membrane-bounded vesicle;extracellular organelle;extracellular region;extracellular space;intracellular membrane-bounded organelle;intracellular organelle;macromolecular complex;membrane;organelle;plasma membrane;protein complex;vesicle	Complement and coagulation cascades;Staphylococcus aureus infection	3D-structure;Alternativesplicing;Bloodcoagulation;Calcium;Coiledcoil;Completeproteome;Directproteinsequencing;Diseasemutation;Disulfidebond;Glycoprotein;Hemostasis;Isopeptidebond;Metal-binding;Polymorphism;Referenceproteome;Secreted;Signal;Sulfation	16	247	16	High	Master Protein	P02679	Fibrinogen gamma chain OS=Homo sapiens OX=9606 GN=FGG PE=1 SV=3
25.0767288208008	24.5527477264404	26.218677520752	25.2204475402832	25.0029010772705	24.7548389434814	25.1299304962158	26.3312358856201	24.5633888244629	25.3604736328125	25.6158065795898	25.4926662445068	25.6853981018066	25.8165073394775	24.7215957641602	25.4144554138184	24.9361743927002	25.5163841247559	15	Met-loss+Acetyl [N-Term]	cell growth;regulation of biological process;response to stimulus;transport	cytoplasm;cytoskeleton;cytosol;membrane;nucleus	enzyme regulator activity;metal ion binding;protein binding	Adherens junction;Proteoglycans in cancer;Regulation of actin cytoskeleton	EGF/EGFR Signaling Pathway;G13 Signaling Pathway;Regulation of Actin Cytoskeleton;VEGFA-VEGFR2 Signaling Pathway	binding;calcium ion binding;calmodulin binding;cation binding;enzyme activator activity;enzyme binding;enzyme inhibitor activity;enzyme regulator activity;GTPase activator activity;GTPase inhibitor activity;GTPase regulator activity;ion binding;kinase activator activity;kinase binding;kinase regulator activity;lipid binding;metal ion binding;nucleoside-triphosphatase regulator activity;phosphatas…	anatomical structure development;biological regulation;cell development;cellular metabolic process;cellular process;developmental process;energy reserve metabolic process;generation of precursor metabolites and energy;metabolic process;regulation of protein modification process;regulation of transport;response to chemical stimulus;response to endogenous stimulus;response to stimulus;signal transd…	cell leading edge;cell part;cell projection;cytoplasm;cytosol;extracellular organelle;macromolecular complex;membrane;midbody;neuron projection;nucleoplasm;organelle;plasma membrane;protein complex;site of polarized growth;vesicle	Regulation of actin cytoskeleton	3D-structure;Acetylation;Calmodulin-binding;Cellmembrane;Completeproteome;Directproteinsequencing;Membrane;Phosphoprotein;Polymorphism;Referenceproteome;Repeat	26	271	26	High	Master Protein	P46940	Ras GTPase-activating-like protein IQGAP1 OS=Homo sapiens OX=9606 GN=IQGAP1 PE=1 SV=1
24.5320663452148	23.5669021606445	26.2060794830322	25.1051197052002	25.0259113311768	24.3334293365479	24.6763458251953	25.8689632415771	22.5590438842773	25.0185394287109	24.7516708374023	25.0730323791504	24.3568496704102	25.474422454834	24.39111328125	25.2204895019531	24.1671695709229	25.4274616241455	12		cell organization and biogenesis;metabolic process;regulation of biological process;response to stimulus;transport	cytosol;endoplasmic reticulum;extracellular;membrane;nucleus;organelle lumen	metal ion binding;nucleotide binding;protein binding;RNA binding	Estrogen signaling pathway;Pathways in cancer;PI3K-Akt signaling pathway;Prostate cancer;Protein processing in endoplasmic reticulum;Thyroid hormone synthesis	Focal Adhesion-PI3K-Akt-mTOR-signaling pathway;Photodynamic therapy-induced unfolded protein response;Sudden Infant Death Syndrome (SIDS) Susceptibility Pathways	adenyl nucleotide binding;adenyl ribonucleotide binding;ATP binding;binding;calcium ion binding;cation binding;enzyme binding;ion binding;lipoprotein particle receptor binding;low-density lipoprotein particle receptor binding;metal ion binding;nucleic acid binding;nucleotide binding;phosphatase binding;protein binding;protein phosphatase binding;purine nucleotide binding;purine ribonucleoside tri…	biological regulation;catabolic process;cellular component assembly;cellular component organization;cellular membrane organization;cellular metabolic process;cellular process;cytoskeleton organization;endocytosis;establishment of localization;immune system process;macromolecule metabolic process;membrane invagination;membrane organization;metabolic process;organelle organization;primary metabolic…	cell part;cytoplasmic membrane-bounded vesicle;cytosol;endoplasmic reticulum;extracellular matrix;extracellular organelle;extracellular region;intracellular membrane-bounded organelle;intracellular organelle;membrane;midbody;nucleus;organelle;plasma membrane;vesicle	NOD-like receptor signaling pathway;Pathways in cancer;Plant-pathogen interaction;Prostate cancer;Protein processing in endoplasmic reticulum	3D-structure;Acetylation;ATP-binding;Calcium;Chaperone;Completeproteome;Directproteinsequencing;Disulfidebond;Endoplasmicreticulum;Glycoprotein;Nucleotide-binding;Phosphoprotein;Referenceproteome;Signal	24	232	23	High	Master Protein	P14625	Endoplasmin OS=Homo sapiens OX=9606 GN=HSP90B1 PE=1 SV=1
23.9923706054688	24.4217376708984	24.9848899841309	23.9642772674561	23.3732738494873	25.0044689178467	25.0265026092529	25.129768371582	24.0224742889404	23.657341003418	24.5938625335693	27.9552059173584	26.2028999328613	23.0518207550049	24.5640754699707	22.4053173065186	28.2937870025635	24.0635738372803	6		defense response;metabolic process;regulation of biological process;response to stimulus	extracellular;membrane;organelle lumen	catalytic activity;enzyme regulator activity;protein binding	Complement and coagulation cascades;Pertussis;Staphylococcus aureus infection;Systemic lupus erythematosus	Allograft Rejection;Complement Activation;Complement and Coagulation Cascades;Sudden Infant Death Syndrome (SIDS) Susceptibility Pathways	binding;complement binding;complement component C1q binding;endopeptidase inhibitor activity;endopeptidase regulator activity;enzyme inhibitor activity;enzyme regulator activity;opsonin binding;peptidase inhibitor activity;peptidase regulator activity;protein binding	biological regulation;immune system process;macromolecule metabolic process;metabolic process;primary metabolic process;protein metabolic process;regulation of transport;response to stimulus;response to stress	cell part;extracellular organelle;extracellular region;membrane;organelle;plasma membrane;vesicle	Complement and coagulation cascades;Staphylococcus aureus infection;Systemic lupus erythematosus	3D-structure;Alternativesplicing;Bloodgroupantigen;Cleavageonpairofbasicresidues;Complementpathway;Completeproteome;Directproteinsequencing;Diseasemutation;Disulfidebond;Glycoprotein;Immunity;Inflammatoryresponse;Innateimmunity;Polymorphism;Referenceproteome;Secreted;Signal;Sulfation;Systemiclupuserythematosus;Thioesterbond	26	140	26	High	Master Protein	P0C0L4	Complement C4-A OS=Homo sapiens OX=9606 GN=C4A PE=1 SV=2
24.8011417388916	23.7103939056396	25.8562278747559	25.2315521240234	25.4442081451416	25.1050281524658	25.2186450958252	26.516056060791	23.7950096130371	24.8616580963135	25.2224750518799	24.9893379211426	24.6224117279053	25.6997032165527	24.9969749450684	26.1009178161621	24.490550994873	24.996696472168	12	Met-loss+Acetyl [N-Term]	cell communication;metabolic process;regulation of biological process;response to stimulus;transport	cytoplasm;membrane;nucleus;spliceosomal complex	DNA binding;protein binding;RNA binding	Spliceosome	mRNA Processing	binding;DNA binding;nucleic acid binding;nucleotide binding;RNA binding;single-stranded DNA binding;single-stranded RNA binding;structure-specific DNA binding	cellular metabolic process;cellular nitrogen compound metabolic process;cellular process;establishment of localization;macromolecule metabolic process;metabolic process;mRNA metabolic process;mRNA processing;nitrogen compound metabolic process;nuclear transport;nucleobase-containing compound metabolic process;nucleobase-containing compound transport;nucleocytoplasmic transport;primary metabolic p…	cell part;cytoplasm;cytoskeleton;extracellular organelle;intracellular non-membrane-bounded organelle;intracellular organelle;macromolecular complex;membrane;nucleoplasm;organelle;ribonucleoprotein complex;spliceosomal complex;vesicle	Spliceosome	3D-structure;Acetylation;Alternativesplicing;Amyotrophiclateralsclerosis;Completeproteome;Cytoplasm;Directproteinsequencing;Diseasemutation;Host-virusinteraction;Isopeptidebond;Methylation;mRNAprocessing;mRNAsplicing;mRNAtransport;Neurodegeneration;Nucleus;Phosphoprotein;Polymorphism;Referenceproteome;Repeat;Ribonucleoprotein;RNA-binding;Spliceosome;Transport;Ublconjugation	23	208	23	High	Master Protein	P09651	Heterogeneous nuclear ribonucleoprotein A1 OS=Homo sapiens OX=9606 GN=HNRNPA1 PE=1 SV=5
22.1455955505371	23.2353649139404	21.7140121459961	22.4373950958252	22.2140235900879	23.5591773986816	24.433235168457	23.0088405609131	24.6332492828369	22.7133560180664	24.5315475463867	24.3574924468994	24.4401588439941	22.5746517181396	23.9699630737305	22.8003559112549	24.0396404266357	23.6687126159668	1;17;2		cell differentiation;cell organization and biogenesis;cell proliferation;coagulation;metabolic process;regulation of biological process;response to stimulus	chromosome;extracellular;nucleus	DNA binding;protein binding	Alcoholism;Systemic lupus erythematosus;Transcriptional misregulation in cancer	Gastric Cancer Network 1;Histone Modifications	binding;chromatin binding;chromatin DNA binding;core promoter binding;core promoter sequence-specific DNA binding;DNA binding;enhancer binding;enhancer sequence-specific DNA binding;histone binding;nucleic acid binding;nucleosomal DNA binding;nucleosome binding;protein binding;regulatory region DNA binding;regulatory region nucleic acid binding;RNA polymerase II core promoter sequence-specific DN…	biological regulation;cellular component assembly;cellular component organization;cellular macromolecular complex assembly;cellular metabolic process;cellular nitrogen compound metabolic process;cellular process;chromatin organization;chromosome organization;coagulation;DNA metabolic process;DNA modification;gene silencing;macromolecular complex assembly;macromolecule metabolic process;macromolec…	cell part;chromosome;extracellular organelle;extracellular region;intracellular membrane-bounded organelle;intracellular non-membrane-bounded organelle;intracellular organelle;macromolecular complex;nuclear chromosome;nucleoplasm;nucleosome;nucleus;organelle;protein complex;vesicle	Systemic lupus erythematosus	3D-structure;Acetylation;Chromosome;Citrullination;Completeproteome;Directproteinsequencing;DNA-binding;Methylation;Nucleosomecore;Nucleus;Phosphoprotein;Referenceproteome;Ublconjugation	19	602	3	High	Master Protein	P84243	Histone H3.3 OS=Homo sapiens OX=9606 GN=H3-3A PE=1 SV=2
26.5381278991699	24.7912521362305	27.3684577941895	27.389965057373	27.2278995513916	26.1674060821533	26.0009365081787	27.0160541534424	25.3316841125488	26.6499938964844	25.8348693847656	26.0044021606445	25.6435413360596	27.3646240234375	26.074592590332	26.8808345794678	25.5813121795654	26.2269706726074	2		cell communication;cell organization and biogenesis;cellular homeostasis;defense response;metabolic process;regulation of biological process;response to stimulus;transport	cytoplasm;cytosol;membrane;nucleus;ribosome	metal ion binding;protein binding;RNA binding;structural molecule activity	Ribosome	Cytoplasmic Ribosomal Proteins	binding;cation binding;ion binding;metal ion binding;structural constituent of ribosome;structural molecule activity	alcohol metabolic process;biological regulation;biosynthetic process;carbohydrate metabolic process;catabolic process;cell cycle;cell death;cellular component assembly;cellular component disassembly;cellular component organization;cellular metabolic process;cellular nitrogen compound metabolic process;cellular process;death;detection of stimulus;DNA metabolic process;DNA repair;endosome transport…	cell part;cytoplasm;cytosol;extracellular organelle;intracellular non-membrane-bounded organelle;intracellular organelle;macromolecular complex;membrane;nucleolus;nucleoplasm;organelle;plasma membrane;ribonucleoprotein complex;small ribosomal subunit;vesicle	Ribosome	3D-structure;Acetylation;Completeproteome;Cytoplasm;Directproteinsequencing;Isopeptidebond;Metal-binding;Nucleus;Phosphoprotein;Referenceproteome;Ribonucleoprotein;Ribosomalprotein;Ublconjugation;Zinc;Zinc-finger	18	361	6	High	Master Protein	P62979	Ubiquitin-40S ribosomal protein S27a OS=Homo sapiens OX=9606 GN=RPS27A PE=1 SV=2
25.7644653320313	24.523868560791	25.7096252441406	25.4832191467285	24.5696983337402	24.7979335784912	24.5774955749512	25.9007167816162	24.6622066497803	25.8622512817383	25.5870609283447	25.3139781951904	25.4275131225586	27.0969562530518	24.5864238739014	26.0314426422119	25.1312084197998	25.8175220489502	1	Met-loss+Acetyl [N-Term]	cell organization and biogenesis;cellular component movement;regulation of biological process;response to stimulus;transport	cytoplasm;cytoskeleton;extracellular;membrane;organelle lumen	protein binding		Angiopoietin Like Protein 8 Regulatory Pathway;Insulin Signaling		biological regulation;cell activation;cell motility;cellular component movement;cellular component organization;cellular membrane organization;cellular process;coagulation;cytoskeleton organization;endocytosis;establishment of localization;establishment or maintenance of cell polarity;exocytosis;locomotion;membrane invagination;membrane organization;multicellular organismal process;organelle orga…	cell part;cytoskeleton;extracellular organelle;intracellular non-membrane-bounded organelle;intracellular organelle;membrane;organelle;plasma membrane;vesicle		3D-structure;Acetylation;Actin-binding;Alternativesplicing;Cellmembrane;Completeproteome;Directproteinsequencing;Membrane;Phosphoprotein;Polymorphism;Referenceproteome	17	222	17	High	Master Protein	Q01518	Adenylyl cyclase-associated protein 1 OS=Homo sapiens OX=9606 GN=CAP1 PE=1 SV=5
29.1134147644043	29.9996585845947	27.9891204833984	28.3711814880371	28.8430118560791	29.6940364837646	29.3779296875	27.0482501983643	29.9466094970703	28.9611206054688	28.5449504852295	27.8977470397949	29.3550758361816	27.7351512908936	29.0937900543213	27.7757511138916	30.1889667510986	29.0990142822266	7		metabolic process;regulation of biological process;response to stimulus;transport	extracellular;membrane;nucleus	catalytic activity;protein binding			actin binding;aspartic-type endopeptidase activity;aspartic-type peptidase activity;binding;catalytic activity;cytoskeletal protein binding;endopeptidase activity;glycoprotein binding;hydrolase activity;IgG binding;immunoglobulin binding;peptidase activity;peptidase activity, acting on L-amino acid peptides;protein binding;protein complex binding;protein dimerization activity	biological regulation;cellular process;detection of stimulus;establishment of localization;homeostatic process;macromolecule metabolic process;metabolic process;primary metabolic process;protein metabolic process;proteolysis;response to chemical stimulus;response to stimulus;transmembrane transport;transport	cell part;extracellular organelle;extracellular region;extracellular space;intracellular membrane-bounded organelle;intracellular organelle;nucleus;organelle;vesicle		3D-structure;Actin-binding;Completeproteome;Directproteinsequencing;Disulfidebond;Glycoprotein;Pyrrolidonecarboxylicacid;Referenceproteome;Secreted;Signal	18	592	18	High	Master Protein	P12273	Prolactin-inducible protein OS=Homo sapiens OX=9606 GN=PIP PE=1 SV=1
26.1798763275146	26.4016456604004	25.9842929840088	26.5697555541992	26.313793182373	25.9519863128662	27.1317005157471	26.4939498901367	26.3577899932861	26.3876972198486	26.912727355957	26.8078708648682	26.663028717041	26.9138889312744	26.6906490325928	25.9939594268799	26.6865158081055	26.8195247650146	11	Met-loss [N-Term]	cell death;cellular homeostasis;defense response;metabolic process;regulation of biological process;response to stimulus	cytoplasm;cytosol;mitochondrion;nucleus;organelle lumen	antioxidant activity;catalytic activity;DNA binding;enzyme regulator activity;protein binding		Selenium Micronutrient Network	antioxidant activity;binding;caspase inhibitor activity;caspase regulator activity;catalytic activity;cysteine-type endopeptidase inhibitor activity;DNA binding;endopeptidase inhibitor activity;endopeptidase regulator activity;enzyme inhibitor activity;enzyme regulator activity;nucleic acid binding;oxidoreductase activity;oxidoreductase activity, acting on paired donors, with incorporation or red…	biological regulation;biosynthetic process;catabolic process;cellular metabolic process;cellular nitrogen compound metabolic process;cellular process;cofactor metabolic process;heterocycle metabolic process;macromolecule metabolic process;metabolic process;nitrogen compound metabolic process;nucleobase-containing compound metabolic process;nucleobase-containing small molecule metabolic process;nu…	cell part;cytoplasm;cytosol;extracellular organelle;extracellular space;intracellular membrane-bounded organelle;intracellular organelle;microbody;mitochondrion;nucleus;organelle;peroxisome;vesicle	Peroxisome	3D-structure;Acetylation;Alternativeinitiation;Alternativesplicing;Antioxidant;Completeproteome;Cytoplasm;Directproteinsequencing;Disulfidebond;Mitochondrion;Oxidoreductase;Peroxidase;Peroxisome;Polymorphism;Redox-activecenter;Referenceproteome;Transitpeptide	17	383	17	High	Master Protein	P30044-2	Isoform Cytoplasmic+peroxisomal of Peroxiredoxin-5, mitochondrial OS=Homo sapiens OX=9606 GN=PRDX5
24.7322044372559	24.866231918335	25.6202411651611	25.480640411377	25.5117950439453	25.9390144348145	25.1848182678223	26.6450138092041	25.1140899658203	24.747709274292	25.7421073913574	25.8254318237305	25.6305713653564	25.5544662475586	25.5485401153564	25.6610050201416	25.2080421447754	26.0375900268555	8	Acetyl [N-Term]	metabolic process;regulation of biological process	cytoplasm;cytosol;membrane;nucleus;spliceosomal complex	protein binding;RNA binding;translation regulator activity	mRNA surveillance pathway;RNA degradation;RNA transport	Endoderm Differentiation;Translation Factors	binding;mRNA binding;nucleic acid binding;nucleotide binding;poly(A) RNA binding;poly(U) RNA binding;poly-purine tract binding;poly-pyrimidine tract binding;protein binding;protein C-terminus binding;RNA binding;single-stranded RNA binding;translation activator activity;translation regulator activity;translation regulator activity, nucleic acid binding	biological regulation;biosynthetic process;catabolic process;cellular metabolic process;cellular nitrogen compound metabolic process;cellular process;gene silencing;macromolecule metabolic process;metabolic process;mRNA metabolic process;mRNA processing;nitrogen compound metabolic process;nucleobase-containing compound metabolic process;primary metabolic process;protein metabolic process;regulati…	cell part;cytoplasm;cytosol;extracellular organelle;intracellular membrane-bounded organelle;intracellular non-membrane-bounded organelle;intracellular organelle;macromolecular complex;membrane;nucleus;organelle;ribonucleoprotein complex;spliceosomal complex;vesicle	mRNA surveillance pathway;RNA degradation;RNA transport	3D-structure;Acetylation;Alternativesplicing;Completeproteome;Cytoplasm;Directproteinsequencing;Methylation;mRNAprocessing;mRNAsplicing;Nonsense-mediatedmRNAdecay;Nucleus;Phosphoprotein;Referenceproteome;Repeat;RNA-binding;Spliceosome	24	353	16	High	Master Protein	P11940	Polyadenylate-binding protein 1 OS=Homo sapiens OX=9606 GN=PABPC1 PE=1 SV=2
26.9496021270752	26.087854385376	25.544828414917	27.7739677429199	26.8646392822266	27.1112613677979	27.6601848602295	26.634765625	26.3978424072266	26.9473648071289	27.2167015075684	27.2449111938477	26.7394218444824	27.1191539764404	26.6710090637207	27.3869094848633	26.6493377685547	26.5880508422852	10	Met-loss+Acetyl [N-Term]	regulation of biological process;response to stimulus;transport	extracellular	metal ion binding;protein binding	Adrenergic signaling in cardiomyocytes;Alcoholism;Aldosterone synthesis and secretion;Alzheimer's disease;Amphetamine addiction;Calcium signaling pathway;cAMP signaling pathway;cGMP-PKG signaling pathway;Circadian entrainment;Dopaminergic synapse;Estrogen signaling pathway;Gastric acid secretion;Glioma;Glucagon signaling pathway;GnRH signaling pathway;Inflammatory mediator regulation of TRP chann…	Alzheimers Disease	binding;calcium ion binding;cation binding;ion binding;metal ion binding	anatomical structure development;biological regulation;cellular process;developmental process;response to stimulus;signal transduction	extracellular organelle;organelle;vesicle	Alzheimer's disease;Calcium signaling pathway;Gastric acid secretion;Glioma;GnRH signaling pathway;Insulin signaling pathway;ko05152;Long-term potentiation;Melanogenesis;Neurotrophin signaling pathway;Olfactory transduction;Oocyte meiosis;Phosphatidylinositol signaling system;Phototransduction;Phototransduction - fly;Plant-pathogen interaction;Salivary secretion;Vascular smooth muscle contraction	3D-structure;Acetylation;Calcium;Completeproteome;Directproteinsequencing;Metal-binding;Polymorphism;Referenceproteome;Repeat	16	456	16	High	Master Protein	Q9NZT1	Calmodulin-like protein 5 OS=Homo sapiens OX=9606 GN=CALML5 PE=1 SV=2
24.4579963684082	23.3743305206299	25.680814743042	25.1660041809082	24.6790580749512	24.5906238555908	24.2796325683594	26.0904502868652	23.6555938720703	24.5301666259766	24.2911911010742	24.4181747436523	23.6427745819092	25.7313899993896	23.7300624847412	25.8852462768555	23.581075668335	24.5643787384033	19	Met-loss+Acetyl [N-Term]	metabolic process;regulation of biological process;response to stimulus	membrane;nucleus;spliceosomal complex	protein binding;RNA binding	Spliceosome	mRNA Processing	binding;nucleic acid binding;nucleotide binding;protein binding;protein domain specific binding;RNA binding	cellular metabolic process;cellular nitrogen compound metabolic process;cellular process;macromolecule metabolic process;metabolic process;mRNA metabolic process;mRNA processing;nitrogen compound metabolic process;nucleobase-containing compound metabolic process;primary metabolic process;RNA metabolic process;RNA processing;RNA splicing	cell part;extracellular matrix;extracellular organelle;intracellular non-membrane-bounded organelle;intracellular organelle;macromolecular complex;membrane;nucleolus;nucleoplasm;organelle;ribonucleoprotein complex;spliceosomal complex;vesicle	Spliceosome	3D-structure;Acetylation;Alternativesplicing;Completeproteome;Directproteinsequencing;mRNAprocessing;mRNAsplicing;Nucleus;Phosphoprotein;Referenceproteome;Repeat;Ribonucleoprotein;RNA-binding;Spliceosome;Ublconjugation	26	232	26	High	Master Protein	P52272	Heterogeneous nuclear ribonucleoprotein M OS=Homo sapiens OX=9606 GN=HNRNPM PE=1 SV=3
24.1730556488037	23.89284324646	23.8169422149658	24.5647792816162	25.3816967010498	25.2404098510742	25.4386825561523	24.5517158508301	23.7042102813721	23.4410877227783	25.2988815307617	25.0818405151367	25.1174392700195	24.5648822784424	23.9044628143311	24.377477645874	24.8143348693848	24.9716606140137	9		cell organization and biogenesis;cellular component movement;metabolic process;regulation of biological process;response to stimulus;transport	cytoplasm;cytoskeleton;cytosol;extracellular;membrane;organelle lumen	metal ion binding;protein binding;structural molecule activity	Apoptosis;Tight junction	Fas Ligand (FasL) pathway and Stress induction of Heat Shock Proteins (HSP) regulation	actin binding;binding;calcium ion binding;cation binding;cytoskeletal protein binding;ion binding;metal ion binding;protein binding;structural constituent of cytoskeleton;structural molecule activity	biological regulation;cell death;cellular component disassembly;cellular component organization;cellular process;death;locomotion;regulation of organelle organization;response to chemical stimulus;response to external stimulus;response to stimulus	cell part;cytoskeleton;cytosol;extracellular organelle;intracellular membrane-bounded organelle;intracellular non-membrane-bounded organelle;intracellular organelle;membrane;organelle;vesicle		3D-structure;Acetylation;Actin-binding;Actincapping;Alternativesplicing;Calcium;Calmodulin-binding;Completeproteome;Cytoplasm;Cytoskeleton;Directproteinsequencing;Diseasemutation;Epilepsy;Mentalretardation;Metal-binding;Phosphoprotein;Polymorphism;Referenceproteome;Repeat;SH3domain	27	177	27	High	Master Protein	Q13813	Spectrin alpha chain, non-erythrocytic 1 OS=Homo sapiens OX=9606 GN=SPTAN1 PE=1 SV=3
25.8801822662354	26.2150363922119	27.4859943389893	25.9846420288086	25.5050773620605	26.1044483184814	26.1011276245117	27.0463314056396	26.5159511566162	26.2396564483643	26.6381130218506	26.1562557220459	26.6803741455078	26.535831451416	26.5938282012939	25.9191627502441	26.2451686859131	26.05641746521	18		cell organization and biogenesis;metabolic process;regulation of biological process;transport	cytoplasm;extracellular;organelle lumen	protein binding	Thyroid hormone synthesis		binding;hormone binding;identical protein binding;protein binding;thyroid hormone binding	amine transport;amino acid transport;biological regulation;cellular component organization;cellular lipid metabolic process;cellular metabolic process;cellular process;detection of stimulus;establishment of localization;extracellular matrix organization;extracellular structure organization;hormone metabolic process;hormone transport;lipid metabolic process;metabolic process;organic acid transport…	cell part;cytoplasm;extracellular organelle;extracellular region;extracellular space;macromolecular complex;organelle;protein complex;vesicle		3D-structure;Amyloid;Amyloidosis;Completeproteome;Cytoplasm;Directproteinsequencing;Diseasemutation;Gamma-carboxyglutamicacid;Glycoprotein;Hormone;Neuropathy;Polymorphism;Referenceproteome;Secreted;Signal;Thyroidhormone;Transport	13	364	13	High	Master Protein	P02766	Transthyretin OS=Homo sapiens OX=9606 GN=TTR PE=1 SV=1
24.2590827941895	23.3628311157227	24.171028137207	24.8803901672363	24.4801483154297	24.8061676025391	27.0364398956299	25.2598705291748	23.6509628295898	24.4338531494141	24.6102657318115	24.8479862213135	24.7537117004395	25.2802925109863	23.9394760131836	24.3169193267822	24.2243957519531	25.4621601104736	17		cell differentiation;metabolic process;regulation of biological process;response to stimulus	cytoplasm;cytosol;Golgi;membrane;mitochondrion	catalytic activity;nucleotide binding;protein binding;RNA binding	AMPK signaling pathway;Fatty acid biosynthesis;Fatty acid metabolism;Insulin signaling pathway;Metabolic pathways	AMP-activated Protein Kinase (AMPK) Signaling;Angiopoietin Like Protein 8 Regulatory Pathway;Fatty Acid Biosynthesis;Liver X Receptor Pathway;SREBF and miR33 in cholesterol and lipid homeostasis;Sterol Regulatory Element-Binding Proteins (SREBP) signalling	[acyl-carrier-protein] S-acetyltransferase activity;[acyl-carrier-protein] S-malonyltransferase activity;3-hydroxyacyl-[acyl-carrier-protein] dehydratase activity;3-hydroxyoctanoyl-[acyl-carrier-protein] dehydratase activity;3-hydroxypalmitoyl-[acyl-carrier-protein] dehydratase activity;3-oxoacyl-[acyl-carrier-protein] reductase (NADPH) activity;3-oxoacyl-[acyl-carrier-protein] synthase activity;…	amine metabolic process;biological regulation;biosynthetic process;cell differentiation;cellular amino acid metabolic process;cellular ketone metabolic process;cellular lipid metabolic process;cellular metabolic process;cellular nitrogen compound metabolic process;cellular process;cofactor metabolic process;developmental process;energy reserve metabolic process;generation of precursor metabolites…	cell part;cytoplasm;cytoplasmic membrane-bounded vesicle;cytosol;extracellular organelle;Golgi apparatus;intracellular membrane-bounded organelle;intracellular organelle;membrane;mitochondrion;organelle;plasma membrane;vesicle	Fatty acid biosynthesis;Insulin signaling pathway	3D-structure;Acetylation;Completeproteome;Cytoplasm;Directproteinsequencing;Fattyacidbiosynthesis;Fattyacidmetabolism;Hydrolase;Lipidbiosynthesis;Lipidmetabolism;Lyase;Multifunctionalenzyme;NAD;NADP;Oxidoreductase;Phosphopantetheine;Phosphoprotein;Polymorphism;Pyridoxalphosphate;Referenceproteome;Transferase	26	247	26	High	Master Protein	P49327	Fatty acid synthase OS=Homo sapiens OX=9606 GN=FASN PE=1 SV=3
24.0686340332031	21.8410530090332	24.7356357574463	24.7763233184814	25.7499561309814	23.6098518371582	25.2846660614014	25.8423690795898	23.0614109039307	24.2777938842773	23.6419448852539	24.0829811096191	22.7260227203369	24.9506206512451	23.3812675476074	25.6672687530518	22.5683631896973	24.6866970062256	13		metabolic process;regulation of biological process	cytoplasm;cytosol;nucleus	catalytic activity;metal ion binding;protein binding			acid-amino acid ligase activity;binding;catalytic activity;cation binding;ion binding;ligase activity;ligase activity, forming carbon-nitrogen bonds;metal ion binding;small conjugating protein ligase activity;transition metal ion binding;ubiquitin-protein ligase activity;zinc ion binding	biological regulation;cellular metabolic process;cellular process;macromolecule metabolic process;macromolecule modification;metabolic process;primary metabolic process;protein metabolic process;protein modification by small protein conjugation or removal;protein modification process	cell part;cytoplasm;intracellular membrane-bounded organelle;intracellular organelle;macromolecular complex;nucleus;organelle;protein complex;ubiquitin ligase complex	Adherens junction	3D-structure;Acetylation;Alternativesplicing;Completeproteome;LIMdomain;Metal-binding;Phosphoprotein;Polymorphism;Referenceproteome;Zinc	29	135	29	High	Master Protein	Q8WWI1-3	Isoform 3 of LIM domain only protein 7 OS=Homo sapiens OX=9606 GN=LMO7
25.8082904815674	24.3307628631592	26.1198711395264	26.3416690826416	26.1876125335693	25.8081836700439	26.2458915710449	26.5696296691895	24.8956317901611	26.0642204284668	26.241340637207	25.7623596191406	25.5046482086182	26.9337425231934	26.1521816253662	26.0991134643555	25.69753074646	26.5731582641602	18		cell organization and biogenesis;metabolic process;regulation of biological process;transport	membrane;mitochondrion;organelle lumen	catalytic activity;nucleotide binding;protein binding;RNA binding;transporter activity	Alzheimer's disease;Huntington's disease;Metabolic pathways;Oxidative phosphorylation;Parkinson's disease	Electron Transport Chain;Oxidative phosphorylation	active transmembrane transporter activity;adenyl nucleotide binding;adenyl ribonucleotide binding;ATP binding;ATPase activity;ATPase activity, coupled;ATPase activity, coupled to movement of substances;ATPase activity, coupled to transmembrane movement of ions;ATPase activity, coupled to transmembrane movement of substances;binding;catalytic activity;cation transmembrane transporter activity;cati…	biological regulation;biosynthetic process;cellular metabolic process;cellular nitrogen compound metabolic process;cellular process;developmental process;embryo development;establishment of localization;generation of precursor metabolites and energy;heterocycle metabolic process;hydrogen transport;ion transport;lipid metabolic process;metabolic process;nitrogen compound metabolic process;nucleoba…	cell part;extracellular organelle;intracellular membrane-bounded organelle;intracellular organelle;macromolecular complex;membrane;mitochondrion;organelle;plasma membrane;protein complex;proton-transporting two-sector ATPase complex;vesicle	Alzheimer's disease;Huntington's disease;Oxidative phosphorylation;Parkinson's disease	Acetylation;Alternativesplicing;ATP-binding;ATPsynthesis;Cellmembrane;CF(1);Completeproteome;Directproteinsequencing;Diseasemutation;Glycoprotein;Hydrogeniontransport;Iontransport;Membrane;Mitochondrion;Mitochondrioninnermembrane;Nucleotide-binding;Phosphoprotein;Polymorphism;Pyrrolidonecarboxylicacid;Referenceproteome;Transitpeptide;Transport	23	322	23	High	Master Protein	P25705	ATP synthase subunit alpha, mitochondrial OS=Homo sapiens OX=9606 GN=ATP5F1A PE=1 SV=1
24.9943428039551	24.1275653839111	26.3176116943359	25.7819118499756	25.5081729888916	25.6546096801758	25.6440868377686	26.673225402832	24.3294296264648	25.1109733581543	25.5605087280273	25.9931259155273	24.8489055633545	26.243745803833	25.368106842041	26.2767562866211	23.6904220581055	25.9649963378906	8		cell organization and biogenesis;metabolic process;response to stimulus;transport	cytoplasm;cytosol;membrane;ribosome	RNA binding;structural molecule activity	Ribosome	Cytoplasmic Ribosomal Proteins	binding;nucleic acid binding;RNA binding;rRNA binding;structural constituent of ribosome;structural molecule activity	biosynthetic process;catabolic process;cellular component disassembly;cellular component organization;cellular metabolic process;cellular nitrogen compound metabolic process;cellular process;establishment of localization;macromolecule metabolic process;metabolic process;mRNA metabolic process;nitrogen compound metabolic process;nucleobase-containing compound metabolic process;primary metabolic pr…	cell part;cytoplasm;cytosol;intracellular non-membrane-bounded organelle;intracellular organelle;macromolecular complex;membrane;nucleolus;organelle;ribonucleoprotein complex	Ribosome	3D-structure;Completeproteome;Cytoplasm;Directproteinsequencing;Hydroxylation;Polymorphism;Referenceproteome;Ribonucleoprotein;Ribosomalprotein;RNA-binding;rRNA-binding	18	265	18	High	Master Protein	P62917	60S ribosomal protein L8 OS=Homo sapiens OX=9606 GN=RPL8 PE=1 SV=2
25.7224807739258	24.8694725036621	26.3922500610352	25.2931632995605	25.2890110015869	24.2658195495605	25.2721481323242	25.7657089233398	25.3809261322021	25.7487049102783	25.565465927124	24.7248783111572	26.6643295288086	25.8922843933105	24.9221172332764	24.9461269378662	26.5724239349365	25.5512275695801	20		cell differentiation;cell organization and biogenesis;cellular component movement;metabolic process;regulation of biological process;response to stimulus;transport	extracellular	catalytic activity;metal ion binding;protein binding	Bladder cancer;Endocrine resistance;Estrogen signaling pathway;Hepatitis B;Leukocyte transendothelial migration;MicroRNAs in cancer;Pathways in cancer;Proteoglycans in cancer;TNF signaling pathway;Transcriptional misregulation in cancer	AGE/RAGE pathway;Angiogenesis;Endochondral Ossification;IL1 and megakaryocytes in obesity;Lung fibrosis;Matrix Metalloproteinases;Osteopontin Signaling;Photodynamic therapy-induced NF-kB survival signaling;Spinal Cord Injury;TNF related weak inducer of apoptosis (TWEAK) Signaling Pathway	binding;catalytic activity;cation binding;collagen binding;endopeptidase activity;hydrolase activity;identical protein binding;ion binding;metal ion binding;metalloendopeptidase activity;metallopeptidase activity;peptidase activity;peptidase activity, acting on L-amino acid peptides;protein binding;transition metal ion binding;zinc ion binding	anatomical structure development;biological regulation;cell differentiation;cell motility;cellular component disassembly;cellular component movement;cellular component organization;cellular process;developmental process;extracellular matrix organization;extracellular structure organization;immune system process;locomotion;macromolecule metabolic process;metabolic process;multicellular organismal …	extracellular matrix;extracellular organelle;extracellular region;extracellular space;organelle;proteinaceous extracellular matrix;vesicle	Bladder cancer;Leukocyte transendothelial migration;Pathways in cancer	3D-structure;Calcium;Collagendegradation;Completeproteome;Directproteinsequencing;Disulfidebond;Extracellularmatrix;Glycoprotein;Hydrolase;Metal-binding;Metalloprotease;Polymorphism;Protease;Referenceproteome;Repeat;Secreted;Signal;Zinc;Zymogen	24	255	24	High	Master Protein	P14780	Matrix metalloproteinase-9 OS=Homo sapiens OX=9606 GN=MMP9 PE=1 SV=3
27.4171390533447	26.5039176940918	28.3869361877441	27.8253231048584	27.5874938964844	27.521821975708	25.2163391113281	27.8322219848633	27.9419021606445	28.0876445770264	27.8893203735352	27.7167282104492	27.6165313720703	28.5966281890869	27.1221828460693	27.957426071167	27.4346504211426	28.2890815734863	9	Met-loss [N-Term]	cell death;cell differentiation;cell organization and biogenesis;cell proliferation;metabolic process;regulation of biological process;response to stimulus;transport	cytoplasm;cytosol;membrane;nucleus;ribosome	protein binding;RNA binding;structural molecule activity	EGFR tyrosine kinase inhibitor resistance;HIF-1 signaling pathway;Insulin signaling pathway;mTOR signaling pathway;PI3K-Akt signaling pathway;Proteoglycans in cancer;Ribosome	Brain-Derived Neurotrophic Factor (BDNF) signaling pathway;Cytoplasmic Ribosomal Proteins;Focal Adhesion-PI3K-Akt-mTOR-signaling pathway;Follicle Stimulating Hormone (FSH) signaling pathway;Human Thyroid Stimulating Hormone (TSH) signaling pathway;IL-2 Signaling Pathway;IL-5 Signaling Pathway;Interferon type I signaling pathways;Interleukin-11 Signaling Pathway;Kit receptor signaling pathway;Lept…	binding;enzyme binding;kinase binding;protein binding;protein kinase binding;structural constituent of ribosome;structural molecule activity	anatomical structure development;anatomical structure morphogenesis;biological regulation;biosynthetic process;catabolic process;cell activation;cell death;cell development;cell differentiation;cell proliferation;cellular component assembly;cellular component disassembly;cellular component organization;cellular macromolecular complex assembly;cellular metabolic process;cellular nitrogen compound …	cell body;cell part;cell projection;cytoplasm;cytosol;intracellular membrane-bounded organelle;intracellular non-membrane-bounded organelle;intracellular organelle;macromolecular complex;membrane;neuron projection;nucleolus;nucleus;organelle;polysome;ribonucleoprotein complex;small ribosomal subunit	Insulin signaling pathway;mTOR signaling pathway;Ribosome	3D-structure;Acetylation;Completeproteome;Directproteinsequencing;Phosphoprotein;Polymorphism;Referenceproteome;Ribonucleoprotein;Ribosomalprotein	15	246	15	High	Master Protein	P62753	40S ribosomal protein S6 OS=Homo sapiens OX=9606 GN=RPS6 PE=1 SV=1
25.9130477905273	24.0933742523193	26.2515125274658	26.1517009735107	25.77614402771	25.9547843933105	25.3106098175049	27.1080799102783	25.3567695617676	25.7385578155518	26.581579208374	26.5263061523438	25.7580184936523	26.8541488647461	25.3232097625732	26.7276401519775	25.1098098754883	26.4746608734131	16		cell organization and biogenesis;metabolic process;transport	cytosol;membrane;nucleus;ribosome	protein binding;RNA binding;structural molecule activity	Ribosome	Cytoplasmic Ribosomal Proteins	binding;nucleic acid binding;RNA binding;structural constituent of ribosome;structural molecule activity	biosynthetic process;catabolic process;cellular component disassembly;cellular component organization;cellular metabolic process;cellular nitrogen compound metabolic process;cellular process;establishment of localization;macromolecule metabolic process;metabolic process;mRNA metabolic process;nitrogen compound metabolic process;nucleobase-containing compound metabolic process;primary metabolic pr…	cell part;cytoplasm;cytosol;intracellular membrane-bounded organelle;intracellular non-membrane-bounded organelle;intracellular organelle;macromolecular complex;membrane;nucleolus;nucleus;organelle;ribonucleoprotein complex;ribosome	Ribosome	3D-structure;Acetylation;Alternativesplicing;Completeproteome;Phosphoprotein;Polymorphism;Referenceproteome;Ribonucleoprotein;Ribosomalprotein	20	260	20	High	Master Protein	P26373	60S ribosomal protein L13 OS=Homo sapiens OX=9606 GN=RPL13 PE=1 SV=4
26.0883102416992	26.1900081634521	26.0956153869629	26.215763092041	26.4555912017822	26.7003440856934	25.6044673919678	26.1311855316162	26.6548538208008	26.079833984375	26.4087448120117	24.8346538543701	27.1175746917725	25.6730060577393	26.344690322876	25.3792304992676	27.23317527771	26.1914119720459	9		cell communication;cell death;cell organization and biogenesis;cellular homeostasis;defense response;regulation of biological process;response to stimulus;transport	cytosol;extracellular;organelle lumen	metal ion binding;protein binding;transporter activity			binding;cation binding;ion binding;iron ion binding;metal ion binding;transition metal ion binding;transporter activity	biological regulation;cell death;cellular homeostasis;cellular ion homeostasis;cellular process;death;establishment of localization;homeostatic process;immune system process;ion transport;response to stimulus;response to stress;siderophore transport;transmembrane transport;transport	extracellular organelle;extracellular region;extracellular space;organelle;vesicle		3D-structure;Alternativesplicing;Apoptosis;Completeproteome;Directproteinsequencing;Disulfidebond;Glycoprotein;Immunity;Innateimmunity;Iontransport;Iron;Irontransport;Pyrrolidonecarboxylicacid;Referenceproteome;Secreted;Signal;Transport	19	295	19	High	Master Protein	P80188	Neutrophil gelatinase-associated lipocalin OS=Homo sapiens OX=9606 GN=LCN2 PE=1 SV=2
24.8610458374023	23.734167098999	25.7373695373535	25.5399379730225	25.6833648681641	26.0242328643799	25.2824096679688	26.4882717132568	24.3612804412842	24.9492340087891	25.8179054260254	25.9237155914307	25.0410003662109	26.1096668243408	25.503137588501	25.8622436523438	25.4074516296387	26.4822216033936	19		cell differentiation;cell organization and biogenesis;metabolic process;transport	cytoplasm;cytosol;membrane;ribosome	protein binding;RNA binding;structural molecule activity	Ribosome	Cytoplasmic Ribosomal Proteins	binding;nucleic acid binding;RNA binding;rRNA binding;structural constituent of ribosome;structural molecule activity	biosynthetic process;catabolic process;cellular component disassembly;cellular component organization;cellular metabolic process;cellular nitrogen compound metabolic process;cellular process;establishment of localization;macromolecule metabolic process;metabolic process;mRNA metabolic process;nitrogen compound metabolic process;nucleobase-containing compound metabolic process;primary metabolic pr…	cell part;cytoplasm;cytosol;extracellular organelle;intracellular non-membrane-bounded organelle;intracellular organelle;macromolecular complex;membrane;nucleolus;organelle;ribonucleoprotein complex;ribosome;small ribosomal subunit;vesicle	Ribosome	3D-structure;Acetylation;Citrullination;Completeproteome;Directproteinsequencing;Lipoprotein;Palmitate;Referenceproteome;Ribonucleoprotein;Ribosomalprotein;RNA-binding;rRNA-binding	21	284	21	High	Master Protein	P62280	40S ribosomal protein S11 OS=Homo sapiens OX=9606 GN=RPS11 PE=1 SV=3
24.9331722259521	24.5193023681641	25.4222202301025	25.5085163116455	25.3772106170654	25.3138523101807	25.3075695037842	25.9221134185791	24.5508804321289	25.0191135406494	25.3158111572266	25.4905834197998	24.9041233062744	25.9943199157715	25.2624053955078	25.8397521972656	25.0067539215088	25.443696975708	6	Met-loss+Acetyl [N-Term]	cell organization and biogenesis;metabolic process;transport	cytoplasm;cytosol;membrane;ribosome	RNA binding;structural molecule activity	Ribosome	Cytoplasmic Ribosomal Proteins	structural constituent of ribosome;structural molecule activity	biosynthetic process;catabolic process;cellular component disassembly;cellular component organization;cellular metabolic process;cellular nitrogen compound metabolic process;cellular process;establishment of localization;macromolecule metabolic process;metabolic process;mRNA metabolic process;nitrogen compound metabolic process;nucleobase-containing compound metabolic process;primary metabolic pr…	cell part;cytosol;macromolecular complex;membrane;ribonucleoprotein complex;small ribosomal subunit	Ribosome	3D-structure;Acetylation;Completeproteome;Cytoplasm;Directproteinsequencing;Referenceproteome;Ribonucleoprotein;Ribosomalprotein	12	250	12	High	Master Protein	P25398	40S ribosomal protein S12 OS=Homo sapiens OX=9606 GN=RPS12 PE=1 SV=3
24.0735168457031	25.2474308013916	24.0387897491455	24.1704998016357	23.8601016998291	25.2807083129883	25.3965530395508	24.2136859893799	24.923583984375	24.1372146606445	25.1624145507813	25.302770614624	25.7056140899658	24.015625	23.6241664886475	23.9010276794434	24.7751693725586	24.6821575164795	12	Met-loss+Acetyl [N-Term]	cell death	cytoplasm;cytosol;nucleus	protein binding;structural molecule activity			structural molecule activity	viral reproduction	cell part;cytoplasm;extracellular organelle;intracellular membrane-bounded organelle;intracellular organelle;macromolecular complex;nucleus;organelle;protein complex;vesicle		Acetylation;Coiledcoil;Completeproteome;Cytoplasm;Directproteinsequencing;Host-virusinteraction;Intermediatefilament;Keratin;Methylation;Phosphoprotein;Polymorphism;Referenceproteome	15	1052	3	High	Master Protein	P08729	Keratin, type II cytoskeletal 7 OS=Homo sapiens OX=9606 GN=KRT7 PE=1 SV=5
24.1485290527344	22.9065341949463	24.5138568878174	24.1167869567871	23.3612289428711	24.3232612609863	25.7444934844971	24.6301403045654	24.0077438354492	24.2541751861572	24.9429225921631	24.8767127990723	24.7447471618652	24.5448017120361	23.3166732788086	23.4624061584473	23.4633502960205	25.1575012207031	10		cell growth;cell organization and biogenesis;cellular component movement;regulation of biological process;transport	cytoplasm;cytoskeleton;cytosol;extracellular;membrane;organelle lumen	protein binding;structural molecule activity	Adherens junction;Amoebiasis;Bacterial invasion of epithelial cells;Focal adhesion;Leukocyte transendothelial migration;Regulation of actin cytoskeleton;Shigellosis	Focal Adhesion;Integrin-mediated Cell Adhesion;Primary Focal Segmental Glomerulosclerosis FSGS;Regulation of Actin Cytoskeleton;VEGFA-VEGFR2 Signaling Pathway	actin binding;alpha-catenin binding;beta-catenin binding;binding;cadherin binding;cell adhesion molecule binding;cytoskeletal protein binding;dystroglycan binding;enzyme binding;glycoprotein binding;protein binding;structural molecule activity;ubiquitin protein ligase binding	anatomical structure morphogenesis;biological adhesion;biological regulation;cell activation;cell adhesion;cell growth;cell junction organization;cellular component assembly;cellular component movement;cellular component organization;cellular localization;cellular process;coagulation;developmental process;establishment of localization;exocytosis;growth;localization;multicellular organismal proces…	cell part;cytoskeleton;cytosol;extracellular organelle;extracellular region;intracellular non-membrane-bounded organelle;intracellular organelle;macromolecular complex;membrane;organelle;plasma membrane;protein complex;vesicle	Adherens junction;Amoebiasis;Bacterial invasion of epithelial cells;Focal adhesion;Leukocyte transendothelial migration;Regulation of actin cytoskeleton;Shigellosis	3D-structure;Acetylation;Actin-binding;Alternativesplicing;Cardiomyopathy;Celladhesion;Celljunction;Cellmembrane;Completeproteome;Cytoplasm;Cytoskeleton;Directproteinsequencing;Diseasemutation;Lipoprotein;Membrane;Palmitate;Phosphoprotein;Polymorphism;Referenceproteome;Repeat	26	172	26	High	Master Protein	P18206	Vinculin OS=Homo sapiens OX=9606 GN=VCL PE=1 SV=4
24.8781795501709	25.4634094238281	25.0360794067383	25.1127147674561	25.2123870849609	25.2387008666992	25.8208694458008	25.3398990631104	25.2515029907227	25.4990653991699	25.4463405609131	25.5419769287109	25.3287658691406	25.9757957458496	25.24729347229	25.3458995819092	25.6599674224854	25.5856056213379	6;CHR_HSCHR6_MHC_COX_CTG1;CHR_HSCHR6_MHC_DBB_CTG1;CHR_HSCHR6_MHC_MANN_CTG1;CHR_HSCHR6_MHC_MCF_CTG1;CHR_HSCHR6_MHC_QBL_CTG1;CHR_HSCHR6_MHC_SSTO_CTG1	Met-loss+Acetyl [N-Term]	metabolic process;regulation of biological process;response to stimulus;transport	cytoplasm;membrane;mitochondrion;nucleus	catalytic activity;protein binding;transporter activity			anion channel activity;anion transmembrane transporter activity;channel activity;chloride channel activity;gated channel activity;ion channel activity;ion transmembrane transporter activity;passive transmembrane transporter activity;substrate-specific channel activity;substrate-specific transmembrane transporter activity;substrate-specific transporter activity;transmembrane transporter activity;t…	biological adhesion;biological regulation;cell adhesion;cellular homeostasis;cellular ion homeostasis;cellular process;establishment of localization;homeostatic process;ion transport;regulation of cell cycle;response to stimulus;signal transduction;transport	brush border;cell part;cell projection;cytoplasm;extracellular organelle;extracellular space;intracellular membrane-bounded organelle;intracellular organelle;macromolecular complex;membrane;mitochondrion;nuclear envelope;nucleus;organelle;plasma membrane;protein complex;vesicle		3D-structure;Acetylation;Cellmembrane;Chloride;Chloridechannel;Completeproteome;Cytoplasm;Directproteinsequencing;Disulfidebond;Glutathionylation;Ionchannel;Iontransport;Membrane;Nucleus;Phosphoprotein;Referenceproteome;Transmembrane;Transmembranehelix;Transport;Voltage-gatedchannel	21	319	20	High	Master Protein	O00299	Chloride intracellular channel protein 1 OS=Homo sapiens OX=9606 GN=CLIC1 PE=1 SV=4
29.954174041748	28.2605953216553	29.2797927856445	30.3840312957764	28.9024105072021	29.0662212371826	27.672435760498	30.0017929077148	30.2724266052246	30.1706104278564	29.5119876861572	30.1369400024414	28.8837242126465	29.3949699401855	28.7550277709961	30.0958919525146	28.9061126708984	30.6110858917236	1	Acetyl [N-Term]	cell death;cell differentiation;metabolic process	cytoplasm;cytoskeleton;cytosol	protein binding;structural molecule activity			binding;binding, bridging;protein binding;protein binding, bridging;structural molecule activity	anatomical structure development;cell differentiation;cellular metabolic process;cellular process;developmental process;macromolecule metabolic process;macromolecule modification;metabolic process;primary metabolic process;protein metabolic process;protein modification process	cell part;cytoplasm;cytoskeleton;intracellular non-membrane-bounded organelle;intracellular organelle;organelle		Completeproteome;Cytoplasm;Directproteinsequencing;Keratinization;Polymorphism;Referenceproteome;Repeat	13	275	9	High	Master Protein	P35321	Cornifin-A OS=Homo sapiens OX=9606 GN=SPRR1A PE=1 SV=2
25.9463577270508	22.3688411712646	25.7334442138672	25.7774562835693	25.8797569274902	24.0779705047607	22.7336406707764	26.1804389953613	23.8111972808838	25.7974891662598	23.6527462005615	24.511417388916	23.1160888671875	26.2641277313232	23.0978317260742	26.1375122070313	22.7771453857422	25.0511131286621	20	Acetyl [N-Term]	cell organization and biogenesis;metabolic process;regulation of biological process;response to stimulus;transport	cytoplasm;cytosol;membrane;mitochondrion;nucleus	protein binding		Calcium Regulation in the Cardiac Cell;Cell Cycle;IL-3 Signaling Pathway;Myometrial Relaxation and Contraction Pathways;Sudden Infant Death Syndrome (SIDS) Susceptibility Pathways	amine binding;amino acid binding;binding;carboxylic acid binding;enzyme binding;histone deacetylase binding;phosphoprotein binding;phosphoserine binding;protein binding;protein binding transcription factor activity;protein domain specific binding;protein phosphorylated amino acid binding;transcription cofactor activity;transcription corepressor activity;transcription factor binding transcription …	biological regulation;biosynthetic process;cell death;cellular component assembly;cellular component organization;cellular metabolic process;cellular nitrogen compound metabolic process;cellular process;death;establishment of localization;immune system process;locomotion;macromolecular complex assembly;macromolecule metabolic process;macromolecule modification;membrane organization;metabolic proc…	cell part;cytoplasm;cytoplasmic membrane-bounded vesicle;cytosol;extracellular organelle;intracellular membrane-bounded organelle;intracellular organelle;macromolecular complex;membrane;nucleus;organelle;protein complex;transcriptional repressor complex;vesicle	Cell cycle;Neurotrophin signaling pathway;Oocyte meiosis	3D-structure;Acetylation;Alternativeinitiation;Completeproteome;Cytoplasm;Directproteinsequencing;Host-virusinteraction;Nitration;Phosphoprotein;Polymorphism;Referenceproteome	15	403	1	High	Master Protein	P31946-2	Isoform Short of 14-3-3 protein beta/alpha OS=Homo sapiens OX=9606 GN=YWHAB
25.5780963897705	24.3166961669922	26.2137222290039	26.233081817627	26.1776866912842	25.3011112213135	24.5365257263184	26.9497470855713	24.478723526001	25.8589763641357	25.247974395752	25.6728649139404	24.6579475402832	26.7490997314453	24.8824119567871	26.2568187713623	24.8042469024658	25.5336666107178	6;CHR_HSCHR6_MHC_COX_CTG1;CHR_HSCHR6_MHC_DBB_CTG1;CHR_HSCHR6_MHC_MCF_CTG1;CHR_HSCHR6_MHC_QBL_CTG1	Met-loss+Acetyl [N-Term]	cell organization and biogenesis;metabolic process;transport	cytoplasm;cytosol;membrane;nucleus;ribosome	protein binding;RNA binding;structural molecule activity	Ribosome	Cytoplasmic Ribosomal Proteins	binding;nucleic acid binding;RNA binding;rRNA binding;structural constituent of ribosome;structural molecule activity	biosynthetic process;catabolic process;cellular component disassembly;cellular component organization;cellular metabolic process;cellular nitrogen compound metabolic process;cellular process;establishment of localization;macromolecule metabolic process;metabolic process;mRNA metabolic process;nitrogen compound metabolic process;nucleobase-containing compound metabolic process;primary metabolic pr…	cell part;cytoplasm;cytosol;extracellular organelle;intracellular membrane-bounded organelle;intracellular non-membrane-bounded organelle;intracellular organelle;macromolecular complex;membrane;nucleus;organelle;ribonucleoprotein complex;ribosome;small ribosomal subunit;vesicle	Ribosome	3D-structure;Acetylation;Completeproteome;Cytoplasm;Directproteinsequencing;Referenceproteome;Ribonucleoprotein;Ribosomalprotein;RNA-binding;rRNA-binding	18	310	18	High	Master Protein	P62269	40S ribosomal protein S18 OS=Homo sapiens OX=9606 GN=RPS18 PE=1 SV=3
26.5828723907471	27.5608348846436	26.8566646575928	26.7419242858887	27.9702949523926	26.0574684143066	26.1479053497314	26.2750854492188	27.5165634155273	28.8229084014893	27.2733459472656	25.6226272583008	26.9693412780762	26.7189102172852	28.1725406646729	26.8460731506348	28.261905670166	27.5148963928223	20		metabolic process;response to stimulus	extracellular;organelle lumen				binding;lipid binding		extracellular organelle;extracellular space;organelle;vesicle		Completeproteome;Directproteinsequencing;Disulfidebond;Glycoprotein;Polymorphism;Referenceproteome;Secreted;Signal	12	392	12	High	Master Protein	Q8N4F0	BPI fold-containing family B member 2 OS=Homo sapiens OX=9606 GN=BPIFB2 PE=1 SV=2
24.3109817504883	24.6971302032471	24.9528102874756	24.5321159362793	26.3051528930664	25.5493755340576	23.718786239624	25.7138843536377	24.6485023498535	24.4265289306641	24.6504745483398	24.5061264038086	24.1664657592773	25.102897644043	24.750394821167	24.8762092590332	24.7753734588623	24.5773029327393	7		metabolic process;regulation of biological process;response to stimulus;transport	cytoplasm;extracellular;membrane;nucleus;spliceosomal complex	DNA binding;protein binding;RNA binding		mRNA Processing	binding;DNA binding;nucleic acid binding;nucleotide binding;RNA binding;sequence-specific DNA binding;single-stranded DNA binding;single-stranded telomeric DNA binding;structure-specific DNA binding;telomeric DNA binding	biological regulation;cellular metabolic process;cellular nitrogen compound metabolic process;cellular process;establishment of localization;macromolecule metabolic process;metabolic process;mRNA metabolic process;mRNA processing;nitrogen compound metabolic process;nucleobase-containing compound metabolic process;nucleobase-containing compound transport;primary metabolic process;RNA metabolic pro…	cell part;cytoplasm;intracellular membrane-bounded organelle;intracellular organelle;macromolecular complex;membrane;nucleoplasm;nucleus;organelle;ribonucleoprotein complex;spliceosomal complex		3D-structure;Acetylation;Alternativesplicing;Completeproteome;Cytoplasm;Directproteinsequencing;Diseasemutation;Methylation;mRNAprocessing;mRNAsplicing;Nucleus;Phosphoprotein;Referenceproteome;Repeat;Ribonucleoprotein;RNA-binding;Spliceosome	17	147	1	High	Master Protein	P22626	Heterogeneous nuclear ribonucleoproteins A2/B1 OS=Homo sapiens OX=9606 GN=HNRNPA2B1 PE=1 SV=2
23.8214015960693	25.3396396636963	25.3473796844482	24.5746612548828	25.1133155822754	25.3415718078613	25.3657875061035	25.5334434509277	24.3735942840576	24.5346374511719	25.5487613677979	25.0000915527344	24.989839553833	25.6025352478027	25.7920989990234	24.555591583252	25.862455368042	24.9933757781982	11		cell organization and biogenesis;metabolic process;transport	cytosol;membrane;ribosome	protein binding;structural molecule activity	Ribosome	Cytoplasmic Ribosomal Proteins	binding;nucleic acid binding;RNA binding;structural constituent of ribosome;structural molecule activity	biosynthetic process;catabolic process;cellular component disassembly;cellular component organization;cellular metabolic process;cellular nitrogen compound metabolic process;cellular process;establishment of localization;macromolecule metabolic process;metabolic process;mRNA metabolic process;nitrogen compound metabolic process;nucleobase-containing compound metabolic process;primary metabolic pr…	cell part;cytosol;extracellular organelle;macromolecular complex;membrane;organelle;ribonucleoprotein complex;vesicle	Ribosome	3D-structure;Acetylation;Completeproteome;Directproteinsequencing;Phosphoprotein;Referenceproteome;Ribonucleoprotein;Ribosomalprotein	12	258	12	High	Master Protein	P05387	60S acidic ribosomal protein P2 OS=Homo sapiens OX=9606 GN=RPLP2 PE=1 SV=1
24.6618347167969	24.4917964935303	24.2764549255371	25.2376518249512	24.7655639648438	24.7465267181396	25.3600406646729	25.2293663024902	24.7515811920166	24.6243515014648	25.1999950408936	25.3852310180664	25.2001628875732	25.094705581665	24.6518745422363	24.4418087005615	25.5691719055176	25.1204414367676	10		metabolic process;regulation of biological process;response to stimulus;transport	cytoplasm;cytosol;extracellular;membrane;organelle lumen	catalytic activity;enzyme regulator activity;protein binding;RNA binding			enzyme activator activity;enzyme regulator activity;GDP-dissociation inhibitor activity;GTPase activator activity;GTPase regulator activity;nucleoside-triphosphatase regulator activity;Rab GDP-dissociation inhibitor activity;small GTPase regulator activity	biological regulation;cellular process;establishment of localization;protein transport;response to stimulus;signal transduction;transport;vesicle-mediated transport	cell part;cytoplasm;cytosol;extracellular organelle;Golgi apparatus;intracellular membrane-bounded organelle;intracellular organelle;membrane;organelle;vesicle		Acetylation;Alternativesplicing;Completeproteome;Cytoplasm;GTPaseactivation;Membrane;Phosphoprotein;Referenceproteome	15	236	10	High	Master Protein	P50395	Rab GDP dissociation inhibitor beta OS=Homo sapiens OX=9606 GN=GDI2 PE=1 SV=2
24.8425235748291	24.4953155517578	25.85791015625	24.7579803466797	24.5030250549316	24.8042793273926	21.3947315216064	25.5414791107178	24.9399833679199	24.8323726654053	24.9763126373291	25.2340488433838	25.5155048370361	24.8294124603271	24.2302360534668	24.3766212463379	24.351167678833	25.2135944366455								actin binding;binding;cytoskeletal protein binding;lipid binding;protein binding;steroid binding;transmembrane transporter activity;transporter activity;vitamin binding;vitamin D binding;vitamin transporter activity	establishment of localization;lipid metabolic process;metabolic process;primary metabolic process;small molecule metabolic process;transport;vitamin metabolic process;vitamin transport	cell part;cytosol;extracellular organelle;extracellular region;extracellular space;organelle;vesicle		3D-structure;Actin-binding;Alternativesplicing;Completeproteome;Directproteinsequencing;Disulfidebond;Glycoprotein;Polymorphism;Referenceproteome;Repeat;Secreted;Signal;Transport;VitaminD	20	153	20	High	Master Protein	P02774	Vitamin D-binding protein OS=Homo sapiens OX=9606 GN=GC PE=1 SV=2
25.5853881835938	25.2654228210449	26.3604621887207	26.3110008239746	25.7450160980225	25.7529850006104	26.7211856842041	26.5734806060791	25.2258625030518	25.66672706604	26.1667995452881	26.0308494567871	26.0077610015869	26.8489246368408	25.8611640930176	25.8967552185059	25.4744644165039	26.3228015899658	17		cell organization and biogenesis;cellular homeostasis;metabolic process;regulation of biological process;response to stimulus;transport	cytoplasm;cytosol;extracellular;membrane;nucleus;organelle lumen	catalytic activity;DNA binding;metal ion binding;nucleotide binding;protein binding;RNA binding	Metabolic pathways;Purine metabolism;Pyrimidine metabolism	Nucleotide Metabolism	adenyl nucleotide binding;adenyl ribonucleotide binding;ATP binding;binding;catalytic activity;cation binding;DNA binding;ion binding;kinase activity;metal ion binding;nucleic acid binding;nucleic acid binding transcription factor activity;nucleobase-containing compound kinase activity;nucleoside diphosphate kinase activity;nucleotide binding;phosphotransferase activity, alcohol group as acceptor…	biological adhesion;biological regulation;biosynthetic process;cell adhesion;cellular metabolic process;cellular nitrogen compound metabolic process;cellular process;heterocycle metabolic process;macromolecule metabolic process;metabolic process;nitrogen compound metabolic process;nucleobase-containing compound metabolic process;nucleobase-containing small molecule interconversion;nucleobase-cont…	cell part;cell projection;cytoplasm;cytosol;extracellular organelle;intracellular membrane-bounded organelle;intracellular organelle;mitochondrion;nucleus;organelle;vesicle	Purine metabolism;Pyrimidine metabolism	3D-structure;Acetylation;Activator;Alternativesplicing;ATP-binding;Cellprojection;Completeproteome;Cytoplasm;Directproteinsequencing;DNA-binding;Kinase;Magnesium;Metal-binding;Nucleotide-binding;Nucleotidemetabolism;Nucleus;Referenceproteome;Transcription;Transcriptionregulation;Transferase	14	286	14	High	Master Protein	P22392-2	Isoform 3 of Nucleoside diphosphate kinase B OS=Homo sapiens OX=9606 GN=NME2
26.8048248291016	25.111047744751	27.1698055267334	26.9638996124268	27.5133056640625	26.4123134613037	27.7898387908936	27.2663536071777	26.6370544433594	27.3802871704102	26.4174652099609	27.2141437530518	25.8991565704346	26.8321151733398	25.7734756469727	26.9497737884521	25.8761806488037	26.4507579803467	19		metabolic process	extracellular	catalytic activity			catalytic activity;endopeptidase activity;hydrolase activity;peptidase activity;peptidase activity, acting on L-amino acid peptides;serine hydrolase activity;serine-type endopeptidase activity;serine-type peptidase activity	cell cycle;cellular process	extracellular region		Cellcycle;Completeproteome;Disulfidebond;Glycoprotein;Hydrolase;Polymorphism;Protease;Referenceproteome;Secreted;Serineprotease;Signal;Tumorsuppressor	14	407	14	High	Master Protein	O43240	Kallikrein-10 OS=Homo sapiens OX=9606 GN=KLK10 PE=1 SV=3
24.9666938781738	24.385139465332	25.8256855010986	25.8032035827637	25.8460483551025	25.8265933990479	25.9543876647949	26.3613872528076	24.7969150543213	25.2883319854736	25.6345176696777	25.9076709747314	25.3687324523926	26.1868667602539	25.6808242797852	25.9540767669678	25.0027370452881	25.723072052002	2		cell organization and biogenesis;metabolic process;regulation of biological process;transport	cytoplasm;cytoskeleton;cytosol;membrane;nucleus;ribosome	protein binding;RNA binding;structural molecule activity	Ribosome	Cytoplasmic Ribosomal Proteins	binding;nucleic acid binding;RNA binding;structural constituent of ribosome;structural molecule activity	biosynthetic process;catabolic process;cellular component disassembly;cellular component organization;cellular metabolic process;cellular nitrogen compound metabolic process;cellular process;cytoplasmic translation;establishment of localization;macromolecule metabolic process;metabolic process;mRNA metabolic process;nitrogen compound metabolic process;nucleobase-containing compound metabolic proc…	cell part;cytoplasm;cytosol;extracellular organelle;intracellular membrane-bounded organelle;intracellular non-membrane-bounded organelle;intracellular organelle;macromolecular complex;membrane;microtubule organizing center;nucleolus;nucleus;organelle;preribosome;ribonucleoprotein complex;ribosome;small ribosomal subunit;vesicle	Ribosome	3D-structure;Acetylation;Completeproteome;Cytoplasm;Cytoskeleton;Diamond-Blackfananemia;Directproteinsequencing;Referenceproteome;Ribonucleoprotein;Ribosomalprotein	18	287	18	High	Master Protein	P62081	40S ribosomal protein S7 OS=Homo sapiens OX=9606 GN=RPS7 PE=1 SV=1
25.3971939086914	24.2908592224121	24.8694438934326	25.5183372497559	25.8531589508057	24.0388679504395	25.1489238739014	25.5968399047852	23.1645317077637	25.6367797851563	25.2159481048584	25.1551723480225	24.5075416564941	25.8376045227051	24.9455471038818	26.7075481414795	25.5356922149658	24.6485118865967	10	Acetyl [N-Term]										Completeproteome;Referenceproteome	11	163	11	High	Master Protein	B3EWG6	Protein FAM25G OS=Homo sapiens OX=9606 GN=FAM25G PE=3 SV=1
26.4137496948242	25.2693691253662	26.1826553344727	26.2125492095947	24.9530620574951	24.4208335876465	26.2786693572998	26.190128326416	25.5449085235596	26.7945804595947	25.4751853942871	25.5012035369873	25.7626361846924	26.516149520874	25.450174331665	26.603515625	25.5503215789795	25.5439376831055	1	Met-loss+Acetyl [N-Term]	cell organization and biogenesis;metabolic process;regulation of biological process;response to stimulus;transport	cytosol;extracellular;organelle lumen	catalytic activity;metal ion binding;protein binding	Drug metabolism - other enzymes;Metabolic pathways;Pyrimidine metabolism	Fluoropyrimidine Activity	binding;catalytic activity;cation binding;cytidine deaminase activity;deaminase activity;hydrolase activity;hydrolase activity, acting on carbon-nitrogen (but not peptide) bonds;hydrolase activity, acting on carbon-nitrogen (but not peptide) bonds, in cyclic amidines;identical protein binding;ion binding;metal ion binding;nucleoside binding;protein binding;protein dimerization activity;protein ho…	biological regulation;biosynthetic process;catabolic process;cellular aromatic compound metabolic process;cellular component assembly;cellular component organization;cellular metabolic compound salvage;cellular metabolic process;cellular nitrogen compound metabolic process;cellular process;heterocycle metabolic process;macromolecular complex assembly;metabolic process;nitrogen compound metabolic …	cell part;cytosol;extracellular region	Drug metabolism - other enzymes;Pyrimidine metabolism	3D-structure;Completeproteome;Hydrolase;Metal-binding;Polymorphism;Referenceproteome;Zinc	11	251	11	High	Master Protein	P32320	Cytidine deaminase OS=Homo sapiens OX=9606 GN=CDA PE=1 SV=2
28.3846092224121	27.1492099761963	27.8842449188232	28.3130645751953	26.9596996307373	26.7556133270264	27.9196796417236	28.2292366027832	27.7210254669189	28.2726764678955	27.7892055511475	26.9642658233643	27.8932800292969	28.7577991485596	27.776388168335	28.0673065185547	27.2146968841553	27.8965072631836	19;CHR_HSCHR19_5_CTG2		cellular component movement;defense response;metabolic process;regulation of biological process;response to stimulus;transport	extracellular;membrane;organelle lumen;vacuole	catalytic activity;protein binding			binding;carbohydrate binding;catalytic activity;endopeptidase activity;glycosaminoglycan binding;heparin binding;hydrolase activity;pattern binding;peptidase activity;peptidase activity, acting on L-amino acid peptides;polysaccharide binding;serine hydrolase activity;serine-type endopeptidase activity;serine-type peptidase activity;toxin binding	biological regulation;cell activation;cell motility;cellular component movement;cellular process;circulatory system process;immune system process;locomotion;macromolecule metabolic process;metabolic process;multicellular organismal process;multi-organism process;primary metabolic process;protein maturation;protein metabolic process;regulation of protein modification process;regulation of transpor…	cell part;cytoplasmic membrane-bounded vesicle;extracellular organelle;extracellular region;intracellular membrane-bounded organelle;intracellular organelle;lysosome;organelle;vacuole;vesicle		3D-structure;Antibiotic;Antimicrobial;Chemotaxis;Completeproteome;Directproteinsequencing;Disulfidebond;Glycoprotein;Heparin-binding;Polymorphism;Referenceproteome;Serineproteasehomolog;Signal	11	534	11	High	Master Protein	P20160	Azurocidin OS=Homo sapiens OX=9606 GN=AZU1 PE=1 SV=3
24.8969650268555	25.497444152832	25.335973739624	25.9935550689697	25.2990646362305	25.9977874755859	26.9036884307861	26.2955589294434	24.9213714599609	25.6250514984131	25.8257522583008	24.2411231994629	25.6308765411377	25.9518527984619	25.1228904724121	25.1280612945557	25.8174571990967	25.5061492919922	12	Met-loss [N-Term]	metabolic process;regulation of biological process;response to stimulus	cytoplasm;cytosol;nucleus	enzyme regulator activity;nucleotide binding;protein binding;RNA binding		EGF/EGFR Signaling Pathway	adenyl nucleotide binding;adenyl ribonucleotide binding;ATP binding;binding;endopeptidase inhibitor activity;endopeptidase regulator activity;enzyme binding;enzyme inhibitor activity;enzyme regulator activity;kinase binding;lipid binding;nucleotide binding;peptidase inhibitor activity;peptidase regulator activity;phosphatidylethanolamine binding;phospholipid binding;protein binding;protein kinase…		cell part;cytoplasm;extracellular organelle;intracellular membrane-bounded organelle;intracellular organelle;nucleus;organelle;vesicle		3D-structure;ATP-binding;Completeproteome;Cytoplasm;Directproteinsequencing;Disulfidebond;Lipid-binding;Nucleotide-binding;Phosphoprotein;Proteaseinhibitor;Referenceproteome;Serineproteaseinhibitor	16	181	16	High	Master Protein	P30086	Phosphatidylethanolamine-binding protein 1 OS=Homo sapiens OX=9606 GN=PEBP1 PE=1 SV=3
22.9929122924805	23.1498680114746	23.8580379486084	23.5271148681641	23.5906105041504	23.9190807342529	22.6527423858643	24.6176815032959	23.0600280761719	22.540491104126	23.96018409729	24.0183734893799	23.305850982666	24.2896976470947	23.6175212860107	23.3678359985352	23.8059177398682	24.2588310241699	5	Met-loss+Acetyl [N-Term]	cell organization and biogenesis;regulation of biological process;response to stimulus	cytoplasm;cytoskeleton;cytosol;Golgi;membrane	protein binding;RNA binding;structural molecule activity	Adherens junction;Arrhythmogenic right ventricular cardiomyopathy (ARVC);Bacterial invasion of epithelial cells;Endometrial cancer;Hippo signaling pathway;Leukocyte transendothelial migration;Pathways in cancer;Tight junction	Apoptosis-related network due to altered Notch3 in ovarian cancer;Arrhythmogenic Right Ventricular Cardiomyopathy;VEGFA-VEGFR2 Signaling Pathway;White fat cell differentiation	beta-catenin binding;binding;cadherin binding;cell adhesion molecule binding;cytoskeletal protein binding;gamma-catenin binding;protein binding;structural molecule activity;vinculin binding	aging;anatomical structure development;anatomical structure morphogenesis;biological adhesion;biological regulation;cell adhesion;cell differentiation;cell junction organization;cellular component assembly;cellular component morphogenesis;cellular component organization;cellular localization;cellular process;cytoskeleton organization;developmental process;establishment or maintenance of cell pola…	cell part;cell projection;cytoplasmic membrane-bounded vesicle;cytoskeleton;cytosol;intracellular membrane-bounded organelle;intracellular non-membrane-bounded organelle;intracellular organelle;macromolecular complex;membrane;organelle;plasma membrane;protein complex;vesicle	Adherens junction;Arrhythmogenic right ventricular cardiomyopathy (ARVC);Bacterial invasion of epithelial cells;Endometrial cancer;Leukocyte transendothelial migration;Pathways in cancer;Tight junction	3D-structure;Acetylation;Alternativesplicing;Celladhesion;Celljunction;Cellmembrane;Completeproteome;Cytoplasm;Cytoskeleton;Directproteinsequencing;Membrane;Phosphoprotein;Polymorphism;Referenceproteome;Ublconjugation	24	114	24	High	Master Protein	P35221	Catenin alpha-1 OS=Homo sapiens OX=9606 GN=CTNNA1 PE=1 SV=1
24.0521545410156	24.148588180542	24.6502838134766	24.7803363800049	24.2854804992676	24.8680839538574	24.7852001190186	25.3684310913086	23.6521739959717	24.7611770629883	25.6981105804443	24.7455749511719	25.0085735321045	25.3418712615967	24.6985778808594	24.5441093444824	25.5115852355957	25.2617778778076	12		metabolic process;transport	cytoplasm;cytoskeleton;cytosol;endoplasmic reticulum;membrane;organelle lumen	RNA binding	Protein processing in endoplasmic reticulum				cell part;cytoskeleton;endoplasmic reticulum;extracellular organelle;intracellular membrane-bounded organelle;intracellular non-membrane-bounded organelle;intracellular organelle;lipid particle;membrane;organelle;plasma membrane;vesicle	Protein processing in endoplasmic reticulum	Acetylation;Cellmembrane;Coiledcoil;Completeproteome;Cytoplasm;Cytoskeleton;Directproteinsequencing;Endoplasmicreticulum;Lipoprotein;Membrane;Palmitate;Phosphoprotein;Polymorphism;Referenceproteome;Signal-anchor;Transmembrane;Transmembranehelix	21	221	21	High	Master Protein	Q07065	Cytoskeleton-associated protein 4 OS=Homo sapiens OX=9606 GN=CKAP4 PE=1 SV=2
24.5404453277588	23.6163139343262	26.6498794555664	25.8907718658447	26.1597919464111	26.6977024078369	25.7204437255859	26.7035522460938	23.2359256744385	25.0092716217041	25.199068069458	25.3908920288086	24.7330703735352	26.4424457550049	25.2859783172607	25.3230400085449	24.562105178833	25.9293746948242	19		cell death;metabolic process	cytoplasm;extracellular	catalytic activity;protein binding			catalytic activity;endopeptidase activity;hydrolase activity;peptidase activity;peptidase activity, acting on L-amino acid peptides;serine hydrolase activity;serine-type endopeptidase activity;serine-type peptidase activity	macromolecule metabolic process;metabolic process;primary metabolic process;protein maturation;protein metabolic process;proteolysis	cell part;cytoplasm;cytoplasmic membrane-bounded vesicle;extracellular organelle;extracellular region;extracellular space;intracellular membrane-bounded organelle;intracellular organelle;organelle;vesicle		Alternativesplicing;Completeproteome;Disulfidebond;Glycoprotein;Hydrolase;Polymorphism;Protease;Referenceproteome;Secreted;Serineprotease;Signal	16	289	16	High	Master Protein	Q9UKR3	Kallikrein-13 OS=Homo sapiens OX=9606 GN=KLK13 PE=2 SV=1
23.5143623352051	22.7369537353516	24.6334896087646	24.7487335205078	24.3759708404541	23.8753662109375	24.0716762542725	25.1873569488525	21.0416240692139	25.0465679168701	24.5870971679688	24.5137786865234	23.4648361206055	25.3061141967773	24.4051265716553	24.3967914581299	24.0481815338135	24.9227161407471	15		metabolic process	membrane;mitochondrion	catalytic activity;nucleotide binding	Arginine and proline metabolism;Metabolic pathways		adenyl nucleotide binding;adenyl ribonucleotide binding;ATP binding;binding;catalytic activity;creatine kinase activity;kinase activity;nucleotide binding;phosphotransferase activity, nitrogenous group as acceptor;purine nucleotide binding;purine ribonucleoside triphosphate binding;purine ribonucleotide binding;ribonucleotide binding;transferase activity;transferase activity, transferring phospho…	amine metabolic process;cellular amino acid metabolic process;cellular ketone metabolic process;cellular metabolic process;cellular nitrogen compound metabolic process;cellular process;metabolic process;nitrogen compound metabolic process;organic acid metabolic process;primary metabolic process;small molecule metabolic process	cell part;extracellular organelle;intracellular membrane-bounded organelle;intracellular organelle;membrane;mitochondrion;organelle;vesicle	Arginine and proline metabolism	3D-structure;Alternativesplicing;ATP-binding;Completeproteome;Kinase;Membrane;Mitochondrion;Mitochondrioninnermembrane;Nucleotide-binding;Referenceproteome;Transferase;Transitpeptide	19	209	19	High	Master Protein	P12532	Creatine kinase U-type, mitochondrial OS=Homo sapiens OX=9606 GN=CKMT1A PE=1 SV=1
[truncated: 572 more rows]
