# Supplementary material for: Intraglandular mesenchymal stem cell treatment induces changes in the salivary proteome of irradiated patients
Source: Commun Med (Lond). 2022 Dec 10;2:160. doi: 10.1038/s43856-022-00223-3 (PMC9735277; doi:10.1038/s43856-022-00223-3)
Supplement: Supplementary file 4 — Supplementary Data 4 [file 43856_2022_223_MOESM4_ESM.zip › figure6B_20210201_mergedGOBP_medianGroups.xlsx]

## Sheet: GOBP_medianGroup_merged
0	120	5	Ctr	Frac 0	Frac 120	Frac 5	Frac Ctr	Uniprot	Protein names	Gene names	Accession	Description	Gene ontology (biological process)
833149056	1169656576	1024316160	739424640	39.6484	42.3668	42.6381	29.5545	A0QS45;A0QS97;A0QSD0;A0QSD1;A0QSD4;A0QSD6;A0QSF9;A0QSG6;A0QSP8;A0QSP9;A0R102;A0R150;A0R151;A0R550;A0R551;C5CC48;O06051;O31587;O31742;O83229;P02357;P02397;P02413;P02431;P04452;P04457;P07841;P07843;P08895;P0A0F2;P0A0F8;P0A0G2;P0A471;P0A473;P0A475;P0A4A4;P0A5X5;P0A7K2;P0A7R1;P0A7S9;P0A7X3;P0CI78;P0AA10;P10806;P12731;P12873;P12878;P12879;P14577;P19946;P20277;P21464;P21465;P21467;P21471;P21472;P21474;…	30S ribosomal protein S10;30S ribosomal protein S10 (BS13);30S ribosomal protein S12;30S ribosomal protein S12 (BS12);30S ribosomal protein S13;30S ribosomal protein S13 (Small ribosomal subunit protein uS13);30S ribosomal protein S14;30S ribosomal protein S14 (30S ribosomal protein S14 type Z) (30S ribosomal protein S14-1) (BS-A);30S ribosomal protein S15;30S ribosomal protein S16;30S ribosomal …	rplB MSMEG_1439 MSMEI_1403;rplB TT_C1325;rplC MSMEG_1436 MSMEI_1400;rplC Rv0701 MTCY210.20;rplD eryA b3319 JW3281;rplE;rplF Mlut_17020;rplI b4203 JW4161;rplI TT_C1743;rplK MSMEG_1346 MSMEI_1308;rplK SA0495;rplL;rplL b3986 JW3949;rplL Rv0652 MTCY20H10.33;rplL SP_1354;rplM b3231 JW3200;rplM BSU01490;rplM MSMEG_1556 MSMEI_1519;rplM SAOUHSC_02478;rplN MSMEG_1465 MSMEI_1429;rplN NMB0152;rplN SP_0219;r…	SEQF1019_01059;SEQF1037_00145;SEQF1039_00469;SEQF1039_00519;SEQF1039_00789;SEQF1039_00794;SEQF1039_00832;SEQF1039_00836;SEQF1039_00843;SEQF1039_01386;SEQF1039_01686;SEQF1065_01370;SEQF1065_01384;SEQF1066_00856;SEQF1066_01464;SEQF1069_01863;SEQF1069_01880;SEQF1076_02245;SEQF1142_00121;SEQF1142_01076;SEQF1159_00978;SEQF1159_01002;SEQF1159_01006;SEQF1159_01017;SEQF1165_00887;SEQF1165_01119;SEQF1165_…	30S ribosomal protein S10;30S ribosomal protein S12;30S ribosomal protein S13;30S ribosomal protein S14;30S ribosomal protein S15;30S ribosomal protein S16;30S ribosomal protein S17;30S ribosomal protein S18;30S ribosomal protein S19;30S ribosomal protein S2;30S ribosomal protein S20;30S ribosomal protein S3;30S ribosomal protein S4;30S ribosomal protein S5;30S ribosomal protein S6;30S ribosomal …	DNA-templated transcription, termination [GO:0006353];negative regulation of endoribonuclease activity [GO:0060702];negative regulation of transcription, DNA-templated [GO:0045892];negative regulation of translation [GO:0017148];response to antibiotic [GO:0046677];ribosome assembly [GO:0042255];translation [GO:0006412]
151493952	189003824	129672352	224334944	7.20939	6.84602	5.39773	8.96658	A0QSD0;A0QSD8;A0QSP9;A0QYU6;A0R549;A0R7F6;P0A0G2;P0A5X5;P0A7L0;P0A7M2;P0ADY7;P0AG44;P12877;P21464;P42924;P55873;P60438;P60624;P62399;P66540;P9WH83;P9WHA7;P9WHB9;P9WHD3;P9WHD7	30S ribosomal protein S10;30S ribosomal protein S18 1;30S ribosomal protein S19;30S ribosomal protein S2;30S ribosomal protein S2 (BS1) (Vegetative protein 209) (VEG209);30S ribosomal protein S9;50S ribosomal protein L1 (Large ribosomal subunit protein uL1);50S ribosomal protein L15;50S ribosomal protein L16;50S ribosomal protein L16 (Large ribosomal subunit protein uL16);50S ribosomal protein L1…	rplA b3984 JW3947;rplC b3320 JW3282;rplE b3308 JW3270;rplE BSU01280;rplE Rv0716 MTCY210.35;rplI MSMEG_6894 MSMEI_6710;rplO Rv0723 MTCY210.42;rplP b3313 JW3275;rplP MSMEG_1443 MSMEI_1407;rplQ b3294 JW3256;rplQ Rv3456c MTCY13E12.09c;rplT BSU28850;rplT MSMEG_3791 MSMEI_3703;rplW BSU01180;rplW Rv0703 MTCY210.22;rplX b3309 JW3271;rpmB b3637 JW3612;rpmC Rv0709 MTCY210.28;rpmD SAOUHSC_02493;rpsB BSU1649…	SEQF1039_00826;SEQF1039_00835;SEQF1039_00841;SEQF1039_00857;SEQF1039_00860;SEQF1039_01317;SEQF1074_00252;SEQF1112_01335;SEQF1142_00356;SEQF1165_00868;SEQF1165_00879;SEQF1165_00894;SEQF1175_02152;SEQF1195_00955;SEQF1228_00653;SEQF1367_02019;SEQF1367_02035;SEQF1688_00101;SEQF1724_00428;SEQF1724_00433;SEQF1724_00446;SEQF1724_01283;SEQF1800_00097;SEQF1800_02428;SEQF1885_01106;SEQF1924_00022;SEQF1957_…	30S ribosomal protein S10;30S ribosomal protein S18 1;30S ribosomal protein S19;30S ribosomal protein S2;30S ribosomal protein S9;50S ribosomal protein L1;50S ribosomal protein L15;50S ribosomal protein L16;50S ribosomal protein L17;50S ribosomal protein L20;50S ribosomal protein L23;50S ribosomal protein L24;50S ribosomal protein L28;50S ribosomal protein L29;50S ribosomal protein L3;50S ribosom…	maturation of LSU-rRNA [GO:0000470];negative regulation of translational initiation [GO:0045947];ribosomal large subunit assembly [GO:0000027];translation [GO:0006412]
153998272	178087648	180971728	141179424	7.32857	6.45062	7.53312	5.64289	A0A0H3MAB5;A0QWW2;A0R3B8;E6ER18;O52631;P00362;P0A9B2;Q59309;Q5XDW3;Q829W3;Q8GR70	Enolase (EC 4.2.1.11) (2-phospho-D-glycerate hydro-lyase) (2-phosphoglycerate dehydratase);Glyceraldehyde-3-phosphate dehydrogenase (GAPDH) (EC 1.2.1.12) (CP 17/CP 18) (NAD-dependent glyceraldehyde-3-phosphate dehydrogenase);Glyceraldehyde-3-phosphate dehydrogenase (GAPDH) (EC 1.2.1.12) (NAD-dependent glyceraldehyde-3-phosphate dehydrogenase);Glyceraldehyde-3-phosphate dehydrogenase 2 (GAPDH 2) (…	eno;eno HMPREF9496_02150;eno MSMEG_5415 MSMEI_5267;gap;gap BCG_1497;gap gapA plr M6_Spy0265;gap gapC CA_C0709;gap2 SAV_6296;gapA b1779 JW1768;gapA gap MSMEG_3084 MSMEI_3006	SEQF1142_00967;SEQF1159_01481;SEQF1185_02059;SEQF1287_00118;SEQF1287_02013;SEQF1366_01853;SEQF1367_01890;SEQF1388_01255;SEQF1452_00551;SEQF1593_01876;SEQF1597_01844;SEQF1647_00114;SEQF1648_01315;SEQF1656_01872;SEQF2001_00527;SEQF2002_00843;SEQF2004_00220;SEQF2037_01083;SEQF2221_02111;SEQF2575_01884;SEQF2739_00213;SEQF2785_00567;SEQF2920_00475;SEQF3057_01562	Enolase;Glyceraldehyde-3-phosphate dehydrogenase;Glyceraldehyde-3-phosphate dehydrogenase 2;Glyceraldehyde-3-phosphate dehydrogenase A	glucose metabolic process [GO:0006006];glycolytic process [GO:0006096];oxidation-reduction process [GO:0055114]
24160848	39212320	32062612	135895568	1.14978	1.42033	1.33464	5.43169	P0A6P1;P0CE48;P33166;P64027;P74070;Q83ES6;Q8Y422	Elongation factor Ts (EF-Ts);Elongation factor Ts (EF-Ts) (Bacteriophage Q beta RNA-directed RNA polymerase subunit IV);Elongation factor Tu (EF-Tu);Elongation factor Tu (EF-Tu) (P-40);Elongation factor Tu 2 (EF-Tu 2) (Bacteriophage Q beta RNA-directed RNA polymerase subunit III) (P-43)	tsf b0170 JW0165;tsf sll1261;tuf tufA BSU01130;tuf tufA lmo2653;tufA tuf-1 CBU_0221.2 CBU_0221b;tufA tufA1 NMB0124;tufB b3980 JW3943;tufB tuf-2 CBU_0236;tufB tufA2 NMB0139	SEQF1109_01972;SEQF1698_01341;SEQF1698_01893;SEQF1860_00449;SEQF1866_01921;SEQF1918_01437;SEQF1969_02315;SEQF2067_00702;SEQF2141_01023;SEQF2142_02076;SEQF2184_01428;SEQF2243_01019;SEQF2422_03973;SEQF2555_02146;SEQF2681_00632;SEQF2919_01849;SEQF2941_00328;SEQF2974_01325	Elongation factor Ts;Elongation factor Tu;Elongation factor Tu 2	response to antibiotic [GO:0046677];translational elongation [GO:0006414]
122952000	171478720	175445504	129823792	5.85112	6.21123	7.30309	5.18901	A0QS97;A0QSD4;A0QSG6;P02397;P0A5X5;P0A7W1;P21476;P28601;P9WH27;Q2FW10;Q2FW17;Q2FW20	30S ribosomal protein S19;30S ribosomal protein S19 (BS19);30S ribosomal protein S5;30S ribosomal protein S5 (Small ribosomal subunit protein uS5);30S ribosomal protein S7;30S ribosomal protein S8;50S ribosomal protein L2;50S ribosomal protein L24;50S ribosomal protein L4 (BL4);50S ribosomal protein L7/L12 (RA)	rplB MSMEG_1439 MSMEI_1403;rplD;rplL;rplX SAOUHSC_02501;rpsE MSMEG_1472 MSMEI_1436;rpsE spc b3303 JW3265;rpsG MSMEG_1399 MSMEI_1361;rpsH Rv0718 MTCY210.37;rpsH SAOUHSC_02498;rpsS BQ2027_MB0725;rpsS BSU01200;rpsS SAOUHSC_02508	SEQF1039_00840;SEQF1142_00329;SEQF1159_00993;SEQF1175_01275;SEQF1513_02891;SEQF1847_01329;SEQF1918_00189;SEQF1925_00301;SEQF2197_00473;SEQF2197_00474;SEQF2197_00485;SEQF2217_00922;SEQF2430_00488;SEQF3063_01614	30S ribosomal protein S19;30S ribosomal protein S5;30S ribosomal protein S7;30S ribosomal protein S8;50S ribosomal protein L2;50S ribosomal protein L24;50S ribosomal protein L4;50S ribosomal protein L7/L12	maintenance of translational fidelity [GO:1990145];response to antibiotic [GO:0046677];ribosomal small subunit assembly [GO:0000028];translation [GO:0006412]
12457458	15347374	10251935	116835792	0.592833	0.555907	0.426747	4.66988	P30690	Major outer membrane protein P.IB (PIB) (Protein IB) (Class 3 protein) (Porin)	porB NMB2039	SEQF1165_01797;SEQF1175_01204;SEQF1195_01329;SEQF1195_01851;SEQF2142_01579;SEQF2142_01629	Major outer membrane protein P.IB	ion transmembrane transport [GO:0034220]
69662736	77672120	74087104	107597200	3.31515	2.81341	3.08395	4.30062	A7ZUK2;P05384;P05385;P08821;P0A3H1;P0ACF0;P17615;Q46121	DNA-binding protein HB1;DNA-binding protein HU;DNA-binding protein HU (DNA-binding protein II) (HB);DNA-binding protein HU (HCj);DNA-binding protein HU 1 (DNA-binding protein II) (HB);DNA-binding protein HU-alpha (HU-2) (NS2);DNA-binding protein HU-beta;DNA-directed RNA polymerase subunit beta' (RNAP subunit beta') (EC 2.7.7.6) (RNA polymerase subunit beta') (Transcriptase subunit beta')	hup;hup BL1798;hup hbs hbsU;hup hupB Cj0913c;hupA b4000 JW3964;hupA dbpA hbs hbsU BSU22790;hupB PA1804;rpoC EcE24377A_4529	SEQF1183_01705;SEQF1239_00889;SEQF1724_01535;SEQF1852_02308;SEQF1879_01570;SEQF1939_00654;SEQF1948_01276;SEQF1994_01577;SEQF2071_01075;SEQF2317_02322;SEQF2406_02145;SEQF2511_02136;SEQF2633_00771;SEQF2896_01467;SEQF3063_02155	DNA-binding protein HB1;DNA-binding protein HU;DNA-binding protein HU 1;DNA-binding protein HU-alpha;DNA-binding protein HU-beta;DNA-directed RNA polymerase subunit beta'	cellular response to DNA damage stimulus [GO:0006974];chromosome condensation [GO:0030261];transcription, DNA-templated [GO:0006351]
77127104	68333416	44731464	98511464	3.67037	2.47515	1.86199	3.93746	P0A0V3;P35755;P38368	Iron-utilization periplasmic protein (Fe(3+)-binding protein) (Iron-regulated 40 kDa protein) (Major ferric iron-binding protein) (MIRP);Outer membrane protein class 4 (Reduction-modifiable protein M) (RmpM);Outer membrane protein P5 (OMP P5) (Outer membrane porin A) (Outer membrane protein A)	fbpA fbp hitA HI_0097;ompA ompP5;rmpM NMB0382	SEQF1165_01521;SEQF1175_00930;SEQF1195_01887;SEQF1790_01456;SEQF2077_00875;SEQF2077_01362;SEQF2077_01560;SEQF2974_00735;SEQF2983_00076;SEQF3022_00283;SEQF3022_00752	Iron-utilization periplasmic protein;Outer membrane protein class 4;Outer membrane protein P5	ion transport [GO:0006811];iron ion homeostasis [GO:0055072];transmembrane transport [GO:0055085]
113281088	133350424	112933984	79659552	5.39089	4.83017	4.70098	3.18396	O87712;P0A6Z3;P23869;P30721;P50019;Q9K0N4	Chaperone protein DnaK (HSP70) (Heat shock 70 kDa protein) (Heat shock protein 70);Chaperone protein HtpG (Heat shock protein C62.5) (Heat shock protein HtpG) (High temperature protein G);Peptidyl-prolyl cis-trans isomerase B (PPIase B) (EC 5.2.1.8) (Rotamase B)	dnaK Atu0122 AGR_C_195;dnaK CA_C1282;dnaK hsp71 CBU_1290;dnaK NMB0554;htpG b0473 JW0462;ppiB b0525 JW0514	SEQF1087_00170;SEQF1103_00365;SEQF1663_02197;SEQF1881_02028;SEQF2079_00977;SEQF2142_00858;SEQF2142_01079;SEQF2720_02027;SEQF2795_01424;SEQF3057_00725	Chaperone protein DnaK;Chaperone protein HtpG;Peptidyl-prolyl cis-trans isomerase B	cellular response to DNA damage stimulus [GO:0006974];protein folding [GO:0006457];response to heat [GO:0009408]
39943432	41160756	46603232	72060832	1.90085	1.49091	1.9399	2.88024	O50515;P24366;Q9WXK8	Phosphocarrier protein HPr (Histidine-containing protein)	ptsH;ptsH SCO5841 SC9B10.08c	SEQF1039_00618;SEQF1336_01112;SEQF1885_01432;SEQF2031_01659	Phosphocarrier protein HPr	phosphoenolpyruvate-dependent sugar phosphotransferase system [GO:0009401]
42922864	31483130	36467152	68669328	2.04264	1.14037	1.51798	2.74469	O09460;O34340;P33158;P36204;P40924;Q5XB88;Q8GBW6;Q8XKU1;Q9AEM1	2,3-bisphosphoglycerate-dependent phosphoglycerate mutase (BPG-dependent PGAM) (PGAM) (Phosphoglyceromutase) (dPGM) (EC 5.4.2.11);3-oxoacyl-[acyl-carrier-protein] synthase 2 (EC 2.3.1.179) (3-oxoacyl-[acyl-carrier-protein] synthase II) (Beta-ketoacyl-ACP synthase II) (KAS II);Bifunctional PGK/TIM [Includes: Phosphoglycerate kinase (EC 2.7.2.3);Methylmalonyl-CoA carboxyltransferase 12S subunit (EC…	fabF yjaY BSU11340;gpmA gpm pgm SCO4209 2SCD46.23;gpmA M6_Spy1190;pckA;pckG pck Cgl2863 cg3169;pgk BSU33930;pgk/tpi TM_0689;tpiA CPE1302	SEQF1066_00713;SEQF1142_02046;SEQF1159_01310;SEQF1618_01584;SEQF1724_01555;SEQF1852_01310;SEQF1852_01479;SEQF1932_01790;SEQF1946_02155;SEQF2430_00863;SEQF2430_02075;SEQF2678_00226;SEQF2734_01129;SEQF3057_00356;SEQF3057_01561;SEQF3074_00996	2,3-bisphosphoglycerate-dependent phosphoglycerate mutase;3-oxoacyl-[acyl-carrier-protein] synthase 2;Bifunctional PGK/TIM;Methylmalonyl-CoA carboxyltransferase 12S subunit;Phosphoenolpyruvate carboxykinase (ATP);Phosphoenolpyruvate carboxykinase [GTP];Phosphoglycerate kinase;Triosephosphate isomerase	fatty acid biosynthetic process [GO:0006633];gluconeogenesis [GO:0006094];glycolytic process [GO:0006096];positive regulation of oxidative phosphorylation [GO:1903862]
34806556	55634032	30931940	50331256	1.6564	2.01515	1.28757	2.01172	P17615;Q9XB21	DNA-binding protein HB1;DNA-binding protein HU	hup BL1798;hup hlpA SMU_589	SEQF1066_00710;SEQF1067_01201;SEQF1405_00920;SEQF1647_02007;SEQF1885_01344;SEQF1998_01201;SEQF2006_01178;SEQF2212_00982;SEQF2786_01344	DNA-binding protein HB1;DNA-binding protein HU	chromosome condensation [GO:0030261];pathogenesis [GO:0009405]
37751112	42082568	35032608	48482892	1.79652	1.5243	1.45827	1.93784	P0A7R9;P9WH65;Q2FW31	30S ribosomal protein S11;30S ribosomal protein S11 (Small ribosomal subunit protein uS11)	rpsK b3297 JW3259;rpsK Rv3459c MTCY13E12.12c;rpsK SAOUHSC_02486	SEQF1183_01941;SEQF1724_00454;SEQF1859_00434;SEQF1903_02980;SEQF2220_00319	30S ribosomal protein S11	maturation of SSU-rRNA from tricistronic rRNA transcript (SSU-rRNA, 5.8S rRNA, LSU-rRNA) [GO:0000462];ribosomal small subunit assembly [GO:0000028];translation [GO:0006412]
41327212	46161412	40685272	40695400	1.96671	1.67204	1.69356	1.62658	A0QWW3;A0R3B8;P64074;P99117;Q2G028;Q55664;Q8DTS9;Q8GR70;Q8YNK2;Q97QS2;Q9ZEM7	Enolase (EC 4.2.1.11) (2-phospho-D-glycerate hydro-lyase) (2-phosphoglycerate dehydratase);Fructose-bisphosphate aldolase (FBP aldolase) (FBPA) (EC 4.1.2.13) (Fructose-1,6-bisphosphate aldolase);Fructose-bisphosphate aldolase class 1 (EC 4.1.2.13) (Fructose-bisphosphate aldolase class I) (FBP aldolase);Fructose-bisphosphate aldolase class 2 (FBP aldolase) (FBPA) (EC 4.1.2.13) (Fructose-1,6-bispho…	eno;eno lmo2455;eno MSMEG_5415 MSMEI_5267;eno SAOUHSC_00799;eno SMU_1247;eno SP_1128;fba fda;fbaA fda sll0018;fda all4563;fda SA2399;pgk MSMEG_3085 MSMEI_3007	SEQF1039_00185;SEQF1165_01907;SEQF1287_01830;SEQF1616_00351;SEQF1666_01061;SEQF1688_00581;SEQF1724_01462;SEQF1852_00102;SEQF1852_01218;SEQF1934_00703;SEQF2031_01850;SEQF2147_01977;SEQF2228_01164;SEQF2400_00858;SEQF2739_00010;SEQF2790_01372;SEQF3057_01004;SEQF3063_02882	Enolase;Fructose-bisphosphate aldolase;Fructose-bisphosphate aldolase class 1;Fructose-bisphosphate aldolase class 2;Phosphoglycerate kinase	glycolytic process [GO:0006096];pathogenesis [GO:0009405];regulation of vacuole fusion, non-autophagic [GO:0032889]
23837752	41970908	15984848	35677000	1.13441	1.52025	0.665384	1.426	A0A0H2VCA1;P16154;P21989;P21992;Q56571;Q7DJ60	Autotransporter adhesin EhaG (Type 5 secretion system autotransporter EhaG);Autotransporter adhesin UpaG (Type 5 secretion system autotransporter YadA);Flagellar filament 33 kDa core protein (Class B);Flagellin D;Flagellin FlaB3 (Class B) (Flagellar filament 31 kDa core protein);Toxin A (EC 3.4.22.-) [Cleaved into: Glucosyltransferase TcdA (EC 2.4.1.-)]	ehaG H161 ECs4480 Z5029 A8V30_24325 A8V31_24315 A8V32_24030 JEONG1266_25035;flaB3 TP_0870;flaD;tcdA toxA;upaG c4424	SEQF1159_00538;SEQF1478_01396;SEQF1598_00449;SEQF1881_01643;SEQF1890_01023;SEQF1914_01910;SEQF2243_01089;SEQF2752_00613	Autotransporter adhesin EhaG;Autotransporter adhesin UpaG;Flagellar filament 31 kDa core protein;Flagellar filament 33 kDa core protein;Flagellin D;Toxin A	bacterial-type flagellum-dependent cell motility [GO:0071973];pathogenesis [GO:0009405]
16907330	19213552	13689598	33795168	0.804597	0.695946	0.569842	1.35078	P02359;P0A2B3;P0A7T3;P48940	30S ribosomal protein S16 (Small ribosomal subunit protein bS16);30S ribosomal protein S7;30S ribosomal protein S7 (Small ribosomal subunit protein uS7)	rpsG b3341 JW3303;rpsG SAOUHSC_00528;rpsG STM3447;rpsP b2609 JW2590	SEQF1165_01529;SEQF1238_00274;SEQF1702_01055;SEQF1986_02299;SEQF2077_00117;SEQF2142_01978;SEQF3057_01689	30S ribosomal protein S16;30S ribosomal protein S7	negative regulation of translation [GO:0017148];ribosomal small subunit assembly [GO:0000028];translation [GO:0006412]
2.67073e+06	4513524	3.31352e+06	33422712	0.127097	0.163487	0.137928	1.33589	P44758	Hybrid peroxiredoxin hyPrx5 (EC 1.11.1.27) (Glutathione-dependent peroxidase) (Glutathione-dependent peroxiredoxin) (Peroxiredoxin-glutaredoxin fusion protein) (PGdx) (Prx-Grx)	PGdx HI_0572	SEQF1165_01072	Hybrid peroxiredoxin hyPrx5	cell redox homeostasis [GO:0045454];cellular response to oxidative stress [GO:0034599];hydrogen peroxide catabolic process [GO:0042744]
14385358	12908816	5906570	27867862	0.68458	0.467578	0.245867	1.11387	E6MUA0;P46899	50S ribosomal protein L18 (BL16);50S ribosomal protein L7/L12	rplL NMBH4476_0128 NMH_0346;rplR BSU01320	SEQF1069_01874;SEQF1175_01359;SEQF2146_01695	50S ribosomal protein L18;50S ribosomal protein L7/L12	rRNA processing [GO:0006364];translation [GO:0006412]
39369404	41377064	51533324	27224028	1.87354	1.49874	2.14512	1.08813	P0A6Y8	Chaperone protein DnaK (HSP70) (Heat shock 70 kDa protein) (Heat shock protein 70)	dnaK groP grpF seg b0014 JW0013	SEQF1289_00010	Chaperone protein DnaK	cellular response to unfolded protein [GO:0034620];chaperone cofactor-dependent protein refolding [GO:0051085];DNA replication [GO:0006260];protein-containing complex assembly [GO:0065003];protein-containing complex disassembly [GO:0032984];response to heat [GO:0009408]
14776056	13383758	8.10943e+06	20985888	0.703172	0.484781	0.337563	0.838798	P42923;P44350;P99155;P9WHE7;Q72GS1	50S ribosomal protein L10;50S ribosomal protein L10 (BL5) (Cold acclimatization protein) (CAP) (Vegetative protein 300) (VEG300)	rplJ BSU01040;rplJ rpl10 HI_0640;rplJ Rv0651 MTCY20H10.32;rplJ SA0497;rplJ TT_C1777	SEQF1142_00312;SEQF1159_00977;SEQF1226_00125;SEQF1724_00392;SEQF1939_00733;SEQF2142_01973;SEQF3057_01695	50S ribosomal protein L10	ribosome biogenesis [GO:0042254];translation [GO:0006412]
22088480	30865776	19003000	19052198	1.05116	1.11801	0.791018	0.761509	P0A251;P21762;P74250;P80239;Q9AGG3	Alkyl hydroperoxide reductase C (EC 1.11.1.26) (26 kDa antigen) (Peroxiredoxin) (Thioredoxin peroxidase);Alkyl hydroperoxide reductase C (EC 1.11.1.26) (Alkyl hydroperoxide reductase protein C22) (Peroxiredoxin) (Thioredoxin peroxidase);Alkyl hydroperoxide reductase C (EC 1.11.1.26) (General stress protein 22) (Peroxiredoxin) (Thioredoxin peroxidase);Hydroperoxy fatty acid reductase gpx1 (EC 1.11…	ahpC BSU40090;ahpC STM0608;ahpC tsaA HP_1563;gpx1 slr1171;rbr PG_0195	SEQF1142_01284;SEQF1159_00386;SEQF1698_00276;SEQF1881_02462;SEQF1887_02504;SEQF1918_01570;SEQF2243_01768;SEQF2481_00535;SEQF2679_00486;SEQF2922_00943;SEQF2976_01195;SEQF3057_00156	Alkyl hydroperoxide reductase subunit C;Hydroperoxy fatty acid reductase gpx1;putative peroxiredoxin;Rubrerythrin	cell redox homeostasis [GO:0045454];response to oxidative stress [GO:0006979]
68439936	120068416	122123312	18368214	3.25696	4.34907	5.0835	0.73417	P62707	2,3-bisphosphoglycerate-dependent phosphoglycerate mutase (BPG-dependent PGAM) (PGAM) (Phosphoglyceromutase) (dPGM) (EC 5.4.2.11)	gpmA gpm pgm pgmA b0755 JW0738	SEQF1672_01942	2,3-bisphosphoglycerate-dependent phosphoglycerate mutase	canonical glycolysis [GO:0061621];gluconeogenesis [GO:0006094]
7.6779e+06	10839843	8.334e+06	15812106	0.365381	0.392637	0.346911	0.632004	P0AG55;P42919;P60422	50S ribosomal protein L2 (BL2);50S ribosomal protein L2 (Large ribosomal subunit protein uL2);50S ribosomal protein L6 (Large ribosomal subunit protein uL6)	rplB b3317 JW3279;rplB BSU01190;rplF b3305 JW3267	SEQF1100_01975;SEQF1159_00992;SEQF1237_01470;SEQF1703_01818;SEQF1843_00385;SEQF2983_00990	50S ribosomal protein L2;50S ribosomal protein L6	cytoplasmic translation [GO:0002181];response to antibiotic [GO:0046677];ribosomal large subunit assembly [GO:0000027]
5818630	17132800	3.49059e+06	14323715	0.276901	0.620578	0.145299	0.572513	Q06700;Q9ZAA7	Glutaconyl-CoA decarboxylase subunit alpha (EC 7.2.4.5) (Carboxyltransferase);Glutaconyl-CoA decarboxylase subunit gamma (EC 7.2.4.5) (Biotin carrier)	gcdA Acfer_1817;gcdC Acfer_1835	SEQF1698_01605;SEQF2243_00861;SEQF2481_00862;SEQF2564_01281	Glutaconyl-CoA decarboxylase subunit alpha;Glutaconyl-CoA decarboxylase subunit gamma	glutamate catabolic process via 2-hydroxyglutarate [GO:0019552];sodium ion transport [GO:0006814]
7221777	4954927	8424932	14214357	0.343675	0.179475	0.350696	0.568142	P0A6M8;P80868;P9WNM7;Q9K1I8	Elongation factor G (EF-G);Elongation factor G (EF-G) (Vegetative protein 19) (VEG19)	fusA far fus b3340 JW3302;fusA fus BSU01120;fusA NMB0138;fusA Rv0684 MTCY210.01 MTV040.12	SEQF1039_00823;SEQF1065_01368;SEQF1688_02043;SEQF1790_02239;SEQF1887_01542;SEQF2031_01588;SEQF2775_00194	Elongation factor G	ribosome disassembly [GO:0032790]
5647556	14109842	5516611	10910958	0.268759	0.511081	0.229634	0.436107	A3M3H0;Q7DDJ2;Q939N5	Adhesin Ata autotransporter (Acinetobacter trimeric autotransporter) (Type 5 secretion system autotransporter Ata);Autotransporter adhesin NhhA (Neisseria hia homolog) (Type 5 secretion system autotransporter NhhA);Platelet binding protein GspB (Adhesin GspB) (Serine-rich adhesin for platelets) (Serine-rich repeat protein GspB)	ata A1S_1032;gspB;nhhA GNA0992 hsf NMB0992	SEQF1366_01459;SEQF1919_00967;SEQF2142_01572;SEQF2142_01577;SEQF2222_01359	Adhesin Ata autotransporter;Autotransporter adhesin NhhA;Platelet binding protein GspB	cell adhesion [GO:0007155];pathogenesis [GO:0009405]
14748568	15727110	15333426	10293696	0.701864	0.569661	0.638268	0.411435	A0QS46;Q99W68	50S ribosomal protein L1	rplA MSMEG_1347 MSMEI_1309;rplA SA0496	SEQF1039_00790;SEQF1066_01463;SEQF1142_00311;SEQF1159_00976;SEQF1657_01134;SEQF1915_02208	50S ribosomal protein L1	regulation of translation [GO:0006417];translation [GO:0006412]
3.5728e+06	9172210	4.85117e+06	10288606	0.170025	0.332232	0.201934	0.411232	A0R3M4;P14407;P9WGC7;Q7M826	8-methylmenaquinol:fumarate reductase iron-sulfur subunit (MFR iron-sulfur subunit) (EC 1.3.5.-);Fumarate hydratase class I, anaerobic (EC 4.2.1.2) (D-tartrate dehydratase) (EC 4.2.1.81) (Fumarase B);Succinate--CoA ligase [ADP-forming] subunit alpha (EC 6.2.1.5) (Succinyl-CoA synthetase subunit alpha) (SCS-alpha);Succinate--CoA ligase [ADP-forming] subunit beta (EC 6.2.1.5) (Succinyl-CoA syntheta…	fumB b4122 JW4083;sdhB WS1921;sucC MSMEG_5525 MSMEI_5373;sucD Rv0952 MTCY10D7.22c	SEQF1039_00649;SEQF1039_00650;SEQF1159_00733;SEQF1159_00949	8-methylmenaquinol:fumarate reductase iron-sulfur subunit;Fumarate hydratase class I, anaerobic;Succinate--CoA ligase [ADP-forming] subunit alpha;Succinate--CoA ligase [ADP-forming] subunit beta	cellular response to DNA damage stimulus [GO:0006974];tricarboxylic acid cycle [GO:0006099]
4.03574e+06	5.10334e+06	2.90607e+06	8637964	0.192055	0.184851	0.120968	0.345256	P44883	D-galactose-binding periplasmic protein (GBP) (D-galactose/ D-glucose-binding protein) (GGBP)	mglB HI_0822	SEQF2349_00125;SEQF2966_00881	D-galactose-binding periplasmic protein	carbohydrate transport [GO:0008643]
1.30622e+06	1.82532e+06	1.2034e+06	8467682	0.0621612	0.066116	0.0500928	0.33845	P0A7V8	30S ribosomal protein S4 (Small ribosomal subunit protein uS4)	rpsD ramA b3296 JW3258	SEQF1016_00325;SEQF1165_00892;SEQF1478_02513;SEQF2481_00817	30S ribosomal protein S4	DNA-templated transcription, termination [GO:0006353];maintenance of translational fidelity [GO:1990145];negative regulation of translational initiation [GO:0045947];positive regulation of translational fidelity [GO:0045903];response to antibiotic [GO:0046677];ribosomal small subunit assembly [GO:0000028];transcription antitermination [GO:0031564]
2.46071e+06	NaN	2.14741e+06	8049330	0.117102		0.089388	0.321729	Q7NFT5	Photosystem I P700 chlorophyll a apoprotein A2 (EC 1.97.1.12) (PsaB)	psaB glr3439	SEQF1852_01835	Photosystem I P700 chlorophyll a apoprotein A2	photosynthesis [GO:0015979];protein-chromophore linkage [GO:0018298]
8742533	9802670	7.09962e+06	7741993	0.416045	0.355068	0.295528	0.309444	P09373;Q5HJF4	Formate acetyltransferase (EC 2.3.1.54) (Pyruvate formate-lyase);Formate acetyltransferase 1 (EC 2.3.1.54) (Pyruvate formate-lyase 1)	pflB pfl b0903 JW0886;pflB SACOL0204	SEQF2031_00400;SEQF2463_01099	Formate acetyltransferase;Formate acetyltransferase 1	glucose metabolic process [GO:0006006];threonine catabolic process [GO:0006567]
1.03984e+06	1124531	2.58175e+06	7015230	0.0494845	0.0407323	0.107468	0.280396	P10324	Peptidoglycan-associated lipoprotein (PAL) (15 kDa peptidoglycan-associated lipoprotein) (PC protein) (Outer membrane protein P6) (OMP P6)	pal ompP6 HI_0381	SEQF1239_01130	Outer membrane protein P6	cell cycle [GO:0007049];cell division [GO:0051301]
1.74874e+06	7316634	1.48777e+06	6257227	0.0832203	0.26502	0.0619297	0.250099	P0A7R5	30S ribosomal protein S10 (Small ribosomal subunit protein uS10)	rpsJ nusE b3321 JW3283	SEQF1027_01727;SEQF1175_00041	30S ribosomal protein S10	transcription antitermination [GO:0031564];translation [GO:0006412]
570544	9058540	5673174	5.31454e+06	0.0271514	0.328115	0.236151	0.21242	P0ABU7	Biopolymer transport protein ExbB	exbB b3006 JW2974	SEQF2679_00238	Biopolymer transport protein ExbB	bacteriocin transport [GO:0043213];protein import [GO:0017038];protein stabilization [GO:0050821]
3.60503e+06	9260337	5336071	5120908	0.171558	0.335424	0.222119	0.204681	Q5XA12;Q703I2	Fructose-bisphosphate aldolase (FBP aldolase) (FBPA) (EC 4.1.2.13) (Fructose-1,6-bisphosphate aldolase)	fba;fba M6_Spy1616	SEQF1618_01149;SEQF2345_00239	Fructose-bisphosphate aldolase	fructose 1,6-bisphosphate metabolic process [GO:0030388];glycolytic process [GO:0006096]
1.94631e+06	507028	1.56461e+06	4.83245e+06	0.0926221	0.0183654	0.0651285	0.193151	P0A968	Cold shock-like protein CspD (CSP-D)	cspD cspH ybjA b0880 JW0864	SEQF1283_01009;SEQF1594_01469;SEQF2615_00312	Cold shock-like protein CspD	negative regulation of DNA replication [GO:0008156];regulation of gene expression [GO:0010468];regulation of transcription, DNA-templated [GO:0006355];response to starvation [GO:0042594]
831326	1.5991e+06	2048178	4.70202e+06	0.0395617	0.0579219	0.0852574	0.187938	P0A7J7	50S ribosomal protein L11 (Large ribosomal subunit protein uL11)	rplK relC b3983 JW3946	SEQF1100_01990	50S ribosomal protein L11	ribosomal large subunit assembly [GO:0000027];stringent response [GO:0015968];translation [GO:0006412];translational termination [GO:0006415]
2121127	2300863	1.55829e+06	4.41761e+06	0.100942	0.0833409	0.0648651	0.17657	P9WIP7	Nucleoid-associated protein Lsr2	lsr2 Rv3597c MTCY07H7B.25	SEQF1039_01611;SEQF1994_01341	Nucleoid-associated protein Lsr2	cellular response to oxygen levels [GO:0071453];DNA protection [GO:0042262];pathogenesis [GO:0009405];regulation of transcription, DNA-templated [GO:0006355];response to hydrogen peroxide [GO:0042542];response to iron ion [GO:0010039]
1.97646e+06	773271	2.14984e+06	4354653	0.0940572	0.0280091	0.089489	0.174054	P9WGY1	Ribosome-recycling factor (RRF) (Ribosome-releasing factor)	frr Rv2882c MTCY274.13c	SEQF1039_00265	Ribosome-recycling factor	cytoplasmic translational termination [GO:0002184];translation [GO:0006412];translational termination [GO:0006415]
2.98426e+06	1.6313e+06	608005	4246598	0.142017	0.0590885	0.0253088	0.169735	P0AGE9	Succinate--CoA ligase [ADP-forming] subunit alpha (EC 6.2.1.5) (Succinyl-CoA synthetase subunit alpha) (SCS-alpha)	sucD b0729 JW0718	SEQF1016_01632;SEQF1195_02157	Succinate--CoA ligase [ADP-forming] subunit alpha	protein autophosphorylation [GO:0046777];tricarboxylic acid cycle [GO:0006099]
663808	1.43217e+06	328890	3798943	0.0315897	0.0518757	0.0136904	0.151842	P08854	Molybdenum-pterin-binding protein 2 (Molybdenum-pterin-binding protein II)	mopII	SEQF1039_00922	Molybdenum-pterin-binding protein 2	molybdate ion transport [GO:0015689]
1.46005e+06	3.14562e+06	1.14722e+06	3.77564e+06	0.0694819	0.113939	0.047754	0.150911	P27142;P9WKF5	Adenylate kinase (AK) (EC 2.7.4.3) (ATP-AMP transphosphorylase) (ATP:AMP phosphotransferase) (Adenylate monophosphate kinase)	adk;adk Rv0733 MTV041.07	SEQF1159_01010;SEQF2197_00492	Adenylate kinase	AMP salvage [GO:0044209];nucleoside diphosphate metabolic process [GO:0009132];nucleoside monophosphate metabolic process [GO:0009123];nucleoside triphosphate metabolic process [GO:0009141];purine nucleobase metabolic process [GO:0006144];purine nucleotide metabolic process [GO:0006163]
1.08256e+06	2.43844e+06	25542466	3.60161e+06	0.0515178	0.0883243	1.06323	0.143955	P59205	Putative endo-beta-N-acetylglucosaminidase (EC 3.2.1.96) (Murein hydrolase)	lytB SP_0965	SEQF1607_00351;SEQF3057_01600	Putative endo-beta-N-acetylglucosaminidase	cell wall organization [GO:0071555]
2.64779e+06	4125178	3230713	3.50459e+06	0.126005	0.149421	0.134481	0.140077	P49172	2-hydroxymuconate tautomerase (EC 5.3.2.6) (4-oxalocrotonate tautomerase) (4-OT)	dmpI	SEQF2244_01767	2-hydroxymuconate tautomerase	toluene catabolic process [GO:0042203]
1.63207e+06	947950	1.34215e+06	3444113	0.0776681	0.0343363	0.0558684	0.13766	P9WI55	Inorganic pyrophosphatase (EC 3.6.1.1) (Pyrophosphate phospho-hydrolase) (PPase)	ppa Rv3628 MTCY15C10.24	SEQF1039_01632	Inorganic pyrophosphatase	phosphate-containing compound metabolic process [GO:0006796]
1.54587e+06	3522477	3101087	3.43176e+06	0.0735658	0.12759	0.129086	0.137166	Q82HS2	Malate dehydrogenase (EC 1.1.1.37)	mdh SAV_3436	SEQF1902_00465	Malate dehydrogenase	carbohydrate metabolic process [GO:0005975];malate metabolic process [GO:0006108];tricarboxylic acid cycle [GO:0006099]
1.03884e+06	4039463	2.7728e+06	3.25021e+06	0.0494368	0.146316	0.115421	0.12991	P39633;P94316;P96110;Q9X1C1	Catabolic NAD-specific glutamate dehydrogenase RocG (NAD-GDH) (EC 1.4.1.2) (Glutamate dehydrogenase) (GlutDH) (Trigger enzyme RocG);Glutamate dehydrogenase (GDH) (EC 1.4.1.3);Hydroxypyruvate reductase (HPR) (EC 1.1.1.81);NAD-specific glutamate dehydrogenase (NAD-GDH) (EC 1.4.1.2) (NADH-dependent glutamate dehydrogenase)	gdhA gdh TM_1015;gdhB BF3635;rocG gudA yweB BSU37790 ipa-75d;TM_1401 THEMA_07310 Tmari_1408	SEQF1142_00372;SEQF1195_00202;SEQF1618_00003;SEQF1852_00481	Catabolic NAD-specific glutamate dehydrogenase RocG;Glutamate dehydrogenase;Hydroxypyruvate reductase;NAD-specific glutamate dehydrogenase	cellular amino acid metabolic process [GO:0006520];glutamate catabolic process [GO:0006538];oxidation-reduction process [GO:0055114]
2.04387e+06	284523	1.05523e+06	3.16323e+06	0.0972649	0.0103059	0.0439251	0.126433	P19064	Glutamine synthetase (GS) (EC 6.3.1.2) (Glutamate--ammonia ligase) (Glutamine synthetase I alpha) (GSI alpha)	glnA	SEQF1142_00553	Glutamine synthetase	glutamine biosynthetic process [GO:0006542]
788708	1.65265e+06	1687906	3.12379e+06	0.0375335	0.0598615	0.0702607	0.124857	P59934	Carbon monoxide dehydrogenase 1 (CODH 1) (EC 1.2.7.4)	cooS1 CHY_1824	SEQF2633_00670	Carbon monoxide dehydrogenase 1	generation of precursor metabolites and energy [GO:0006091]
10393442	9534222	5358125	3096237	0.49461	0.345345	0.223037	0.123755	Q05592	Sirohydrochlorin cobaltochelatase (EC 4.99.1.3)	cbiK STM2025	SEQF1698_01088;SEQF1918_01932;SEQF2244_01845	Sirohydrochlorin cobaltochelatase	anaerobic cobalamin biosynthetic process [GO:0019251];porphyrin-containing compound biosynthetic process [GO:0006779]
1714875	1.79968e+06	1.72217e+06	2.92039e+06	0.0816086	0.0651874	0.071687	0.116727	P14542	Ferric aerobactin receptor (Cloacin receptor)	iutA	SEQF1142_00413	Ferric aerobactin receptor	aerobactin transport [GO:0019271];iron ion homeostasis [GO:0055072]
775184	2.00721e+06	1.36527e+06	2.82699e+06	0.0368899	0.0727042	0.0568307	0.112994	P44600;Q05098	Ferric enterobactin receptor;Heme/hemopexin utilization protein C	hxuC HI_0262;pfeA PA2688	SEQF1165_01215;SEQF1175_00314	Ferric enterobactin receptor;Heme/hemopexin utilization protein C	enterobactin transport [GO:0042930];iron ion homeostasis [GO:0055072];siderophore transmembrane transport [GO:0044718];siderophore transport [GO:0015891]
1.93201e+06	1.34573e+06	2.43882e+06	2775726	0.0919419	0.0487443	0.101518	0.110945	P77218	Ethanolamine utilization protein EutD	eutD eutI ypfA b2458 JW2442	SEQF1159_00723	Ethanolamine utilization protein EutD	ethanolamine catabolic process [GO:0046336];response to heat [GO:0009408]
7083877	10605612	9873614	2.75729e+06	0.337112	0.384152	0.410999	0.110208	Q9X113	Oxalate-binding protein (Putative oxalate decarboxylase)	TM_1287	SEQF1918_01840	Oxalate-binding protein	oxalate metabolic process [GO:0033609]
327149	1.23184e+06	1.88042e+06	2.72508e+06	0.0155686	0.0446192	0.0782743	0.10892	P0A836	Succinate--CoA ligase [ADP-forming] subunit beta (EC 6.2.1.5) (Succinyl-CoA synthetase subunit beta) (SCS-beta)	sucC b0728 JW0717	SEQF1109_00756	Succinate--CoA ligase [ADP-forming] subunit beta	succinyl-CoA metabolic process [GO:0006104];tricarboxylic acid cycle [GO:0006099]
2097972	1.78424e+06	510111	2626274	0.0998396	0.0646281	0.0212338	0.104971	P18186	Ornithine carbamoyltransferase (OTCase) (EC 2.1.3.3)	argF BSU11250	SEQF1159_01284	Ornithine carbamoyltransferase	arginine biosynthetic process via ornithine [GO:0042450];citrulline biosynthetic process [GO:0019240]
1.65573e+06	3.73548e+06	2615123	2448419	0.0787941	0.135305	0.108857	0.0978624	P20368	Alcohol dehydrogenase 1 (EC 1.1.1.1) (Alcohol dehydrogenase I) (ADH I)	adhA ZMO1236	SEQF1165_01771;SEQF1183_00324	Alcohol dehydrogenase 1	ethanol biosynthetic process involved in glucose fermentation to ethanol [GO:0043458]
1.58503e+06	4991170	5761629	2391684	0.0754296	0.180788	0.239833	0.0955947	P0AD61	Pyruvate kinase I (EC 2.7.1.40) (PK-1)	pykF b1676 JW1666	SEQF1618_00924;SEQF2790_00158	Pyruvate kinase I	glycolytic process [GO:0006096];protein homotetramerization [GO:0051289];response to heat [GO:0009408]
183911	NaN	1.07882e+06	2.37048e+06	0.00875209		0.0449068	0.0947472	P0A6V5	Thiosulfate sulfurtransferase GlpE (EC 2.8.1.1)	glpE b3425 JW3388	SEQF2197_00096	Thiosulfate sulfurtransferase GlpE	glycerol metabolic process [GO:0006071]
1.21306e+06	2.8381e+06	1.93829e+06	2.32866e+06	0.0577279	0.1028	0.0806831	0.0930757	P94421	Petrobactin-binding protein YclQ	yclQ BSU03830	SEQF1261_00562	putative ABC transporter solute-binding protein YclQ	iron ion homeostasis [GO:0055072];iron ion transport [GO:0006826]
1.96e+06	2.54268e+06	1.76284e+06	2294813	0.0932737	0.0920998	0.0733797	0.0917228	P0ADG7	Inosine-5'-monophosphate dehydrogenase (IMP dehydrogenase) (IMPD) (IMPDH) (EC 1.1.1.205)	guaB guaR b2508 JW5401	SEQF1195_01922	Inosine-5'-monophosphate dehydrogenase	GMP biosynthetic process [GO:0006177];GTP biosynthetic process [GO:0006183];protein homotetramerization [GO:0051289];response to UV [GO:0009411]
2.24001e+06	3.65521e+06	1.89024e+06	2.10932e+06	0.106599	0.132397	0.0786829	0.0843086	P9WIS7	Dihydrolipoyllysine-residue acetyltransferase component of pyruvate dehydrogenase complex (EC 2.3.1.12) (Component of peroxynitrite reductase/peroxidase complex) (Component of PNR/P) (Dihydrolipoamide acetyltransferase component of pyruvate dehydrogenase complex) (Pyruvate dehydrogenase complex component E2) (PDH component E2)	dlaT sucB Rv2215 MTCY190.26	SEQF2197_00714	Dihydrolipoyllysine-residue acetyltransferase component of pyruvate dehydrogenase complex	cell redox homeostasis [GO:0045454];glycolytic process [GO:0006096];pathogenesis [GO:0009405]
4970462	5191269	5215859	1783743	0.236538	0.188036	0.217115	0.0712955	Q04LZ5	Phosphoglycerate kinase (EC 2.7.2.3)	pgk SPD_0445	SEQF1702_01059	Phosphoglycerate kinase	glycolytic process [GO:0006096];positive regulation of fibrinolysis [GO:0051919];positive regulation of plasminogen activation [GO:0010756]
NaN	NaN	838820	1.64475e+06			0.0349167	0.06574	D3DKC4	Serine hydroxymethyltransferase (SHMT) (Serine methylase) (EC 2.1.2.1) (L-threonine/L-allo-threonine aldolase) (EC 4.1.2.48)	glyA HTH_1832 Hydth_1815	SEQF1852_01092;SEQF1986_01957	Serine hydroxymethyltransferase	glycine biosynthetic process from serine [GO:0019264];tetrahydrofolate interconversion [GO:0035999]
893333	900864	924733	1.48774e+06	0.0425125	0.0326307	0.0384929	0.0594644	P17893;P23908	Acetylornithine deacetylase (AO) (Acetylornithinase) (EC 3.5.1.16) (N-acetylornithinase) (NAO);Arginine repressor (Arginine hydroxamate resistance protein)	argE b3957 JW3929;argR ahrC BSU24250	SEQF1698_01634;SEQF2244_01634	Acetylornithine deacetylase;Arginine repressor	arginine biosynthetic process [GO:0006526];arginine catabolic process to ornithine [GO:0019547];protein complex oligomerization [GO:0051259]
786608	1.29135e+06	8054958	1.34494e+06	0.0374336	0.0467748	0.335295	0.0537565	Q47953	Fine tangled pili major subunit (24 kDa surface protein)	ftpA HD_0068	SEQF1724_00253	Fine tangled pili major subunit	cellular iron ion homeostasis [GO:0006879]
1.11922e+06	2.352e+06	1.77656e+06	1.22816e+06	0.0532619	0.0851931	0.0739509	0.049089	A0QQU5;P81284	60 kDa chaperonin (GroEL protein) (Protein Cpn60);60 kDa chaperonin 1 (GroEL protein 1) (Protein Cpn60 1)	groL groEL mopA;groL1 groEL1 groL2 MSMEG_0880 MSMEI_0859	SEQF1663_00978;SEQF1667_00573;SEQF2679_01974	60 kDa chaperonin;60 kDa chaperonin 1	protein refolding [GO:0042026]
407897	363557	1.1477e+06	1.12616e+06	0.0194113	0.0131686	0.0477742	0.0450121	P80458	Malate dehydrogenase (EC 1.1.1.37)	mdh RPA0192	SEQF2686_01183	Malate dehydrogenase	carbohydrate metabolic process [GO:0005975];carboxylic acid metabolic process [GO:0019752];tricarboxylic acid cycle [GO:0006099]
1906488	1.00746e+06	1.69035e+06	1.12278e+06	0.0907272	0.0364918	0.0703622	0.044877	P0A7N9;Q06796	50S ribosomal protein L11 (BL11);50S ribosomal protein L33 (Large ribosomal subunit protein bL33)	rplK relC tsp6 BSU01020;rpmG b3636 JW3611	SEQF1016_01086;SEQF1918_01441	50S ribosomal protein L11;50S ribosomal protein L33	response to antibiotic [GO:0046677];ribosomal large subunit assembly [GO:0000027];translation [GO:0006412]
1492597	1.84165e+06	2.54397e+06	1036456	0.0710307	0.0667074	0.105895	0.0414267	P77817	Cell division protein FtsZ	ftsZ	SEQF1195_00122	Cell division protein FtsZ	division septum assembly [GO:0000917];FtsZ-dependent cytokinesis [GO:0043093];protein polymerization [GO:0051258]
807345	3.6056e+06	885550	973071	0.0384204	0.130601	0.0368618	0.0388933	P0A7S3	30S ribosomal protein S12 (Small ribosomal subunit protein uS12)	rpsL strA b3342 JW3304	SEQF1027_00563	30S ribosomal protein S12	Group I intron splicing [GO:0000372];maintenance of translational fidelity [GO:1990145];positive regulation of RNA splicing [GO:0033120];response to antibiotic [GO:0046677];RNA folding [GO:0034337];translation [GO:0006412]
5418882	4175087	733047	490971	0.257877	0.151228	0.0305138	0.0196239	Q99SN6	Probable succinyl-diaminopimelate desuccinylase (SDAP desuccinylase) (EC 3.5.1.18)	dapE SA1814	SEQF1478_01814	putative succinyl-diaminopimelate desuccinylase	diaminopimelate biosynthetic process [GO:0019877];lysine biosynthetic process via diaminopimelate [GO:0009089]
1.50562e+06	981136	2.33738e+06	NaN	0.0716505	0.0355383	0.0972958		P00324	Flavodoxin 2 (AvFld 2) (Flavodoxin II)	nifF	SEQF1852_00867;SEQF1986_01754	Flavodoxin 2	nitrogen fixation [GO:0009399]
402886	6.20789e+06	1623258	NaN	0.0191728	0.22486	0.0675697		P99120	Diacetyl reductase [(S)-acetoin forming] (EC 1.1.1.304) (Acetoin(diacetyl) reductase) (AR) (Meso-2,3-butanediol dehydrogenase)	butA SA0122	SEQF1366_01177	Diacetyl reductase [(S)-acetoin forming]	acetoin catabolic process [GO:0045150]
				100

## Sheet: Filtered
Uniprot	Protein names	Gene names	Accession	Frac Ctr	Frac 0	Frac 5	Frac 120	Gene ontology (biological process)
Q82HS2	Malate dehydrogenase (EC 1.1.1.37)	mdh SAV_3436	SEQF1902_00465	0.137166	0.0735658	0.129086	0.12759	carbohydrate metabolic process [GO:0005975]	malate metabolic process [GO:0006108]	tricarboxylic acid cycle [GO:0006099]
P80458	Malate dehydrogenase (EC 1.1.1.37)	mdh RPA0192	SEQF2686_01183	0.0450121	0.0194113	0.0477742	0.0131686	carbohydrate metabolic process [GO:0005975]	carboxylic acid metabolic process [GO:0019752]	tricarboxylic acid cycle [GO:0006099]
P44758	Hybrid peroxiredoxin hyPrx5 (EC 1.11.1.27) (Glutathione-dependent peroxidase) (Glutathione-dependent peroxiredoxin) (Peroxiredoxin-glutaredoxin fusion protein) (PGdx) (Prx-Grx)	PGdx HI_0572	SEQF1165_01072	1.33589	0.127097	0.137928	0.163487	cell redox homeostasis [GO:0045454]	cellular response to oxidative stress [GO:0034599]	hydrogen peroxide catabolic process [GO:0042744]
P0A251;P21762;P74250;P80239;Q9AGG3	Alkyl hydroperoxide reductase C (EC 1.11.1.26) (26 kDa antigen) (Peroxiredoxin) (Thioredoxin peroxidase);Alkyl hydroperoxide reductase C (EC 1.11.1.26) (Alkyl hydroperoxide reductase protein C22) (Peroxiredoxin) (Thioredoxin peroxidase);Alkyl hydroperoxide reductase C (EC 1.11.1.26) (General stress protein 22) (Peroxiredoxin) (Thioredoxin peroxidase);Hydroperoxy fatty acid reductase gpx1 (EC 1.11…	ahpC BSU40090;ahpC STM0608;ahpC tsaA HP_1563;gpx1 slr1171;rbr PG_0195	SEQF1142_01284;SEQF1159_00386;SEQF1698_00276;SEQF1881_02462;SEQF1887_02504;SEQF1918_01570;SEQF2243_01768;SEQF2481_00535;SEQF2679_00486;SEQF2922_00943;SEQF2976_01195;SEQF3057_00156	0.761509	1.05116	0.791018	1.11801	cell redox homeostasis [GO:0045454]	response to oxidative stress [GO:0006979]
A0R3M4;P14407;P9WGC7;Q7M826	8-methylmenaquinol:fumarate reductase iron-sulfur subunit (MFR iron-sulfur subunit) (EC 1.3.5.-);Fumarate hydratase class I, anaerobic (EC 4.2.1.2) (D-tartrate dehydratase) (EC 4.2.1.81) (Fumarase B);Succinate--CoA ligase [ADP-forming] subunit alpha (EC 6.2.1.5) (Succinyl-CoA synthetase subunit alpha) (SCS-alpha);Succinate--CoA ligase [ADP-forming] subunit beta (EC 6.2.1.5) (Succinyl-CoA syntheta…	fumB b4122 JW4083;sdhB WS1921;sucC MSMEG_5525 MSMEI_5373;sucD Rv0952 MTCY10D7.22c	SEQF1039_00649;SEQF1039_00650;SEQF1159_00733;SEQF1159_00949	0.411232	0.170025	0.201934	0.332232	cellular response to DNA damage stimulus [GO:0006974]	tricarboxylic acid cycle [GO:0006099]
A7ZUK2;P05384;P05385;P08821;P0A3H1;P0ACF0;P17615;Q46121	DNA-binding protein HB1;DNA-binding protein HU;DNA-binding protein HU (DNA-binding protein II) (HB);DNA-binding protein HU (HCj);DNA-binding protein HU 1 (DNA-binding protein II) (HB);DNA-binding protein HU-alpha (HU-2) (NS2);DNA-binding protein HU-beta;DNA-directed RNA polymerase subunit beta' (RNAP subunit beta') (EC 2.7.7.6) (RNA polymerase subunit beta') (Transcriptase subunit beta')	hup;hup BL1798;hup hbs hbsU;hup hupB Cj0913c;hupA b4000 JW3964;hupA dbpA hbs hbsU BSU22790;hupB PA1804;rpoC EcE24377A_4529	SEQF1183_01705;SEQF1239_00889;SEQF1724_01535;SEQF1852_02308;SEQF1879_01570;SEQF1939_00654;SEQF1948_01276;SEQF1994_01577;SEQF2071_01075;SEQF2317_02322;SEQF2406_02145;SEQF2511_02136;SEQF2633_00771;SEQF2896_01467;SEQF3063_02155	4.30062	3.31515	3.08395	2.81341	cellular response to DNA damage stimulus [GO:0006974]	chromosome condensation [GO:0030261]	transcription, DNA-templated [GO:0006351]
O87712;P0A6Z3;P23869;P30721;P50019;Q9K0N4	Chaperone protein DnaK (HSP70) (Heat shock 70 kDa protein) (Heat shock protein 70);Chaperone protein HtpG (Heat shock protein C62.5) (Heat shock protein HtpG) (High temperature protein G);Peptidyl-prolyl cis-trans isomerase B (PPIase B) (EC 5.2.1.8) (Rotamase B)	dnaK Atu0122 AGR_C_195;dnaK CA_C1282;dnaK hsp71 CBU_1290;dnaK NMB0554;htpG b0473 JW0462;ppiB b0525 JW0514	SEQF1087_00170;SEQF1103_00365;SEQF1663_02197;SEQF1881_02028;SEQF2079_00977;SEQF2142_00858;SEQF2142_01079;SEQF2720_02027;SEQF2795_01424;SEQF3057_00725	3.18396	5.39089	4.70098	4.83017	cellular response to DNA damage stimulus [GO:0006974]	protein folding [GO:0006457]	response to heat [GO:0009408]
P62707	2,3-bisphosphoglycerate-dependent phosphoglycerate mutase (BPG-dependent PGAM) (PGAM) (Phosphoglyceromutase) (dPGM) (EC 5.4.2.11)	gpmA gpm pgm pgmA b0755 JW0738	SEQF1672_01942	0.73417	3.25696	5.0835	4.34907	gluconeogenesis [GO:0006094]				canonical glycolysis [GO:0061621]
P09373;Q5HJF4	Formate acetyltransferase (EC 2.3.1.54) (Pyruvate formate-lyase);Formate acetyltransferase 1 (EC 2.3.1.54) (Pyruvate formate-lyase 1)	pflB pfl b0903 JW0886;pflB SACOL0204	SEQF2031_00400;SEQF2463_01099	0.309444	0.416045	0.295528	0.355068	glucose metabolic process [GO:0006006]	threonine catabolic process [GO:0006567]
A0A0H3MAB5;A0QWW2;A0R3B8;E6ER18;O52631;P00362;P0A9B2;Q59309;Q5XDW3;Q829W3;Q8GR70	Enolase (EC 4.2.1.11) (2-phospho-D-glycerate hydro-lyase) (2-phosphoglycerate dehydratase);Glyceraldehyde-3-phosphate dehydrogenase (GAPDH) (EC 1.2.1.12) (CP 17/CP 18) (NAD-dependent glyceraldehyde-3-phosphate dehydrogenase);Glyceraldehyde-3-phosphate dehydrogenase (GAPDH) (EC 1.2.1.12) (NAD-dependent glyceraldehyde-3-phosphate dehydrogenase);Glyceraldehyde-3-phosphate dehydrogenase 2 (GAPDH 2) (…	eno;eno HMPREF9496_02150;eno MSMEG_5415 MSMEI_5267;gap;gap BCG_1497;gap gapA plr M6_Spy0265;gap gapC CA_C0709;gap2 SAV_6296;gapA b1779 JW1768;gapA gap MSMEG_3084 MSMEI_3006	SEQF1142_00967;SEQF1159_01481;SEQF1185_02059;SEQF1287_00118;SEQF1287_02013;SEQF1366_01853;SEQF1367_01890;SEQF1388_01255;SEQF1452_00551;SEQF1593_01876;SEQF1597_01844;SEQF1647_00114;SEQF1648_01315;SEQF1656_01872;SEQF2001_00527;SEQF2002_00843;SEQF2004_00220;SEQF2037_01083;SEQF2221_02111;SEQF2575_01884;SEQF2739_00213;SEQF2785_00567;SEQF2920_00475;SEQF3057_01562	5.64289	7.32857	7.53312	6.45062	glucose metabolic process [GO:0006006]	glycolytic process [GO:0006096]	oxidation-reduction process [GO:0055114]
P9WIS7	Dihydrolipoyllysine-residue acetyltransferase component of pyruvate dehydrogenase complex (EC 2.3.1.12) (Component of peroxynitrite reductase/peroxidase complex) (Component of PNR/P) (Dihydrolipoamide acetyltransferase component of pyruvate dehydrogenase complex) (Pyruvate dehydrogenase complex component E2) (PDH component E2)	dlaT sucB Rv2215 MTCY190.26	SEQF2197_00714	0.0843086	0.106599	0.0786829	0.132397	glycolytic process [GO:0006096]		pathogenesis [GO:0009405]		cell redox homeostasis [GO:0045454]
O09460;O34340;P33158;P36204;P40924;Q5XB88;Q8GBW6;Q8XKU1;Q9AEM1	2,3-bisphosphoglycerate-dependent phosphoglycerate mutase (BPG-dependent PGAM) (PGAM) (Phosphoglyceromutase) (dPGM) (EC 5.4.2.11);3-oxoacyl-[acyl-carrier-protein] synthase 2 (EC 2.3.1.179) (3-oxoacyl-[acyl-carrier-protein] synthase II) (Beta-ketoacyl-ACP synthase II) (KAS II);Bifunctional PGK/TIM [Includes: Phosphoglycerate kinase (EC 2.7.2.3);Methylmalonyl-CoA carboxyltransferase 12S subunit (EC…	fabF yjaY BSU11340;gpmA gpm pgm SCO4209 2SCD46.23;gpmA M6_Spy1190;pckA;pckG pck Cgl2863 cg3169;pgk BSU33930;pgk/tpi TM_0689;tpiA CPE1302	SEQF1066_00713;SEQF1142_02046;SEQF1159_01310;SEQF1618_01584;SEQF1724_01555;SEQF1852_01310;SEQF1852_01479;SEQF1932_01790;SEQF1946_02155;SEQF2430_00863;SEQF2430_02075;SEQF2678_00226;SEQF2734_01129;SEQF3057_00356;SEQF3057_01561;SEQF3074_00996	2.74469	2.04264	1.51798	1.14037	glycolytic process [GO:0006096]	gluconeogenesis [GO:0006094]		positive regulation of oxidative phosphorylation [GO:1903862]					fatty acid biosynthetic process [GO:0006633]
Q5XA12;Q703I2	Fructose-bisphosphate aldolase (FBP aldolase) (FBPA) (EC 4.1.2.13) (Fructose-1,6-bisphosphate aldolase)	fba;fba M6_Spy1616	SEQF1618_01149;SEQF2345_00239	0.204681	0.171558	0.222119	0.335424	glycolytic process [GO:0006096]			fructose 1,6-bisphosphate metabolic process [GO:0030388]
A0QWW3;A0R3B8;P64074;P99117;Q2G028;Q55664;Q8DTS9;Q8GR70;Q8YNK2;Q97QS2;Q9ZEM7	Enolase (EC 4.2.1.11) (2-phospho-D-glycerate hydro-lyase) (2-phosphoglycerate dehydratase);Fructose-bisphosphate aldolase (FBP aldolase) (FBPA) (EC 4.1.2.13) (Fructose-1,6-bisphosphate aldolase);Fructose-bisphosphate aldolase class 1 (EC 4.1.2.13) (Fructose-bisphosphate aldolase class I) (FBP aldolase);Fructose-bisphosphate aldolase class 2 (FBP aldolase) (FBPA) (EC 4.1.2.13) (Fructose-1,6-bispho…	eno;eno lmo2455;eno MSMEG_5415 MSMEI_5267;eno SAOUHSC_00799;eno SMU_1247;eno SP_1128;fba fda;fbaA fda sll0018;fda all4563;fda SA2399;pgk MSMEG_3085 MSMEI_3007	SEQF1039_00185;SEQF1165_01907;SEQF1287_01830;SEQF1616_00351;SEQF1666_01061;SEQF1688_00581;SEQF1724_01462;SEQF1852_00102;SEQF1852_01218;SEQF1934_00703;SEQF2031_01850;SEQF2147_01977;SEQF2228_01164;SEQF2400_00858;SEQF2739_00010;SEQF2790_01372;SEQF3057_01004;SEQF3063_02882	1.62658	1.96671	1.69356	1.67204	glycolytic process [GO:0006096]	pathogenesis [GO:0009405]	regulation of vacuole fusion, non-autophagic [GO:0032889]
Q04LZ5	Phosphoglycerate kinase (EC 2.7.2.3)	pgk SPD_0445	SEQF1702_01059	0.0712955	0.236538	0.217115	0.188036	glycolytic process [GO:0006096]	positive regulation of fibrinolysis [GO:0051919]	positive regulation of plasminogen activation [GO:0010756]
P0AD61	Pyruvate kinase I (EC 2.7.1.40) (PK-1)	pykF b1676 JW1666	SEQF1618_00924;SEQF2790_00158	0.0955947	0.0754296	0.239833	0.180788	glycolytic process [GO:0006096]	protein homotetramerization [GO:0051289]	response to heat [GO:0009408]
P30690	Major outer membrane protein P.IB (PIB) (Protein IB) (Class 3 protein) (Porin)	porB NMB2039	SEQF1165_01797;SEQF1175_01204;SEQF1195_01329;SEQF1195_01851;SEQF2142_01579;SEQF2142_01629	4.66988	0.592833	0.426747	0.555907	ion transmembrane transport [GO:0034220]
P0A0V3;P35755;P38368	Iron-utilization periplasmic protein (Fe(3+)-binding protein) (Iron-regulated 40 kDa protein) (Major ferric iron-binding protein) (MIRP);Outer membrane protein class 4 (Reduction-modifiable protein M) (RmpM);Outer membrane protein P5 (OMP P5) (Outer membrane porin A) (Outer membrane protein A)	fbpA fbp hitA HI_0097;ompA ompP5;rmpM NMB0382	SEQF1165_01521;SEQF1175_00930;SEQF1195_01887;SEQF1790_01456;SEQF2077_00875;SEQF2077_01362;SEQF2077_01560;SEQF2974_00735;SEQF2983_00076;SEQF3022_00283;SEQF3022_00752	3.93746	3.67037	1.86199	2.47515	ion transport [GO:0006811]	iron ion homeostasis [GO:0055072]	transmembrane transport [GO:0055085]
A0A0H2VCA1;P16154;P21989;P21992;Q56571;Q7DJ60	Autotransporter adhesin EhaG (Type 5 secretion system autotransporter EhaG);Autotransporter adhesin UpaG (Type 5 secretion system autotransporter YadA);Flagellar filament 33 kDa core protein (Class B);Flagellin D;Flagellin FlaB3 (Class B) (Flagellar filament 31 kDa core protein);Toxin A (EC 3.4.22.-) [Cleaved into: Glucosyltransferase TcdA (EC 2.4.1.-)]	ehaG H161 ECs4480 Z5029 A8V30_24325 A8V31_24315 A8V32_24030 JEONG1266_25035;flaB3 TP_0870;flaD;tcdA toxA;upaG c4424	SEQF1159_00538;SEQF1478_01396;SEQF1598_00449;SEQF1881_01643;SEQF1890_01023;SEQF1914_01910;SEQF2243_01089;SEQF2752_00613	1.426	1.13441	0.665384	1.52025	pathogenesis [GO:0009405]				bacterial-type flagellum-dependent cell motility [GO:0071973]
A3M3H0;Q7DDJ2;Q939N5	Adhesin Ata autotransporter (Acinetobacter trimeric autotransporter) (Type 5 secretion system autotransporter Ata);Autotransporter adhesin NhhA (Neisseria hia homolog) (Type 5 secretion system autotransporter NhhA);Platelet binding protein GspB (Adhesin GspB) (Serine-rich adhesin for platelets) (Serine-rich repeat protein GspB)	ata A1S_1032;gspB;nhhA GNA0992 hsf NMB0992	SEQF1366_01459;SEQF1919_00967;SEQF2142_01572;SEQF2142_01577;SEQF2222_01359	0.436107	0.268759	0.229634	0.511081	pathogenesis [GO:0009405]		cell adhesion [GO:0007155]
P9WIP7	Nucleoid-associated protein Lsr2	lsr2 Rv3597c MTCY07H7B.25	SEQF1039_01611;SEQF1994_01341	0.17657	0.100942	0.0648651	0.0833409	pathogenesis [GO:0009405]	DNA protection [GO:0042262]		regulation of transcription, DNA-templated [GO:0006355]	response to hydrogen peroxide [GO:0042542]	response to iron ion [GO:0010039]		cellular response to oxygen levels [GO:0071453]
P17615;Q9XB21	DNA-binding protein HB1;DNA-binding protein HU	hup BL1798;hup hlpA SMU_589	SEQF1066_00710;SEQF1067_01201;SEQF1405_00920;SEQF1647_02007;SEQF1885_01344;SEQF1998_01201;SEQF2006_01178;SEQF2212_00982;SEQF2786_01344	2.01172	1.6564	1.28757	2.01515	pathogenesis [GO:0009405]		chromosome condensation [GO:0030261]
P0AG55;P42919;P60422	50S ribosomal protein L2 (BL2);50S ribosomal protein L2 (Large ribosomal subunit protein uL2);50S ribosomal protein L6 (Large ribosomal subunit protein uL6)	rplB b3317 JW3279;rplB BSU01190;rplF b3305 JW3267	SEQF1100_01975;SEQF1159_00992;SEQF1237_01470;SEQF1703_01818;SEQF1843_00385;SEQF2983_00990	0.632004	0.365381	0.346911	0.392637	response to antibiotic [GO:0046677]		ribosomal large subunit assembly [GO:0000027]			cytoplasmic translation [GO:0002181]
P0A7V8	30S ribosomal protein S4 (Small ribosomal subunit protein uS4)	rpsD ramA b3296 JW3258	SEQF1016_00325;SEQF1165_00892;SEQF1478_02513;SEQF2481_00817	0.33845	0.0621612	0.0500928	0.066116	response to antibiotic [GO:0046677]	maintenance of translational fidelity [GO:1990145]	negative regulation of translational initiation [GO:0045947]	positive regulation of translational fidelity [GO:0045903]		ribosomal small subunit assembly [GO:0000028]	transcription antitermination [GO:0031564]			DNA-templated transcription, termination [GO:0006353]
P0A6P1;P0CE48;P33166;P64027;P74070;Q83ES6;Q8Y422	Elongation factor Ts (EF-Ts);Elongation factor Ts (EF-Ts) (Bacteriophage Q beta RNA-directed RNA polymerase subunit IV);Elongation factor Tu (EF-Tu);Elongation factor Tu (EF-Tu) (P-40);Elongation factor Tu 2 (EF-Tu 2) (Bacteriophage Q beta RNA-directed RNA polymerase subunit III) (P-43)	tsf b0170 JW0165;tsf sll1261;tuf tufA BSU01130;tuf tufA lmo2653;tufA tuf-1 CBU_0221.2 CBU_0221b;tufA tufA1 NMB0124;tufB b3980 JW3943;tufB tuf-2 CBU_0236;tufB tufA2 NMB0139	SEQF1109_01972;SEQF1698_01341;SEQF1698_01893;SEQF1860_00449;SEQF1866_01921;SEQF1918_01437;SEQF1969_02315;SEQF2067_00702;SEQF2141_01023;SEQF2142_02076;SEQF2184_01428;SEQF2243_01019;SEQF2422_03973;SEQF2555_02146;SEQF2681_00632;SEQF2919_01849;SEQF2941_00328;SEQF2974_01325	5.43169	1.14978	1.33464	1.42033	response to antibiotic [GO:0046677]	translational elongation [GO:0006414]
P0A7N9;Q06796	50S ribosomal protein L11 (BL11);50S ribosomal protein L33 (Large ribosomal subunit protein bL33)	rplK relC tsp6 BSU01020;rpmG b3636 JW3611	SEQF1016_01086;SEQF1918_01441	0.044877	0.0907272	0.0703622	0.0364918	response to antibiotic [GO:0046677]	ribosomal large subunit assembly [GO:0000027]	translation [GO:0006412]
P0A7J7	50S ribosomal protein L11 (Large ribosomal subunit protein uL11)	rplK relC b3983 JW3946	SEQF1100_01990	0.187938	0.0395617	0.0852574	0.0579219	translation [GO:0006412]	stringent response [GO:0015968]		translational termination [GO:0006415]				ribosomal large subunit assembly [GO:0000027]
P42923;P44350;P99155;P9WHE7;Q72GS1	50S ribosomal protein L10;50S ribosomal protein L10 (BL5) (Cold acclimatization protein) (CAP) (Vegetative protein 300) (VEG300)	rplJ BSU01040;rplJ rpl10 HI_0640;rplJ Rv0651 MTCY20H10.32;rplJ SA0497;rplJ TT_C1777	SEQF1142_00312;SEQF1159_00977;SEQF1226_00125;SEQF1724_00392;SEQF1939_00733;SEQF2142_01973;SEQF3057_01695	0.838798	0.703172	0.337563	0.484781	translation [GO:0006412]			ribosome biogenesis [GO:0042254]
P9WGY1	Ribosome-recycling factor (RRF) (Ribosome-releasing factor)	frr Rv2882c MTCY274.13c	SEQF1039_00265	0.174054	0.0940572	0.089489	0.0280091	translation [GO:0006412]		translational termination [GO:0006415]			cytoplasmic translational termination [GO:0002184]
A0QS45;A0QS97;A0QSD0;A0QSD1;A0QSD4;A0QSD6;A0QSF9;A0QSG6;A0QSP8;A0QSP9;A0R102;A0R150;A0R151;A0R550;A0R551;C5CC48;O06051;O31587;O31742;O83229;P02357;P02397;P02413;P02431;P04452;P04457;P07841;P07843;P08895;P0A0F2;P0A0F8;P0A0G2;P0A471;P0A473;P0A475;P0A4A4;P0A5X5;P0A7K2;P0A7R1;P0A7S9;P0A7X3;P0CI78;P0AA10;P10806;P12731;P12873;P12878;P12879;P14577;P19946;P20277;P21464;P21465;P21467;P21471;P21472;P21474;…	30S ribosomal protein S10;30S ribosomal protein S10 (BS13);30S ribosomal protein S12;30S ribosomal protein S12 (BS12);30S ribosomal protein S13;30S ribosomal protein S13 (Small ribosomal subunit protein uS13);30S ribosomal protein S14;30S ribosomal protein S14 (30S ribosomal protein S14 type Z) (30S ribosomal protein S14-1) (BS-A);30S ribosomal protein S15;30S ribosomal protein S16;30S ribosomal …	rplB MSMEG_1439 MSMEI_1403;rplB TT_C1325;rplC MSMEG_1436 MSMEI_1400;rplC Rv0701 MTCY210.20;rplD eryA b3319 JW3281;rplE;rplF Mlut_17020;rplI b4203 JW4161;rplI TT_C1743;rplK MSMEG_1346 MSMEI_1308;rplK SA0495;rplL;rplL b3986 JW3949;rplL Rv0652 MTCY20H10.33;rplL SP_1354;rplM b3231 JW3200;rplM BSU01490;rplM MSMEG_1556 MSMEI_1519;rplM SAOUHSC_02478;rplN MSMEG_1465 MSMEI_1429;rplN NMB0152;rplN SP_0219;r…	SEQF1019_01059;SEQF1037_00145;SEQF1039_00469;SEQF1039_00519;SEQF1039_00789;SEQF1039_00794;SEQF1039_00832;SEQF1039_00836;SEQF1039_00843;SEQF1039_01386;SEQF1039_01686;SEQF1065_01370;SEQF1065_01384;SEQF1066_00856;SEQF1066_01464;SEQF1069_01863;SEQF1069_01880;SEQF1076_02245;SEQF1142_00121;SEQF1142_01076;SEQF1159_00978;SEQF1159_01002;SEQF1159_01006;SEQF1159_01017;SEQF1165_00887;SEQF1165_01119;SEQF1165_…	29.5545	39.6484	42.6381	42.3668	translation [GO:0006412]	negative regulation of endoribonuclease activity [GO:0060702]	negative regulation of transcription, DNA-templated [GO:0045892]	negative regulation of translation [GO:0017148]	response to antibiotic [GO:0046677]	ribosome assembly [GO:0042255]			DNA-templated transcription, termination [GO:0006353]
P0A7S3	30S ribosomal protein S12 (Small ribosomal subunit protein uS12)	rpsL strA b3342 JW3304	SEQF1027_00563	0.0388933	0.0384204	0.0368618	0.130601	translation [GO:0006412]	maintenance of translational fidelity [GO:1990145]	positive regulation of RNA splicing [GO:0033120]	response to antibiotic [GO:0046677]	RNA folding [GO:0034337]			Group I intron splicing [GO:0000372]
A0QS97;A0QSD4;A0QSG6;P02397;P0A5X5;P0A7W1;P21476;P28601;P9WH27;Q2FW10;Q2FW17;Q2FW20	30S ribosomal protein S19;30S ribosomal protein S19 (BS19);30S ribosomal protein S5;30S ribosomal protein S5 (Small ribosomal subunit protein uS5);30S ribosomal protein S7;30S ribosomal protein S8;50S ribosomal protein L2;50S ribosomal protein L24;50S ribosomal protein L4 (BL4);50S ribosomal protein L7/L12 (RA)	rplB MSMEG_1439 MSMEI_1403;rplD;rplL;rplX SAOUHSC_02501;rpsE MSMEG_1472 MSMEI_1436;rpsE spc b3303 JW3265;rpsG MSMEG_1399 MSMEI_1361;rpsH Rv0718 MTCY210.37;rpsH SAOUHSC_02498;rpsS BQ2027_MB0725;rpsS BSU01200;rpsS SAOUHSC_02508	SEQF1039_00840;SEQF1142_00329;SEQF1159_00993;SEQF1175_01275;SEQF1513_02891;SEQF1847_01329;SEQF1918_00189;SEQF1925_00301;SEQF2197_00473;SEQF2197_00474;SEQF2197_00485;SEQF2217_00922;SEQF2430_00488;SEQF3063_01614	5.18901	5.85112	7.30309	6.21123	translation [GO:0006412]	response to antibiotic [GO:0046677]	ribosomal small subunit assembly [GO:0000028]			maintenance of translational fidelity [GO:1990145]
A0QSD0;A0QSD8;A0QSP9;A0QYU6;A0R549;A0R7F6;P0A0G2;P0A5X5;P0A7L0;P0A7M2;P0ADY7;P0AG44;P12877;P21464;P42924;P55873;P60438;P60624;P62399;P66540;P9WH83;P9WHA7;P9WHB9;P9WHD3;P9WHD7	30S ribosomal protein S10;30S ribosomal protein S18 1;30S ribosomal protein S19;30S ribosomal protein S2;30S ribosomal protein S2 (BS1) (Vegetative protein 209) (VEG209);30S ribosomal protein S9;50S ribosomal protein L1 (Large ribosomal subunit protein uL1);50S ribosomal protein L15;50S ribosomal protein L16;50S ribosomal protein L16 (Large ribosomal subunit protein uL16);50S ribosomal protein L1…	rplA b3984 JW3947;rplC b3320 JW3282;rplE b3308 JW3270;rplE BSU01280;rplE Rv0716 MTCY210.35;rplI MSMEG_6894 MSMEI_6710;rplO Rv0723 MTCY210.42;rplP b3313 JW3275;rplP MSMEG_1443 MSMEI_1407;rplQ b3294 JW3256;rplQ Rv3456c MTCY13E12.09c;rplT BSU28850;rplT MSMEG_3791 MSMEI_3703;rplW BSU01180;rplW Rv0703 MTCY210.22;rplX b3309 JW3271;rpmB b3637 JW3612;rpmC Rv0709 MTCY210.28;rpmD SAOUHSC_02493;rpsB BSU1649…	SEQF1039_00826;SEQF1039_00835;SEQF1039_00841;SEQF1039_00857;SEQF1039_00860;SEQF1039_01317;SEQF1074_00252;SEQF1112_01335;SEQF1142_00356;SEQF1165_00868;SEQF1165_00879;SEQF1165_00894;SEQF1175_02152;SEQF1195_00955;SEQF1228_00653;SEQF1367_02019;SEQF1367_02035;SEQF1688_00101;SEQF1724_00428;SEQF1724_00433;SEQF1724_00446;SEQF1724_01283;SEQF1800_00097;SEQF1800_02428;SEQF1885_01106;SEQF1924_00022;SEQF1957_…	8.96658	7.20939	5.39773	6.84602	translation [GO:0006412]	negative regulation of translational initiation [GO:0045947]	ribosomal large subunit assembly [GO:0000027]			maturation of LSU-rRNA [GO:0000470]
P0A7R9;P9WH65;Q2FW31	30S ribosomal protein S11;30S ribosomal protein S11 (Small ribosomal subunit protein uS11)	rpsK b3297 JW3259;rpsK Rv3459c MTCY13E12.12c;rpsK SAOUHSC_02486	SEQF1183_01941;SEQF1724_00454;SEQF1859_00434;SEQF1903_02980;SEQF2220_00319	1.93784	1.79652	1.45827	1.5243	translation [GO:0006412]	ribosomal small subunit assembly [GO:0000028]			maturation of SSU-rRNA from tricistronic rRNA transcript (SSU-rRNA, 5.8S rRNA, LSU-rRNA) [GO:0000462]
P02359;P0A2B3;P0A7T3;P48940	30S ribosomal protein S16 (Small ribosomal subunit protein bS16);30S ribosomal protein S7;30S ribosomal protein S7 (Small ribosomal subunit protein uS7)	rpsG b3341 JW3303;rpsG SAOUHSC_00528;rpsG STM3447;rpsP b2609 JW2590	SEQF1165_01529;SEQF1238_00274;SEQF1702_01055;SEQF1986_02299;SEQF2077_00117;SEQF2142_01978;SEQF3057_01689	1.35078	0.804597	0.569842	0.695946	translation [GO:0006412]	ribosomal small subunit assembly [GO:0000028]			negative regulation of translation [GO:0017148]
A0QS46;Q99W68	50S ribosomal protein L1	rplA MSMEG_1347 MSMEI_1309;rplA SA0496	SEQF1039_00790;SEQF1066_01463;SEQF1142_00311;SEQF1159_00976;SEQF1657_01134;SEQF1915_02208	0.411435	0.701864	0.638268	0.569661	translation [GO:0006412]			regulation of translation [GO:0006417]
E6MUA0;P46899	50S ribosomal protein L18 (BL16);50S ribosomal protein L7/L12	rplL NMBH4476_0128 NMH_0346;rplR BSU01320	SEQF1069_01874;SEQF1175_01359;SEQF2146_01695	1.11387	0.68458	0.245867	0.467578	translation [GO:0006412]			rRNA processing [GO:0006364]
P0A7R5	30S ribosomal protein S10 (Small ribosomal subunit protein uS10)	rpsJ nusE b3321 JW3283	SEQF1027_01727;SEQF1175_00041	0.250099	0.0832203	0.0619297	0.26502	translation [GO:0006412]			transcription antitermination [GO:0031564]
Gene ontology (biological process)	Frac Ctr	Frac 0	Frac 5	Frac 120
carbohydrate metabolic process [GO:0005975]	0.182178	0.092977	0.17686	0.140758
cell redox homeostasis [GO:0045454]	2.0974	1.17826	0.928946	1.2815
cellular response to DNA damage stimulus [GO:0006974]	7.89581	8.87607	7.98686	7.97581
gluconeogenesis [GO:0006094]	0.73417	3.25696	5.0835	4.34907
glucose metabolic process [GO:0006006]	5.95233	7.74461	7.82865	6.80569
glycolytic process [GO:0006096]	4.82715	4.59947	3.96929	3.64906
ion transmembrane transport [GO:0034220]	4.66988	0.592833	0.426747	0.555907
ion transport [GO:0006811]	3.93746	3.67037	1.86199	2.47515
pathogenesis [GO:0009405]	4.05039	3.1605	2.24746	4.12983
response to antibiotic [GO:0046677]	6.44702	1.66805	1.802	1.91558
translation [GO:0006412]	50.0138	57.6549	58.8623	59.6479

## Sheet: Graph
Gene ontology (biological process)	Control	Day 0	Day 5	Day 120
Carbohydrate metabolic process	0.182178	0.092977	0.17686	0.140758
Cell redox homeostasis	2.0974	1.17826	0.928946	1.2815
Cellular response to DNA damage stimulus	7.89581	8.87607	7.98686	7.97581
Gluconeogenesis	0.73417	3.25696	5.0835	4.34907
Glucose metabolic process	5.95233	7.74461	7.82865	6.80569
Glycolytic process	4.82715	4.59947	3.96929	3.64906
Ion transmembrane transport	4.66988	0.592833	0.426747	0.555907
Ion transport	3.93746	3.67037	1.86199	2.47515
Pathogenesis	4.05039	3.1605	2.24746	4.12983
Response to antibiotic	6.44702	1.66805	1.802	1.91558
Translation	50.0138	57.6549	58.8623	59.6479
