# Supplementary material for: Intraglandular mesenchymal stem cell treatment induces changes in the salivary proteome of irradiated patients
Source: Commun Med (Lond). 2022 Dec 10;2:160. doi: 10.1038/s43856-022-00223-3 (PMC9735277; doi:10.1038/s43856-022-00223-3)
Supplement: Supplementary file 4 — Supplementary Data 4 [file 43856_2022_223_MOESM4_ESM.zip › data_figure3.txt]

Abundances (Normalized): F14: Sample, AHC 0	Abundances (Normalized): F3: Control, BG-23	Abundances (Normalized): F13: Sample, BSS 0	Abundances (Normalized): F17: Sample, CBC 0	Abundances (Normalized): F18: Sample, FRH 0	Abundances (Normalized): F5: Control, FT-25	Abundances (Normalized): F7: Control, HJ-27	Abundances (Normalized): F12: Sample, HKD 0	Abundances (Normalized): F10: Control, JN-30	Abundances (Normalized): F16: Sample, LH 0	Abundances (Normalized): F6: Control, LK-26	Abundances (Normalized): F8: Control, MA-28	Abundances (Normalized): F4: Control, PS-24	Abundances (Normalized): F11: Sample, PTJ 0	Abundances (Normalized): F9: Control, SJ-29	Abundances (Normalized): F15: Sample, SN 0	Abundances (Normalized): F1: Control, TSL-19	Abundances (Normalized): F2: Control, TT-22	Chromosome	Modifications	Biological Process	Cellular Component	Molecular Function	KEGG Pathways	WikiPathways	GOMF name	GOBP slim name	GOCC slim name	KEGG name	Keywords	# Peptides	# PSMs	# Unique Peptides	Protein FDR Confidence: Combined	Master	Accession	Description
#!{Type}E	E	E	E	E	E	E	E	E	E	E	E	E	E	E	E	E	E	C	C	C	C	C	C	C	C	C	C	C	C	C	N	N	T	T	T	T
#!{C:Group1}0	Control	0	0	0	Control	Control	0	Control	0	Control	Control	Control	0	Control	0	Control	Control
30.3138523101807	29.3659820556641	30.8542861938477	30.8058967590332	30.7827434539795	30.6301765441895	30.9187297821045	30.8888111114502	30.2302494049072	30.692813873291	30.6796455383301	31.1539077758789	30.3746318817139	30.8703804016113	30.0085868835449	30.9816913604736	30.040018081665	30.9194736480713	6		cell death;cell differentiation;cell organization and biogenesis;metabolic process;regulation of biological process;response to stimulus;transport	cytoplasm;cytoskeleton;membrane;nucleus	catalytic activity;motor activity;protein binding;RNA binding;structural molecule activity	Arrhythmogenic right ventricular cardiomyopathy (ARVC)	Arrhythmogenic Right Ventricular Cardiomyopathy;Lung fibrosis	binding;binding, bridging;enzyme binding;kinase binding;protein binding;protein binding, bridging;protein kinase binding;protein kinase C binding;scaffold protein binding;structural constituent of cytoskeleton;structural molecule activity	anatomical structure development;anatomical structure morphogenesis;cell death;cell differentiation;cell junction organization;cellular component disassembly;cellular component organization;cellular metabolic process;cellular process;cytoskeleton organization;death;developmental process;localization;macromolecule metabolic process;macromolecule modification;metabolic process;organelle organizatio…	cell part;cytoskeleton;extracellular organelle;intracellular membrane-bounded organelle;intracellular non-membrane-bounded organelle;intracellular organelle;macromolecular complex;membrane;mitochondrion;nucleus;organelle;plasma membrane;protein complex;vesicle	Arrhythmogenic right ventricular cardiomyopathy (ARVC)	3D-structure;Alternativesplicing;Cardiomyopathy;Celljunction;Coiledcoil;Completeproteome;Cytoplasm;Cytoskeleton;Diseasemutation;Epidermolysisbullosa;Lipoprotein;Palmoplantarkeratoderma;Phosphoprotein;Polymorphism;Referenceproteome;Repeat	279	5440	55	High	Master Protein	P15924	Desmoplakin OS=Homo sapiens OX=9606 GN=DSP PE=1 SV=3
32.2642593383789	32.5587463378906	32.890869140625	31.6928062438965	30.6820888519287	32.3720359802246	31.5192317962646	32.1617546081543	33.1398277282715	32.5258865356445	33.0280952453613	32.8954200744629	33.2831573486328	32.275276184082	32.7354125976563	31.4745311737061	32.0706367492676	32.8434638977051	4		cell communication;cell organization and biogenesis;metabolic process;regulation of biological process;response to stimulus;transport	cytoplasm;endoplasmic reticulum;extracellular;Golgi;nucleus;organelle lumen	antioxidant activity;catalytic activity;DNA binding;metal ion binding;protein binding	Thyroid hormone synthesis	Folate Metabolism;Selenium Micronutrient Network;Vitamin B12 Metabolism	antioxidant activity;binding;carboxylic acid binding;cation binding;chaperone binding;cofactor binding;copper ion binding;DNA binding;drug binding;fatty acid binding;ion binding;lipid binding;metal ion binding;monocarboxylic acid binding;nucleic acid binding;protein binding;pyridoxal phosphate binding;toxin binding;transition metal ion binding;vitamin B6 binding;vitamin binding;zinc ion binding	behavior;biological regulation;cell activation;cell communication;cell killing;cellular component organization;cellular ketone metabolic process;cellular membrane organization;cellular metabolic process;cellular process;coagulation;endocytosis;establishment of localization;exocytosis;homeostatic process;interspecies interaction between organisms;ion transport;killing of cells of other organism;li…	cell part;extracellular organelle;extracellular region;extracellular space;intracellular membrane-bounded organelle;intracellular organelle;macromolecular complex;nucleus;organelle;protein complex;vesicle		3D-structure;Alternativesplicing;Cleavageonpairofbasicresidues;Completeproteome;Copper;Directproteinsequencing;Diseasemutation;Disulfidebond;Glycation;Glycoprotein;Lipid-binding;Metal-binding;Phosphoprotein;Polymorphism;Referenceproteome;Repeat;Secreted;Signal;Zinc	115	6735	115	High	Master Protein	P02768	Serum albumin OS=Homo sapiens OX=9606 GN=ALB PE=1 SV=2
29.7331390380859	28.769811630249	29.5229682922363	29.9359493255615	29.4053115844727	29.2392978668213	29.3047504425049	29.9788761138916	28.6572265625	29.1479339599609	29.7498683929443	29.5561008453369	29.2911128997803	30.3540725708008	29.5628471374512	29.6940765380859	29.009407043457	29.762134552002	17		cell death;cell differentiation;metabolic process	cytoplasm;cytoskeleton;cytosol	protein binding;structural molecule activity			binding;binding, bridging;protein binding;protein binding, bridging;structural molecule activity	anatomical structure development;cell differentiation;cellular metabolic process;cellular process;developmental process;macromolecule metabolic process;macromolecule modification;metabolic process;primary metabolic process;protein metabolic process;protein modification process	cell part;cytoplasm;cytoskeleton;extracellular organelle;intracellular non-membrane-bounded organelle;intracellular organelle;organelle;vesicle		Celljunction;Coiledcoil;Completeproteome;Cytoplasm;Cytoskeleton;Isopeptidebond;Keratinization;Lipoprotein;Phosphoprotein;Polymorphism;Referenceproteome;Repeat;Ublconjugation	189	3251	189	High	Master Protein	Q92817	Envoplakin OS=Homo sapiens OX=9606 GN=EVPL PE=1 SV=3
29.09792137146	28.8086681365967	28.6286735534668	29.460018157959	29.197078704834	28.7387104034424	29.0146408081055	29.3267631530762	28.3442249298096	28.7787761688232	29.2489109039307	28.7448425292969	28.6913928985596	29.4981746673584	29.3911609649658	29.3550510406494	29.1480445861816	29.0896873474121	11		cell organization and biogenesis;regulation of biological process	cytoplasm;cytoskeleton;cytosol;membrane;nucleus	protein binding;RNA binding;structural molecule activity				biological regulation;cellular component assembly;cellular component organization;macromolecular complex assembly;protein complex assembly	cell part;cytoplasm;cytoskeleton;cytosol;extracellular organelle;intracellular membrane-bounded organelle;intracellular non-membrane-bounded organelle;intracellular organelle;membrane;nucleus;organelle;plasma membrane;vesicle		3D-structure;Acetylation;Alternativesplicing;Completeproteome;Nucleus;Phosphoprotein;Polymorphism;Referenceproteome;Repeat	201	2857	201	High	Master Protein	Q09666	Neuroblast differentiation-associated protein AHNAK OS=Homo sapiens OX=9606 GN=AHNAK PE=1 SV=2
34.435359954834	33.1440696716309	34.8924369812012	34.7712669372559	35.2629928588867	34.296802520752	34.6235656738281	34.8484687805176	33.954029083252	34.70068359375	34.0942115783691	34.391788482666	33.6717376708984	34.5536575317383	33.7619323730469	34.7762756347656	33.4309349060059	34.4079208374023	12	Met-loss [N-Term];Met-loss+Acetyl [N-Term]	cell death;cell differentiation;cell organization and biogenesis;defense response;metabolic process;regulation of biological process;response to stimulus	cytosol;membrane;nucleus	protein binding;structural molecule activity		Ectoderm Differentiation	structural constituent of cytoskeleton;structural molecule activity	anatomical structure morphogenesis;biological regulation;cell differentiation;cellular process;developmental process;response to stimulus;response to stress	cell part;extracellular organelle;intracellular membrane-bounded organelle;intracellular organelle;macromolecular complex;membrane;nucleus;organelle;protein complex;vesicle		Acetylation;Allergen;Coiledcoil;Completeproteome;Directproteinsequencing;Diseasemutation;Ectodermaldysplasia;Intermediatefilament;Keratin;Palmoplantarkeratoderma;Polymorphism;Referenceproteome	111	14667	13	High	Master Protein	P02538	Keratin, type II cytoskeletal 6A OS=Homo sapiens OX=9606 GN=KRT6A PE=1 SV=3
29.4671401977539	28.9569835662842	29.4612102508545	29.7949542999268	29.3279323577881	29.0572566986084	29.4608364105225	29.9242172241211	28.7432842254639	29.226749420166	29.8124885559082	29.6470699310303	29.4052276611328	29.6499919891357	29.7811889648438	29.7763557434082	29.30299949646	29.7653827667236	16	Acetyl [N-Term]	cell death;cell organization and biogenesis;metabolic process;response to stimulus	cytoplasm;cytoskeleton;cytosol;membrane;mitochondrion;nucleus	protein binding;structural molecule activity			structural constituent of cytoskeleton;structural molecule activity	developmental process	cell part;cytoskeleton;extracellular organelle;intracellular membrane-bounded organelle;intracellular non-membrane-bounded organelle;intracellular organelle;membrane;mitochondrion;nucleus;organelle;plasma membrane;vesicle		3D-structure;Celljunction;Cellmembrane;Coiledcoil;Completeproteome;Cytoplasm;Cytoskeleton;Keratinization;Membrane;Mitochondrion;Nucleus;Phosphoprotein;Polymorphism;Referenceproteome;Repeat	173	2745	173	High	Master Protein	O60437	Periplakin OS=Homo sapiens OX=9606 GN=PPL PE=1 SV=4
30.0904102325439	28.5590400695801	31.9088516235352	30.9552707672119	31.0144100189209	30.2086448669434	28.6719989776611	30.7269477844238	29.344612121582	30.3490161895752	29.6400051116943	30.7988834381104	29.2149658203125	30.5657520294189	29.1139717102051	31.6454887390137	28.2650394439697	30.1453094482422	12	Met-loss [N-Term];Met-loss+Acetyl [N-Term]	cell death;cell organization and biogenesis;metabolic process	cytosol	catalytic activity;motor activity;protein binding;structural molecule activity			structural molecule activity	cellular component organization;cellular process;cytoskeleton organization;organelle organization	cell part;extracellular organelle;macromolecular complex;organelle;protein complex;vesicle		Acetylation;Coiledcoil;Completeproteome;Directproteinsequencing;Diseasemutation;Intermediatefilament;Keratin;Palmoplantarkeratoderma;Phosphoprotein;Polymorphism;Referenceproteome	106	14337	4	High	Master Protein	P48668	Keratin, type II cytoskeletal 6C OS=Homo sapiens OX=9606 GN=KRT6C PE=1 SV=3
27.9697914123535	28.135856628418	29.2788505554199	28.7768478393555	28.8791599273682	29.0447082519531	28.8402538299561	29.2629795074463	28.1505069732666	28.3222236633301	28.1881122589111	28.847131729126	27.9237098693848	29.0345020294189	27.8721523284912	29.3741703033447	28.0576419830322	28.9073638916016	12	Met-loss [N-Term];Met-loss+Acetyl [N-Term]	cell death;cell organization and biogenesis;metabolic process	cytosol	catalytic activity;motor activity;protein binding;structural molecule activity			structural constituent of cytoskeleton;structural molecule activity	anatomical structure development;developmental process	cell part;extracellular organelle;macromolecular complex;organelle;protein complex;vesicle		Acetylation;Coiledcoil;Completeproteome;Directproteinsequencing;Diseasemutation;Ectodermaldysplasia;Intermediatefilament;Keratin;Palmoplantarkeratoderma;Phosphoprotein;Polymorphism;Referenceproteome	105	10930	10	High	Master Protein	P04259	Keratin, type II cytoskeletal 6B OS=Homo sapiens OX=9606 GN=KRT6B PE=1 SV=5
33.2637367248535	35.4525032043457	32.5525512695313	33.3962860107422	34.4795608520508	34.0664100646973	32.8367881774902	33.3838043212891	34.0629920959473	32.8867111206055	34.1051635742188	34.0361938476563	32.4245185852051	32.3509864807129	33.2066116333008	32.6691055297852	35.0586776733398	33.3417091369629	1		metabolic process	extracellular	catalytic activity;metal ion binding;protein binding	Carbohydrate digestion and absorption;Metabolic pathways;Salivary secretion;Starch and sucrose metabolism		alpha-amylase activity;amylase activity;binding;catalytic activity;cation binding;hydrolase activity;hydrolase activity, acting on glycosyl bonds;hydrolase activity, hydrolyzing O-glycosyl compounds;ion binding;metal ion binding	carbohydrate metabolic process;digestion;metabolic process;multicellular organismal process;primary metabolic process	extracellular organelle;extracellular space;organelle;vesicle	Carbohydrate digestion and absorption;Starch and sucrose metabolism	3D-structure;Calcium;Carbohydratemetabolism;Chloride;Completeproteome;Disulfidebond;Glycoprotein;Glycosidase;Hydrolase;Metal-binding;Pyrrolidonecarboxylicacid;Referenceproteome;Secreted;Signal	79	9980	28	High	Master Protein	P04745	Alpha-amylase 1 OS=Homo sapiens OX=9606 GN=AMY1A PE=1 SV=2
31.1759338378906	31.8336753845215	30.4874057769775	30.9167060852051	31.4139575958252	32.0908508300781	30.6434078216553	30.1801376342773	31.9993591308594	32.2965812683105	31.6233234405518	30.6291561126709	31.3630676269531	30.1404857635498	32.2032661437988	32.0022926330566	31.9412136077881	32.288501739502	11		metabolic process;regulation of biological process;response to stimulus	extracellular;membrane;organelle lumen	protein binding	Salivary secretion	Lung fibrosis		biological regulation;carbohydrate metabolic process;cellular metabolic process;cellular process;macromolecule metabolic process;macromolecule modification;metabolic process;multi-organism process;primary metabolic process;protein glycosylation;protein metabolic process;protein modification process;response to biotic stimulus;response to stimulus;response to stress	cell part;extracellular organelle;extracellular space;organelle;vesicle	Salivary secretion	Completeproteome;Directproteinsequencing;Disulfidebond;Glycoprotein;Polymorphism;Referenceproteome;Repeat;Secreted;Signal	118	4204	111	High	Master Protein	Q9HC84	Mucin-5B OS=Homo sapiens OX=9606 GN=MUC5B PE=1 SV=3
28.7137451171875	27.8076210021973	29.1106796264648	28.6996364593506	28.3089332580566	28.5477123260498	28.8967990875244	29.2613220214844	28.1360931396484	28.6485500335693	28.8214244842529	28.5230350494385	28.6471557617188	29.0571804046631	28.4412288665771	28.3918914794922	28.8474159240723	28.9466552734375	22	Met-loss+Acetyl [N-Term]	cell differentiation;cell organization and biogenesis;cellular component movement;metabolic process;regulation of biological process;response to stimulus;transport	cytoplasm;cytoskeleton;cytosol;extracellular;membrane;nucleus	catalytic activity;motor activity;nucleotide binding;protein binding;RNA binding;transporter activity	Regulation of actin cytoskeleton;Salmonella infection;Tight junction	Primary Focal Segmental Glomerulosclerosis FSGS;VEGFA-VEGFR2 Signaling Pathway	actin binding;actin filament binding;actin-dependent ATPase activity;adenyl nucleotide binding;adenyl ribonucleotide binding;ADP binding;ATP binding;ATPase activity;ATPase activity, coupled;binding;catalytic activity;cytoskeletal protein binding;hydrolase activity;hydrolase activity, acting on acid anhydrides;hydrolase activity, acting on acid anhydrides, in phosphorus-containing anhydrides;ident…	anatomical structure formation involved in morphogenesis;biological adhesion;biological regulation;cell adhesion;cell differentiation;cell motility;cellular component movement;cellular component organization;cellular membrane organization;cellular process;cytokinesis;cytoskeleton organization;developmental process;embryo development;establishment of localization;establishment or maintenance of ce…	cell leading edge;cell part;cell projection;cytoplasm;cytoskeleton;cytosol;extracellular organelle;intracellular membrane-bounded organelle;intracellular non-membrane-bounded organelle;intracellular organelle;macromolecular complex;membrane;nucleus;organelle;plasma membrane;protein complex;synapse;vesicle	Tight junction;Viral myocarditis	3D-structure;Acetylation;Actin-binding;Alportsyndrome;Alternativesplicing;ATP-binding;Calmodulin-binding;Cataract;Celladhesion;Cellshape;Coiledcoil;Completeproteome;Cytoplasm;Cytoskeleton;Deafness;Directproteinsequencing;Diseasemutation;Motorprotein;Myosin;Non-syndromicdeafness;Nucleotide-binding;Phosphoprotein;Polymorphism;Referenceproteome;Ublconjugation	150	2369	62	High	Master Protein	P35579	Myosin-9 OS=Homo sapiens OX=9606 GN=MYH9 PE=1 SV=4
32.0174446105957	31.1382427215576	31.9317741394043	31.55055809021	31.3003196716309	31.9308452606201	31.3646755218506	31.4133911132813	32.4086875915527	32.1321220397949	32.3381080627441	31.2101268768311	32.2554664611816	31.7578659057617	31.2561798095703	31.6769981384277	31.4935150146484	32.028434753418	3		cellular homeostasis;defense response;metabolic process;regulation of biological process;response to stimulus;transport	cell surface;cytoplasm;extracellular;nucleus;organelle lumen	catalytic activity;DNA binding;enzyme regulator activity;metal ion binding;protein binding			binding;carbohydrate binding;catalytic activity;cation binding;DNA binding;endopeptidase activity;enzyme activator activity;enzyme regulator activity;glycosaminoglycan binding;heparin binding;hydrolase activity;ion binding;iron ion binding;kinase activator activity;kinase regulator activity;metal ion binding;nucleic acid binding;pattern binding;peptidase activity;peptidase activity, acting on L-a…	anatomical structure morphogenesis;biological regulation;biosynthetic process;cellular component organization;cellular homeostasis;cellular ion homeostasis;cellular metabolic process;cellular nitrogen compound metabolic process;cellular process;developmental process;establishment of localization;homeostatic process;immune system process;interspecies interaction between organisms;ion transport;mac…	cell part;cytoplasm;cytoplasmic membrane-bounded vesicle;extracellular organelle;extracellular region;extracellular space;intracellular membrane-bounded organelle;intracellular organelle;nucleus;organelle;vesicle		3D-structure;Alternativepromoterusage;Antibiotic;Antimicrobial;Completeproteome;Cytoplasm;Directproteinsequencing;Disulfidebond;DNA-binding;Glycoprotein;Heparin-binding;Hydrolase;Immunity;Iontransport;Iron;Irontransport;Metal-binding;Nucleus;Osteogenesis;Phosphoprotein;Polymorphism;Protease;Referenceproteome;Repeat;Secreted;Serineprotease;Signal;Transcription;Transcriptionregulation;Transport;Ubl…	98	5080	98	High	Master Protein	P02788	Lactotransferrin OS=Homo sapiens OX=9606 GN=LTF PE=1 SV=6
30.0899257659912	29.7057209014893	31.5604858398438	31.099271774292	31.6850452423096	32.3171577453613	31.5938968658447	32.4402656555176	29.8540840148926	30.2765274047852	30.7786617279053	30.9596977233887	30.5974311828613	31.2429141998291	30.2983741760254	31.0134963989258	29.7201099395752	31.0213584899902	17	Met-loss+Acetyl [N-Term]	cell death;cell differentiation;cell organization and biogenesis;response to stimulus	cytoplasm;cytosol;nucleus	protein binding;structural molecule activity		Corticotropin-releasing hormone signaling pathway	structural constituent of cytoskeleton;structural molecule activity	aging;anatomical structure development;cell differentiation;cell junction organization;cellular component assembly;cellular component organization;cellular process;cytoskeleton organization;developmental process;molting cycle;multicellular organismal process;organelle organization;response to abiotic stimulus;response to chemical stimulus;response to stimulus	cell part;cytoplasm;cytosol;extracellular organelle;intracellular membrane-bounded organelle;intracellular organelle;macromolecular complex;nucleus;organelle;protein complex;vesicle		3D-structure;Coiledcoil;Completeproteome;Cytoplasm;Diseasemutation;Disulfidebond;Ectodermaldysplasia;Epidermolysisbullosa;Intermediatefilament;Keratin;Nucleus;Palmoplantarkeratoderma;Phosphoprotein;Polymorphism;Referenceproteome	75	8467	31	High	Master Protein	P02533	Keratin, type I cytoskeletal 14 OS=Homo sapiens OX=9606 GN=KRT14 PE=1 SV=4
33.8549919128418	32.223072052002	31.772891998291	33.5541801452637	32.3237075805664	31.0207805633545	32.0871505737305	32.4847145080566	32.3522300720215	33.3474082946777	33.0757675170898	33.704647064209	32.1812591552734	33.6754188537598	33.1184234619141	33.3698348999023	32.974983215332	33.1211395263672	12		cell death;cell differentiation;cell organization and biogenesis;regulation of biological process	cell surface;cytoskeleton;cytosol;nucleus	protein binding;structural molecule activity			structural molecule activity	biological regulation;cell differentiation;cellular component organization;cellular process;cytoskeleton organization;developmental process;organelle organization	cell part;cell surface;cytoskeleton;intracellular membrane-bounded organelle;intracellular non-membrane-bounded organelle;intracellular organelle;macromolecular complex;nucleus;organelle;protein complex		Coiledcoil;Completeproteome;Diseasemutation;Intermediatefilament;Keratin;Polymorphism;Referenceproteome	91	6474	79	High	Master Protein	P19013	Keratin, type II cytoskeletal 4 OS=Homo sapiens OX=9606 GN=KRT4 PE=1 SV=4
32.8147125244141	31.6482105255127	33.0350723266602	33.1996994018555	33.43701171875	33.2286720275879	33.7212982177734	33.4125213623047	32.3866004943848	32.9335136413574	32.5310478210449	32.8281021118164	32.376953125	33.0497627258301	31.8507347106934	32.7858543395996	32.1180458068848	32.6463012695313	17	Met-loss+Acetyl [N-Term]	cell death;cell differentiation;cell organization and biogenesis;cell proliferation;cellular component movement;defense response;regulation of biological process;response to stimulus	cytoskeleton;cytosol;nucleus	protein binding;structural molecule activity			structural constituent of cytoskeleton;structural molecule activity	aging;anatomical structure development;anatomical structure morphogenesis;biological regulation;cell differentiation;cell motility;cell proliferation;cellular component movement;cellular component organization;cellular process;cytoskeleton organization;developmental process;immune system process;locomotion;molting cycle;multicellular organismal process;organelle organization;response to stimulus;…	cell part;cytoskeleton;extracellular organelle;intracellular membrane-bounded organelle;intracellular non-membrane-bounded organelle;intracellular organelle;macromolecular complex;nucleus;organelle;protein complex;vesicle		Coiledcoil;Completeproteome;Directproteinsequencing;Diseasemutation;Ectodermaldysplasia;Intermediatefilament;Keratin;Palmoplantarkeratoderma;Referenceproteome	78	9082	47	High	Master Protein	P08779	Keratin, type I cytoskeletal 16 OS=Homo sapiens OX=9606 GN=KRT16 PE=1 SV=4
31.7961044311523	29.8286094665527	32.6711769104004	32.16943359375	32.3671569824219	31.7766742706299	31.9309825897217	32.0884399414063	30.9074192047119	32.0293045043945	31.3584766387939	32.191104888916	30.6910591125488	31.9751758575439	31.0397510528564	32.0632667541504	30.1170902252197	31.7736682891846	12	Met-loss+Acetyl [N-Term]	cell death;cell organization and biogenesis;metabolic process	cytoplasm;cytosol;membrane;mitochondrion;nucleus	catalytic activity;motor activity;protein binding;structural molecule activity			binding;protein binding;scaffold protein binding;structural constituent of cytoskeleton;structural molecule activity	anatomical structure development;cell junction organization;cellular component assembly;cellular component organization;cellular process;developmental process	cell part;cytoplasm;cytosol;extracellular organelle;intracellular membrane-bounded organelle;intracellular organelle;macromolecular complex;membrane;mitochondrion;nucleus;organelle;plasma membrane;protein complex;vesicle		3D-structure;Coiledcoil;Completeproteome;Diseasemutation;Epidermolysisbullosa;Intermediatefilament;Keratin;Polymorphism;Referenceproteome	94	6356	55	High	Master Protein	P13647	Keratin, type II cytoskeletal 5 OS=Homo sapiens OX=9606 GN=KRT5 PE=1 SV=3
31.4326248168945	30.4596977233887	30.4739875793457	31.8247699737549	31.0796852111816	30.770320892334	31.8756046295166	30.1138000488281	30.6321964263916	31.7101707458496	30.6932773590088	31.6998462677002	31.0755615234375	32.5748558044434	30.4721965789795	31.6708030700684	30.7687358856201	30.9111328125	12		cell death;defense response;metabolic process;regulation of biological process;response to stimulus;transport	cytoskeleton;cytosol;extracellular;membrane;nucleus	catalytic activity;motor activity;protein binding;receptor activity;structural molecule activity		Corticotropin-releasing hormone signaling pathway	binding;carbohydrate binding;receptor activity;structural molecule activity	biological regulation;homeostatic process;immune system process;macromolecule metabolic process;metabolic process;primary metabolic process;protein metabolic process;response to chemical stimulus;response to oxidative stress;response to stimulus;response to stress	cell part;cytoskeleton;extracellular matrix;extracellular organelle;extracellular space;intracellular membrane-bounded organelle;intracellular non-membrane-bounded organelle;intracellular organelle;macromolecular complex;membrane;nucleus;organelle;plasma membrane;protein complex;vesicle		Cellmembrane;Citrullination;Coiledcoil;Completeproteome;Directproteinsequencing;Diseasemutation;Ichthyosis;Intermediatefilament;Keratin;Membrane;Methylation;Palmoplantarkeratoderma;Phosphoprotein;Polymorphism;Referenceproteome	84	4730	76	High	Master Protein	P04264	Keratin, type II cytoskeletal 1 OS=Homo sapiens OX=9606 GN=KRT1 PE=1 SV=6
32.5195159912109	31.7364387512207	32.0627517700195	32.915283203125	32.5226173400879	30.929141998291	32.5252113342285	32.5149803161621	31.8438606262207	32.3784294128418	32.9270210266113	32.8627281188965	32.138256072998	32.6494255065918	32.5366058349609	32.9412574768066	32.4606132507324	32.6801834106445	17	Met-loss [N-Term];Met-loss+Acetyl [N-Term]	cell death;cell organization and biogenesis;response to stimulus	cytoskeleton;cytosol;nucleus	protein binding;structural molecule activity			structural molecule activity	anatomical structure morphogenesis;cell communication;cellular component organization;cellular process;cytoskeleton organization;developmental process;organelle organization;response to abiotic stimulus;response to chemical stimulus;response to external stimulus;response to extracellular stimulus;response to stimulus	cell part;cytoskeleton;extracellular organelle;intracellular membrane-bounded organelle;intracellular non-membrane-bounded organelle;intracellular organelle;macromolecular complex;nucleus;organelle;protein complex;vesicle		Alternativesplicing;Coiledcoil;Completeproteome;Directproteinsequencing;Diseasemutation;Glycoprotein;Intermediatefilament;Keratin;Phosphoprotein;Polymorphism;Referenceproteome	67	8912	42	High	Master Protein	P13646	Keratin, type I cytoskeletal 13 OS=Homo sapiens OX=9606 GN=KRT13 PE=1 SV=4
32.5475044250488	31.8349838256836	32.0901679992676	32.242919921875	31.883487701416	31.1279239654541	32.4053497314453	32.1429023742676	31.4552211761475	31.9243927001953	32.2266159057617	32.3444786071777	31.7085227966309	32.2350997924805	32.2845916748047	31.8682193756104	32.2958030700684	31.8428783416748	9	Met-loss+Acetyl [N-Term]	cell differentiation;cell organization and biogenesis;cellular component movement;defense response;metabolic process;regulation of biological process;response to stimulus;transport	cell surface;cytoplasm;cytoskeleton;cytosol;endosome;extracellular;membrane;nucleus;vacuole	catalytic activity;DNA binding;enzyme regulator activity;metal ion binding;protein binding;RNA binding;structural molecule activity		Integrated Breast Cancer Pathway;Prostaglandin Synthesis and Regulation;Spinal Cord Injury;VEGFA-VEGFR2 Signaling Pathway	ATPase activity;ATPase activity, coupled;binding;binding, bridging;calcium ion binding;calcium-dependent phospholipid binding;calcium-dependent protein binding;catalytic activity;cation binding;DNA binding;DNA-dependent ATPase activity;double-stranded DNA-dependent ATPase activity;enzyme inhibitor activity;enzyme regulator activity;helicase activity;hydrolase activity;hydrolase activity, acting o…	anatomical structure development;biological regulation;cell activation;cell differentiation;cellular component movement;cellular metabolic process;cellular nitrogen compound metabolic process;cellular process;developmental process;DNA geometric change;DNA metabolic process;establishment of localization;homeostatic process;hormone transport;immune system process;lipid transport;macromolecule metab…	cell part;cell projection;cell surface;cilium;cytoplasm;cytoskeleton;endosome;extracellular organelle;extracellular region;extracellular space;intracellular membrane-bounded organelle;intracellular non-membrane-bounded organelle;intracellular organelle;lysosome;macromolecular complex;membrane;nucleus;organelle;plasma membrane;protein complex;vacuole;vesicle		3D-structure;Acetylation;Annexin;Calcium;Calcium/phospholipid-binding;Cellmembrane;Cellprojection;Cilium;Completeproteome;Cytoplasm;Directproteinsequencing;Isopeptidebond;Membrane;Nucleus;PhospholipaseA2inhibitor;Phosphoprotein;Referenceproteome;Repeat	68	4001	68	High	Master Protein	P04083	Annexin A1 OS=Homo sapiens OX=9606 GN=ANXA1 PE=1 SV=2
31.0845584869385	30.2284832000732	31.8388481140137	31.0132293701172	30.5893287658691	30.6642951965332	30.9470329284668	31.0328311920166	30.8174266815186	30.8249187469482	31.2312107086182	31.0455513000488	31.3643436431885	31.8535747528076	30.6890068054199	30.87868309021	30.9951858520508	31.2476177215576	17	Acetyl [N-Term];Met-loss+Acetyl [N-Term]	cell organization and biogenesis;cellular component movement;regulation of biological process;response to stimulus	cytoplasm;cytoskeleton;cytosol;membrane;nucleus	nucleotide binding;protein binding;structural molecule activity	Adherens junction;Apoptosis;Arrhythmogenic right ventricular cardiomyopathy (ARVC);Bacterial invasion of epithelial cells;Dilated cardiomyopathy;Focal adhesion;Hippo signaling pathway;Hypertrophic cardiomyopathy (HCM);Influenza A;Leukocyte transendothelial migration;Oxytocin signaling pathway;Pathogenic Escherichia coli infection;Phagosome;Platelet activation;Proteoglycans in cancer;Rap1 signalin…	Arrhythmogenic Right Ventricular Cardiomyopathy;Common Pathways Underlying Drug Addiction;Fas Ligand (FasL) pathway and Stress induction of Heat Shock Proteins (HSP) regulation;Focal Adhesion;Myometrial Relaxation and Contraction Pathways;Pathogenic Escherichia coli infection;Regulation of Actin Cytoskeleton;Striated Muscle Contraction	adenyl nucleotide binding;adenyl ribonucleotide binding;ATP binding;binding;enzyme binding;identical protein binding;nucleotide binding;protein binding;purine nucleotide binding;purine ribonucleoside triphosphate binding;purine ribonucleotide binding;ribonucleotide binding;structural constituent of cytoskeleton;structural molecule activity;ubiquitin protein ligase binding	biological adhesion;biological regulation;cell adhesion;cell junction organization;cellular component assembly;cellular component movement;cellular component organization;cellular process;cytoskeleton organization;homeostatic process;immune system process;locomotion;membrane organization;organelle organization;response to chemical stimulus;response to external stimulus;response to stimulus;respon…	cell part;cytoskeleton;cytosol;extracellular organelle;extracellular space;intracellular membrane-bounded organelle;intracellular non-membrane-bounded organelle;intracellular organelle;macromolecular complex;membrane;nucleus;organelle;plasma membrane;protein complex;vesicle	Adherens junction;Arrhythmogenic right ventricular cardiomyopathy (ARVC);Bacterial invasion of epithelial cells;Dilated cardiomyopathy;Focal adhesion;Hypertrophic cardiomyopathy (HCM);Leukocyte transendothelial migration;Pathogenic Escherichia coli infection;Phagosome;Phototransduction - fly;Regulation of actin cytoskeleton;Shigellosis;Tight junction;Vibrio cholerae infection;Viral myocarditis	Acetylation;ATP-binding;Completeproteome;Cytoplasm;Cytoskeleton;Deafness;Directproteinsequencing;Diseasemutation;Mentalretardation;Methylation;Non-syndromicdeafness;Nucleotide-binding;Oxidation;Polymorphism;Referenceproteome	44	2616	3	High	Master Protein	P63261	Actin, cytoplasmic 2 OS=Homo sapiens OX=9606 GN=ACTG1 PE=1 SV=1
28.6787548065186	28.0169792175293	28.3565788269043	28.3350982666016	27.9171390533447	27.39475440979	28.1715812683105	28.4431896209717	28.1395473480225	28.3882961273193	28.1425323486328	28.4102535247803	28.2741889953613	28.2970924377441	27.9732704162598	28.3482913970947	28.1358814239502	28.1291561126709	7	Met-loss [N-Term];Met-loss+Acetyl [N-Term]	cell organization and biogenesis;cellular component movement;metabolic process;regulation of biological process;response to stimulus	cytoplasm;cytoskeleton;cytosol;membrane;nucleus	DNA binding;nucleotide binding;protein binding;structural molecule activity	Adherens junction;Apoptosis;Arrhythmogenic right ventricular cardiomyopathy (ARVC);Bacterial invasion of epithelial cells;Dilated cardiomyopathy;Focal adhesion;Gastric acid secretion;Hippo signaling pathway;Hypertrophic cardiomyopathy (HCM);Influenza A;Leukocyte transendothelial migration;Oxytocin signaling pathway;Pathogenic Escherichia coli infection;Phagosome;Platelet activation;Proteoglycans …	Arrhythmogenic Right Ventricular Cardiomyopathy;Common Pathways Underlying Drug Addiction;Fas Ligand (FasL) pathway and Stress induction of Heat Shock Proteins (HSP) regulation;Focal Adhesion;Myometrial Relaxation and Contraction Pathways;Pathogenic Escherichia coli infection;Regulation of Actin Cytoskeleton	adenyl nucleotide binding;adenyl ribonucleotide binding;ATP binding;binding;cytoskeletal protein binding;enzyme binding;identical protein binding;kinesin binding;nitric-oxide synthase binding;nucleotide binding;protein binding;purine nucleotide binding;purine ribonucleoside triphosphate binding;purine ribonucleotide binding;ribonucleotide binding;structural constituent of cytoskeleton;structural …	anatomical structure development;biological adhesion;biological regulation;cell adhesion;cell junction organization;cellular component assembly;cellular component movement;cellular component organization;cellular metabolic process;cellular process;chromatin modification;chromatin organization;chromosome organization;coagulation;developmental process;homeostatic process;immune system process;locom…	cell part;cell projection;cytoplasm;cytoskeleton;cytosol;extracellular organelle;extracellular space;histone methyltransferase complex;intracellular non-membrane-bounded organelle;intracellular organelle;macromolecular complex;membrane;neuron projection;nucleoplasm;organelle;plasma membrane;protein complex;ribonucleoprotein complex;vesicle	Adherens junction;Arrhythmogenic right ventricular cardiomyopathy (ARVC);Bacterial invasion of epithelial cells;Dilated cardiomyopathy;Focal adhesion;Hypertrophic cardiomyopathy (HCM);Leukocyte transendothelial migration;Pathogenic Escherichia coli infection;Phagosome;Phototransduction - fly;Regulation of actin cytoskeleton;Shigellosis;Tight junction;Vibrio cholerae infection;Viral myocarditis	3D-structure;Acetylation;ATP-binding;Completeproteome;Cytoplasm;Cytoskeleton;Deafness;Directproteinsequencing;Diseasemutation;Dystonia;Mentalretardation;Methylation;Nucleotide-binding;Oxidation;Polymorphism;Referenceproteome;Ublconjugation	43	2629	2	High	Master Protein	P60709	Actin, cytoplasmic 1 OS=Homo sapiens OX=9606 GN=ACTB PE=1 SV=1
29.0689105987549	28.9091625213623	29.3431739807129	28.4018974304199	28.7444286346436	28.9329223632813	27.4079933166504	28.4535465240479	30.0791530609131	29.1997833251953	29.9166927337646	29.7890872955322	29.6189041137695	28.4012699127197	29.3172302246094	28.272611618042	28.5662727355957	29.8110618591309	3		cell organization and biogenesis;cellular homeostasis;metabolic process;regulation of biological process;response to stimulus;transport	cell surface;endosome;extracellular;membrane;organelle lumen	enzyme regulator activity;metal ion binding;protein binding;transporter activity	HIF-1 signaling pathway;Mineral absorption	Differentiation Pathway;Iron metabolism in placenta;Sudden Infant Death Syndrome (SIDS) Susceptibility Pathways	binding;cation binding;cation transmembrane transporter activity;ferric iron binding;ferric iron transmembrane transporter activity;inorganic cation transmembrane transporter activity;ion binding;ion transmembrane transporter activity;iron ion binding;iron ion transmembrane transporter activity;metal ion binding;metal ion transmembrane transporter activity;substrate-specific transmembrane transpo…	biological regulation;cell activation;cellular homeostasis;cellular ion homeostasis;cellular process;coagulation;establishment of localization;exocytosis;homeostatic process;ion transport;multicellular organismal process;protein transport;regulation of body fluid levels;secretion;transmembrane transport;transport;vesicle-mediated transport	basal part of cell;cell part;cell surface;cytoplasmic membrane-bounded vesicle;endosome;extracellular organelle;extracellular region;extracellular space;intracellular membrane-bounded organelle;intracellular organelle;membrane;organelle;vesicle	Mineral absorption	3D-structure;Completeproteome;Directproteinsequencing;Diseasemutation;Disulfidebond;Glycoprotein;Iontransport;Iron;Irontransport;Metal-binding;Methylation;Polymorphism;Referenceproteome;Repeat;Secreted;Signal;Transport	72	1611	72	High	Master Protein	P02787	Serotransferrin OS=Homo sapiens OX=9606 GN=TF PE=1 SV=3
30.4201126098633	30.1428966522217	30.0406703948975	30.127233505249	29.8653736114502	30.0726737976074	29.9891891479492	30.8157081604004	29.7218189239502	29.8463802337646	30.981294631958	30.5572280883789	30.1197967529297	29.7978954315186	30.4060745239258	30.5847511291504	30.0525779724121	29.8187561035156	1	Met-loss [N-Term];Met-loss+Acetyl [N-Term]	response to stimulus	cytoplasm;membrane	metal ion binding			binding;calcium ion binding;cation binding;ion binding;metal ion binding	biological adhesion;cell adhesion;cellular process;response to abiotic stimulus;response to heat;response to stimulus;response to stress	cell part;cytoplasm;extracellular organelle;membrane;organelle;vesicle		Calcium;Completeproteome;Cytoplasm;Metal-binding;Polymorphism;Referenceproteome	48	1724	48	High	Master Protein	Q9UBG3	Cornulin OS=Homo sapiens OX=9606 GN=CRNN PE=1 SV=1
27.7880935668945	28.6484432220459	28.3830432891846	30.4086933135986	27.5774917602539	26.5471000671387	31.619119644165	26.8822059631348	30.7042045593262	29.0220222473145	29.1592311859131	28.6876430511475	28.6343803405762	27.6098537445068	28.1666603088379	26.994457244873	27.4135265350342	30.3975296020508	12		cell death;cell organization and biogenesis;regulation of biological process	cytoskeleton;cytosol	catalytic activity;motor activity;protein binding;structural molecule activity			structural constituent of cytoskeleton;structural constituent of epidermis;structural molecule activity	anatomical structure development;biological regulation;developmental process;molting cycle;multicellular organismal process	cell part;extracellular organelle;macromolecular complex;organelle;protein complex;vesicle		Coiledcoil;Completeproteome;Intermediatefilament;Keratin;Polymorphism;Referenceproteome	66	1817	54	High	Master Protein	Q9NSB2	Keratin, type II cuticular Hb4 OS=Homo sapiens OX=9606 GN=KRT84 PE=2 SV=2
30.5634574890137	30.1238021850586	30.5668277740479	30.5330677032471	30.5896492004395	30.6358489990234	31.3507633209229	30.3737812042236	30.2762355804443	30.9039516448975	30.400318145752	30.9161739349365	30.4989547729492	30.9785442352295	30.3759117126465	30.5078468322754	30.7939968109131	30.4103450775146	8	Met-loss+Acetyl [N-Term]	metabolic process;transport	cytoplasm;cytosol;extracellular;membrane;organelle lumen	protein binding;transporter activity	PPAR signaling pathway	PPAR signaling pathway	binding;carboxylic acid binding;fatty acid binding;lipid binding;monocarboxylic acid binding;transporter activity	alcohol metabolic process;amine metabolic process;anatomical structure development;biosynthetic process;carbohydrate metabolic process;carbohydrate transport;catabolic process;cellular lipid metabolic process;cellular metabolic process;cellular nitrogen compound metabolic process;cellular process;developmental process;establishment of localization;glycerol ether metabolic process;lipid metabolic …	cell part;cytoplasm;cytosol;extracellular organelle;nucleoplasm;organelle;vesicle	PPAR signaling pathway	3D-structure;Acetylation;Completeproteome;Cytoplasm;Directproteinsequencing;Disulfidebond;Lipid-binding;Phosphoprotein;Referenceproteome;Transport	30	2039	30	High	Master Protein	Q01469	Fatty acid-binding protein 5 OS=Homo sapiens OX=9606 GN=FABP5 PE=1 SV=3
27.0910396575928	24.5724105834961	24.2705402374268	25.1560287475586	25.0938835144043	26.3253993988037	27.6564388275146	25.7158088684082	24.9773864746094	26.7580108642578	26.242805480957	26.2652454376221	25.0440216064453	26.2330074310303	24.6563892364502	24.6111030578613	24.8844375610352	25.7635116577148	1	Met-loss+Acetyl [N-Term]	cell death;cell differentiation;development;metabolic process	cytoskeleton;cytosol;nucleus	metal ion binding;protein binding;structural molecule activity			binding;calcium ion binding;cation binding;ion binding;metal ion binding;structural molecule activity	cell differentiation;cellular process;developmental process;multicellular organismal development;multicellular organismal process	cell part;cytoplasmic membrane-bounded vesicle;intracellular membrane-bounded organelle;intracellular organelle;macromolecular complex;nucleus;organelle;protein complex;vesicle		3D-structure;Calcium;Citrullination;Coiledcoil;Completeproteome;Developmentalprotein;Directproteinsequencing;Ichthyosis;Metal-binding;Phosphoprotein;Polymorphism;Referenceproteome;Repeat	71	520	71	High	Master Protein	P20930	Filaggrin OS=Homo sapiens OX=9606 GN=FLG PE=1 SV=3
30.1980762481689	31.3610286712646	30.5441303253174	30.2131824493408	30.4495658874512	31.8018703460693	29.4554481506348	30.3347034454346	31.0225830078125	30.4861640930176	31.5051593780518	31.2465190887451	30.5561504364014	29.8855171203613	30.4564075469971	30.2034931182861	31.5866069793701	31.3822650909424	1		cell organization and biogenesis;regulation of biological process;response to stimulus;transport	extracellular;membrane	receptor activity;signal transducer activity	Intestinal immune network for IgA production		binding;immunoglobulin binding;immunoglobulin receptor activity;molecular transducer activity;polymeric immunoglobulin binding;polymeric immunoglobulin receptor activity;protein binding;protein complex binding;receptor activity;signal transducer activity;signaling receptor activity;transmembrane signaling receptor activity	biological regulation;cellular component organization;cellular localization;cellular membrane organization;cellular process;detection of stimulus;establishment of localization;homeostatic process;localization;membrane organization;response to chemical stimulus;response to stimulus;signal transduction;transport;vesicle-mediated transport	cell part;extracellular organelle;extracellular space;macromolecular complex;membrane;organelle;plasma membrane;protein complex;receptor complex;vesicle	Intestinal immune network for IgA production	3D-structure;Cellmembrane;Completeproteome;Directproteinsequencing;Disulfidebond;Glycoprotein;Immunoglobulindomain;Membrane;Phosphoprotein;Polymorphism;Referenceproteome;Repeat;Secreted;Signal;Transmembrane;Transmembranehelix	59	2217	59	High	Master Protein	P01833	Polymeric immunoglobulin receptor OS=Homo sapiens OX=9606 GN=PIGR PE=1 SV=4
29.5234241485596	29.1195812225342	29.9590587615967	30.0125141143799	28.8773441314697	29.2164287567139	29.9154453277588	29.8499450683594	28.9328937530518	29.4838714599609	29.6755237579346	29.4506549835205	29.8031539916992	29.7609462738037	29.23264503479	29.4332542419434	29.7722034454346	29.6174468994141	12	Met-loss [N-Term]	cell death;cell organization and biogenesis;defense response;metabolic process;regulation of biological process;response to stimulus	cytoplasm;cytoskeleton;cytosol;membrane;nucleus	catalytic activity;enzyme regulator activity;nucleotide binding;protein binding	Alzheimer's disease;Biosynthesis of amino acids;Carbon metabolism;Glycolysis / Gluconeogenesis;HIF-1 signaling pathway;Metabolic pathways	Alzheimers Disease;Cori Cycle;Glycolysis and Gluconeogenesis;Sudden Infant Death Syndrome (SIDS) Susceptibility Pathways	binding;catalytic activity;coenzyme binding;cofactor binding;cytoskeletal protein binding;glyceraldehyde-3-phosphate dehydrogenase (NAD+) (phosphorylating) activity;identical protein binding;microtubule binding;NAD binding;NADP binding;nucleotide binding;oxidoreductase activity;oxidoreductase activity, acting on the aldehyde or oxo group of donors;oxidoreductase activity, acting on the aldehyde o…	alcohol metabolic process;biological regulation;biosynthetic process;carbohydrate metabolic process;cell death;cellular component organization;cellular metabolic process;cellular process;cytoskeleton organization;death;macromolecule metabolic process;macromolecule modification;metabolic process;organelle organization;peptidyl-amino acid modification;primary metabolic process;protein metabolic pro…	cell part;cytoplasm;cytoskeleton;cytosol;extracellular organelle;intracellular membrane-bounded organelle;intracellular non-membrane-bounded organelle;intracellular organelle;lipid particle;macromolecular complex;membrane;nucleus;organelle;plasma membrane;ribonucleoprotein complex;vesicle	Alzheimer's disease;Glycolysis / Gluconeogenesis	3D-structure;Acetylation;ADP-ribosylation;Alternativesplicing;Apoptosis;Completeproteome;Cytoplasm;Cytoskeleton;Directproteinsequencing;Glycolysis;Membrane;Methylation;NAD;Nucleus;Oxidoreductase;Phosphoprotein;Polymorphism;Referenceproteome;S-nitrosylation;Transferase;Translationregulation;Ublconjugation	46	1746	46	High	Master Protein	P04406	Glyceraldehyde-3-phosphate dehydrogenase OS=Homo sapiens OX=9606 GN=GAPDH PE=1 SV=3
28.9271068572998	26.9278469085693	28.6769142150879	29.0728321075439	28.6354427337646	28.4882144927979	28.3292217254639	28.9420413970947	27.710355758667	28.146993637085	28.3528118133545	28.5925159454346	27.5324954986572	29.1503410339355	28.4651775360107	29.2030029296875	27.4234657287598	28.8117504119873	1		cell organization and biogenesis;regulation of biological process;response to stimulus;transport	cytosol;membrane;nucleus	protein binding;structural molecule activity	Apoptosis;Arrhythmogenic right ventricular cardiomyopathy (ARVC);Dilated cardiomyopathy;Hypertrophic cardiomyopathy (HCM)	Adipogenesis;Arrhythmogenic Right Ventricular Cardiomyopathy;Fas Ligand (FasL) pathway and Stress induction of Heat Shock Proteins (HSP) regulation	structural molecule activity	anatomical structure development;biological regulation;cell cycle;cell death;cell development;cellular component disassembly;cellular component organization;cellular localization;cellular membrane organization;cellular metabolic process;cellular process;cytoskeleton organization;death;developmental process;establishment of localization;establishment or maintenance of cell polarity;localization;ma…	cell part;cytoplasm;cytosol;intracellular membrane-bounded organelle;intracellular organelle;macromolecular complex;membrane;nuclear envelope;nucleoplasm;nucleus;organelle;protein complex	Arrhythmogenic right ventricular cardiomyopathy (ARVC);Dilated cardiomyopathy;Hypertrophic cardiomyopathy (HCM)	3D-structure;Acetylation;Alternativesplicing;Cardiomyopathy;Charcot-Marie-Toothdisease;Coiledcoil;Completeproteome;Congenitalmusculardystrophy;Directproteinsequencing;Diseasemutation;Emery-Dreifussmusculardystrophy;Intermediatefilament;Isopeptidebond;Limb-girdlemusculardystrophy;Lipoprotein;Methylation;Neurodegeneration;Neuropathy;Nucleus;Phosphoprotein;Polymorphism;Prenylation;Referenceproteome;…	71	1258	70	High	Master Protein	P02545	Prelamin-A/C OS=Homo sapiens OX=9606 GN=LMNA PE=1 SV=1
29.257532119751	28.8777523040771	29.8147125244141	29.4259510040283	28.2749404907227	27.7868900299072	30.0108165740967	29.3759078979492	29.7079811096191	29.7499942779541	29.6742610931396	28.1935691833496	29.6618118286133	30.1457386016846	28.6481914520264	29.0766086578369	29.3682708740234	29.2313747406006	17		cell organization and biogenesis;defense response;metabolic process;regulation of biological process;response to stimulus;transport	extracellular;mitochondrion;nucleus;organelle lumen;vacuole	antioxidant activity;catalytic activity;metal ion binding	Phagosome;Transcriptional misregulation in cancer	Benzene metabolism;Folate Metabolism;Selenium Micronutrient Network;Vitamin B12 Metabolism	antioxidant activity;binding;carbohydrate binding;catalytic activity;cation binding;chromatin binding;glycosaminoglycan binding;heme binding;heparin binding;ion binding;iron ion binding;metal ion binding;oxidoreductase activity;oxidoreductase activity, acting on peroxide as acceptor;pattern binding;peroxidase activity;polysaccharide binding;tetrapyrrole binding;transition metal ion binding	aging;biological regulation;biosynthetic process;catabolic process;cellular component organization;cellular metabolic process;cellular process;developmental process;immune system process;metabolic process;multicellular organismal process;multi-organism process;response to abiotic stimulus;response to biotic stimulus;response to chemical stimulus;response to external stimulus;response to extracell…	cell part;cytoplasmic membrane-bounded vesicle;extracellular organelle;extracellular space;intracellular membrane-bounded organelle;intracellular organelle;lysosome;mitochondrion;nucleus;organelle;vacuole;vesicle	Phagosome	3D-structure;Alternativesplicing;Calcium;Completeproteome;Directproteinsequencing;Diseasemutation;Disulfidebond;Glycoprotein;Heme;Hydrogenperoxide;Iron;Lysosome;Metal-binding;Nitration;Oxidation;Oxidoreductase;Peroxidase;Polymorphism;Referenceproteome;Signal	58	1699	58	High	Master Protein	P05164	Myeloperoxidase OS=Homo sapiens OX=9606 GN=MPO PE=1 SV=1
29.4000225067139	28.3246383666992	29.0874443054199	28.9535617828369	29.0910797119141	28.6820964813232	29.7729415893555	29.1840534210205	28.4173641204834	29.4360237121582	29.0688037872314	29.4737148284912	28.9692478179932	28.9998798370361	28.9311237335205	28.8083457946777	29.3170185089111	29.1140117645264	20	Met-loss+Acetyl [N-Term]	cell differentiation;cell organization and biogenesis;metabolic process	cytoplasm	catalytic activity;metal ion binding			binding;calcium ion binding;catalytic activity;cation binding;ion binding;metal ion binding;protein-glutamine gamma-glutamyltransferase activity;transferase activity;transferase activity, transferring acyl groups;transferase activity, transferring amino-acyl groups	anatomical structure morphogenesis;cell differentiation;cell envelope organization;cellular component assembly;cellular component organization;cellular metabolic process;cellular process;developmental process;external encapsulating structure organization;macromolecular complex assembly;macromolecule metabolic process;macromolecule modification;metabolic process;molting cycle;multicellular organis…	cell part;cytoplasm;extracellular organelle;organelle;vesicle		3D-structure;Acetylation;Acyltransferase;Calcium;Completeproteome;Directproteinsequencing;Keratinization;Metal-binding;Phosphoprotein;Polymorphism;Referenceproteome;Transferase;Zymogen	53	1490	53	High	Master Protein	Q08188	Protein-glutamine gamma-glutamyltransferase E OS=Homo sapiens OX=9606 GN=TGM3 PE=1 SV=4
28.0676975250244	27.0097274780273	29.4795551300049	28.6997680664063	29.1844654083252	29.3554649353027	29.689208984375	29.70361328125	27.3224334716797	28.5571460723877	27.7115001678467	29.0290927886963	27.9539070129395	28.4782829284668	26.9645214080811	28.6335582733154	27.4790916442871	28.3144683837891	17	Met-loss+Acetyl [N-Term]	cell death;cell organization and biogenesis;regulation of biological process;response to stimulus	cytoplasm;cytoskeleton;cytosol	protein binding;receptor activity;signal transducer activity;structural molecule activity			binding;MHC class II protein binding;MHC class II receptor activity;MHC protein binding;molecular transducer activity;protein binding;receptor activity;receptor binding;signal transducer activity;signaling receptor activity;structural constituent of cytoskeleton;structural molecule activity;transmembrane signaling receptor activity	anatomical structure development;anatomical structure morphogenesis;biological regulation;cellular component organization;cellular process;cytoskeleton organization;developmental process;molting cycle;multicellular organismal process;organelle organization;regulation of translation;response to stimulus;signal transduction	cell part;cytoplasm;extracellular organelle;macromolecular complex;organelle;protein complex;vesicle		Coiledcoil;Completeproteome;Cytoplasm;Diseasemutation;Ectodermaldysplasia;Intermediatefilament;Keratin;Palmoplantarkeratoderma;Phosphoprotein;Referenceproteome	57	1996	29	High	Master Protein	Q04695	Keratin, type I cytoskeletal 17 OS=Homo sapiens OX=9606 GN=KRT17 PE=1 SV=2
27.9704303741455	26.9795188903809	27.2382640838623	28.0667457580566	27.5864200592041	26.8174858093262	27.1103973388672	28.2572212219238	27.0988159179688	27.5194339752197	27.6422863006592	27.8653259277344	27.5767230987549	27.5671253204346	27.5705890655518	27.9809284210205	27.8001880645752	27.8833045959473	19;CHR_HG26_PATCH		cell organization and biogenesis;cellular component movement;regulation of biological process;response to stimulus;transport	cytoplasm;cytoskeleton;cytosol;extracellular;nucleus;organelle lumen	DNA binding;metal ion binding;protein binding;RNA binding	Adherens junction;Amoebiasis;Arrhythmogenic right ventricular cardiomyopathy (ARVC);Focal adhesion;Leukocyte transendothelial migration;Regulation of actin cytoskeleton;Systemic lupus erythematosus;Tight junction;Viral carcinogenesis	Arrhythmogenic Right Ventricular Cardiomyopathy;Primary Focal Segmental Glomerulosclerosis FSGS;Striated Muscle Contraction	actin binding;actin filament binding;binding;calcium ion binding;cation binding;cytoskeletal protein binding;hormone receptor binding;identical protein binding;integrin binding;ion binding;ligand-dependent nuclear receptor transcription coactivator activity;metal ion binding;nuclear hormone receptor binding;nucleoside binding;protein binding;protein binding transcription factor activity;protein c…	biological regulation;cell activation;cell junction organization;cellular component assembly;cellular component organization;cellular process;coagulation;cytoskeleton organization;establishment of localization;exocytosis;multicellular organismal process;organelle organization;protein transport;regulation of body fluid levels;regulation of transport;response to chemical stimulus;response to stimul…	cell part;cell projection;cytoplasm;cytoskeleton;extracellular organelle;extracellular region;extracellular space;intracellular membrane-bounded organelle;intracellular non-membrane-bounded organelle;intracellular organelle;macromolecular complex;neuron projection;nucleus;organelle;protein complex;pseudopodium;ribonucleoprotein complex;vesicle	Adherens junction;Amoebiasis;Arrhythmogenic right ventricular cardiomyopathy (ARVC);Focal adhesion;Leukocyte transendothelial migration;Regulation of actin cytoskeleton;Systemic lupus erythematosus;Tight junction	3D-structure;Acetylation;Actin-binding;Alternativesplicing;Calcium;Celljunction;Completeproteome;Cytoplasm;Diseasemutation;Isopeptidebond;Metal-binding;Nucleus;Phosphoprotein;Proteintransport;Referenceproteome;Repeat;Transport;Ublconjugation	71	1016	47	High	Master Protein	O43707	Alpha-actinin-4 OS=Homo sapiens OX=9606 GN=ACTN4 PE=1 SV=2
29.7154521942139	28.463191986084	29.0519866943359	29.8405170440674	29.7711849212646	29.2383365631104	29.9265155792236	28.95703125	28.5006732940674	29.8966026306152	28.6906719207764	29.6549587249756	29.5817794799805	29.4759407043457	27.8620300292969	29.4122581481934	28.6107292175293	29.6139278411865	12		cell death;cell organization and biogenesis	cytosol;nucleus	structural molecule activity			structural molecule activity	cellular component organization;cellular process;cytoskeleton organization;organelle organization	cell part;extracellular organelle;intracellular membrane-bounded organelle;intracellular organelle;macromolecular complex;nucleus;organelle;protein complex;vesicle		Coiledcoil;Completeproteome;Intermediatefilament;Keratin;Polymorphism;Referenceproteome	65	3837	41	High	Master Protein	Q01546	Keratin, type II cytoskeletal 2 oral OS=Homo sapiens OX=9606 GN=KRT76 PE=1 SV=2
25.446325302124	25.4223175048828	25.2286148071289	24.9475078582764	24.0217361450195	25.4538345336914	25.8292846679688	25.5979442596436	25.2281169891357	25.0928516387939	25.5312976837158	25.2246150970459	26.3607978820801	25.1832370758057	25.3816928863525	24.3116645812988	26.766206741333	24.3957366943359	1		cell organization and biogenesis;cellular component movement;regulation of biological process;response to stimulus	cytoplasm;cytoskeleton;cytosol	nucleotide binding;protein binding;structural molecule activity		Association Between Physico-Chemical Features and Toxicity Associated Pathways;Fas Ligand (FasL) pathway and Stress induction of Heat Shock Proteins (HSP) regulation;Myometrial Relaxation and Contraction Pathways;Striated Muscle Contraction	adenyl nucleotide binding;adenyl ribonucleotide binding;ADP binding;ATP binding;binding;cytoskeletal protein binding;myosin binding;nucleotide binding;protein binding;purine nucleotide binding;purine ribonucleoside triphosphate binding;purine ribonucleotide binding;ribonucleotide binding;structural constituent of cytoskeleton;structural molecule activity;vinculin binding	anatomical structure development;cell development;cell growth;cellular component movement;cellular component organization;cellular process;cytoskeleton organization;developmental process;growth;multicellular organismal process;muscle adaptation;muscle contraction;organelle organization;response to abiotic stimulus;response to chemical stimulus;response to endogenous stimulus;response to external …	cell part;cytoskeleton;cytosol;extracellular organelle;extracellular space;intracellular non-membrane-bounded organelle;intracellular organelle;macromolecular complex;membrane;organelle;plasma membrane;protein complex;vesicle		3D-structure;Acetylation;ATP-binding;Completeproteome;Cytoplasm;Cytoskeleton;Diseasemutation;Methylation;Muscleprotein;Nemalinemyopathy;Nucleotide-binding;Oxidation;Referenceproteome	29	1860	3	High	Master Protein	P68133	Actin, alpha skeletal muscle OS=Homo sapiens OX=9606 GN=ACTA1 PE=1 SV=1
32.8083763122559	32.2538108825684	32.6917915344238	32.671745300293	32.5655975341797	32.3635673522949	33.5859909057617	33.5562896728516	32.2517738342285	33.2369918823242	33.0168495178223	32.8461036682129	32.6300354003906	33.1033744812012	32.8863296508789	32.4646492004395	32.7347564697266	32.8579025268555	1	Met-loss [N-Term];Met-loss+Acetyl [N-Term]	cell communication;cell death;cellular component movement;defense response;metabolic process;regulation of biological process;response to stimulus;transport	cytoplasm;cytoskeleton;cytosol;extracellular;membrane;nucleus;organelle lumen	antioxidant activity;catalytic activity;metal ion binding;protein binding;signal transducer activity		IL1 and megakaryocytes in obesity	antioxidant activity;arachidonic acid binding;binding;calcium ion binding;carboxylic acid binding;cation binding;cytoskeletal protein binding;fatty acid binding;icosanoid binding;icosatetraenoic acid binding;ion binding;lipid binding;metal ion binding;microtubule binding;molecular transducer activity;monocarboxylic acid binding;protein binding;RAGE receptor binding;receptor binding;signal transdu…	autophagy;biological adhesion;biological regulation;catabolic process;cell adhesion;cell communication;cell motility;cell-cell signaling;cellular component movement;cellular component organization;cellular metabolic process;cellular process;cytokine production;cytoskeleton organization;immune system process;locomotion;macromolecule metabolic process;macromolecule modification;metabolic process;mu…	cell part;cytoskeleton;cytosol;extracellular organelle;extracellular region;extracellular space;intracellular membrane-bounded organelle;intracellular non-membrane-bounded organelle;intracellular organelle;membrane;nucleus;organelle;plasma membrane;vesicle		3D-structure;Antimicrobial;Antioxidant;Apoptosis;Autophagy;Calcium;Cellmembrane;Chemotaxis;Completeproteome;Cytoplasm;Cytoskeleton;Directproteinsequencing;Immunity;Inflammatoryresponse;Innateimmunity;Membrane;Metal-binding;Methylation;Phosphoprotein;Polymorphism;Referenceproteome;Repeat;Secreted;S-nitrosylation;Zinc	25	4344	25	High	Master Protein	P06702	Protein S100-A9 OS=Homo sapiens OX=9606 GN=S100A9 PE=1 SV=1
27.7513446807861	27.7503185272217	28.0042152404785	27.7527542114258	27.8529243469238	27.9865913391113	28.2165775299072	28.5263118743896	27.3824577331543	27.612060546875	27.9619560241699	27.7536010742188	28.0617427825928	27.9868621826172	27.6843299865723	27.7700462341309	28.0291614532471	28.3625373840332	17		cell organization and biogenesis;cellular homeostasis;metabolic process;regulation of biological process;response to stimulus	endoplasmic reticulum;extracellular;membrane;organelle lumen	catalytic activity;metal ion binding;protein binding;RNA binding	Protein processing in endoplasmic reticulum		catalytic activity;endopeptidase activity;hydrolase activity;intramolecular oxidoreductase activity;intramolecular oxidoreductase activity, interconverting keto- and enol-groups;intramolecular oxidoreductase activity, transposing S-S bonds;isomerase activity;oxidoreductase activity;oxidoreductase activity, acting on paired donors, with incorporation or reduction of molecular oxygen;oxidoreductase…	amine metabolic process;biological regulation;cellular amino acid metabolic process;cellular component organization;cellular homeostasis;cellular ketone metabolic process;cellular metabolic process;cellular nitrogen compound metabolic process;cellular process;extracellular matrix organization;extracellular structure organization;heterocycle metabolic process;homeostatic process;macromolecule meta…	cell part;cytoplasmic membrane-bounded vesicle;endoplasmic reticulum;extracellular organelle;extracellular region;intracellular membrane-bounded organelle;intracellular organelle;macromolecular complex;membrane;organelle;plasma membrane;protein complex;vesicle	Protein processing in endoplasmic reticulum	3D-structure;Acetylation;Cellmembrane;Chaperone;Completeproteome;Directproteinsequencing;Disulfidebond;Endoplasmicreticulum;Isomerase;Membrane;Redox-activecenter;Referenceproteome;Repeat;Signal	54	1102	54	High	Master Protein	P07237	Protein disulfide-isomerase OS=Homo sapiens OX=9606 GN=P4HB PE=1 SV=3
28.8878192901611	27.9430675506592	29.1341857910156	28.7895584106445	28.3717746734619	28.2510948181152	28.5069160461426	28.5996074676514	28.0965538024902	28.4392681121826	28.9036731719971	29.3001537322998	28.3728580474854	28.9653778076172	28.6287002563477	28.606107711792	28.8113899230957	29.0503368377686	15	Met-loss+Acetyl [N-Term]	cell organization and biogenesis;metabolic process;regulation of biological process;response to stimulus;transport	cell surface;cytoplasm;cytosol;endoplasmic reticulum;endosome;extracellular;membrane;nucleus;organelle lumen	enzyme regulator activity;metal ion binding;protein binding;RNA binding		Prostaglandin Synthesis and Regulation	binding;calcium ion binding;calcium-dependent phospholipid binding;calcium-dependent protein binding;cation binding;enzyme inhibitor activity;enzyme regulator activity;ion binding;lipase inhibitor activity;lipid binding;metal ion binding;phosphatidylinositol binding;phosphatidylinositol-4,5-bisphosphate binding;phospholipase A2 inhibitor activity;phospholipase inhibitor activity;phospholipid bind…	anatomical structure formation involved in morphogenesis;biological regulation;cellular component assembly;cellular component organization;cellular membrane organization;cellular process;developmental process;establishment of localization;extracellular matrix organization;extracellular structure organization;macromolecular complex assembly;membrane organization;multicellular organismal process;or…	cell cortex;cell part;cell projection;cell surface;cytoplasmic membrane-bounded vesicle;endosome;extracellular organelle;extracellular space;intracellular membrane-bounded organelle;intracellular organelle;lipid particle;membrane;midbody;nucleus;organelle;plasma membrane;vesicle		3D-structure;Acetylation;Alternativesplicing;Annexin;Basementmembrane;Calcium;Calcium/phospholipid-binding;Completeproteome;Directproteinsequencing;Extracellularmatrix;Phosphoprotein;Polymorphism;Referenceproteome;Repeat;Secreted;Ublconjugation	52	1127	52	High	Master Protein	P07355	Annexin A2 OS=Homo sapiens OX=9606 GN=ANXA2 PE=1 SV=2
29.9749240875244	28.6241016387939	29.39821434021	31.0914878845215	29.4078731536865	28.7981109619141	28.3419227600098	30.7915840148926	29.2666301727295	29.5458545684814	30.1047611236572	30.2412242889404	29.341983795166	30.2475566864014	29.7497310638428	31.3735198974609	29.4589958190918	30.0350894927979	1	Acetyl [N-Term]	cell death;cell organization and biogenesis;regulation of biological process;response to stimulus;transport	cytoskeleton;membrane;nucleus	protein binding;signal transducer activity;structural molecule activity			binding;intermediate filament binding;lamin binding;molecular transducer activity;protein binding;protein complex binding;signal transducer activity;structural constituent of epidermis;structural molecule activity	biological adhesion;biological regulation;cell adhesion;cell death;cellular component assembly;cellular component disassembly;cellular component organization;cellular process;cytoskeleton organization;death;developmental process;multicellular organismal development;multicellular organismal process;organelle organization;response to stimulus;signal transduction	cell part;extracellular organelle;intracellular membrane-bounded organelle;intracellular organelle;macromolecular complex;membrane;nucleoplasm;nucleus;organelle;plasma membrane;protein complex;vesicle		3D-structure;Alternativesplicing;Celladhesion;Celljunction;Completeproteome;Developmentalprotein;Ectodermaldysplasia;Nucleus;Polymorphism;Referenceproteome;Repeat	53	1337	53	High	Master Protein	Q13835-2	Isoform 1 of Plakophilin-1 OS=Homo sapiens OX=9606 GN=PKP1
27.8812065124512	26.1968326568604	26.8812427520752	28.1202621459961	28.232328414917	27.4521312713623	28.7656707763672	27.1914234161377	26.6094226837158	28.6594467163086	28.7446441650391	28.3641490936279	28.2700939178467	27.6983890533447	27.6140155792236	28.1303157806396	27.9294509887695	28.0582103729248	12		cell death;cell differentiation;cell organization and biogenesis	cytosol	structural molecule activity			structural molecule activity	cell differentiation;cellular component organization;cellular process;cytoskeleton organization;developmental process;organelle organization	cell part;extracellular organelle;macromolecular complex;organelle;protein complex;vesicle		Coiledcoil;Completeproteome;Cornealdystrophy;Diseasemutation;Intermediatefilament;Keratin;Polymorphism;Referenceproteome	50	3286	24	High	Master Protein	P12035	Keratin, type II cytoskeletal 3 OS=Homo sapiens OX=9606 GN=KRT3 PE=1 SV=3
28.987117767334	28.1579036712646	27.8925628662109	28.8780727386475	29.578483581543	28.8655548095703	29.9651107788086	27.3613567352295	28.4037990570068	29.0809440612793	28.2935543060303	28.9968681335449	28.2354850769043	29.3318862915039	27.5724258422852	28.6744136810303	28.6201248168945	28.9479579925537	17		cell death;cell differentiation;metabolic process	cytoplasm;cytoskeleton;cytosol;membrane;nucleus	structural molecule activity	Staphylococcus aureus infection		structural constituent of epidermis;structural molecule activity	cell differentiation;cellular process;developmental process;response to chemical stimulus;response to stimulus	cell part;cytoplasm;extracellular organelle;extracellular space;intracellular membrane-bounded organelle;intracellular organelle;macromolecular complex;membrane;nucleus;organelle;protein complex;vesicle		3D-structure;Coiledcoil;Completeproteome;Directproteinsequencing;Diseasemutation;Ichthyosis;Intermediatefilament;Keratin;Phosphoprotein;Polymorphism;Referenceproteome	49	2125	40	High	Master Protein	P13645	Keratin, type I cytoskeletal 10 OS=Homo sapiens OX=9606 GN=KRT10 PE=1 SV=6
29.0669631958008	29.0488204956055	29.5248985290527	29.2844123840332	28.4855823516846	29.2729167938232	30.6873607635498	29.707124710083	28.7727851867676	29.0256118774414	29.4659080505371	29.2615337371826	29.3656196594238	29.294734954834	28.8828830718994	29.0164909362793	29.7472991943359	29.4654178619385	1		metabolic process;regulation of biological process;response to stimulus	cell surface;cytoplasm;cytosol;membrane;nucleus	catalytic activity;DNA binding;metal ion binding;protein binding;RNA binding	Biosynthesis of amino acids;Carbon metabolism;Glycolysis / Gluconeogenesis;HIF-1 signaling pathway;Metabolic pathways;RNA degradation	Glycolysis and Gluconeogenesis	binding;carbon-oxygen lyase activity;catalytic activity;cation binding;DNA binding;enzyme binding;GTPase binding;hydro-lyase activity;ion binding;lyase activity;magnesium ion binding;metal ion binding;nucleic acid binding;nucleic acid binding transcription factor activity;phosphopyruvate hydratase activity;protein binding;protein binding transcription factor activity;sequence-specific DNA binding…	alcohol metabolic process;biological regulation;biosynthetic process;carbohydrate metabolic process;cellular metabolic process;cellular nitrogen compound metabolic process;cellular process;macromolecule metabolic process;metabolic process;multi-organism process;nitrogen compound metabolic process;nucleobase-containing compound metabolic process;primary metabolic process;response to biotic stimulu…	cell part;cytoplasm;cytosol;extracellular organelle;extracellular space;intracellular membrane-bounded organelle;intracellular organelle;macromolecular complex;membrane;nucleus;organelle;plasma membrane;protein complex;vesicle	Glycolysis / Gluconeogenesis;Methane metabolism;RNA degradation	3D-structure;Acetylation;Alternativeinitiation;Cellmembrane;Completeproteome;Cytoplasm;Directproteinsequencing;DNA-binding;Glycolysis;Lyase;Magnesium;Membrane;Metal-binding;Nucleus;Phosphoprotein;Plasminogenactivation;Polymorphism;Referenceproteome;Repressor;Transcription;Transcriptionregulation;Ublconjugation	45	1523	42	High	Master Protein	P06733	Alpha-enolase OS=Homo sapiens OX=9606 GN=ENO1 PE=1 SV=2
27.4620304107666	26.5675563812256	28.2747993469238	27.879222869873	27.5552959442139	27.5116443634033	28.245023727417	28.1702079772949	26.8062057495117	27.5273056030273	27.6794204711914	28.4221038818359	27.4854869842529	27.9887790679932	27.3337631225586	27.7365474700928	27.1496353149414	27.8071842193604	19	Met-loss [N-Term]	cell differentiation;cell proliferation;metabolic process;regulation of biological process;response to stimulus;transport	cytoplasm;cytosol;extracellular;membrane;nucleus;organelle lumen;ribosome	catalytic activity;nucleotide binding;protein binding;RNA binding	AMPK signaling pathway;Oxytocin signaling pathway	AMP-activated Protein Kinase (AMPK) Signaling;Brain-Derived Neurotrophic Factor (BDNF) signaling pathway;Translation Factors	binding;catalytic activity;enzyme binding;GTP binding;GTPase activity;guanyl nucleotide binding;guanyl ribonucleotide binding;hydrolase activity;hydrolase activity, acting on acid anhydrides;hydrolase activity, acting on acid anhydrides, in phosphorus-containing anhydrides;kinase binding;nucleic acid binding;nucleoside-triphosphatase activity;nucleotide binding;protein binding;protein kinase bind…	biological regulation;biosynthetic process;cell differentiation;cellular metabolic process;cellular process;developmental process;macromolecule metabolic process;macromolecule modification;metabolic process;peptidyl-amino acid modification;primary metabolic process;protein metabolic process;protein modification process;regulation of translation;translation;translational elongation	cell part;cytoplasm;cytosol;extracellular organelle;intracellular membrane-bounded organelle;intracellular organelle;macromolecular complex;membrane;nucleus;organelle;plasma membrane;polysome;ribonucleoprotein complex;vesicle		3D-structure;Acetylation;Completeproteome;Cytoplasm;Directproteinsequencing;Diseasemutation;Elongationfactor;GTP-binding;Isopeptidebond;Methylation;Neurodegeneration;Nucleotide-binding;Nucleus;Phosphoprotein;Proteinbiosynthesis;Referenceproteome;Spinocerebellarataxia;Ublconjugation	57	1058	57	High	Master Protein	P13639	Elongation factor 2 OS=Homo sapiens OX=9606 GN=EEF2 PE=1 SV=4
28.0562686920166	24.9432315826416	26.1419849395752	26.6055679321289	26.0592193603516	24.9438648223877	26.41552734375	26.3068580627441	25.7528133392334	28.0166435241699	24.8057537078857	26.4611721038818	25.6264591217041	28.256290435791	25.0179481506348	26.2309379577637	25.5037250518799	26.816427230835	12	Met-loss+Acetyl [N-Term]	cell death;cell organization and biogenesis;cell proliferation;cellular component movement;metabolic process	cytoskeleton;cytosol;membrane;nucleus	protein binding;structural molecule activity			structural constituent of cytoskeleton;structural molecule activity	anatomical structure development;cell activation;cell motility;cell proliferation;cellular component movement;cellular process;developmental process;locomotion	cell part;cytoplasm;cytoskeleton;extracellular organelle;extracellular space;Golgi apparatus;intracellular membrane-bounded organelle;intracellular non-membrane-bounded organelle;intracellular organelle;macromolecular complex;membrane;nucleus;organelle;protein complex;vesicle		Coiledcoil;Completeproteome;Diseasemutation;Ichthyosis;Intermediatefilament;Keratin;Phosphoprotein;Polymorphism;Referenceproteome	49	2772	27	High	Master Protein	P35908	Keratin, type II cytoskeletal 2 epidermal OS=Homo sapiens OX=9606 GN=KRT2 PE=1 SV=2
28.5247287750244	26.8647060394287	29.1428070068359	28.3902397155762	28.1503314971924	28.2824211120605	28.5893154144287	28.9882583618164	27.6235160827637	28.4487705230713	28.5347347259521	28.4534568786621	28.4110355377197	28.5953598022461	27.9748783111572	27.779109954834	28.0429267883301	28.6630191802979	15	Met-loss+Acetyl [N-Term]	cell death;cell organization and biogenesis;metabolic process;response to stimulus;transport	cytoplasm;cytosol;extracellular;mitochondrion;nucleus;organelle lumen	catalytic activity;metal ion binding;nucleotide binding;protein binding;RNA binding	Biosynthesis of amino acids;Carbon metabolism;Central carbon metabolism in cancer;Glucagon signaling pathway;Glycolysis / Gluconeogenesis;Metabolic pathways;Purine metabolism;Pyruvate metabolism;Type II diabetes mellitus;Viral carcinogenesis	Amino Acid metabolism;Glycolysis and Gluconeogenesis;Photodynamic therapy-induced HIF-1 survival signaling	adenyl nucleotide binding;adenyl ribonucleotide binding;alkali metal ion binding;antigen binding;ATP binding;binding;catalytic activity;cation binding;ion binding;kinase activity;magnesium ion binding;metal ion binding;MHC class II protein complex binding;MHC protein complex binding;nucleotide binding;phosphotransferase activity, alcohol group as acceptor;potassium ion binding;purine nucleotide b…	alcohol metabolic process;carbohydrate metabolic process;cell death;cellular metabolic process;cellular process;death;metabolic process;primary metabolic process;small molecule metabolic process	cell part;cell projection;cilium;cytoplasm;cytosol;extracellular matrix;extracellular organelle;intracellular membrane-bounded organelle;intracellular organelle;membrane;mitochondrion;nucleus;organelle;plasma membrane;vesicle	Carbon fixation in photosynthetic organisms;Glycolysis / Gluconeogenesis;Purine metabolism;Pyruvate metabolism;Type II diabetes mellitus	3D-structure;Acetylation;Allostericenzyme;Alternativesplicing;ATP-binding;Completeproteome;Cytoplasm;Directproteinsequencing;Glycolysis;Hydroxylation;Kinase;Magnesium;Metal-binding;Nucleotide-binding;Nucleus;Phosphoprotein;Polymorphism;Potassium;Pyruvate;Referenceproteome;Transferase;Ublconjugation	45	1074	45	High	Master Protein	P14618	Pyruvate kinase PKM OS=Homo sapiens OX=9606 GN=PKM PE=1 SV=4
31.8855133056641	32.0795936584473	32.6953163146973	31.8916244506836	31.652437210083	32.6640434265137	31.0041561126709	31.1073150634766	31.8697147369385	32.683292388916	32.3028755187988	32.507698059082	32.5421295166016	31.9460926055908	32.2804641723633	31.9904556274414	31.8566265106201	32.5609931945801	14;CHR_HSCHR14_3_CTG1		cell organization and biogenesis;cellular component movement;defense response;metabolic process;regulation of biological process;response to stimulus;transport	extracellular;membrane	protein binding		Inflammatory Response Pathway	antigen binding;binding	biological regulation;cellular component organization;cellular membrane organization;cellular metabolic process;cellular process;endocytosis;establishment of localization;homeostatic process;immune system process;macromolecule metabolic process;macromolecule modification;membrane invagination;membrane organization;metabolic process;multicellular organismal process;multi-organism process;primary m…	extracellular organelle;extracellular region;extracellular space;immunoglobulin complex;macromolecular complex;organelle;protein complex;vesicle		3D-structure;Chromophore;Chromosomalrearrangement;Completeproteome;Directproteinsequencing;Disulfidebond;Glycoprotein;ImmunoglobulinCregion;Immunoglobulindomain;Polymorphism;Referenceproteome;Repeat	30	2909	19	High	Master Protein	P01876	Immunoglobulin heavy constant alpha 1 OS=Homo sapiens OX=9606 GN=IGHA1 PE=1 SV=2
29.8458557128906	27.8757820129395	30.0145301818848	29.9042091369629	29.9565200805664	29.41282081604	29.6768493652344	30.033712387085	29.031982421875	29.6009349822998	29.4218311309814	29.7264671325684	28.9443187713623	30.3631496429443	29.3353576660156	29.7499046325684	28.4113140106201	29.6544933319092	1		cell differentiation;cell organization and biogenesis;regulation of biological process;response to stimulus	cytoplasm;cytosol;extracellular;membrane;mitochondrion;nucleus	enzyme regulator activity;protein binding	Aldosterone-regulated sodium reabsorption;Cell cycle;p53 signaling pathway	Calcium Regulation in the Cardiac Cell;DNA Damage Response;miRNA Regulation of DNA Damage Response;Myometrial Relaxation and Contraction Pathways	enzyme inhibitor activity;enzyme regulator activity;kinase inhibitor activity;kinase regulator activity;protein kinase C inhibitor activity;protein kinase inhibitor activity;protein kinase regulator activity;protein serine/threonine kinase inhibitor activity	anatomical structure development;biological regulation;biosynthetic process;cell death;cell development;cellular component organization;cellular metabolic process;cellular nitrogen compound metabolic process;cellular process;death;developmental process;macromolecule metabolic process;membrane organization;metabolic process;mitochondrion organization;nitrogen compound metabolic process;nucleobase-…	cell part;cytoplasm;cytosol;extracellular organelle;extracellular space;intracellular membrane-bounded organelle;intracellular organelle;membrane;nucleus;organelle;vesicle	Aldosterone-regulated sodium reabsorption;Cell cycle;p53 signaling pathway	3D-structure;Alternativesplicing;Completeproteome;Cytoplasm;Directproteinsequencing;Nucleus;Phosphoprotein;Polymorphism;Referenceproteome;Secreted;Ublconjugation	33	1511	30	High	Master Protein	P31947	14-3-3 protein sigma OS=Homo sapiens OX=9606 GN=SFN PE=1 SV=1
28.1352252960205	29.2421855926514	28.3443164825439	28.3513526916504	27.962272644043	27.5638465881348	27.9100379943848	28.4776992797852	28.2951889038086	27.7326202392578	28.2040824890137	28.9192810058594	28.0569190979004	28.4715976715088	27.9801368713379	28.3255081176758	27.3345184326172	28.7231616973877	13		cell differentiation;regulation of biological process;response to stimulus	cytoplasm;cytoskeleton	metal ion binding;protein binding			binding;cation binding;ion binding;metal ion binding;transition metal ion binding;zinc ion binding	anatomical structure development;cell differentiation;cellular process;developmental process;embryo development	cell part;cytoplasm;cytoskeleton;extracellular organelle;intracellular non-membrane-bounded organelle;intracellular organelle;organelle;vesicle		Acetylation;Alternativesplicing;Completeproteome;Cytoplasm;Directproteinsequencing;LIMdomain;Membrane;Metal-binding;Polymorphism;Referenceproteome;Repeat;Zinc	56	915	6	High	Master Protein	O95171-2	Isoform 2 of Sciellin OS=Homo sapiens OX=9606 GN=SCEL
24.0025272369385	23.3414878845215	25.030725479126	24.6953239440918	24.7322616577148	24.5645141601563	20.804126739502	25.1635990142822	23.434663772583	23.6318092346191	24.5499858856201	24.1923885345459	24.0580253601074	24.9025020599365	23.2872428894043	24.6010665893555	24.2615547180176	24.4482955932617	13		cell differentiation;regulation of biological process;response to stimulus	cytoplasm;cytoskeleton	metal ion binding;protein binding			binding;cation binding;ion binding;metal ion binding;transition metal ion binding;zinc ion binding	anatomical structure development;cell differentiation;cellular process;developmental process;embryo development	cell part;cytoplasm;cytoskeleton;extracellular organelle;intracellular non-membrane-bounded organelle;intracellular organelle;organelle;vesicle		Acetylation;Alternativesplicing;Completeproteome;Cytoplasm;Directproteinsequencing;LIMdomain;Membrane;Metal-binding;Polymorphism;Referenceproteome;Repeat;Zinc	55	852	5	High	Master Protein	O95171-3	Isoform 3 of Sciellin OS=Homo sapiens OX=9606 GN=SCEL
29.812915802002	30.840991973877	29.8048686981201	29.85080909729	30.2015686035156	30.8096542358398	29.7022094726563	29.3690452575684	31.5025959014893	30.5294704437256	30.6367511749268	29.8680953979492	30.52952003479	30.0384368896484	31.0730743408203	30.1588191986084	31.0392208099365	30.7485847473145	7		metabolic process;regulation of biological process;response to stimulus;transport	extracellular;membrane;nucleus	catalytic activity;protein binding;transporter activity			antigen binding;binding;catalytic activity;glycoprotein binding;hydrolase activity;hydrolase activity, acting on ester bonds;macromolecule transmembrane transporter activity;nuclease activity;peptide antigen binding;peptide binding;protein binding;protein transmembrane transporter activity;protein transporter activity;ribonuclease activity;substrate-specific transmembrane transporter activity;sub…	biological adhesion;biological regulation;cell adhesion;cellular process;detection of stimulus;establishment of localization;homeostatic process;immune system process;protein transport;response to chemical stimulus;response to stimulus;transmembrane transport;transport	cell part;extracellular organelle;extracellular region;extracellular space;intracellular membrane-bounded organelle;intracellular organelle;macromolecular complex;membrane;MHC protein complex;nucleus;organelle;plasma membrane;protein complex;vesicle		3D-structure;Completeproteome;Directproteinsequencing;Disulfidebond;Glycoprotein;Pyrrolidonecarboxylicacid;Referenceproteome;Secreted;Signal	36	1553	36	High	Master Protein	P25311	Zinc-alpha-2-glycoprotein OS=Homo sapiens OX=9606 GN=AZGP1 PE=1 SV=2
27.629976272583	23.9113521575928	26.871129989624	27.3576068878174	27.0422992706299	26.2176551818848	25.4597702026367	27.1120681762695	25.3532028198242	26.3628768920898	26.2129249572754	26.1614208221436	25.628002166748	27.3948860168457	26.185079574585	27.3711910247803	25.1056079864502	26.6465358734131	8		cell organization and biogenesis	cytoplasm;cytoskeleton;cytosol;membrane	protein binding;RNA binding;structural molecule activity			ankyrin binding;binding;cytoskeletal protein binding;protein binding;structural constituent of muscle;structural molecule activity	cell death;cell junction organization;cellular component assembly;cellular component disassembly;cellular component organization;cellular process;death;extracellular matrix organization;extracellular structure organization	cell part;cytoplasm;cytoskeleton;cytosol;extracellular organelle;intracellular non-membrane-bounded organelle;intracellular organelle;membrane;organelle;plasma membrane;vesicle		3D-structure;Acetylation;Actin-binding;Alternativesplicing;Celljunction;Coiledcoil;Completeproteome;Cytoplasm;Cytoskeleton;Directproteinsequencing;Diseasemutation;Epidermolysisbullosa;Limb-girdlemusculardystrophy;Phosphoprotein;Polymorphism;Referenceproteome;Repeat	87	508	82	High	Master Protein	Q15149	Plectin OS=Homo sapiens OX=9606 GN=PLEC PE=1 SV=3
28.9086723327637	27.9835586547852	29.0672225952148	28.8262672424316	28.2716312408447	28.246883392334	28.890115737915	29.1317577362061	27.9505577087402	28.5719051361084	28.8193473815918	28.9031085968018	28.3694648742676	28.9941902160645	28.3891353607178	28.6192607879639	28.4845085144043	28.8915500640869	16	Met-loss [N-Term]	cell organization and biogenesis;cellular homeostasis;metabolic process;regulation of biological process;transport	cytoplasm;cytoskeleton;cytosol;extracellular;membrane;nucleus;organelle lumen	catalytic activity;protein binding;RNA binding	Biosynthesis of amino acids;Carbon metabolism;Fructose and mannose metabolism;Glycolysis / Gluconeogenesis;HIF-1 signaling pathway;Metabolic pathways;Pentose phosphate pathway	Glycolysis and Gluconeogenesis;Sudden Infant Death Syndrome (SIDS) Susceptibility Pathways	actin binding;aldehyde-lyase activity;binding;carbohydrate binding;carbon-carbon lyase activity;catalytic activity;cytoskeletal protein binding;fructose binding;fructose-bisphosphate aldolase activity;identical protein binding;lyase activity;monosaccharide binding;protein binding;sugar binding;tubulin binding	alcohol metabolic process;biological regulation;biosynthetic process;carbohydrate metabolic process;catabolic process;cell activation;cellular component assembly;cellular component organization;cellular homeostasis;cellular metabolic process;cellular nitrogen compound metabolic process;cellular process;coagulation;cytoskeleton organization;establishment of localization;exocytosis;generation of pr…	cell part;cytoskeleton;cytosol;extracellular organelle;extracellular region;extracellular space;intracellular membrane-bounded organelle;intracellular non-membrane-bounded organelle;intracellular organelle;membrane;nucleus;organelle;vesicle	Carbon fixation in photosynthetic organisms;Fructose and mannose metabolism;Glycolysis / Gluconeogenesis;Pentose phosphate pathway	3D-structure;Acetylation;Alternativesplicing;Completeproteome;Cytoplasm;Directproteinsequencing;Diseasemutation;Glycogenstoragedisease;Glycolysis;Hereditaryhemolyticanemia;Lyase;Phosphoprotein;Polymorphism;Referenceproteome;Schiffbase	40	1177	33	High	Master Protein	P04075	Fructose-bisphosphate aldolase A OS=Homo sapiens OX=9606 GN=ALDOA PE=1 SV=2
26.6164512634277	25.1768035888672	26.6645908355713	26.4297523498535	26.1478862762451	26.2628116607666	26.8617687225342	27.0943126678467	26.5296535491943	26.1173839569092	26.728443145752	26.8926868438721	26.9483222961426	26.8744945526123	25.8668518066406	26.2891731262207	26.7958431243896	27.0389442443848	X		cell organization and biogenesis;cellular component movement;metabolic process;regulation of biological process;response to stimulus;transport	cytoplasm;cytoskeleton;cytosol;extracellular;membrane;nucleus	protein binding;RNA binding;signal transducer activity	Focal adhesion;MAPK signaling pathway;Proteoglycans in cancer;Salmonella infection	Androgen receptor signaling pathway;Focal Adhesion;Hypothesized Pathways in Pathogenesis of Cardiovascular Disease;IL-4 Signaling Pathway;MAPK Signaling Pathway;Prolactin Signaling Pathway	actin binding;actin filament binding;binding;cytoskeletal protein binding;enzyme binding;Fc-gamma receptor I complex binding;glycoprotein binding;GTPase binding;identical protein binding;immunoglobulin receptor binding;molecular transducer activity;protein binding;protein dimerization activity;protein homodimerization activity;Rac GTPase binding;Ral GTPase binding;Ras GTPase binding;receptor bind…	anatomical structure formation involved in morphogenesis;anatomical structure morphogenesis;biological adhesion;biological regulation;biosynthetic process;cell activation;cell adhesion;cell junction organization;cell morphogenesis;cellular component assembly;cellular component morphogenesis;cellular component organization;cellular localization;cellular membrane organization;cellular metabolic pro…	cell body;cell part;cytoplasm;cytoskeleton;cytosol;extracellular organelle;extracellular region;intracellular membrane-bounded organelle;intracellular non-membrane-bounded organelle;intracellular organelle;macromolecular complex;membrane;neuronal cell body;nucleus;organelle;plasma membrane;protein complex;vesicle	Focal adhesion;MAPK signaling pathway	3D-structure;Acetylation;Actin-binding;Alternativesplicing;Ciliumbiogenesis/degradation;Completeproteome;Cytoplasm;Cytoskeleton;Directproteinsequencing;Diseasemutation;Isopeptidebond;Phosphoprotein;Polymorphism;Referenceproteome;Repeat;Ublconjugation	70	595	68	High	Master Protein	P21333	Filamin-A OS=Homo sapiens OX=9606 GN=FLNA PE=1 SV=4
27.0024127960205	29.8620929718018	32.5377349853516	27.8604507446289	27.0456066131592	27.7379398345947	27.4510231018066	26.0670986175537	28.7101249694824	26.1122856140137	27.6127681732178	27.5801048278809	30.6689643859863	31.1484241485596	27.6266670227051	25.4045810699463	26.6858081817627	30.4099903106689	11	Met-loss [N-Term]	cell organization and biogenesis;coagulation;metabolic process;regulation of biological process;response to stimulus;transport	cytosol;extracellular;organelle lumen	antioxidant activity;catalytic activity;metal ion binding;protein binding;transporter activity	African trypanosomiasis;Malaria	Folate Metabolism;Selenium Micronutrient Network;Vitamin B12 Metabolism	binding;cation binding;heme binding;hemoglobin binding;ion binding;iron ion binding;metal ion binding;oxygen binding;oxygen transporter activity;protein binding;substrate-specific transporter activity;tetrapyrrole binding;transition metal ion binding;transporter activity	biological adhesion;biological regulation;catabolic process;cell adhesion;cellular component assembly;cellular component organization;cellular membrane organization;cellular metabolic process;cellular process;circulatory system process;coagulation;endocytosis;establishment of localization;gas transport;ion transport;macromolecular complex assembly;membrane invagination;membrane organization;metab…	cell part;cytosol;extracellular organelle;extracellular region;macromolecular complex;organelle;protein complex;vesicle	African trypanosomiasis;Malaria	3D-structure;Acetylation;Completeproteome;Congenitaldyserythropoieticanemia;Directproteinsequencing;Diseasemutation;Glycation;Glycoprotein;Heme;Hereditaryhemolyticanemia;Hypotensiveagent;Iron;Metal-binding;Oxygentransport;Phosphoprotein;Polymorphism;Pyruvate;Referenceproteome;S-nitrosylation;Transport;Vasoactive	26	876	18	High	Master Protein	P68871	Hemoglobin subunit beta OS=Homo sapiens OX=9606 GN=HBB PE=1 SV=2
26.6928291320801	29.3385620117188	32.0707893371582	26.7726554870605	26.7131214141846	27.3346004486084	26.4280815124512	25.7776050567627	28.050573348999	25.6807537078857	26.7496681213379	27.0577526092529	29.9471588134766	30.2025966644287	27.0270595550537	25.0360736846924	26.517541885376	30.0222129821777	16	Met-loss [N-Term];Met-loss+Acetyl [N-Term]	cell organization and biogenesis;metabolic process;regulation of biological process;response to stimulus;transport	cytosol;extracellular;membrane;organelle lumen	antioxidant activity;catalytic activity;metal ion binding;protein binding;transporter activity	African trypanosomiasis;Malaria	Effects of Nitric Oxide;Folate Metabolism;Selenium Micronutrient Network;Vitamin B12 Metabolism	binding;cation binding;heme binding;ion binding;iron ion binding;metal ion binding;oxygen binding;oxygen transporter activity;substrate-specific transporter activity;tetrapyrrole binding;transition metal ion binding;transporter activity	biological regulation;catabolic process;cellular component assembly;cellular component organization;cellular membrane organization;cellular metabolic process;cellular process;endocytosis;establishment of localization;gas transport;ion transport;macromolecular complex assembly;membrane invagination;membrane organization;metabolic process;protein complex assembly;response to chemical stimulus;respo…	cell part;cytosol;extracellular organelle;extracellular region;macromolecular complex;membrane;organelle;protein complex;ribonucleoprotein complex;small ribosomal subunit;vesicle	African trypanosomiasis;Malaria	3D-structure;Acetylation;Completeproteome;Directproteinsequencing;Diseasemutation;Glycation;Glycoprotein;Heme;Hereditaryhemolyticanemia;Iron;Metal-binding;Oxygentransport;Phosphoprotein;Polymorphism;Referenceproteome;Transport	19	890	19	High	Master Protein	P69905	Hemoglobin subunit alpha OS=Homo sapiens OX=9606 GN=HBA1 PE=1 SV=2
27.49831199646	27.7811298370361	28.090950012207	27.8160705566406	27.9539260864258	28.1153907775879	27.803560256958	28.1874103546143	27.7199172973633	27.7129421234131	28.0381965637207	28.2231178283691	27.8645858764648	27.7585201263428	27.6658248901367	27.6344871520996	28.0026531219482	28.2925300598145	11	Met-loss+Acetyl [N-Term]	cell communication;cell organization and biogenesis;metabolic process;regulation of biological process;response to stimulus;transport	cytoplasm;cytosol;endosome;extracellular;membrane;nucleus;organelle lumen;spliceosomal complex	catalytic activity;nucleotide binding;protein binding;RNA binding	Antigen processing and presentation;Endocytosis;Epstein-Barr virus infection;Estrogen signaling pathway;Influenza A;Legionellosis;Longevity regulating pathway - multiple species;MAPK signaling pathway;Measles;Protein processing in endoplasmic reticulum;Spliceosome;Toxoplasmosis	Exercise-induced Circadian Regulation;MAPK Signaling Pathway;Parkin-Ubiquitin Proteasomal System pathway	adenyl nucleotide binding;adenyl ribonucleotide binding;antigen binding;ATP binding;ATPase activity;ATPase activity, coupled;binding;C3HC4-type RING finger domain binding;catalytic activity;enzyme binding;G-protein-coupled receptor binding;heat shock protein binding;hydrolase activity;hydrolase activity, acting on acid anhydrides;hydrolase activity, acting on acid anhydrides, in phosphorus-contai…	biological regulation;biosynthetic process;cell communication;cell-cell signaling;cellular component disassembly;cellular component organization;cellular metabolic process;cellular nitrogen compound metabolic process;cellular process;establishment of localization;Golgi vesicle transport;locomotion;macromolecule metabolic process;membrane organization;metabolic process;mRNA metabolic process;mRNA …	cell part;cytoplasmic membrane-bounded vesicle;cytosol;extracellular organelle;extracellular space;intracellular;intracellular membrane-bounded organelle;intracellular non-membrane-bounded organelle;intracellular organelle;macromolecular complex;membrane;nucleolus;nucleoplasm;nucleus;organelle;plasma membrane;protein complex;ribonucleoprotein complex;spliceosomal complex;vesicle	Antigen processing and presentation;Endocytosis;MAPK signaling pathway;Measles;Protein processing in endoplasmic reticulum;Spliceosome;Toxoplasmosis	3D-structure;Acetylation;Alternativesplicing;ATP-binding;Cellmembrane;Chaperone;Completeproteome;Cytoplasm;Directproteinsequencing;Host-virusinteraction;Membrane;Methylation;mRNAprocessing;mRNAsplicing;Nucleotide-binding;Nucleus;Phosphoprotein;Polymorphism;Referenceproteome;Repressor;Spliceosome;Stressresponse;Transcription;Transcriptionregulation;Ublconjugation	45	886	32	High	Master Protein	P11142	Heat shock cognate 71 kDa protein OS=Homo sapiens OX=9606 GN=HSPA8 PE=1 SV=1
27.7109050750732	27.1944751739502	27.8562297821045	27.9111938476563	28.016019821167	28.3092403411865	28.0065402984619	28.2244186401367	28.7629737854004	27.4955310821533	27.7855167388916	28.3821601867676	27.7801551818848	27.6565818786621	27.81689453125	27.9299297332764	28.149263381958	28.2174282073975	6;CHR_HSCHR6_MHC_APD_CTG1;CHR_HSCHR6_MHC_COX_CTG1;CHR_HSCHR6_MHC_DBB_CTG1;CHR_HSCHR6_MHC_QBL_CTG1		cell organization and biogenesis;metabolic process;regulation of biological process;response to stimulus;transport	cytoplasm;cytoskeleton;cytosol;endoplasmic reticulum;extracellular;mitochondrion;nucleus	catalytic activity;nucleotide binding;protein binding;receptor activity;RNA binding	Antigen processing and presentation;Endocytosis;Epstein-Barr virus infection;Estrogen signaling pathway;Influenza A;Legionellosis;Longevity regulating pathway - multiple species;MAPK signaling pathway;Measles;Prion diseases;Protein processing in endoplasmic reticulum;Spliceosome;Toxoplasmosis	Apoptosis Modulation and Signaling;Apoptosis Modulation by HSP70;MAPK Signaling Pathway;NRF2 pathway;Parkin-Ubiquitin Proteasomal System pathway;VEGFA-VEGFR2 Signaling Pathway					Acetylation;ATP-binding;Chaperone;Completeproteome;Cytoplasm;Directproteinsequencing;Hostcellreceptorforvirusentry;Methylation;Nucleotide-binding;Phosphoprotein;Polymorphism;Receptor;Referenceproteome;Stressresponse	44	908	40	High	Master Protein	P0DMV9	Heat shock 70 kDa protein 1B OS=Homo sapiens OX=9606 GN=HSPA1B PE=1 SV=1
26.0075874328613	24.2452812194824	25.7598075866699	26.7261600494385	26.2759342193604	26.4389820098877	25.2264194488525	26.8378467559814	25.1124591827393	25.5481777191162	25.9381675720215	26.346134185791	25.07177734375	26.920862197876	25.7205123901367	26.0813522338867	25.9548168182373	26.7127075195313	19			extracellular						cell part;cytoplasm;extracellular organelle;organelle;vesicle		Alternativesplicing;Completeproteome;Polymorphism;Referenceproteome;Secreted;Signal	38	363	22	High	Master Protein	Q6UWP8	Suprabasin OS=Homo sapiens OX=9606 GN=SBSN PE=1 SV=2
27.3360195159912	26.9661903381348	27.7083683013916	27.5454921722412	27.6026363372803	27.6840744018555	27.5593090057373	27.9188442230225	26.9133796691895	27.2307281494141	27.5343360900879	27.4983825683594	27.2280387878418	27.675500869751	27.3803787231445	27.7100925445557	27.64577293396	27.7609786987305	9		cell communication;cell death;cell differentiation;cell organization and biogenesis;metabolic process;regulation of biological process;response to stimulus;transport	cell surface;cytoplasm;endoplasmic reticulum;membrane;mitochondrion;nucleus;organelle lumen	catalytic activity;metal ion binding;nucleotide binding;protein binding	Antigen processing and presentation;Prion diseases;Protein export;Protein processing in endoplasmic reticulum;Thyroid hormone synthesis	Apoptosis-related network due to altered Notch3 in ovarian cancer;MAPK Signaling Pathway;Parkin-Ubiquitin Proteasomal System pathway;Photodynamic therapy-induced unfolded protein response	adenyl nucleotide binding;adenyl ribonucleotide binding;ATP binding;ATPase activity;binding;calcium ion binding;catalytic activity;cation binding;chaperone binding;enzyme binding;glycoprotein binding;hydrolase activity;hydrolase activity, acting on acid anhydrides;hydrolase activity, acting on acid anhydrides, in phosphorus-containing anhydrides;ion binding;metal ion binding;misfolded protein bin…	anatomical structure development;biological regulation;catabolic process;cell activation;cell communication;cellular metabolic process;cellular process;coagulation;developmental process;establishment of localization;exocytosis;macromolecule metabolic process;metabolic process;multicellular organismal process;primary metabolic process;protein folding;protein metabolic process;proteolysis;proteolys…	cell part;cell surface;cytoplasmic membrane-bounded vesicle;endoplasmic reticulum;extracellular organelle;intracellular membrane-bounded organelle;intracellular organelle;macromolecular complex;membrane;midbody;mitochondrion;nucleus;organelle;plasma membrane;protein complex;vesicle	Prion diseases;Protein export;Protein processing in endoplasmic reticulum	3D-structure;Acetylation;ATP-binding;Completeproteome;Cytoplasm;Directproteinsequencing;Endoplasmicreticulum;Methylation;Nitration;Nucleotide-binding;Phosphoprotein;Polymorphism;Referenceproteome;Signal	46	997	44	High	Master Protein	P11021	Endoplasmic reticulum chaperone BiP OS=Homo sapiens OX=9606 GN=HSPA5 PE=1 SV=2
27.9564590454102	27.3627452850342	28.2075996398926	27.83078956604	27.7386169433594	27.769811630249	28.3214473724365	28.3693008422852	27.1553421020508	27.838996887207	28.1440963745117	27.5561046600342	27.9729499816895	27.8652534484863	27.2002544403076	27.6559276580811	28.0707397460938	27.985631942749	X	Met-loss+Acetyl [N-Term]	cell differentiation;metabolic process;regulation of biological process;response to stimulus	cytoplasm;cytosol;membrane	catalytic activity;nucleotide binding;protein binding	Biosynthesis of amino acids;Carbon metabolism;Glycolysis / Gluconeogenesis;HIF-1 signaling pathway;Metabolic pathways	Cori Cycle;Glycolysis and Gluconeogenesis;Photodynamic therapy-induced HIF-1 survival signaling	adenyl nucleotide binding;adenyl ribonucleotide binding;ATP binding;binding;catalytic activity;kinase activity;nucleotide binding;phosphoglycerate kinase activity;phosphotransferase activity, carboxyl group as acceptor;purine nucleotide binding;purine ribonucleoside triphosphate binding;purine ribonucleotide binding;ribonucleotide binding;transferase activity;transferase activity, transferring ph…	alcohol metabolic process;biosynthetic process;carbohydrate metabolic process;cell differentiation;cellular metabolic process;cellular process;developmental process;metabolic process;phosphorus metabolic process;primary metabolic process;small molecule metabolic process	cell part;cytosol;extracellular organelle;membrane;organelle;vesicle	Carbon fixation in photosynthetic organisms;Glycolysis / Gluconeogenesis	3D-structure;Acetylation;Alternativesplicing;ATP-binding;Completeproteome;Cytoplasm;Directproteinsequencing;Diseasemutation;Glycolysis;Hereditaryhemolyticanemia;Kinase;Nucleotide-binding;Phosphoprotein;Polymorphism;Referenceproteome;Transferase	43	911	43	High	Master Protein	P00558	Phosphoglycerate kinase 1 OS=Homo sapiens OX=9606 GN=PGK1 PE=1 SV=3
27.247730255127	26.9036960601807	26.7908191680908	26.7711219787598	26.280101776123	26.345495223999	26.4505500793457	27.042200088501	27.1840763092041	27.7930870056152	27.5570869445801	27.1275501251221	27.3113098144531	27.5212535858154	27.0658588409424	27.1939506530762	27.4739017486572	27.4116020202637	9	Met-loss [N-Term]	cell death;cell organization and biogenesis;metabolic process;regulation of biological process;response to stimulus;transport	cytoplasm;cytoskeleton;cytosol;extracellular;membrane;nucleus;organelle lumen	metal ion binding;protein binding		Regulation of Actin Cytoskeleton;Senescence and Autophagy in Cancer	actin binding;binding;calcium ion binding;cation binding;cytoskeletal protein binding;ion binding;metal ion binding;myosin binding;myosin II binding;protein binding;protein domain specific binding	aging;anatomical structure development;anatomical structure morphogenesis;biological regulation;cell death;cell development;cellular component assembly;cellular component disassembly;cellular component morphogenesis;cellular component organization;cellular macromolecular complex assembly;cellular membrane organization;cellular process;cytoskeleton organization;death;developmental process;growth;m…	cell part;cell projection;cytoplasm;cytoskeleton;cytosol;extracellular organelle;extracellular region;extracellular space;intracellular non-membrane-bounded organelle;intracellular organelle;macromolecular complex;membrane;organelle;plasma membrane;protein complex;vesicle	Fc gamma R-mediated phagocytosis;Regulation of actin cytoskeleton	3D-structure;Acetylation;Actin-binding;Actincapping;Alternativeinitiation;Alternativesplicing;Amyloid;Amyloidosis;Calcium;Ciliumbiogenesis/degradation;Completeproteome;Cornealdystrophy;Cytoplasm;Cytoskeleton;Directproteinsequencing;Diseasemutation;Disulfidebond;Metal-binding;Phosphoprotein;Polymorphism;Referenceproteome;Repeat;Secreted;Signal	42	685	2	High	Master Protein	P06396-2	Isoform 2 of Gelsolin OS=Homo sapiens OX=9606 GN=GSN
27.8945865631104	27.3862609863281	28.0061264038086	28.4490814208984	28.4870796203613	28.1037693023682	28.1091709136963	28.1807842254639	27.8113021850586	28.0301742553711	28.4291172027588	28.6443328857422	27.9514770507813	28.0562000274658	27.6028575897217	28.4580078125	27.9842357635498	28.2619094848633	17	Acetyl [N-Term]	cell death;cell organization and biogenesis;cellular component movement;regulation of biological process;response to stimulus;transport	cytoplasm;cytoskeleton;cytosol;extracellular;membrane;nucleus;organelle lumen	protein binding;signal transducer activity;structural molecule activity	Acute myeloid leukemia;Arrhythmogenic right ventricular cardiomyopathy (ARVC);Pathways in cancer;Transcriptional misregulation in cancer	Arrhythmogenic Right Ventricular Cardiomyopathy;Corticotropin-releasing hormone signaling pathway;Ectoderm Differentiation	alpha-catenin binding;binding;cadherin binding;cell adhesion molecule binding;enzyme binding;identical protein binding;molecular transducer activity;phosphatase binding;protein binding;protein binding transcription factor activity;protein dimerization activity;protein homodimerization activity;protein phosphatase binding;signal transducer activity;structural constituent of cell wall;structural mo…	anatomical structure development;biological adhesion;biological regulation;cell adhesion;cell junction organization;cell motility;cellular component assembly;cellular component movement;cellular component organization;cellular process;cytoskeleton organization;detection of stimulus;developmental process;establishment of localization;locomotion;macromolecular complex assembly;organelle organizatio…	cell part;cytoplasm;cytoskeleton;cytosol;extracellular organelle;intracellular membrane-bounded organelle;intracellular non-membrane-bounded organelle;intracellular organelle;macromolecular complex;membrane;nucleus;organelle;plasma membrane;protein complex;vesicle	Acute myeloid leukemia;Arrhythmogenic right ventricular cardiomyopathy (ARVC);Pathways in cancer	3D-structure;Acetylation;Cardiomyopathy;Celladhesion;Celljunction;Completeproteome;Cytoplasm;Cytoskeleton;Directproteinsequencing;Diseasemutation;Glycoprotein;Membrane;Palmoplantarkeratoderma;Phosphoprotein;Polymorphism;Referenceproteome;Repeat	37	1004	34	High	Master Protein	P14923	Junction plakoglobin OS=Homo sapiens OX=9606 GN=JUP PE=1 SV=3
26.3792362213135	25.6275768280029	26.8093070983887	26.902307510376	26.2287902832031	26.5261135101318	26.6030502319336	26.875675201416	25.6924266815186	26.3385200500488	26.7377910614014	26.7979049682617	26.407886505127	26.7863941192627	26.429069519043	26.2832489013672	26.6926116943359	26.8943519592285	9	Met-loss+Acetyl [N-Term]	cell communication;cell organization and biogenesis;metabolic process;regulation of biological process;response to stimulus;transport	cytoplasm;cytosol;endoplasmic reticulum;extracellular;membrane;nucleus;organelle lumen;proteasome	catalytic activity;enzyme regulator activity;nucleotide binding;protein binding;RNA binding	Legionellosis;Protein processing in endoplasmic reticulum		adenyl nucleotide binding;adenyl ribonucleotide binding;ADP binding;ATP binding;ATPase activity;binding;catalytic activity;enzyme activator activity;enzyme binding;enzyme regulator activity;hydrolase activity;hydrolase activity, acting on acid anhydrides;hydrolase activity, acting on acid anhydrides, in phosphorus-containing anhydrides;lipid binding;nucleoside-triphosphatase activity;nucleotide b…	biological regulation;biosynthetic process;carbohydrate metabolic process;catabolic process;cellular component assembly;cellular component organization;cellular metabolic process;cellular nitrogen compound metabolic process;cellular process;DNA metabolic process;DNA repair;establishment of localization;Golgi vesicle transport;macromolecular complex assembly;macromolecule metabolic process;macromo…	cell part;cytoplasm;cytosol;endoplasmic reticulum;extracellular organelle;intracellular membrane-bounded organelle;intracellular organelle;lipid particle;macromolecular complex;membrane;nucleoplasm;nucleus;organelle;proteasome complex;protein complex;ubiquitin ligase complex;vesicle	Protein processing in endoplasmic reticulum	3D-structure;Acetylation;Amyotrophiclateralsclerosis;ATP-binding;Completeproteome;Cytoplasm;Directproteinsequencing;Diseasemutation;DNAdamage;DNArepair;Endoplasmicreticulum;Hydrolase;Lipid-binding;Methylation;Neurodegeneration;Nucleotide-binding;Nucleus;Phosphoprotein;Referenceproteome;Transport;Ublconjugation;Ublconjugationpathway	51	685	51	High	Master Protein	P55072	Transitional endoplasmic reticulum ATPase OS=Homo sapiens OX=9606 GN=VCP PE=1 SV=4
28.2465991973877	27.1595935821533	27.5492153167725	26.8841457366943	28.0465068817139	27.4495296478271	28.0829448699951	27.2456722259521	26.6467990875244	27.4819183349609	28.1040859222412	28.1454792022705	27.4390335083008	27.2980499267578	27.7284317016602	27.440616607666	27.5201168060303	27.9926643371582	12		regulation of biological process	extracellular	enzyme regulator activity			endopeptidase inhibitor activity;endopeptidase regulator activity;enzyme inhibitor activity;enzyme regulator activity;peptidase inhibitor activity;peptidase regulator activity;serine-type endopeptidase inhibitor activity	biological regulation	extracellular organelle;extracellular space;organelle;vesicle		Alternativesplicing;Baitregion;Completeproteome;Disulfidebond;Glycoprotein;Polymorphism;Proteaseinhibitor;Referenceproteome;Secreted;Serineproteaseinhibitor;Signal;Thioesterbond	45	890	45	High	Master Protein	A8K2U0	Alpha-2-macroglobulin-like protein 1 OS=Homo sapiens OX=9606 GN=A2ML1 PE=1 SV=3
26.1898097991943	25.767126083374	25.8608875274658	25.8430957794189	25.430305480957	25.4313373565674	25.851734161377	25.6088962554932	25.4804668426514	25.6720237731934	26.4055423736572	26.4438343048096	25.1682777404785	25.981876373291	25.6179008483887	25.4044494628906	25.1329784393311	26.3374328613281	19	Met-loss+Acetyl [N-Term]	cell organization and biogenesis;cellular component movement;regulation of biological process;response to stimulus	cytoplasm;cytosol;membrane	catalytic activity;motor activity;nucleotide binding;protein binding	Regulation of actin cytoskeleton;Salmonella infection;Tight junction		actin-dependent ATPase activity;adenyl nucleotide binding;adenyl ribonucleotide binding;ATP binding;ATPase activity;ATPase activity, coupled;binding;catalytic activity;hydrolase activity;hydrolase activity, acting on acid anhydrides;hydrolase activity, acting on acid anhydrides, in phosphorus-containing anhydrides;microfilament motor activity;motor activity;nucleoside-triphosphatase activity;nucl…	anatomical structure development;anatomical structure morphogenesis;behavior;biological regulation;cellular component morphogenesis;cellular component movement;cellular component organization;cellular homeostasis;cellular ion homeostasis;cellular process;cytoskeleton organization;developmental process;homeostatic process;locomotion;metabolic process;mitochondrion organization;multicellular organi…	cell part;cell projection;cytosol;extracellular organelle;macromolecular complex;membrane;neuron projection;organelle;protein complex;site of polarized growth;vesicle	Tight junction;Viral myocarditis	3D-structure;Acetylation;Actin-binding;Alternativesplicing;ATP-binding;Calmodulin-binding;Cellshape;Coiledcoil;Completeproteome;Deafness;Directproteinsequencing;Diseasemutation;Motorprotein;Myosin;Neuropathy;Non-syndromicdeafness;Nucleotide-binding;Phosphoprotein;Polymorphism;Referenceproteome	57	611	52	High	Master Protein	Q7Z406	Myosin-14 OS=Homo sapiens OX=9606 GN=MYH14 PE=1 SV=2
28.7404022216797	28.9790954589844	29.2791519165039	28.5438671112061	28.4539947509766	29.4369659423828	28.8086109161377	28.6088218688965	29.610767364502	28.8923473358154	30.0567150115967	29.2797985076904	29.3697490692139	28.5850563049316	29.1102561950684	28.0637493133545	29.4315605163574	29.6833629608154													29	1110	15	High	Master Protein	P0DOX5	Immunoglobulin gamma-1 heavy chain OS=Homo sapiens OX=9606 PE=1 SV=2
30.2013549804688	29.9982128143311	30.3511276245117	30.7020263671875	30.6303672790527	30.3875160217285	30.3984813690186	31.248649597168	30.0218048095703	30.4862804412842	30.7404861450195	30.6621608734131	30.1999073028564	30.6607799530029	30.3363170623779	30.6311054229736	29.9026775360107	30.6497173309326	7		cellular component movement;metabolic process;regulation of biological process;response to stimulus	cytoplasm;cytoskeleton;cytosol;membrane;nucleus;proteasome	enzyme regulator activity;protein binding;RNA binding	Amoebiasis;Epstein-Barr virus infection;MAPK signaling pathway;VEGF signaling pathway	Apoptosis-related network due to altered Notch3 in ovarian cancer;ATM Signaling Network in Development and Disease;Fas Ligand (FasL) pathway and Stress induction of Heat Shock Proteins (HSP) regulation;MAPK Signaling Pathway;p38 MAPK Signaling Pathway;VEGFA-VEGFR2 Signaling Pathway	binding;enzyme binding;enzyme inhibitor activity;enzyme regulator activity;identical protein binding;kinase binding;kinase inhibitor activity;kinase regulator activity;protein binding;protein kinase binding;protein kinase C binding;protein kinase C inhibitor activity;protein kinase inhibitor activity;protein kinase regulator activity;protein serine/threonine kinase inhibitor activity;small conjug…	biological adhesion;biological regulation;cell adhesion;cellular component movement;cellular process;homeostatic process;macromolecule metabolic process;metabolic process;multi-organism process;regulation of protein modification process;regulation of translation;response to biotic stimulus;response to chemical stimulus;response to stimulus;response to stress;signal transduction	cell part;cytoplasm;cytoskeleton;cytosol;extracellular organelle;extracellular space;intracellular membrane-bounded organelle;intracellular non-membrane-bounded organelle;intracellular organelle;macromolecular complex;membrane;nucleus;organelle;plasma membrane;proteasome complex;protein complex;vesicle	Amoebiasis;MAPK signaling pathway;VEGF signaling pathway	3D-structure;Acetylation;Chaperone;Charcot-Marie-Toothdisease;Completeproteome;Cytoplasm;Cytoskeleton;Directproteinsequencing;Diseasemutation;Neurodegeneration;Neuropathy;Nucleus;Phosphoprotein;Referenceproteome;Stressresponse	24	1444	24	High	Master Protein	P04792	Heat shock protein beta-1 OS=Homo sapiens OX=9606 GN=HSPB1 PE=1 SV=2
27.2788906097412	29.1141052246094	26.5584545135498	26.80934715271	27.9555130004883	27.4807453155518	26.809850692749	27.4773979187012	29.3629264831543	27.0456371307373	26.6973724365234	27.1636085510254	27.5797138214111	26.7507495880127	27.8124675750732	28.0347175598145	28.5250701904297	27.5359001159668	17		defense response;metabolic process;response to stimulus	cytoplasm;extracellular;membrane	antioxidant activity;catalytic activity;metal ion binding	Salivary secretion		binding;cation binding;heme binding;ion binding;iron ion binding;metal ion binding;tetrapyrrole binding;transition metal ion binding	catabolic process;cellular metabolic process;cellular process;detection of stimulus;metabolic process;multi-organism process;organic acid metabolic process;response to biotic stimulus;response to chemical stimulus;response to oxidative stress;response to stimulus;response to stress;small molecule metabolic process;sulfur compound metabolic process;xenobiotic metabolic process	cell part;cytoplasm;extracellular organelle;extracellular space;organelle;vesicle	Salivary secretion	Alternativesplicing;Calcium;Completeproteome;Disulfidebond;Glycoprotein;Heme;Hydrogenperoxide;Iron;Metal-binding;Oxidoreductase;Peroxidase;Phosphoprotein;Polymorphism;Referenceproteome;Secreted;Signal	46	725	46	High	Master Protein	P22079	Lactoperoxidase OS=Homo sapiens OX=9606 GN=LPO PE=1 SV=2
28.2255229949951	27.0226383209229	28.4577617645264	28.1738605499268	27.6490783691406	27.7786407470703	28.1552295684814	28.1917018890381	27.6270294189453	28.1532745361328	28.2225894927979	28.3044624328613	27.8034114837646	28.2854480743408	28.0218715667725	27.7262840270996	27.8515377044678	28.2174434661865	12		development;metabolic process	cytosol;nucleus	catalytic activity;protein binding		Cori Cycle;Fatty Acid Beta Oxidation;Glycolysis and Gluconeogenesis	binding;catalytic activity;enzyme binding;intramolecular oxidoreductase activity;intramolecular oxidoreductase activity, interconverting aldoses and ketoses;isomerase activity;protein binding;triose-phosphate isomerase activity;ubiquitin protein ligase binding	alcohol metabolic process;biosynthetic process;carbohydrate metabolic process;catabolic process;cellular metabolic process;cellular nitrogen compound metabolic process;cellular process;cofactor metabolic process;developmental process;heterocycle metabolic process;metabolic process;multicellular organismal development;multicellular organismal process;nitrogen compound metabolic process;nucleobase-…	cell part;cytosol;extracellular organelle;extracellular space;intracellular membrane-bounded organelle;intracellular organelle;nucleus;organelle;vesicle	Carbon fixation in photosynthetic organisms;Fructose and mannose metabolism;Glycolysis / Gluconeogenesis;Inositol phosphate metabolism	3D-structure;Acetylation;Alternativepromoterusage;Alternativesplicing;Completeproteome;Directproteinsequencing;Diseasemutation;Gluconeogenesis;Glycolysis;Hereditaryhemolyticanemia;Isomerase;Nitration;Pentoseshunt;Phosphoprotein;Polymorphism;Referenceproteome	31	857	31	High	Master Protein	P60174-1	Isoform 2 of Triosephosphate isomerase OS=Homo sapiens OX=9606 GN=TPI1
25.4532070159912	25.1560955047607	26.3571739196777	26.2089099884033	24.6280937194824	25.8152256011963	25.0355644226074	25.5635566711426	26.2768630981445	25.7447357177734	26.4668464660645	26.6632385253906	26.5260734558105	25.266134262085	25.6817760467529	24.56813621521	26.2177200317383	26.7318172454834	19		cell organization and biogenesis;defense response;metabolic process;regulation of biological process;response to stimulus;transport	extracellular;membrane;organelle lumen	catalytic activity;enzyme regulator activity;protein binding	Chagas disease (American trypanosomiasis);Complement and coagulation cascades;Herpes simplex infection;Legionellosis;Leishmaniasis;Pertussis;Phagosome;Staphylococcus aureus infection;Systemic lupus erythematosus;Tuberculosis;Viral carcinogenesis	Allograft Rejection;Complement Activation;Complement and Coagulation Cascades;TYROBP Causal Network	binding;C5a anaphylatoxin chemotactic receptor binding;C5L2 anaphylatoxin chemotactic receptor binding;endopeptidase inhibitor activity;endopeptidase regulator activity;enzyme inhibitor activity;enzyme regulator activity;G-protein-coupled receptor binding;peptidase inhibitor activity;peptidase regulator activity;protein binding;receptor binding	biological regulation;cellular ketone metabolic process;cellular lipid metabolic process;cellular metabolic process;cellular process;immune system process;lipid metabolic process;macromolecule metabolic process;metabolic process;organic acid metabolic process;primary metabolic process;protein metabolic process;regulation of protein modification process;regulation of transport;response to stimulus…	cell part;extracellular organelle;extracellular region;extracellular space;membrane;organelle;plasma membrane;vesicle	Chagas disease (American trypanosomiasis);Complement and coagulation cascades;ko05152;Leishmaniasis;Phagosome;Staphylococcus aureus infection;Systemic lupus erythematosus	3D-structure;Age-relatedmaculardegeneration;Cleavageonpairofbasicresidues;Complementalternatepathway;Complementpathway;Completeproteome;Directproteinsequencing;Diseasemutation;Disulfidebond;Fattyacidmetabolism;Glycoprotein;Hemolyticuremicsyndrome;Immunity;Inflammatoryresponse;Innateimmunity;Lipidmetabolism;Phosphoprotein;Polymorphism;Referenceproteome;Secreted;Signal;Thioesterbond	48	421	48	High	Master Protein	P01024	Complement C3 OS=Homo sapiens OX=9606 GN=C3 PE=1 SV=2
29.8649005889893	29.9425144195557	30.2938175201416	30.2721519470215	31.2980690002441	30.8254890441895	29.7831115722656	28.8257503509521	30.6654033660889	30.8757343292236	29.6358547210693	29.680419921875	29.836311340332	29.6759300231934	30.5938701629639	31.0451412200928	30.2726230621338	30.8731842041016	10		cell differentiation;defense response;development;metabolic process;regulation of biological process;response to stimulus;transport	cytoplasm;extracellular;membrane	DNA binding;protein binding;receptor activity;signal transducer activity	Salivary secretion		binding;calcium-dependent protein binding;cargo receptor activity;enzyme binding;molecular transducer activity;pattern recognition receptor activity;protein binding;receptor activity;scavenger receptor activity;signal transducer activity;signaling receptor activity;zymogen binding	biological regulation;cell differentiation;cell proliferation;cellular component organization;cellular membrane organization;cellular process;developmental process;endocytosis;establishment of localization;immune system process;membrane invagination;membrane organization;multi-organism process;protein transport;response to biotic stimulus;response to stimulus;response to stress;signal transductio…	cell part;cytoplasm;extracellular matrix;extracellular organelle;extracellular region;extracellular space;membrane;organelle;proteinaceous extracellular matrix;vesicle	Salivary secretion	Alternativesplicing;Antiviraldefense;Completeproteome;Developmentalprotein;Differentiation;Disulfidebond;Glycoprotein;Host-virusinteraction;Polymorphism;Proteintransport;Proto-oncogene;Referenceproteome;Repeat;Secreted;Signal;Transport;Tumorsuppressor	33	1282	33	High	Master Protein	Q9UGM3	Deleted in malignant brain tumors 1 protein OS=Homo sapiens OX=9606 GN=DMBT1 PE=1 SV=2
27.4506549835205	26.9950714111328	28.0121536254883	27.9465255737305	27.3943328857422	27.7042655944824	28.6433048248291	28.0663089752197	27.1436214447021	27.612865447998	27.6001300811768	27.9181270599365	27.7985420227051	28.0819244384766	27.4599208831787	27.9053936004639	27.5153770446777	27.4903659820557	9		cell organization and biogenesis;cellular component movement;defense response;regulation of biological process;response to stimulus;transport	cytoplasm;cytoskeleton;cytosol;extracellular;nucleus;organelle lumen	catalytic activity;nucleotide binding;protein binding;RNA binding;structural molecule activity	Gap junction;Pathogenic Escherichia coli infection;Phagosome	Parkin-Ubiquitin Proteasomal System pathway;Pathogenic Escherichia coli infection	binding;catalytic activity;double-stranded RNA binding;GTP binding;GTPase activity;guanyl nucleotide binding;guanyl ribonucleotide binding;hydrolase activity;hydrolase activity, acting on acid anhydrides;hydrolase activity, acting on acid anhydrides, in phosphorus-containing anhydrides;MHC class I protein binding;MHC protein binding;nucleic acid binding;nucleoside-triphosphatase activity;nucleoti…	biological regulation;cell cycle;cell killing;cellular component assembly;cellular component movement;cellular component organization;cellular macromolecular complex assembly;cellular metabolic process;cellular process;cytoskeleton organization;immune system process;macromolecular complex assembly;macromolecule metabolic process;metabolic process;mitotic cell cycle;organelle assembly;organelle or…	cell part;cytoskeleton;cytosol;extracellular organelle;intracellular membrane-bounded organelle;intracellular non-membrane-bounded organelle;intracellular organelle;macromolecular complex;nucleus;organelle;protein complex;vesicle	Gap junction;Pathogenic Escherichia coli infection;Phagosome	Acetylation;Completeproteome;Cytoplasm;Cytoskeleton;GTP-binding;Microtubule;Nucleotide-binding;Phosphoprotein;Referenceproteome	29	739	2	High	Master Protein	P68371	Tubulin beta-4B chain OS=Homo sapiens OX=9606 GN=TUBB4B PE=1 SV=1
27.27197265625	26.8389301300049	27.5159721374512	26.6006717681885	26.105131149292	25.5374031066895	26.2520503997803	27.1395626068115	27.4301166534424	26.5587177276611	27.1685371398926	25.867223739624	27.4717464447021	27.6002979278564	26.4979515075684	26.6879806518555	27.3857097625732	26.8668632507324	10		cell differentiation;cell organization and biogenesis;cellular component movement;metabolic process;regulation of biological process;response to stimulus	cytoplasm;cytoskeleton;cytosol;membrane	protein binding;RNA binding;structural molecule activity	Epstein-Barr virus infection;MicroRNAs in cancer	Allograft Rejection;Apoptosis-related network due to altered Notch3 in ovarian cancer;Primary Focal Segmental Glomerulosclerosis FSGS;Spinal Cord Injury;Striated Muscle Contraction;T-Cell antigen Receptor (TCR) Signaling Pathway;TGF-B Signaling in Thyroid Cells for Epithelial-Mesenchymal Transition	binding;double-stranded RNA binding;glycoprotein binding;identical protein binding;nucleic acid binding;protein binding;protein C-terminus binding;RNA binding;scaffold protein binding;structural constituent of cytoskeleton;structural constituent of eye lens;structural molecule activity	anatomical structure development;biological regulation;cell death;cell development;cell differentiation;cellular component disassembly;cellular component movement;cellular component organization;cellular process;cytoskeleton organization;death;developmental process;organelle organization;response to stimulus;signal transduction;viral reproduction	cell leading edge;cell part;cell projection;cytoplasm;cytoskeleton;cytosol;extracellular organelle;intracellular membrane-bounded organelle;intracellular non-membrane-bounded organelle;intracellular organelle;macromolecular complex;membrane;microbody;neuron projection;organelle;peroxisome;plasma membrane;protein complex;vesicle		3D-structure;Acetylation;Cataract;Coiledcoil;Completeproteome;Cytoplasm;Directproteinsequencing;Diseasemutation;Glycoprotein;Host-virusinteraction;Intermediatefilament;Phosphoprotein;Referenceproteome;S-nitrosylation	42	710	38	High	Master Protein	P08670	Vimentin OS=Homo sapiens OX=9606 GN=VIM PE=1 SV=4
26.9108180999756	26.6717548370361	27.0837516784668	24.5765914916992	25.2614517211914	25.2405605316162	25.5855407714844	25.9913635253906	28.4515552520752	27.3203201293945	27.2299823760986	27.3748321533203	29.2606258392334	25.8906669616699	26.4123268127441	25.9619159698486	27.6283950805664	26.6311931610107	16		defense response;metabolic process;regulation of biological process;response to stimulus;transport	extracellular;organelle lumen	antioxidant activity;catalytic activity;protein binding			antioxidant activity;binding;catalytic activity;hemoglobin binding;protein binding	biological regulation;cellular component organization;cellular membrane organization;cellular process;endocytosis;establishment of localization;immune system process;membrane invagination;membrane organization;multi-organism process;response to biotic stimulus;response to chemical stimulus;response to oxidative stress;response to stimulus;response to stress;transport;vesicle-mediated transport	cell part;extracellular organelle;extracellular region;extracellular space;macromolecular complex;organelle;protein complex;vesicle		3D-structure;Acutephase;Alternativesplicing;Antibiotic;Antimicrobial;Antioxidant;Completeproteome;Directproteinsequencing;Diseasemutation;Disulfidebond;Glycoprotein;Hemoglobin-binding;Immunity;Polymorphism;Referenceproteome;Repeat;Secreted;Serineproteasehomolog;Signal;Sushi	31	476	31	High	Master Protein	P00738	Haptoglobin OS=Homo sapiens OX=9606 GN=HP PE=1 SV=1
26.9087219238281	25.3430213928223	26.8312244415283	27.1820945739746	26.5304679870605	25.8660583496094	26.1058864593506	27.2239608764648	25.9017181396484	26.4651775360107	26.5364570617676	26.7303428649902	26.3442993164063	27.3657722473145	26.1751823425293	26.9984569549561	26.4539566040039	27.1024913787842	6		cell differentiation;cell organization and biogenesis;cellular component movement;metabolic process;regulation of biological process;response to stimulus;transport	cytoplasm;cytoskeleton;cytosol;endosome;membrane	protein binding;RNA binding	Gastric acid secretion;Leukocyte transendothelial migration;MicroRNAs in cancer;Pathogenic Escherichia coli infection;Proteoglycans in cancer;Regulation of actin cytoskeleton	AGE/RAGE pathway;Pathogenic Escherichia coli infection;Regulation of Actin Cytoskeleton;VEGFA-VEGFR2 Signaling Pathway	actin binding;actin filament binding;binding;cell adhesion molecule binding;cytoskeletal protein binding;protein binding	anatomical structure development;biological adhesion;biological regulation;cell adhesion;cell development;cellular component assembly;cellular component organization;cellular membrane organization;cellular metabolic process;cellular process;cytoskeleton organization;developmental process;endocytosis;establishment of localization;establishment or maintenance of cell polarity;locomotion;macromolecu…	apical part of cell;brush border;cell body;cell part;cell projection;cytoplasm;cytoskeleton;cytosol;extracellular organelle;extracellular space;filopodium;intracellular non-membrane-bounded organelle;intracellular organelle;macromolecular complex;membrane;microvillus;nucleolus;organelle;plasma membrane;protein complex;vesicle	Gastric acid secretion;Leukocyte transendothelial migration;Pathogenic Escherichia coli infection;Regulation of actin cytoskeleton	3D-structure;Acetylation;Cellmembrane;Cellprojection;Cellshape;Completeproteome;Cytoplasm;Cytoskeleton;Directproteinsequencing;Membrane;Phosphoprotein;Polymorphism;Referenceproteome;S-nitrosylation	43	645	31	High	Master Protein	P15311	Ezrin OS=Homo sapiens OX=9606 GN=EZR PE=1 SV=4
27.0599708557129	27.0558280944824	28.0347919464111	26.9686241149902	26.4387378692627	26.9857864379883	25.9181995391846	27.1905345916748	27.2577590942383	28.0198745727539	27.2432384490967	27.450122833252	27.4381465911865	27.0231227874756	26.2771244049072	26.6851863861084	26.1940250396729	26.9557456970215	14;CHR_HSCHR14_3_CTG1		cell organization and biogenesis;defense response;metabolic process;regulation of biological process;response to stimulus	extracellular;membrane	catalytic activity;protein binding			antigen binding;binding	biological regulation;immune system process;macromolecule metabolic process;metabolic process;primary metabolic process;protein metabolic process;response to stimulus;response to stress	extracellular organelle;extracellular region;extracellular space;organelle;vesicle		3D-structure;Completeproteome;Directproteinsequencing;Disulfidebond;Glycoprotein;ImmunoglobulinCregion;Immunoglobulindomain;Referenceproteome;Secreted	23	764	12	High	Master Protein	P01859	Immunoglobulin heavy constant gamma 2 OS=Homo sapiens OX=9606 GN=IGHG2 PE=1 SV=2
26.4246578216553	28.2374572753906	27.7929134368896	26.1206321716309	25.7115879058838	27.1433181762695	24.9775123596191	27.3793926239014	28.2859497070313	27.7204647064209	28.4473514556885	28.5125923156738	28.6034622192383	26.4811305999756	27.8113021850586	26.9545383453369	27.5051536560059	27.4756240844727	11		cell organization and biogenesis;cell proliferation;cellular component movement;metabolic process;regulation of biological process;response to stimulus;transport	cell surface;cytosol;endosome;extracellular;membrane;nucleus;organelle lumen	enzyme regulator activity;protein binding;transporter activity	African trypanosomiasis;Fat digestion and absorption;PPAR signaling pathway;Vitamin digestion and absorption	Folate Metabolism;PPAR Alpha Pathway;PPAR signaling pathway;Selenium Micronutrient Network;Statin Pathway;Vitamin B12 Metabolism	alcohol binding;amine binding;apolipoprotein A-I receptor binding;apolipoprotein receptor binding;beta-amyloid binding;binding;cation binding;chemorepellent activity;cholesterol binding;cholesterol transporter activity;enzyme activator activity;enzyme binding;enzyme inhibitor activity;enzyme regulator activity;high-density lipoprotein particle binding;high-density lipoprotein particle receptor bi…	alcohol metabolic process;amine metabolic process;anatomical structure development;anatomical structure morphogenesis;biological regulation;biosynthetic process;cell activation;cell motility;cell proliferation;cellular component assembly;cellular component morphogenesis;cellular component movement;cellular component organization;cellular lipid metabolic process;cellular membrane organization;cell…	cell part;cell surface;cytoplasmic membrane-bounded vesicle;cytosol;endosome;extracellular organelle;extracellular region;extracellular space;intracellular membrane-bounded organelle;intracellular organelle;macromolecular complex;membrane;nucleus;organelle;plasma membrane;vesicle	African trypanosomiasis;Fat digestion and absorption;PPAR signaling pathway;Vitamin digestion and absorption	3D-structure;Amyloid;Amyloidosis;Atherosclerosis;Cholesterolmetabolism;Completeproteome;Directproteinsequencing;Diseasemutation;Glycation;Glycoprotein;HDL;Lipidmetabolism;Lipidtransport;Lipoprotein;Neuropathy;Oxidation;Palmitate;Phosphoprotein;Polymorphism;Referenceproteome;Repeat;Secreted;Signal;Steroidmetabolism;Sterolmetabolism;Transport	36	623	36	High	Master Protein	P02647	Apolipoprotein A-I OS=Homo sapiens OX=9606 GN=APOA1 PE=1 SV=1
32.1059532165527	34.0112419128418	29.5930080413818	31.8573169708252	30.8059272766113	33.1930618286133	33.6867599487305	28.3444004058838	33.2489891052246	30.7705154418945	31.9422397613525	31.0543899536133	34.1827659606934	27.6954593658447	33.9168357849121	32.3392677307129	33.5109176635742	30.7259120941162	20		regulation of biological process;response to stimulus	extracellular	enzyme regulator activity;protein binding	Salivary secretion		cysteine-type endopeptidase inhibitor activity;endopeptidase inhibitor activity;endopeptidase regulator activity;enzyme inhibitor activity;enzyme regulator activity;peptidase inhibitor activity;peptidase regulator activity	biological regulation;detection of stimulus;homeostatic process;response to chemical stimulus;response to stimulus	extracellular organelle;extracellular space;organelle;vesicle	Salivary secretion	Completeproteome;Directproteinsequencing;Disulfidebond;Phosphoprotein;Polymorphism;Proteaseinhibitor;Referenceproteome;Secreted;Signal;Thiolproteaseinhibitor	21	4089	13	High	Master Protein	P01036	Cystatin-S OS=Homo sapiens OX=9606 GN=CST4 PE=1 SV=3
31.8421001434326	30.837085723877	31.233736038208	31.5678653717041	31.2057018280029	32.089672088623	31.1633338928223	31.1871566772461	31.522008895874	33.1860466003418	31.6505546569824	31.4998188018799	32.6620292663574	31.4305019378662	32.1298408508301	31.5524711608887	32.1590423583984	32.301830291748	12		defense response;metabolic process;response to stimulus;transport	extracellular;organelle lumen	catalytic activity;protein binding	Salivary secretion		binding;catalytic activity;hydrolase activity;hydrolase activity, acting on glycosyl bonds;hydrolase activity, hydrolyzing O-glycosyl compounds;identical protein binding;lysozyme activity;protein binding	biological regulation;cell death;cellular process;death;homeostatic process;multi-organism process;response to biotic stimulus;response to stimulus;response to stress	extracellular organelle;extracellular region;extracellular space;organelle;vesicle	Salivary secretion	3D-structure;Amyloid;Amyloidosis;Antimicrobial;Bacteriolyticenzyme;Completeproteome;Directproteinsequencing;Diseasemutation;Disulfidebond;Glycosidase;Hydrolase;Polymorphism;Referenceproteome;Secreted;Signal	20	1599	20	High	Master Protein	P61626	Lysozyme C OS=Homo sapiens OX=9606 GN=LYZ PE=1 SV=1
25.9390487670898	24.8533267974854	27.0367679595947	26.6589698791504	26.1392936706543	25.5827217102051	27.032112121582	26.4205226898193	25.7626247406006	26.8225440979004	26.9684925079346	24.5917568206787	26.6918029785156	26.7033882141113	26.1922302246094	26.7630424499512	26.7226333618164	27.2438125610352	1		defense response;response to stimulus		catalytic activity;nucleotide binding			binding;catalytic activity;GTP binding;GTPase activity;guanyl nucleotide binding;guanyl ribonucleotide binding;hydrolase activity;hydrolase activity, acting on acid anhydrides;hydrolase activity, acting on acid anhydrides, in phosphorus-containing anhydrides;nucleoside-triphosphatase activity;nucleotide binding;purine nucleotide binding;purine ribonucleoside triphosphate binding;purine ribonucleo…	cellular process;immune system process;multi-organism process;response to biotic stimulus;response to chemical stimulus;response to stimulus;response to stress	extracellular organelle;organelle;vesicle		Alternativesplicing;Completeproteome;GTP-binding;Nucleotide-binding;Polymorphism;Referenceproteome	37	489	37	High	Master Protein	Q6ZN66	Guanylate-binding protein 6 OS=Homo sapiens OX=9606 GN=GBP6 PE=2 SV=1
27.4591522216797	25.5203666687012	26.4133396148682	26.8440208435059	26.1816730499268	25.5612316131592	24.6908321380615	25.9473514556885	25.9214248657227	25.7672328948975	26.0815048217773	27.1473407745361	25.161319732666	26.6280002593994	26.6272048950195	26.212574005127	26.1042308807373	26.0826225280762	5		cell death;cell differentiation;cell organization and biogenesis;regulation of biological process	cytoplasm;cytosol;endoplasmic reticulum;extracellular;membrane	enzyme regulator activity;protein binding			endopeptidase inhibitor activity;endopeptidase regulator activity;enzyme inhibitor activity;enzyme regulator activity;peptidase inhibitor activity;peptidase regulator activity;serine-type endopeptidase inhibitor activity	biological regulation;cell differentiation;cellular component organization;cellular process;developmental process;extracellular matrix organization;extracellular structure organization;growth;molting cycle;multicellular organismal process	cell cortex;cell part;cytoplasm;cytosol;endoplasmic reticulum;extracellular organelle;extracellular region;intracellular membrane-bounded organelle;intracellular organelle;membrane;organelle;vesicle		3D-structure;Alternativesplicing;Cleavageonpairofbasicresidues;Completeproteome;Directproteinsequencing;Disulfidebond;Hypotrichosis;Ichthyosis;Polymorphism;Proteaseinhibitor;Referenceproteome;Repeat;Secreted;Serineproteaseinhibitor;Signal	45	469	45	High	Master Protein	Q9NQ38	Serine protease inhibitor Kazal-type 5 OS=Homo sapiens OX=9606 GN=SPINK5 PE=1 SV=2
25.2939834594727	25.2032299041748	25.5279560089111	25.5965213775635	25.3565425872803	25.3383808135986	25.0861568450928	26.2837562561035	25.5376358032227	25.2571601867676	26.0674571990967	25.8315277099609	25.1400985717773	25.7912349700928	24.5646018981934	25.1748447418213	25.6819076538086	24.9824848175049	6;CHR_HSCHR6_MHC_APD_CTG1;CHR_HSCHR6_MHC_COX_CTG1;CHR_HSCHR6_MHC_DBB_CTG1;CHR_HSCHR6_MHC_MANN_CTG1;CHR_HSCHR6_MHC_MCF_CTG1;CHR_HSCHR6_MHC_QBL_CTG1;CHR_HSCHR6_MHC_SSTO_CTG1	Met-loss [N-Term]	cell division;cell organization and biogenesis;cellular component movement;defense response;regulation of biological process;response to stimulus;transport	cytoplasm;cytoskeleton;extracellular;membrane;nucleus;organelle lumen	catalytic activity;nucleotide binding;protein binding;structural molecule activity	Gap junction;Pathogenic Escherichia coli infection;Phagosome	Parkin-Ubiquitin Proteasomal System pathway;Pathogenic Escherichia coli infection	binding;catalytic activity;enzyme binding;GTP binding;GTPase activity;guanyl nucleotide binding;guanyl ribonucleotide binding;hydrolase activity;hydrolase activity, acting on acid anhydrides;hydrolase activity, acting on acid anhydrides, in phosphorus-containing anhydrides;MHC class I protein binding;MHC protein binding;nucleoside-triphosphatase activity;nucleotide binding;protein binding;purine …	biological regulation;cell cycle;cell division;cell killing;cellular component assembly;cellular component movement;cellular component organization;cellular macromolecular complex assembly;cellular process;cytoskeleton organization;cytoskeleton-dependent intracellular transport;establishment of localization;immune system process;macromolecular complex assembly;mitotic cell cycle;organelle assembl…	cell body;cell part;cytoskeleton;cytosol;extracellular organelle;intracellular membrane-bounded organelle;intracellular non-membrane-bounded organelle;intracellular organelle;macromolecular complex;nucleus;organelle;protein complex;vesicle	Gap junction;Pathogenic Escherichia coli infection;Phagosome	3D-structure;Acetylation;Completeproteome;Cytoplasm;Cytoskeleton;Directproteinsequencing;Diseasemutation;GTP-binding;Isopeptidebond;Methylation;Microtubule;Nucleotide-binding;Phosphoprotein;Referenceproteome;Ublconjugation	27	725	4	High	Master Protein	P07437	Tubulin beta chain OS=Homo sapiens OX=9606 GN=TUBB PE=1 SV=2
24.8366146087646	24.1169815063477	24.9891891479492	24.5882415771484	25.3158950805664	25.6085147857666	25.5042972564697	26.6477031707764	25.7746963500977	25.1335716247559	25.1710739135742	25.4930629730225	25.0506858825684	26.6601238250732	24.1268291473389	26.2943458557129	23.8279781341553	25.7281703948975	1	Met-loss+Acetyl [N-Term]	cell death;regulation of biological process	cytoskeleton;cytosol;extracellular	metal ion binding			binding;calcium ion binding;cation binding;ion binding;metal ion binding		cell part;cytoskeleton;extracellular matrix;intracellular non-membrane-bounded organelle;intracellular organelle;organelle;proteinaceous extracellular matrix		Calcium;Completeproteome;Extracellularmatrix;Metal-binding;Polymorphism;Referenceproteome;Repeat;Secreted	38	347	38	High	Master Protein	Q6XPR3	Repetin OS=Homo sapiens OX=9606 GN=RPTN PE=1 SV=1
29.8938941955566	29.0513744354248	30.2209796905518	29.871654510498	29.9853820800781	30.2376403808594	29.8290061950684	30.3568153381348	29.2893486022949	29.8718128204346	30.170560836792	30.030590057373	29.7369327545166	29.8621559143066	29.6876525878906	29.5617828369141	29.71826171875	30.0272598266602	7	Acetyl [N-Term];Met-loss [N-Term];Met-loss+Acetyl [N-Term]	cell organization and biogenesis;cellular component movement;metabolic process;regulation of biological process;response to stimulus;transport	cytoplasm;cytosol;extracellular;membrane;nucleus;organelle lumen	catalytic activity;protein binding;RNA binding		Prolactin Signaling Pathway	binding;catalytic activity;cis-trans isomerase activity;isomerase activity;peptide binding;peptidyl-prolyl cis-trans isomerase activity;protein binding;unfolded protein binding;virion binding	biological regulation;biosynthetic process;cell activation;cell motility;cellular component assembly;cellular component movement;cellular component organization;cellular metabolic process;cellular nitrogen compound metabolic process;cellular process;coagulation;DNA metabolic process;DNA replication;establishment of localization;exocytosis;immune system process;interspecies interaction between org…	cell part;cytosol;extracellular organelle;extracellular region;extracellular space;intracellular membrane-bounded organelle;intracellular organelle;membrane;nucleus;organelle;vesicle		3D-structure;Acetylation;Alternativesplicing;Completeproteome;Cyclosporin;Cytoplasm;Directproteinsequencing;Glycoprotein;Host-virusinteraction;Isomerase;Isopeptidebond;Phosphoprotein;Referenceproteome;Rotamase;Secreted;Ublconjugation	20	1352	20	High	Master Protein	P62937	Peptidyl-prolyl cis-trans isomerase A OS=Homo sapiens OX=9606 GN=PPIA PE=1 SV=2
24.5123100280762	24.3593921661377	24.6244564056396	23.4346141815186	22.1291618347168	23.6849384307861	22.5086345672607	24.2665557861328	23.4586277008057	24.0653514862061	24.4905185699463	24.0294818878174	24.9139137268066	24.7859706878662	23.7812747955322	23.1263065338135	24.9319248199463	24.4176959991455	14		cell differentiation;cell organization and biogenesis;regulation of biological process;transport	cytoplasm;cytoskeleton;cytosol;extracellular;membrane;organelle lumen	metal ion binding;protein binding;RNA binding	Adherens junction;Amoebiasis;Arrhythmogenic right ventricular cardiomyopathy (ARVC);Focal adhesion;Leukocyte transendothelial migration;Regulation of actin cytoskeleton;Systemic lupus erythematosus;Tight junction;Viral carcinogenesis	Arrhythmogenic Right Ventricular Cardiomyopathy;Focal Adhesion;Regulation of Actin Cytoskeleton	binding;calcium ion binding;cation binding;cytoskeletal protein binding;double-stranded RNA binding;integrin binding;ion binding;ion channel binding;ligand-dependent nuclear receptor transcription coactivator activity;metal ion binding;nucleic acid binding;protein binding;protein binding transcription factor activity;protein complex binding;receptor binding;RNA binding;transcription coactivator a…	biological regulation;cell activation;cell junction organization;cellular component assembly;cellular component organization;cellular process;coagulation;cytoskeleton organization;establishment of localization;exocytosis;extracellular matrix organization;extracellular structure organization;multicellular organismal process;organelle organization;regulation of body fluid levels;secretion;transport…	cell part;cell projection;cytoplasm;cytoskeleton;cytosol;extracellular organelle;extracellular region;extracellular space;intracellular membrane-bounded organelle;intracellular non-membrane-bounded organelle;intracellular organelle;membrane;neuron projection;nucleus;organelle;plasma membrane;pseudopodium;vesicle	Adherens junction;Amoebiasis;Arrhythmogenic right ventricular cardiomyopathy (ARVC);Focal adhesion;Leukocyte transendothelial migration;Regulation of actin cytoskeleton;Systemic lupus erythematosus;Tight junction	3D-structure;Acetylation;Actin-binding;Alternativesplicing;Calcium;Celljunction;Cellmembrane;Cellprojection;Completeproteome;Cytoplasm;Cytoskeleton;Directproteinsequencing;Diseasemutation;Membrane;Metal-binding;Phosphoprotein;Polymorphism;Referenceproteome;Repeat	44	529	20	High	Master Protein	P12814	Alpha-actinin-1 OS=Homo sapiens OX=9606 GN=ACTN1 PE=1 SV=2
26.0777454376221	25.9637699127197	26.7234573364258	27.2350654602051	27.0019588470459	26.847448348999	24.0907535552979	27.690673828125	25.9412593841553	26.1697235107422	26.693531036377	26.4297218322754	26.0983867645264	26.8172283172607	26.5045070648193	27.1807765960693	25.5134105682373	27.1535720825195	X			cytoplasm;cytoskeleton	metal ion binding;protein binding			binding;cation binding;ion binding;metal ion binding;transition metal ion binding;zinc ion binding		cell part;cytoplasm;cytoskeleton;intracellular non-membrane-bounded organelle;intracellular organelle;membrane;organelle;plasma membrane		Alternativesplicing;Celljunction;Completeproteome;Cytoplasm;Cytoskeleton;LIMdomain;Metal-binding;Referenceproteome;Zinc	40	497	1	High	Master Protein	O15231	Zinc finger protein 185 OS=Homo sapiens OX=9606 GN=ZNF185 PE=1 SV=3
28.2846431732178	27.5368595123291	28.7304916381836	28.4942531585693	28.2597351074219	28.3000907897949	28.4888687133789	28.9895648956299	27.6281509399414	28.1692924499512	28.4122657775879	28.7619247436523	28.0753917694092	29.2576942443848	28.1932678222656	28.7752952575684	27.7970752716064	28.547737121582	6		metabolic process;regulation of biological process;response to stimulus;transport	cytoplasm;cytoskeleton;cytosol;extracellular;membrane;nucleus;organelle lumen	catalytic activity;nucleotide binding;protein binding;RNA binding	Legionellosis;RNA transport	Translation Factors	binding;catalytic activity;enzyme binding;GTP binding;GTPase activity;guanyl nucleotide binding;guanyl ribonucleotide binding;hydrolase activity;hydrolase activity, acting on acid anhydrides;hydrolase activity, acting on acid anhydrides, in phosphorus-containing anhydrides;kinase binding;nucleic acid binding;nucleoside-triphosphatase activity;nucleotide binding;protein binding;protein kinase bind…	biological regulation;biosynthetic process;cellular metabolic process;cellular nitrogen compound metabolic process;cellular process;macromolecule metabolic process;metabolic process;nitrogen compound metabolic process;nucleobase-containing compound metabolic process;primary metabolic process;protein metabolic process;response to chemical stimulus;response to endogenous stimulus;response to stimul…	cell part;cytoplasm;cytoskeleton;cytosol;extracellular organelle;extracellular space;intracellular membrane-bounded organelle;intracellular non-membrane-bounded organelle;intracellular organelle;macromolecular complex;membrane;nucleolus;nucleus;organelle;protein complex;vesicle	RNA transport	3D-structure;Acetylation;Alternativesplicing;Completeproteome;Cytoplasm;Directproteinsequencing;Elongationfactor;GTP-binding;Methylation;Nucleotide-binding;Nucleus;Phosphoprotein;Proteinbiosynthesis;Referenceproteome;Transcription;Transcriptionregulation;Ublconjugation	24	774	24	High	Master Protein	P68104	Elongation factor 1-alpha 1 OS=Homo sapiens OX=9606 GN=EEF1A1 PE=1 SV=1
25.8630714416504	27.0703220367432	25.7989444732666	27.0529289245605	25.3402538299561	27.0965156555176	24.5326099395752	27.2389106750488	26.0800609588623	25.6995868682861	26.8724536895752	26.7840003967285	26.6286354064941	26.1747665405273	26.8195648193359	26.9532032012939	27.4985084533691	26.7607097625732	1	Met-loss+Acetyl [N-Term]	cell death;cell differentiation;metabolic process;response to stimulus	cytoplasm;cytoskeleton;cytosol	protein binding;structural molecule activity		Corticotropin-releasing hormone signaling pathway	binding;binding, bridging;protein binding;protein binding, bridging;structural molecule activity	cell differentiation;cellular metabolic process;cellular process;developmental process;macromolecule metabolic process;macromolecule modification;metabolic process;peptidyl-amino acid modification;primary metabolic process;protein metabolic process;protein modification process;response to abiotic stimulus;response to stimulus	cell part;cytoplasm;cytoskeleton;extracellular organelle;intracellular non-membrane-bounded organelle;intracellular organelle;organelle;vesicle		3D-structure;Completeproteome;Cytoplasm;Directproteinsequencing;Isopeptidebond;Keratinization;Lipoprotein;Polymorphism;Referenceproteome;Repeat	31	441	31	High	Master Protein	P07476	Involucrin OS=Homo sapiens OX=9606 GN=IVL PE=1 SV=2
27.382532119751	26.6974849700928	27.7073841094971	27.6935577392578	27.4449939727783	27.3529529571533	27.4022560119629	27.8014163970947	26.8881607055664	27.9841289520264	27.816951751709	27.5822620391846	27.3497886657715	27.3505020141602	27.4805812835693	27.589786529541	27.1210613250732	27.8466644287109	1	Met-loss+Acetyl [N-Term]	cell organization and biogenesis;cellular component movement	cytoskeleton;cytosol	protein binding;structural molecule activity		Striated Muscle Contraction		cellular component movement;cellular process;multicellular organismal process;muscle contraction	cell part;cytoskeleton;cytosol;extracellular organelle;intracellular non-membrane-bounded organelle;intracellular organelle;organelle;vesicle	Cardiac muscle contraction;Dilated cardiomyopathy;Hypertrophic cardiomyopathy (HCM);Pathways in cancer;Thyroid cancer	Acetylation;Actin-binding;Alternativesplicing;Chromosomalrearrangement;Coiledcoil;Completeproteome;Cytoplasm;Cytoskeleton;Directproteinsequencing;Diseasemutation;Muscleprotein;Nemalinemyopathy;Phosphoprotein;Proto-oncogene;Referenceproteome	34	689	17	High	Master Protein	P06753-2	Isoform 2 of Tropomyosin alpha-3 chain OS=Homo sapiens OX=9606 GN=TPM3
25.8708267211914	25.3568153381348	26.3471336364746	26.6688899993896	26.6799716949463	26.172477722168	26.3148517608643	26.9718685150146	25.4035091400146	25.9334392547607	26.0699138641357	26.4341468811035	25.829984664917	25.9854679107666	25.6260509490967	26.6734466552734	25.8980712890625	26.4433460235596	15	Met-loss+Acetyl [N-Term]	cell organization and biogenesis;metabolic process;transport	cytoplasm;cytosol;endoplasmic reticulum;membrane;nucleus;ribosome	protein binding;RNA binding;structural molecule activity	Ribosome	Cytoplasmic Ribosomal Proteins	binding;nucleic acid binding;RNA binding;structural constituent of ribosome;structural molecule activity	biosynthetic process;catabolic process;cellular component disassembly;cellular component organization;cellular metabolic process;cellular nitrogen compound metabolic process;cellular process;establishment of localization;macromolecule metabolic process;metabolic process;mRNA metabolic process;nitrogen compound metabolic process;nucleobase-containing compound metabolic process;primary metabolic pr…	cell part;cytoplasm;cytosol;extracellular organelle;intracellular membrane-bounded organelle;intracellular non-membrane-bounded organelle;intracellular organelle;macromolecular complex;membrane;nucleolus;nucleus;organelle;ribonucleoprotein complex;vesicle	Ribosome	3D-structure;Acetylation;Citrullination;Completeproteome;Directproteinsequencing;Phosphoprotein;Referenceproteome;Ribonucleoprotein;Ribosomalprotein	32	545	32	High	Master Protein	P36578	60S ribosomal protein L4 OS=Homo sapiens OX=9606 GN=RPL4 PE=1 SV=5
27.42551612854	27.6653594970703	28.2032318115234	27.7711086273193	28.1405010223389	28.0993614196777	27.700553894043	27.1683883666992	28.0936050415039	28.0608234405518	28.4278717041016	28.6442241668701	28.2259368896484	27.452356338501	28.3901691436768	27.7242374420166	28.6265697479248	28.0491733551025	2		cell organization and biogenesis;cellular component movement;defense response;metabolic process;regulation of biological process;response to stimulus;transport	extracellular;membrane	catalytic activity;protein binding			antigen binding;binding	biological regulation;cellular component organization;cellular membrane organization;cellular process;endocytosis;establishment of localization;homeostatic process;immune system process;macromolecule metabolic process;membrane invagination;membrane organization;metabolic process;primary metabolic process;protein metabolic process;response to stimulus;response to stress;transport;vesicle-mediated …	cell part;extracellular organelle;extracellular region;extracellular space;membrane;organelle;plasma membrane;vesicle		3D-structure;Completeproteome;Directproteinsequencing;Diseasemutation;Disulfidebond;ImmunoglobulinCregion;Immunoglobulindomain;Referenceproteome	17	2066	5	High	Master Protein	P01834	Immunoglobulin kappa constant OS=Homo sapiens OX=9606 GN=IGKC PE=1 SV=2
31.73708152771	30.2808818817139	31.3476448059082	31.9069213867188	31.4839382171631	31.4646816253662	31.6434116363525	31.9207801818848	31.3250122070313	31.8990917205811	31.8298892974854	31.5504055023193	31.7797927856445	31.9956855773926	31.3377494812012	31.3007164001465	31.7585487365723	32.0425491333008	1	Acetyl [N-Term]	cell death;cellular component movement;defense response;metabolic process;regulation of biological process;response to stimulus;transport	cytoplasm;cytoskeleton;cytosol;extracellular;membrane;nucleus;organelle lumen	metal ion binding;protein binding			arachidonic acid binding;binding;calcium ion binding;carboxylic acid binding;cation binding;cytoskeletal protein binding;fatty acid binding;icosanoid binding;icosatetraenoic acid binding;ion binding;lipid binding;metal ion binding;microtubule binding;monocarboxylic acid binding;protein binding;RAGE receptor binding;receptor binding;Toll-like receptor 4 binding;Toll-like receptor binding;transitio…	autophagy;biological adhesion;biological regulation;catabolic process;cell adhesion;cell motility;cellular component movement;cellular metabolic process;cellular process;cytokine production;immune system process;locomotion;macromolecule metabolic process;macromolecule modification;metabolic process;multicellular organismal process;multi-organism process;peptidyl-amino acid modification;primary me…	cell part;cytoskeleton;cytosol;extracellular organelle;extracellular region;extracellular space;intracellular membrane-bounded organelle;intracellular non-membrane-bounded organelle;intracellular organelle;membrane;nucleus;organelle;plasma membrane;vesicle		3D-structure;Antimicrobial;Apoptosis;Autophagy;Calcium;Cellmembrane;Chemotaxis;Completeproteome;Cytoplasm;Cytoskeleton;Directproteinsequencing;Immunity;Inflammatoryresponse;Innateimmunity;Membrane;Metal-binding;Referenceproteome;Repeat;Secreted;S-nitrosylation;Zinc	17	1429	17	High	Master Protein	P05109	Protein S100-A8 OS=Homo sapiens OX=9606 GN=S100A8 PE=1 SV=1
25.5824508666992	22.3317642211914	24.8995838165283	25.1887550354004	26.1768951416016	23.2212905883789	25.0956001281738	25.5608139038086	23.6753902435303	24.9990177154541	24.0940456390381	23.020149230957	23.9292106628418	25.2370662689209	25.2774715423584	25.169340133667	23.7451171875	24.5034809112549	X		cell differentiation;cell organization and biogenesis;cell proliferation;cellular component movement;regulation of biological process;response to stimulus	cell surface;cytoplasm;cytoskeleton;cytosol;membrane;nucleus	protein binding;RNA binding;structural molecule activity	Leukocyte transendothelial migration;Measles;Proteoglycans in cancer;Regulation of actin cytoskeleton	AGE/RAGE pathway;Glial Cell Differentiation;Regulation of Actin Cytoskeleton	binding;cell adhesion molecule binding;double-stranded RNA binding;enzyme binding;kinase binding;nucleic acid binding;protein binding;protein kinase binding;receptor binding;RNA binding;structural constituent of cytoskeleton;structural molecule activity	anatomical structure development;biological adhesion;biological regulation;cell adhesion;cell development;cell motility;cellular component movement;cellular process;developmental process;immune system process;locomotion;membrane docking	apical part of cell;cell part;cell projection;cytoplasm;cytoskeleton;extracellular organelle;extracellular space;filopodium;intracellular membrane-bounded organelle;intracellular non-membrane-bounded organelle;intracellular organelle;membrane;microvillus;nucleus;organelle;plasma membrane;vesicle	Leukocyte transendothelial migration;Measles;Regulation of actin cytoskeleton	3D-structure;Acetylation;Cellmembrane;Cellprojection;Completeproteome;Cytoplasm;Cytoskeleton;Directproteinsequencing;Membrane;Phosphoprotein;Referenceproteome;S-nitrosylation	42	459	30	High	Master Protein	P26038	Moesin OS=Homo sapiens OX=9606 GN=MSN PE=1 SV=3
26.9587936401367	26.6922283172607	26.8072128295898	27.174352645874	26.2290267944336	27.1134605407715	27.3983154296875	26.4780025482178	26.6876640319824	27.2512989044189	27.3299446105957	27.7419681549072	27.0425415039063	27.311071395874	26.6229476928711	26.854793548584	27.1078605651855	27.1559600830078	18		cell death;cell organization and biogenesis;regulation of biological process;response to stimulus;transport	cytoskeleton;cytosol;membrane	metal ion binding;protein binding	Staphylococcus aureus infection		binding;calcium ion binding;cation binding;gamma-catenin binding;ion binding;metal ion binding;protein binding;toxin binding	biological adhesion;biological regulation;cell adhesion;cell death;cell junction organization;cellular component assembly;cellular component disassembly;cellular component organization;cellular process;death;multicellular organismal process;regulation of protein stability;response to chemical stimulus;response to endogenous stimulus;response to stimulus	cell part;cytosol;extracellular organelle;membrane;organelle;plasma membrane;vesicle	Staphylococcus aureus infection	Alternativesplicing;Calcium;Celladhesion;Celljunction;Cellmembrane;Cleavageonpairofbasicresidues;Completeproteome;Glycoprotein;Hypotrichosis;Membrane;Metal-binding;Palmoplantarkeratoderma;Phosphoprotein;Polymorphism;Referenceproteome;Repeat;Signal;Transmembrane;Transmembranehelix	31	630	31	High	Master Protein	Q02413	Desmoglein-1 OS=Homo sapiens OX=9606 GN=DSG1 PE=1 SV=2
31.2525329589844	30.0205345153809	30.6809158325195	30.5153026580811	30.7325172424316	29.8994960784912	30.6942672729492	31.1096248626709	30.6222553253174	30.7995643615723	31.0906162261963	30.2945442199707	30.9086570739746	30.6715221405029	30.4597129821777	30.4948024749756	30.5887470245361	30.6974639892578	1;12;6		cell organization and biogenesis;metabolic process;regulation of biological process;response to stimulus	chromosome;extracellular;membrane;nucleus	DNA binding;protein binding;RNA binding	Alcoholism;Systemic lupus erythematosus;Viral carcinogenesis	Gastric Cancer Network 1;Histone Modifications;Type II interferon signaling (IFNG)	binding;catalytic activity;demethylase activity;DNA binding;histone binding;histone demethylase activity;histone demethylase activity (H4-K20 specific);nucleic acid binding;protein binding	biological regulation;cell cycle;cellular component assembly;cellular component organization;cellular macromolecular complex assembly;cellular metabolic process;cellular nitrogen compound metabolic process;cellular process;chromatin modification;chromatin organization;chromosome organization;DNA metabolic process;DNA modification;gene silencing;histone modification;homeostatic process;macromolecu…	cell part;chromosome;extracellular organelle;extracellular region;intracellular membrane-bounded organelle;intracellular non-membrane-bounded organelle;intracellular organelle;macromolecular complex;membrane;nuclear chromosome;nucleoplasm;nucleosome;nucleus;organelle;protein complex;vesicle	Systemic lupus erythematosus	3D-structure;Acetylation;Chromosomalrearrangement;Chromosome;Citrullination;Completeproteome;Directproteinsequencing;DNA-binding;Isopeptidebond;Methylation;Nucleosomecore;Nucleus;Phosphoprotein;Polymorphism;Referenceproteome;Ublconjugation	19	2141	19	High	Master Protein	P62805	Histone H4 OS=Homo sapiens OX=9606 GN=H4C1 PE=1 SV=2
27.8076763153076	26.646146774292	27.1489524841309	27.4874267578125	27.1666069030762	26.9117603302002	27.0485439300537	27.5919456481934	26.2960739135742	26.7810955047607	27.1353015899658	27.9391574859619	26.8525657653809	27.0699310302734	27.4244403839111	27.3399391174316	27.2968654632568	27.2366180419922	18		cell death	cytoskeleton;cytosol;membrane	metal ion binding			binding;calcium ion binding;cation binding;ion binding;metal ion binding	biological adhesion;cell adhesion;cell death;cellular component disassembly;cellular component organization;cellular process;death	cell part;cytosol;extracellular organelle;membrane;organelle;plasma membrane;vesicle		Calcium;Celladhesion;Celljunction;Cellmembrane;Cleavageonpairofbasicresidues;Completeproteome;Glycoprotein;Membrane;Metal-binding;Polymorphism;Referenceproteome;Repeat;Signal;Transmembrane;Transmembranehelix	36	623	36	High	Master Protein	P32926	Desmoglein-3 OS=Homo sapiens OX=9606 GN=DSG3 PE=1 SV=2
28.3523349761963	26.8503475189209	28.2568302154541	28.4738082885742	27.9571743011475	27.3447799682617	28.0265369415283	28.4914817810059	27.257568359375	28.6669387817383	27.7478313446045	28.2977142333984	27.2218437194824	28.7804698944092	27.2061710357666	28.6544895172119	26.4996776580811	28.2397842407227	8	Acetyl [N-Term]	cell organization and biogenesis;metabolic process;regulation of biological process;response to stimulus;transport	cytoplasm;cytosol;membrane;mitochondrion;nucleus	catalytic activity;protein binding;RNA binding	Cell cycle;Epstein-Barr virus infection;Hepatitis B;Hippo signaling pathway;Oocyte meiosis;Pathogenic Escherichia coli infection;PI3K-Akt signaling pathway;Viral carcinogenesis	Calcium Regulation in the Cardiac Cell;Cell Cycle;Myometrial Relaxation and Contraction Pathways;Pathogenic Escherichia coli infection;Prolactin Signaling Pathway;Sudden Infant Death Syndrome (SIDS) Susceptibility Pathways	binding;enzyme binding;identical protein binding;kinase binding;protein binding;protein kinase binding;transcription factor binding;ubiquitin protein ligase binding	amine transport;biological regulation;biosynthetic process;cell activation;cell death;cellular component assembly;cellular component organization;cellular metabolic process;cellular nitrogen compound metabolic process;cellular process;coagulation;death;establishment of localization;Golgi organization;hormone transport;macromolecule metabolic process;membrane organization;metabolic process;multice…	cell leading edge;cell part;cytoplasm;cytoplasmic membrane-bounded vesicle;cytosol;extracellular organelle;extracellular space;intracellular membrane-bounded organelle;intracellular organelle;lysosome;macromolecular complex;membrane;mitochondrion;nucleoplasm;nucleus;organelle;protein complex;vacuole;vesicle	Cell cycle;Neurotrophin signaling pathway;Oocyte meiosis	3D-structure;Acetylation;Alternativesplicing;Completeproteome;Cytoplasm;Directproteinsequencing;Phosphoprotein;Referenceproteome	24	811	19	High	Master Protein	P63104	14-3-3 protein zeta/delta OS=Homo sapiens OX=9606 GN=YWHAZ PE=1 SV=1
24.166820526123	22.9958076477051	23.4431381225586	23.9046306610107	23.6264667510986	24.3211860656738	23.8295249938965	24.1750736236572	23.9143981933594	24.5089492797852	24.4638080596924	24.7653636932373	24.0377883911133	23.2248611450195	23.4374179840088	23.9636383056641	23.7400817871094	24.378210067749	6	Met-loss [N-Term]	cell organization and biogenesis	cytoplasm;cytoskeleton;nucleus	catalytic activity;nucleotide binding;protein binding;structural molecule activity	Gap junction;Pathogenic Escherichia coli infection;Phagosome	Parkin-Ubiquitin Proteasomal System pathway;Pathogenic Escherichia coli infection	binding;catalytic activity;GTP binding;GTPase activity;guanyl nucleotide binding;guanyl ribonucleotide binding;hydrolase activity;hydrolase activity, acting on acid anhydrides;hydrolase activity, acting on acid anhydrides, in phosphorus-containing anhydrides;nucleoside-triphosphatase activity;nucleotide binding;purine nucleotide binding;purine ribonucleoside triphosphate binding;purine ribonucleo…	cellular component assembly;cellular component organization;cellular macromolecular complex assembly;cellular metabolic process;cellular process;macromolecular complex assembly;macromolecule metabolic process;metabolic process;primary metabolic process;protein complex assembly;protein folding;protein metabolic process;protein polymerization	cell part;cytoplasm;extracellular organelle;intracellular membrane-bounded organelle;intracellular organelle;macromolecular complex;nucleus;organelle;protein complex;vesicle	Gap junction;Pathogenic Escherichia coli infection;Phagosome	Acetylation;Completeproteome;Cytoplasm;Cytoskeleton;Directproteinsequencing;Diseasemutation;GTP-binding;Methylation;Microtubule;Nucleotide-binding;Phosphoprotein;Polymorphism;Referenceproteome	26	644	6	High	Master Protein	Q13885	Tubulin beta-2A chain OS=Homo sapiens OX=9606 GN=TUBB2A PE=1 SV=1
31.5948162078857	33.1038208007813	27.8648796081543	31.0978164672852	30.1196479797363	32.1352615356445	32.5188026428223	29.3657531738281	33.0117530822754	29.9868392944336	30.9270133972168	30.8443202972412	33.2970199584961	27.4376411437988	32.9040184020996	32.6409645080566	32.0403022766113	29.6052665710449	20		regulation of biological process;response to stimulus	extracellular	enzyme regulator activity;protein binding	Salivary secretion		cysteine-type endopeptidase inhibitor activity;endopeptidase inhibitor activity;endopeptidase regulator activity;enzyme inhibitor activity;enzyme regulator activity;peptidase inhibitor activity;peptidase regulator activity	biological regulation;detection of stimulus;response to chemical stimulus;response to stimulus	extracellular space	Salivary secretion	Completeproteome;Directproteinsequencing;Disulfidebond;Polymorphism;Proteaseinhibitor;Referenceproteome;Secreted;Signal;Thiolproteaseinhibitor	18	4300	13	High	Master Protein	P01037	Cystatin-SN OS=Homo sapiens OX=9606 GN=CST1 PE=1 SV=3
26.4646625518799	24.2589683532715	26.6056842803955	26.8809871673584	26.4785709381104	26.0942897796631	27.4080219268799	26.8286476135254	25.4243717193604	25.9364795684814	26.1218547821045	26.4919147491455	25.4929885864258	26.4697437286377	25.9522571563721	26.7338600158691	24.924467086792	26.1806697845459	11		cell death;cell organization and biogenesis;regulation of biological process	cytoskeleton;membrane	protein binding;RNA binding;translation regulator activity			alpha-catenin binding;binding;cell adhesion molecule binding;protein binding	biological adhesion;cell adhesion;cell junction organization;cellular component assembly;cellular component organization;cellular process;establishment of localization	cell part;intracellular membrane-bounded organelle;intracellular organelle;membrane;nucleus;organelle;plasma membrane		Alternativepromoterusage;Celladhesion;Celljunction;Completeproteome;Nucleus;Phosphoprotein;Referenceproteome;Repeat	40	494	2	High	Master Protein	Q9Y446-2	Isoform PKP3b of Plakophilin-3 OS=Homo sapiens OX=9606 GN=PKP3
27.3697910308838	27.8291797637939	28.0463390350342	27.598258972168	28.5431442260742	28.7441635131836	27.5467853546143	25.9061679840088	27.7036724090576	27.7928695678711	28.147388458252	28.6273918151855	27.6384830474854	26.4921054840088	28.6928424835205	27.1382389068604	29.5644283294678	28.0707015991211													26	1353	6	High	Master Protein	P0DOX2	Immunoglobulin alpha-2 heavy chain OS=Homo sapiens OX=9606 PE=1 SV=2
27.5963115692139	25.954776763916	27.4683513641357	27.3304500579834	26.867956161499	26.4155921936035	26.7686328887939	27.0048961639404	26.2751789093018	27.2284412384033	27.4691467285156	26.7199306488037	27.4576282501221	27.2778339385986	27.0702686309814	26.6003532409668	27.2297515869141	27.2105770111084	3	Acetyl [N-Term]	metabolic process;regulation of biological process	cytosol	catalytic activity;metal ion binding;protein binding	Biosynthesis of amino acids;Carbon metabolism;Metabolic pathways;Pentose phosphate pathway	Pentose Phosphate Pathway	binding;catalytic activity;cation binding;cofactor binding;identical protein binding;ion binding;metal ion binding;protein binding;protein dimerization activity;protein homodimerization activity;transferase activity;transferase activity, transferring aldehyde or ketonic groups;transketolase activity	alcohol metabolic process;biological regulation;biosynthetic process;carbohydrate metabolic process;catabolic process;cellular aldehyde metabolic process;cellular metabolic process;cellular nitrogen compound metabolic process;cellular process;cofactor metabolic process;energy reserve metabolic process;generation of precursor metabolites and energy;heterocycle metabolic process;metabolic process;n…	cell part;cytosol;extracellular organelle;intracellular membrane-bounded organelle;intracellular organelle;microbody;nucleoplasm;nucleus;organelle;peroxisome;vesicle	Biosynthesis of ansamycins;Carbon fixation in photosynthetic organisms;Pentose phosphate pathway	3D-structure;Acetylation;Alternativesplicing;Calcium;Completeproteome;Directproteinsequencing;Magnesium;Metal-binding;Phosphoprotein;Polymorphism;Referenceproteome;Thiaminepyrophosphate;Transferase	31	654	31	High	Master Protein	P29401	Transketolase OS=Homo sapiens OX=9606 GN=TKT PE=1 SV=3
29.3966541290283	31.4474601745605	25.7974643707275	28.1135883331299	28.0087146759033	30.8355617523193	29.3941402435303	26.732048034668	30.8338966369629	27.8583106994629	28.2709693908691	28.6683654785156	32.068733215332	25.8211307525635	30.3975372314453	29.0899333953857	29.080436706543	27.2675037384033	20		regulation of biological process;response to stimulus	extracellular	enzyme regulator activity;protein binding	Salivary secretion		cysteine-type endopeptidase inhibitor activity;endopeptidase inhibitor activity;endopeptidase regulator activity;enzyme inhibitor activity;enzyme regulator activity;peptidase inhibitor activity;peptidase regulator activity	biological regulation;detection of stimulus;response to chemical stimulus;response to stimulus	extracellular space	Salivary secretion	Completeproteome;Directproteinsequencing;Disulfidebond;Proteaseinhibitor;Referenceproteome;Secreted;Signal;Thiolproteaseinhibitor	20	1692	13	High	Master Protein	P09228	Cystatin-SA OS=Homo sapiens OX=9606 GN=CST2 PE=1 SV=1
24.9349327087402	24.5176849365234	25.5465831756592	26.3772468566895	25.9699287414551	25.8796195983887	26.3131771087646	26.9363136291504	24.8231983184814	25.2667255401611	26.0304298400879	24.8111667633057	25.2816295623779	25.2509384155273	25.9357089996338	26.2688236236572	25.5140800476074	26.4195194244385	19		transport	cytoplasm;cytosol;endosome;Golgi;membrane	protein binding				cellular process;establishment of localization;transport;vesicle-mediated transport	cell part;cytoplasm;endosome;Golgi apparatus;intracellular membrane-bounded organelle;intracellular organelle;lipid particle;membrane;organelle		Acetylation;Alternativesplicing;Coiledcoil;Completeproteome;Cytoplasm;Endosome;Lipiddroplet;Membrane;Phosphoprotein;Polymorphism;Referenceproteome;Transport	31	383	31	High	Master Protein	O60664	Perilipin-3 OS=Homo sapiens OX=9606 GN=PLIN3 PE=1 SV=3
30.3228645324707	30.7751274108887	30.7120132446289	30.0897693634033	30.1443653106689	31.1262149810791	29.6500263214111	29.6213722229004	30.2715587615967	30.45188331604	31.1261711120605	30.9426708221436	30.7529563903809	29.1844577789307	31.4031085968018	30.035795211792	30.985387802124	30.8142700195313			response to stimulus	extracellular;membrane									17	1512	4	High	Master Protein	P0DOX7	Immunoglobulin kappa light chain OS=Homo sapiens OX=9606 PE=1 SV=1
27.3470706939697	25.9684238433838	27.1690235137939	26.7757320404053	26.5979156494141	26.1392440795898	26.5734119415283	27.1088905334473	26.4586715698242	26.7752380371094	26.9355430603027	26.2172832489014	27.19313621521	27.5612506866455	26.8936882019043	26.1109981536865	27.7462291717529	27.1959037780762	6	Acetyl [N-Term]	regulation of biological process;transport	cytoplasm;extracellular;membrane;organelle lumen	enzyme regulator activity	Amoebiasis		endopeptidase inhibitor activity;endopeptidase regulator activity;enzyme inhibitor activity;enzyme regulator activity;peptidase inhibitor activity;peptidase regulator activity;serine-type endopeptidase inhibitor activity	biological regulation	cell part;cytoplasm;extracellular organelle;extracellular space;membrane;organelle;vesicle	Amoebiasis	3D-structure;Acetylation;Alternativesplicing;Completeproteome;Cytoplasm;Directproteinsequencing;Polymorphism;Proteaseinhibitor;Referenceproteome;Serineproteaseinhibitor	32	560	31	High	Master Protein	P30740	Leukocyte elastase inhibitor OS=Homo sapiens OX=9606 GN=SERPINB1 PE=1 SV=1
26.1079921722412	27.7271690368652	26.2081985473633	25.0747108459473	24.915958404541	25.5626411437988	26.0199184417725	25.8445529937744	27.9325008392334	25.558032989502	27.2113666534424	27.4114475250244	28.2747993469238	25.8302593231201	26.496244430542	25.2772598266602	27.0282096862793	27.0099792480469	4		cell organization and biogenesis;coagulation;defense response;metabolic process;regulation of biological process;response to stimulus;transport	cell surface;cytoplasm;extracellular;membrane;organelle lumen	protein binding;structural molecule activity	Complement and coagulation cascades;Platelet activation	Blood Clotting Cascade;Complement and Coagulation Cascades;VEGFA-VEGFR2 Signaling Pathway	binding;chaperone binding;protein binding;structural molecule activity	biological adhesion;biological regulation;cell activation;cell adhesion;cellular component assembly;cellular component organization;cellular macromolecular complex assembly;cellular process;coagulation;establishment of localization;exocytosis;extracellular matrix organization;extracellular structure organization;immune system process;macromolecular complex assembly;multicellular organismal proces…	cell cortex;cell part;cell surface;cytoplasmic membrane-bounded vesicle;extracellular organelle;extracellular region;extracellular space;intracellular membrane-bounded organelle;intracellular organelle;macromolecular complex;membrane;organelle;plasma membrane;protein complex;vesicle	Complement and coagulation cascades	3D-structure;Adaptiveimmunity;Bloodcoagulation;Coiledcoil;Completeproteome;Directproteinsequencing;Diseasemutation;Disulfidebond;Glycoprotein;Hemostasis;Immunity;Innateimmunity;Polymorphism;Pyrrolidonecarboxylicacid;Referenceproteome;Secreted;Signal	27	384	27	High	Master Protein	P02675	Fibrinogen beta chain OS=Homo sapiens OX=9606 GN=FGB PE=1 SV=2
22.8868236541748	22.6600532531738	20.9917392730713	23.4663982391357	22.3638439178467	21.6235828399658	22.2110595703125	21.7792110443115	20.6440372467041	21.9167442321777	21.936990737915	21.2413597106934	20.6092853546143	26.956729888916	21.268159866333	22.715991973877	21.6692848205566	22.5543918609619	11;CHR_HG107_PATCH		metabolic process;regulation of biological process;response to stimulus	cytoplasm;extracellular;membrane;organelle lumen	protein binding;structural molecule activity			extracellular matrix structural constituent;structural molecule activity	biological regulation;carbohydrate metabolic process;cellular component organization;cellular metabolic process;cellular process;extracellular matrix organization;extracellular structure organization;macromolecule metabolic process;macromolecule modification;metabolic process;primary metabolic process;protein glycosylation;protein metabolic process;protein modification process;response to stimulu…	cell part;cytoplasm;extracellular organelle;extracellular space;organelle;vesicle		Completeproteome;Directproteinsequencing;Disulfidebond;Glycoprotein;Polymorphism;Referenceproteome;Repeat;Secreted;Signal	36	276	29	High	Master Protein	P98088	Mucin-5AC OS=Homo sapiens OX=9606 GN=MUC5AC PE=1 SV=4
30.1651992797852	28.4813137054443	30.3119335174561	29.7221240997314	27.5069980621338	27.6944408416748	29.9408226013184	29.2291564941406	29.4292125701904	29.5184288024902	29.4531345367432	28.0783653259277	29.4031562805176	29.9350509643555	28.4539375305176	28.7240295410156	28.8354587554932	29.0900497436523	14		cell organization and biogenesis;defense response;metabolic process;regulation of biological process;response to stimulus;transport	cell surface;extracellular;membrane;nucleus;organelle lumen	catalytic activity;protein binding	Amoebiasis;Lysosome;Neuroactive ligand-receptor interaction;Renin-angiotensin system;Systemic lupus erythematosus	ACE Inhibitor Pathway	binding;carbohydrate binding;catalytic activity;endopeptidase activity;glycosaminoglycan binding;heparin binding;hydrolase activity;pattern binding;peptidase activity;peptidase activity, acting on L-amino acid peptides;polysaccharide binding;serine hydrolase activity;serine-type endopeptidase activity;serine-type peptidase activity	biological regulation;cell killing;cellular component disassembly;cellular component organization;cellular metabolic process;cellular process;extracellular matrix organization;extracellular structure organization;hormone metabolic process;immune system process;interspecies interaction between organisms;killing of cells of other organism;macromolecule metabolic process;macromolecule modification;m…	cell part;cell surface;cytoplasmic membrane-bounded vesicle;extracellular organelle;extracellular region;extracellular space;intracellular membrane-bounded organelle;intracellular organelle;membrane;nucleus;organelle;plasma membrane;vesicle	Amoebiasis;Lysosome;Neuroactive ligand-receptor interaction;Renin-angiotensin system;Systemic lupus erythematosus	3D-structure;Antibiotic;Antimicrobial;Completeproteome;Directproteinsequencing;Disulfidebond;Glycoprotein;Hydrolase;Polymorphism;Protease;Referenceproteome;Serineprotease;Signal;Zymogen	23	1111	23	High	Master Protein	P08311	Cathepsin G OS=Homo sapiens OX=9606 GN=CTSG PE=1 SV=2
28.4862270355225	27.6985874176025	28.5525665283203	27.7128314971924	27.742883682251	27.2499904632568	28.1510257720947	28.177375793457	28.0859050750732	28.349925994873	28.4554347991943	27.7879314422607	28.3150749206543	28.2477645874023	27.6005382537842	27.7989692687988	28.5232067108154	28.2611713409424	17	Met-loss+Acetyl [N-Term]	cell organization and biogenesis;regulation of biological process;response to stimulus	cytoplasm;cytoskeleton;cytosol;membrane;nucleus	enzyme regulator activity;nucleotide binding;protein binding;RNA binding	Rap1 signaling pathway;Regulation of actin cytoskeleton;Salmonella infection;Shigellosis	Association Between Physico-Chemical Features and Toxicity Associated Pathways;G13 Signaling Pathway;Regulation of Actin Cytoskeleton;VEGFA-VEGFR2 Signaling Pathway	actin binding;actin monomer binding;adenyl nucleotide binding;adenyl-nucleotide exchange factor activity;ATPase regulator activity;binding;cytoskeletal protein binding;enzyme regulator activity;lipid binding;nucleoside-triphosphatase regulator activity;nucleotide binding;phosphatidylinositol binding;phosphatidylinositol-4,5-bisphosphate binding;phospholipid binding;proline-rich region binding;pro…	anatomical structure formation involved in morphogenesis;biological regulation;cell activation;cellular component organization;cellular process;coagulation;cytoskeleton organization;developmental process;establishment of localization;exocytosis;multicellular organismal process;organelle organization;regulation of body fluid levels;regulation of DNA metabolic process;regulation of organelle organi…	cell cortex;cell part;cell projection;cytoplasm;cytoskeleton;cytosol;extracellular organelle;intracellular membrane-bounded organelle;intracellular non-membrane-bounded organelle;intracellular organelle;membrane;neuron projection;nucleus;organelle;synapse;vesicle	Regulation of actin cytoskeleton;Shigellosis	3D-structure;Acetylation;Actin-binding;Amyotrophiclateralsclerosis;Completeproteome;Cytoplasm;Cytoskeleton;Directproteinsequencing;Diseasemutation;Isopeptidebond;Neurodegeneration;Phosphoprotein;Referenceproteome;Ublconjugation	24	884	24	High	Master Protein	P07737	Profilin-1 OS=Homo sapiens OX=9606 GN=PFN1 PE=1 SV=2
25.7359657287598	24.4549236297607	25.3048992156982	25.85373878479	25.7357196807861	25.5671806335449	25.9137554168701	26.0408325195313	23.7709445953369	25.2080917358398	25.6293563842773	25.9084949493408	25.1725196838379	25.955192565918	26.4220752716064	25.4636363983154	25.0834369659424	25.7172031402588	19		cell differentiation;cell organization and biogenesis;cellular component movement	cytoskeleton;cytosol;membrane	metal ion binding;protein binding;structural molecule activity		Striated Muscle Contraction	binding;calcium ion binding;cation binding;ion binding;metal ion binding;structural constituent of muscle;structural molecule activity	cell differentiation;cellular component movement;cellular process;developmental process;multicellular organismal process;muscle contraction	cell part;cytoskeleton;cytosol;extracellular organelle;intracellular non-membrane-bounded organelle;intracellular organelle;macromolecular complex;membrane;organelle;protein complex;vesicle	Cardiac muscle contraction;Dilated cardiomyopathy;Hypertrophic cardiomyopathy (HCM)	Acetylation;Actin-binding;Alternativesplicing;Calcium;Coiledcoil;Completeproteome;Cytoplasm;Cytoskeleton;Directproteinsequencing;Metal-binding;Muscleprotein;Polymorphism;Referenceproteome	30	623	4	High	Master Protein	P67936-2	Isoform 2 of Tropomyosin alpha-4 chain OS=Homo sapiens OX=9606 GN=TPM4
28.260929107666	27.1277236938477	25.9854717254639	27.2691249847412	27.235559463501	25.4146480560303	28.1844539642334	26.5265884399414	27.316780090332	27.3603897094727	28.3893795013428	28.2660026550293	27.663122177124	26.4913425445557	27.6029453277588	27.5765419006348	27.6721591949463	27.5035591125488	12		cell death	cytosol	structural molecule activity			structural molecule activity		cell part;extracellular organelle;extracellular space;macromolecular complex;organelle;protein complex;vesicle		Alternativesplicing;Coiledcoil;Completeproteome;Intermediatefilament;Keratin;Polymorphism;Referenceproteome	34	661	28	High	Master Protein	Q8N1N4	Keratin, type II cytoskeletal 78 OS=Homo sapiens OX=9606 GN=KRT78 PE=1 SV=2
23.3432273864746	25.3160095214844	24.476505279541	23.9857025146484	24.1096820831299	26.014331817627	25.2627544403076	24.6986122131348	25.6281204223633	24.5305194854736	26.5856628417969	25.7601623535156	25.9138317108154	23.9421195983887	25.4878253936768	25.7149181365967	25.7822208404541	25.251127243042	14		cell organization and biogenesis;cellular component movement;defense response;metabolic process;regulation of biological process;response to stimulus;transport	extracellular;membrane	protein binding		Inflammatory Response Pathway	antigen binding;binding	biological regulation;cellular component organization;cellular membrane organization;cellular process;endocytosis;establishment of localization;homeostatic process;immune system process;membrane invagination;membrane organization;multicellular organismal process;multi-organism process;response to biotic stimulus;response to stimulus;response to stress;transport;vesicle-mediated transport	extracellular organelle;extracellular region;extracellular space;immunoglobulin complex;macromolecular complex;organelle;protein complex;vesicle		3D-structure;Completeproteome;Directproteinsequencing;Disulfidebond;Glycoprotein;ImmunoglobulinCregion;Immunoglobulindomain;Referenceproteome;Repeat	21	1309	2	High	Master Protein	P01877	Immunoglobulin heavy constant alpha 2 OS=Homo sapiens OX=9606 GN=IGHA2 PE=1 SV=4
25.6775932312012	24.4785499572754	25.4553470611572	25.8246974945068	24.6096897125244	24.9775981903076	25.5421676635742	25.2329330444336	24.4368839263916	25.9437789916992	25.6600799560547	26.2057361602783	24.8315277099609	25.5857906341553	25.2904376983643	24.401403427124	25.2843227386475	25.7732028961182	17		cell death;cell differentiation;cell organization and biogenesis;regulation of biological process;response to stimulus	cytoskeleton;cytosol;membrane	protein binding;structural molecule activity			structural constituent of cytoskeleton;structural constituent of muscle;structural molecule activity	cell differentiation;cellular component organization;cellular process;cytoskeleton organization;developmental process;organelle organization;response to chemical stimulus;response to endogenous stimulus;response to stimulus;viral reproduction	cell part;dystrophin-associated glycoprotein complex;extracellular organelle;macromolecular complex;membrane;organelle;plasma membrane;protein complex;vesicle		Coiledcoil;Completeproteome;Directproteinsequencing;Host-virusinteraction;Intermediatefilament;Keratin;Phosphoprotein;Polymorphism;Referenceproteome	32	1799	14	High	Master Protein	P08727	Keratin, type I cytoskeletal 19 OS=Homo sapiens OX=9606 GN=KRT19 PE=1 SV=4
26.208667755127	26.0571804046631	26.1549129486084	26.0646915435791	26.0052680969238	26.8686141967773	26.2309703826904	26.6777362823486	26.7612800598145	26.3038673400879	26.5180435180664	26.6563453674316	26.2364120483398	26.6048526763916	25.9605712890625	25.989070892334	25.8739147186279	26.7836380004883	X		cell organization and biogenesis		protein binding							3D-structure;Actin-binding;Alternativesplicing;Celljunction;Coiledcoil;Completeproteome;Diseasemutation;Polymorphism;Prematureovarianfailure;Referenceproteome;Tightjunction	32	440	32	High	Master Protein	Q8WVV4-1	Isoform 1 of Protein POF1B OS=Homo sapiens OX=9606 GN=POF1B
25.3722801208496	27.7227802276611	24.2847709655762	24.7367935180664	25.8669128417969	26.0688419342041	24.3938636779785	25.0622482299805	27.0242042541504	24.5044765472412	25.8684406280518	25.1766319274902	26.2216663360596	23.9799289703369	26.3799667358398	25.4189510345459	27.7249660491943	26.231294631958	11			cytoplasm;cytosol;endoplasmic reticulum;Golgi;membrane;nucleus	DNA binding;metal ion binding;protein binding			binding;calcium ion binding;cation binding;DNA binding;ion binding;metal ion binding;nucleic acid binding		cell part;cytosol;endoplasmic reticulum;extracellular organelle;extracellular space;Golgi apparatus;intracellular membrane-bounded organelle;intracellular organelle;membrane;nuclear envelope;organelle;plasma membrane;vesicle		Alternativesplicing;Calcium;Cleavageonpairofbasicresidues;Completeproteome;Cytoplasm;Directproteinsequencing;DNA-binding;Endoplasmicreticulum;Golgiapparatus;Membrane;Metal-binding;Nucleus;Phosphoprotein;Polymorphism;Referenceproteome;Repeat;Secreted;Signal	24	266	24	High	Master Protein	P80303	Nucleobindin-2 OS=Homo sapiens OX=9606 GN=NUCB2 PE=1 SV=3
27.575553894043	25.1731452941895	26.3064041137695	27.2292881011963	26.4936237335205	26.2856483459473	21.9181785583496	27.0143032073975	26.5855598449707	27.001070022583	27.5709400177002	28.4969520568848	26.7709522247314	29.192777633667	26.6766624450684	27.4603137969971	27.0064563751221	27.9353771209717	17	Met-loss+Acetyl [N-Term]	cell death;cell organization and biogenesis	cytosol;nucleus	protein binding;structural molecule activity			binding;protein binding;scaffold protein binding;structural constituent of cytoskeleton;structural molecule activity	anatomical structure development;developmental process	cell part;extracellular organelle;intracellular membrane-bounded organelle;intracellular organelle;macromolecular complex;nucleus;organelle;protein complex;vesicle		Alternativesplicing;Coiledcoil;Completeproteome;Intermediatefilament;Keratin;Phosphoprotein;Polymorphism;Referenceproteome	27	2363	4	High	Master Protein	P19012	Keratin, type I cytoskeletal 15 OS=Homo sapiens OX=9606 GN=KRT15 PE=1 SV=3
27.4202194213867	26.1914730072021	27.2184219360352	26.970458984375	27.0321464538574	27.0208702087402	27.1112976074219	27.7834300994873	26.3458099365234	26.6954326629639	27.133581161499	26.8392581939697	26.8887042999268	27.3963165283203	27.0279350280762	26.6809463500977	26.620641708374	27.5147705078125	15		cellular homeostasis;metabolic process;regulation of biological process;response to stimulus;transport	cell surface;endoplasmic reticulum;membrane;nucleus;organelle lumen	catalytic activity;protein binding;RNA binding	Antigen processing and presentation;Protein processing in endoplasmic reticulum		catalytic activity;cysteine-type endopeptidase activity;cysteine-type peptidase activity;disulfide oxidoreductase activity;endopeptidase activity;hydrolase activity;hydrolase activity, acting on ester bonds;intramolecular oxidoreductase activity;intramolecular oxidoreductase activity, interconverting keto- and enol-groups;intramolecular oxidoreductase activity, transposing S-S bonds;isomerase act…	biological regulation;carbohydrate metabolic process;cellular homeostasis;cellular metabolic process;cellular process;establishment of localization;homeostatic process;immune system process;macromolecule metabolic process;macromolecule modification;metabolic process;nuclear transport;nucleocytoplasmic transport;peptidyl-amino acid modification;primary metabolic process;protein folding;protein gly…	cell part;cell surface;cytoplasmic membrane-bounded vesicle;endoplasmic reticulum;extracellular organelle;intracellular membrane-bounded organelle;intracellular organelle;nucleus;organelle;vesicle	Antigen processing and presentation;Protein processing in endoplasmic reticulum	3D-structure;Acetylation;Completeproteome;Directproteinsequencing;Disulfidebond;Endoplasmicreticulum;Isomerase;Phosphoprotein;Polymorphism;Redox-activecenter;Referenceproteome;Repeat;Signal	29	584	29	High	Master Protein	P30101	Protein disulfide-isomerase A3 OS=Homo sapiens OX=9606 GN=PDIA3 PE=1 SV=4
24.3385753631592	24.7614898681641	27.1454601287842	24.3799324035645	25.0911903381348	24.2192268371582	25.1587944030762	26.6183891296387	26.7897987365723	26.5323123931885	26.8131542205811	26.4287433624268	25.6699409484863	25.8190250396729	23.9999217987061	25.3445091247559	25.1149063110352	23.8590087890625	14		cell organization and biogenesis;defense response;metabolic process;regulation of biological process;response to stimulus	extracellular;membrane	catalytic activity;protein binding			antigen binding;binding	biological regulation;homeostatic process;immune system process;macromolecule metabolic process;metabolic process;primary metabolic process;protein metabolic process;response to stimulus;response to stress	extracellular organelle;extracellular region;extracellular space;organelle;vesicle		Completeproteome;Directproteinsequencing;Disulfidebond;Glycoprotein;ImmunoglobulinCregion;Immunoglobulindomain;Polymorphism;Referenceproteome;Repeat;Secreted	26	484	11	High	Master Protein	P01860	Immunoglobulin heavy constant gamma 3 OS=Homo sapiens OX=9606 GN=IGHG3 PE=1 SV=2
25.6864604949951	24.5782623291016	26.1012954711914	26.6713466644287	26.6477642059326	26.5071773529053	24.5300922393799	26.8816108703613	24.4094066619873	25.2100811004639	25.5376396179199	25.8697319030762	24.8229694366455	27.2393684387207	25.6440124511719	26.8847923278809	24.2092361450195	26.406307220459	11	Acetyl [N-Term]	metabolic process;regulation of biological process	cytoplasm	metal ion binding;protein binding			binding;cation binding;ion binding;metal ion binding;nucleic acid binding transcription factor activity;sequence-specific DNA binding transcription factor activity;transition metal ion binding;zinc ion binding	biological regulation;biosynthetic process;cellular metabolic process;cellular nitrogen compound metabolic process;cellular process;macromolecule metabolic process;metabolic process;nitrogen compound metabolic process;nucleobase-containing compound metabolic process;primary metabolic process;RNA metabolic process;transcription from RNA polymerase II promoter	cell part;cytoplasm;cytoskeleton;intracellular non-membrane-bounded organelle;intracellular organelle;nucleoplasm;organelle		3D-structure;Alternativesplicing;Coiledcoil;Completeproteome;Cytoplasm;Metal-binding;Phosphoprotein;Polymorphism;Referenceproteome;Zinc;Zinc-finger	33	374	33	High	Master Protein	Q14134	Tripartite motif-containing protein 29 OS=Homo sapiens OX=9606 GN=TRIM29 PE=1 SV=2
25.980188369751	24.8423805236816	25.7302360534668	25.7488327026367	25.7722053527832	25.4783611297607	25.4520015716553	26.3027305603027	24.6764450073242	25.2595024108887	25.2592906951904	25.5069885253906	25.160701751709	25.5513095855713	25.2929534912109	25.7903079986572	24.611837387085	25.5330848693848	3		cell differentiation;cell organization and biogenesis;development;regulation of biological process;response to stimulus	cytoplasm;cytoskeleton;cytosol;membrane;nucleus	protein binding;RNA binding	Focal adhesion;MAPK signaling pathway;Proteoglycans in cancer;Salmonella infection	VEGFA-VEGFR2 Signaling Pathway	actin binding;binding;cytoskeletal protein binding;identical protein binding;protein binding	anatomical structure development;biological regulation;cell differentiation;cellular component organization;cellular process;cytoskeleton organization;developmental process;organelle organization;response to chemical stimulus;response to stimulus;signal transduction	cell cortex;cell part;cytoplasm;cytoskeleton;cytosol;extracellular organelle;intracellular non-membrane-bounded organelle;intracellular organelle;membrane;organelle;plasma membrane;vesicle	Focal adhesion;MAPK signaling pathway	3D-structure;Acetylation;Actin-binding;Alternativesplicing;Completeproteome;Cytoplasm;Cytoskeleton;Developmentalprotein;Differentiation;Diseasemutation;Dwarfism;Isopeptidebond;Myogenesis;Phosphoprotein;Polymorphism;Referenceproteome;Repeat;Ublconjugation	44	323	42	High	Master Protein	O75369	Filamin-B OS=Homo sapiens OX=9606 GN=FLNB PE=1 SV=2
22.2760219573975	20.8977222442627	20.605037689209	23.8850746154785	22.7383995056152	22.4140625	21.8351287841797	24.2028255462646	20.6819324493408	21.6382293701172	21.6768779754639	22.6399097442627	21.9918212890625	24.1994915008545	23.1743297576904	23.4679641723633	22.9068145751953	22.9358291625977	19	Met-loss+Acetyl [N-Term]	cell differentiation;cell organization and biogenesis;cellular component movement	cytoplasm;cytoskeleton;cytosol;membrane	metal ion binding;protein binding;structural molecule activity	Adrenergic signaling in cardiomyocytes;Cardiac muscle contraction;Dilated cardiomyopathy;Hypertrophic cardiomyopathy (HCM)	Striated Muscle Contraction	binding;calcium ion binding;cation binding;ion binding;metal ion binding;structural constituent of muscle;structural molecule activity	cell differentiation;cellular component movement;cellular process;developmental process;multicellular organismal process;muscle contraction	cell part;cytoskeleton;cytosol;extracellular organelle;intracellular non-membrane-bounded organelle;intracellular organelle;macromolecular complex;membrane;organelle;protein complex;vesicle	Cardiac muscle contraction;Dilated cardiomyopathy;Hypertrophic cardiomyopathy (HCM)	Acetylation;Actin-binding;Alternativesplicing;Calcium;Coiledcoil;Completeproteome;Cytoplasm;Cytoskeleton;Directproteinsequencing;Metal-binding;Muscleprotein;Polymorphism;Referenceproteome	28	589	3	High	Master Protein	P67936	Tropomyosin alpha-4 chain OS=Homo sapiens OX=9606 GN=TPM4 PE=1 SV=3
24.8541851043701	24.3780155181885	25.6040687561035	24.951021194458	25.4409294128418	25.3397369384766	25.533842086792	26.8382797241211	23.8618965148926	24.5643138885498	24.5652828216553	24.3077907562256	24.9529819488525	25.6825847625732	23.9370765686035	24.5629730224609	23.2621517181396	24.9882965087891		Met-loss+Acetyl [N-Term]								cell part;cytoplasm;cytoskeleton;intracellular non-membrane-bounded organelle;intracellular organelle;organelle		Coiledcoil;Completeproteome;Cytoplasm;Cytoskeleton;Directproteinsequencing;Phosphoprotein;Referenceproteome;Repeat	41	198	37	High	Master Protein	P58107	Epiplakin OS=Homo sapiens OX=9606 GN=EPPK1 PE=1 SV=3
26.1261501312256	25.9213562011719	26.3531360626221	26.6111850738525	26.8403301239014	26.8657073974609	27.3545475006104	27.0605392456055	26.5889739990234	26.2824611663818	26.7026691436768	26.985538482666	26.7750930786133	27.0334587097168	26.1537399291992	26.3085632324219	26.813060760498	26.7043437957764	12		cell division;cell organization and biogenesis;transport	cytoplasm;cytoskeleton;nucleus	catalytic activity;nucleotide binding;protein binding;structural molecule activity	Apoptosis;Gap junction;Pathogenic Escherichia coli infection;Phagosome	Parkin-Ubiquitin Proteasomal System pathway;Pathogenic Escherichia coli infection	binding;catalytic activity;GTP binding;GTPase activity;guanyl nucleotide binding;guanyl ribonucleotide binding;hydrolase activity;hydrolase activity, acting on acid anhydrides;hydrolase activity, acting on acid anhydrides, in phosphorus-containing anhydrides;nucleoside-triphosphatase activity;nucleotide binding;purine nucleotide binding;purine ribonucleoside triphosphate binding;purine ribonucleo…	cell division;cellular component assembly;cellular component organization;cellular macromolecular complex assembly;cellular metabolic process;cellular process;cytoskeleton-dependent intracellular transport;establishment of localization;macromolecular complex assembly;macromolecule metabolic process;metabolic process;primary metabolic process;protein complex assembly;protein folding;protein metabo…	cell part;intracellular membrane-bounded organelle;intracellular organelle;macromolecular complex;nucleus;organelle;protein complex;vesicle	Gap junction;Pathogenic Escherichia coli infection;Phagosome	Acetylation;Completeproteome;Cytoplasm;Cytoskeleton;Directproteinsequencing;GTP-binding;Microtubule;Nitration;Nucleotide-binding;Phosphoprotein;Referenceproteome	26	505	14	High	Master Protein	Q9BQE3	Tubulin alpha-1C chain OS=Homo sapiens OX=9606 GN=TUBA1C PE=1 SV=1
26.1301708221436	25.4308547973633	25.3641967773438	26.8913707733154	26.9970474243164	26.657958984375	25.9697551727295	25.9298763275146	29.4906845092773	26.2246360778809	28.2031726837158	26.3017177581787	26.5572986602783	25.6004543304443	26.9321041107178	27.3364906311035	26.0140800476074	27.466064453125	14;CHR_HSCHR14_3_CTG1		cell organization and biogenesis;cellular component movement;defense response;metabolic process;regulation of biological process;response to stimulus	cell surface;extracellular;membrane	DNA binding;protein binding			antigen binding;binding	immune system process;multi-organism process;response to biotic stimulus;response to stimulus;response to stress	cell part;cell surface;extracellular organelle;extracellular space;immunoglobulin complex;macromolecular complex;membrane;organelle;plasma membrane;protein complex;vesicle		3D-structure;Alternativesplicing;Cellmembrane;Completeproteome;Directproteinsequencing;Disulfidebond;Glycoprotein;ImmunoglobulinCregion;Immunoglobulindomain;Membrane;Polymorphism;Referenceproteome;Secreted;Transmembrane	23	414	5	High	Master Protein	P01871	Immunoglobulin heavy constant mu OS=Homo sapiens OX=9606 GN=IGHM PE=1 SV=4
23.2738494873047	25.359899520874	25.7858066558838	22.9117259979248	21.941686630249	24.7708320617676	22.8312568664551	24.7736263275146	25.6579704284668	23.4337959289551	25.6468734741211	26.1574478149414	26.1233386993408	22.5446834564209	26.188404083252	22.9038333892822	25.5261745452881	25.2819633483887	14;CHR_HSCHR14_3_CTG1		cell organization and biogenesis;defense response;metabolic process;regulation of biological process;response to stimulus	extracellular;membrane	catalytic activity;protein binding			antigen binding;binding	biological regulation;immune system process;macromolecule metabolic process;metabolic process;primary metabolic process;protein metabolic process;response to stimulus;response to stress	extracellular organelle;extracellular region;extracellular space;organelle;vesicle		3D-structure;Completeproteome;Directproteinsequencing;Disulfidebond;Glycoprotein;ImmunoglobulinCregion;Immunoglobulindomain;Referenceproteome;Secreted	19	410	11	High	Master Protein	P01861	Immunoglobulin heavy constant gamma 4 OS=Homo sapiens OX=9606 GN=IGHG4 PE=1 SV=1
27.1853466033936	26.5540390014648	26.2535724639893	26.988561630249	26.2056655883789	26.3764038085938	25.9716625213623	26.9143676757813	26.4653472900391	26.6607093811035	27.7909965515137	27.6252174377441	26.7927589416504	26.9367027282715	27.1584930419922	26.7288188934326	26.6155376434326	27.0136909484863	1		defense response;regulation of biological process;response to stimulus;transport	extracellular;organelle lumen	protein binding;signal transducer activity			binding;enzyme binding;extracellular matrix binding;laminin binding;molecular transducer activity;protease binding;protein binding;protein C-terminus binding;signal transducer activity	anatomical structure development;anatomical structure formation involved in morphogenesis;biological regulation;cellular process;developmental process;multicellular organismal process;response to stimulus;response to stress;signal transduction	extracellular matrix;extracellular organelle;extracellular space;organelle;proteinaceous extracellular matrix;vesicle		Alternativesplicing;Angiogenesis;Biomineralization;Completeproteome;Diseasemutation;Extracellularmatrix;Glycoprotein;Mineralbalance;Osteogenesis;Polymorphism;Referenceproteome;Repeat;Secreted;Signal	29	486	11	High	Master Protein	Q16610	Extracellular matrix protein 1 OS=Homo sapiens OX=9606 GN=ECM1 PE=1 SV=2
24.6552505493164	24.4622325897217	25.3527183532715	25.1572761535645	26.9123229980469	25.0648441314697	25.577615737915	24.6958446502686	25.04638671875	25.5623397827148	24.9891910552979	25.5945663452148	25.0884838104248	24.8830528259277	24.7434940338135	24.5681667327881	25.0434055328369	24.9942951202393	2		cell organization and biogenesis;regulation of biological process;transport	cytoplasm;cytoskeleton;cytosol;extracellular	catalytic activity;nucleotide binding;protein binding;structural molecule activity	Apoptosis;Gap junction;Pathogenic Escherichia coli infection;Phagosome	Parkin-Ubiquitin Proteasomal System pathway;Pathogenic Escherichia coli infection	binding;catalytic activity;GTP binding;GTPase activity;guanyl nucleotide binding;guanyl ribonucleotide binding;hydrolase activity;hydrolase activity, acting on acid anhydrides;hydrolase activity, acting on acid anhydrides, in phosphorus-containing anhydrides;nucleoside-triphosphatase activity;nucleotide binding;purine nucleotide binding;purine ribonucleoside triphosphate binding;purine ribonucleo…	biological regulation;cell activation;cell cycle;cellular component assembly;cellular component organization;cellular macromolecular complex assembly;cellular metabolic process;cellular process;coagulation;establishment of localization;exocytosis;macromolecular complex assembly;macromolecule metabolic process;metabolic process;mitotic cell cycle;multicellular organismal process;organelle organiza…	cell part;cytosol;extracellular organelle;extracellular region;macromolecular complex;organelle;protein complex;vesicle	Gap junction;Pathogenic Escherichia coli infection;Phagosome	Acetylation;Alternativesplicing;Amyotrophiclateralsclerosis;Completeproteome;Cytoplasm;Cytoskeleton;Directproteinsequencing;GTP-binding;Microtubule;Neurodegeneration;Nitration;Nucleotide-binding;Phosphoprotein;Referenceproteome	25	477	13	High	Master Protein	P68366	Tubulin alpha-4A chain OS=Homo sapiens OX=9606 GN=TUBA4A PE=1 SV=1
25.3823204040527	28.3222389221191	25.4645252227783	26.1241493225098	25.3140602111816	30.5971794128418	26.9372310638428	25.0820407867432	29.1665077209473	23.5915699005127	28.3279857635498	30.0466175079346	30.2229824066162	28.0794086456299	28.0288352966309	25.0395584106445	30.3000545501709	30.9914150238037	9		metabolic process;regulation of biological process;response to stimulus;transport	extracellular	enzyme regulator activity;metal ion binding;protein binding			cysteine-type endopeptidase inhibitor activity;endopeptidase inhibitor activity;endopeptidase regulator activity;enzyme inhibitor activity;enzyme regulator activity;peptidase inhibitor activity;peptidase regulator activity	biological regulation;cellular process;establishment of localization;homeostatic process;lipid transport;macromolecule metabolic process;metabolic process;multicellular organismal process;neurological system process;organic acid transport;primary metabolic process;protein metabolic process;proteolysis;response to stimulus;transmembrane transport;transport	extracellular organelle;extracellular region;extracellular space;organelle;vesicle		3D-structure;Completeproteome;Directproteinsequencing;Disulfidebond;Referenceproteome;Secreted;Sensorytransduction;Signal;Taste;Transport	15	393	15	High	Master Protein	P31025	Lipocalin-1 OS=Homo sapiens OX=9606 GN=LCN1 PE=1 SV=1
27.2291316986084	25.0239372253418	27.4079284667969	26.9852886199951	26.6160411834717	25.7734756469727	27.4047183990479	26.8473606109619	25.7894306182861	26.8384056091309	26.4276905059814	27.0472736358643	26.1138343811035	27.8553409576416	26.4284076690674	26.6059513092041	26.4890232086182	26.2046737670898	18	Acetyl [N-Term]	cell communication;regulation of biological process;transport	cytoplasm;extracellular;nucleus;organelle lumen	enzyme regulator activity;protein binding;receptor activity	Amoebiasis		binding;cysteine-type endopeptidase inhibitor activity;endopeptidase inhibitor activity;endopeptidase regulator activity;enzyme binding;enzyme inhibitor activity;enzyme regulator activity;peptidase inhibitor activity;peptidase regulator activity;protease binding;protein binding;receptor activity;serine-type endopeptidase inhibitor activity;viral receptor activity	biological regulation;cell communication;cell-cell signaling;cellular process;interspecies interaction between organisms;locomotion;multi-organism process;regulation of protein modification process;signaling	cell part;cytoplasm;extracellular organelle;extracellular space;intracellular membrane-bounded organelle;intracellular organelle;nucleus;organelle;vesicle	Amoebiasis	3D-structure;Acetylation;Alternativesplicing;Completeproteome;Cytoplasm;Directproteinsequencing;Polymorphism;Proteaseinhibitor;Referenceproteome;Serineproteaseinhibitor	25	491	11	High	Master Protein	P29508	Serpin B3 OS=Homo sapiens OX=9606 GN=SERPINB3 PE=1 SV=2
26.3129558563232	25.8882904052734	26.3813323974609	25.6280326843262	24.9922561645508	25.2574062347412	24.696081161499	26.2323608398438	26.3811531066895	25.9733543395996	26.4804363250732	26.5021114349365	27.1176815032959	25.3996524810791	25.5055751800537	25.5470314025879	25.5976753234863	26.1921443939209	4		cell organization and biogenesis;coagulation;defense response;metabolic process;regulation of biological process;response to stimulus;transport	cell surface;extracellular;membrane;organelle lumen	metal ion binding;protein binding;structural molecule activity	Complement and coagulation cascades;Platelet activation	Blood Clotting Cascade;VEGFA-VEGFR2 Signaling Pathway	structural molecule activity	biological adhesion;biological regulation;cell activation;cell adhesion;cellular component assembly;cellular component organization;cellular macromolecular complex assembly;cellular process;coagulation;establishment of localization;exocytosis;extracellular matrix organization;extracellular structure organization;immune system process;macromolecular complex assembly;macromolecule metabolic process…	cell cortex;cell part;cell surface;cytoplasmic membrane-bounded vesicle;extracellular organelle;extracellular region;extracellular space;intracellular membrane-bounded organelle;intracellular organelle;macromolecular complex;membrane;organelle;plasma membrane;protein complex;vesicle	Complement and coagulation cascades	3D-structure;Adaptiveimmunity;Alternativesplicing;Amyloid;Amyloidosis;Bloodcoagulation;Coiledcoil;Completeproteome;Directproteinsequencing;Diseasemutation;Disulfidebond;Glycoprotein;Hemostasis;Hydroxylation;Immunity;Innateimmunity;Isopeptidebond;Phosphoprotein;Polymorphism;Referenceproteome;Secreted;Signal	26	339	26	High	Master Protein	P02671	Fibrinogen alpha chain OS=Homo sapiens OX=9606 GN=FGA PE=1 SV=2
26.0904769897461	25.6961860656738	26.5403614044189	25.9013710021973	25.777042388916	25.7021331787109	24.7668113708496	25.5338191986084	26.1233196258545	26.4184989929199	26.2961502075195	25.3868865966797	26.2947311401367	26.3476314544678	25.6547470092773	25.5530757904053	26.2783603668213	26.2947406768799	11	Met-loss+Acetyl [N-Term]	cell differentiation;cell organization and biogenesis;metabolic process;regulation of biological process;response to stimulus;transport	cytosol;endoplasmic reticulum;extracellular;Golgi;membrane;mitochondrion;organelle lumen;vacuole	antioxidant activity;catalytic activity;metal ion binding;nucleotide binding;protein binding	Amyotrophic lateral sclerosis (ALS);Carbon metabolism;FoxO signaling pathway;Glyoxylate and dicarboxylate metabolism;Longevity regulating pathway;Longevity regulating pathway - multiple species;Peroxisome;Tryptophan metabolism	Amyotrophic lateral sclerosis (ALS);DNA Damage Response (only ATM dependent);Folate Metabolism;Oxidative Stress;Selenium Micronutrient Network;Tryptophan metabolism	aminoacylase activity;antioxidant activity;binding;catalase activity;catalytic activity;cation binding;coenzyme binding;cofactor binding;enzyme binding;heme binding;hydrolase activity;hydrolase activity, acting on carbon-nitrogen (but not peptide) bonds;hydrolase activity, acting on carbon-nitrogen (but not peptide) bonds, in linear amides;identical protein binding;ion binding;iron ion binding;me…	aging;alcohol metabolic process;anatomical structure development;biological regulation;catabolic process;cell differentiation;cellular aromatic compound metabolic process;cellular component assembly;cellular component organization;cellular lipid metabolic process;cellular metabolic process;cellular nitrogen compound metabolic process;cellular process;cellular respiration;developmental process;gen…	cell part;cytosol;endoplasmic reticulum;extracellular organelle;Golgi apparatus;intracellular membrane-bounded organelle;intracellular organelle;lysosome;membrane;microbody;organelle;peroxisome;plasma membrane;vacuole;vesicle	Amyotrophic lateral sclerosis (ALS);Methane metabolism;Peroxisome;Tryptophan metabolism	3D-structure;Acetylation;Completeproteome;Directproteinsequencing;Heme;Hydrogenperoxide;Iron;Metal-binding;Mitogen;NADP;Oxidoreductase;Peroxidase;Peroxisome;Phosphoprotein;Referenceproteome	25	320	25	High	Master Protein	P04040	Catalase OS=Homo sapiens OX=9606 GN=CAT PE=1 SV=3
26.2404918670654	26.5612049102783	26.7727298736572	27.9549217224121	26.2605094909668	24.8070011138916	29.6099281311035	25.354377746582	28.6007633209229	27.5043983459473	27.0359668731689	26.5539684295654	26.5849342346191	25.7021751403809	25.2388973236084	25.2455863952637	25.9230880737305	28.3313236236572	17	Met-loss+Acetyl [N-Term]	cell death;regulation of biological process	cytoskeleton;cytosol	catalytic activity;motor activity;structural molecule activity			structural constituent of epidermis;structural molecule activity	biological regulation	cell part;extracellular organelle;macromolecular complex;organelle;protein complex;vesicle		Alternativesplicing;Coiledcoil;Completeproteome;Intermediatefilament;Keratin;Polymorphism;Referenceproteome	29	410	20	High	Master Protein	O76013	Keratin, type I cuticular Ha6 OS=Homo sapiens OX=9606 GN=KRT36 PE=2 SV=1
27.2447853088379	27.3136692047119	24.8748149871826	25.6973934173584	26.1533889770508	26.7540893554688	26.2251758575439	24.614917755127	26.8792552947998	28.1201648712158	26.5650501251221	25.7041187286377	26.7017097473145	25.3955783843994	27.533821105957	26.1201400756836	26.8894805908203	27.8766899108887	6		defense response;response to stimulus;transport	extracellular;organelle lumen					immune system process;response to stimulus;response to stress	cell part;cytoplasmic membrane-bounded vesicle;extracellular matrix;extracellular organelle;extracellular region;extracellular space;intracellular membrane-bounded organelle;intracellular organelle;organelle;proteinaceous extracellular matrix;vesicle		Alternativesplicing;Completeproteome;Disulfidebond;Glycoprotein;Polymorphism;Referenceproteome;Secreted;Signal	21	414	21	High	Master Protein	P54108	Cysteine-rich secretory protein 3 OS=Homo sapiens OX=9606 GN=CRISP3 PE=1 SV=1
27.2764720916748	27.9978084564209	28.1309967041016	26.4043846130371	27.1540985107422	28.7516078948975	27.4069805145264	26.7191696166992	27.8308353424072	27.9090976715088	28.4232883453369	28.0099201202393	27.6112308502197	26.8482799530029	27.7325763702393	27.0262660980225	28.0697612762451	28.5975494384766	22		response to stimulus	extracellular;membrane									13	866	7	High	Master Protein	P0DOY3	Immunoglobulin lambda constant 3 OS=Homo sapiens OX=9606 GN=IGLC3 PE=1 SV=1
27.5798168182373	26.51904296875	27.5700263977051	27.3227634429932	27.4367599487305	26.8559513092041	25.95458984375	27.8215293884277	27.2084140777588	27.5291652679443	27.2130870819092	27.4577598571777	27.2960815429688	27.3395881652832	26.8397693634033	27.6382446289063	27.0443153381348	27.6170330047607	10;12	Met-loss+Acetyl [N-Term]	metabolic process;regulation of biological process;transport	cytoplasm;cytosol;extracellular;membrane;organelle lumen	catalytic activity;protein binding	Biosynthesis of amino acids;Carbon metabolism;Central carbon metabolism in cancer;Glucagon signaling pathway;Glycine, serine and threonine metabolism;Glycolysis / Gluconeogenesis;Metabolic pathways	Cori Cycle;Glycolysis and Gluconeogenesis	binding;bisphosphoglycerate 2-phosphatase activity;bisphosphoglycerate mutase activity;bisphosphoglycerate phosphatase activity;catalytic activity;enzyme binding;hydrolase activity;hydrolase activity, acting on ester bonds;intramolecular transferase activity;intramolecular transferase activity, phosphotransferases;isomerase activity;kinase binding;phosphatase activity;phosphoglycerate mutase acti…	alcohol metabolic process;biological regulation;biosynthetic process;carbohydrate metabolic process;catabolic process;cellular metabolic process;cellular process;generation of precursor metabolites and energy;metabolic process;primary metabolic process;small molecule metabolic process	cell part;cytoplasm;cytosol;extracellular organelle;membrane;organelle;vesicle	Glycolysis / Gluconeogenesis;Methane metabolism	3D-structure;Acetylation;Completeproteome;Directproteinsequencing;Glycolysis;Hydrolase;Isomerase;Phosphoprotein;Referenceproteome	23	455	23	High	Master Protein	P18669	Phosphoglycerate mutase 1 OS=Homo sapiens OX=9606 GN=PGAM1 PE=1 SV=2
29.9956912994385	28.1308765411377	30.1042518615723	29.8610744476318	28.8401832580566	28.6233062744141	30.053014755249	30.1423721313477	29.6307792663574	29.742748260498	29.4939765930176	29.3189086914063	29.2224559783936	30.4770679473877	29.0710411071777	30.0118637084961	28.9323635101318	29.9064750671387	1		regulation of biological process	chromosome;nucleus	DNA binding;protein binding	Alcoholism;Systemic lupus erythematosus		binding;DNA binding;nucleic acid binding		cell part;extracellular organelle;intracellular membrane-bounded organelle;intracellular organelle;macromolecular complex;nucleosome;nucleus;organelle;vesicle	Systemic lupus erythematosus	Acetylation;Chromosome;Citrullination;Completeproteome;DNA-binding;Isopeptidebond;Methylation;Nucleosomecore;Nucleus;Phosphoprotein;Referenceproteome;Ublconjugation	14	575	6	High	Master Protein	Q6FI13	Histone H2A type 2-A OS=Homo sapiens OX=9606 GN=HIST2H2AA3 PE=1 SV=3
24.9838314056396	25.3516731262207	27.7893524169922	27.1369953155518	27.3644237518311	28.9393081665039	28.1663360595703	27.8195476531982	25.7958164215088	26.2087593078613	27.5452423095703	25.4892425537109	28.0789737701416	27.6261291503906	26.3194046020508	26.4479637145996	27.4465084075928	26.9193954467773	1		cell differentiation;defense response;regulation of biological process;response to stimulus;transport	cytoplasm;cytosol;endoplasmic reticulum;extracellular;nucleus;organelle lumen	metal ion binding;protein binding			binding;calcium ion binding;cation binding;ion binding;metal ion binding;protein binding;RAGE receptor binding;receptor binding;transition metal ion binding;zinc ion binding	anatomical structure development;anatomical structure formation involved in morphogenesis;biological regulation;cell differentiation;cellular process;developmental process;immune system process;multi-organism process;response to biotic stimulus;response to chemical stimulus;response to oxidative stress;response to stimulus;response to stress	cell part;cytoplasm;cytosol;endoplasmic reticulum;extracellular organelle;extracellular region;intracellular membrane-bounded organelle;intracellular organelle;nucleus;organelle;vesicle		3D-structure;Acetylation;Calcium;Completeproteome;Cytoplasm;Directproteinsequencing;Disulfidebond;Metal-binding;Polymorphism;Referenceproteome;Repeat;Secreted;Zinc	17	707	14	High	Master Protein	P31151	Protein S100-A7 OS=Homo sapiens OX=9606 GN=S100A7 PE=1 SV=4
30.2511367797852	27.9676952362061	30.1305484771729	29.5790309906006	29.217601776123	28.4407367706299	29.7029247283936	29.9533061981201	29.3538055419922	29.7999515533447	29.4069862365723	29.0061302185059	29.0010643005371	29.2956256866455	28.4833354949951	29.5723114013672	28.2433929443359	29.6533908843994	6		cell organization and biogenesis;coagulation;metabolic process;regulation of biological process;response to stimulus	chromosome;extracellular;membrane;nucleus	catalytic activity;DNA binding;protein binding	Alcoholism;Systemic lupus erythematosus;Transcriptional misregulation in cancer	Histone Modifications	binding;DNA binding;histone binding;nucleic acid binding;protein binding	biological regulation;cellular component assembly;cellular component organization;cellular macromolecular complex assembly;cellular metabolic process;cellular nitrogen compound metabolic process;cellular process;chromatin organization;chromosome organization;coagulation;DNA metabolic process;DNA modification;gene silencing;macromolecular complex assembly;macromolecule metabolic process;macromolec…	cell part;chromosome;extracellular organelle;extracellular region;intracellular membrane-bounded organelle;intracellular non-membrane-bounded organelle;intracellular organelle;macromolecular complex;membrane;nuclear chromosome;nucleoplasm;nucleosome;nucleus;organelle;protein complex;vesicle	Systemic lupus erythematosus	3D-structure;Acetylation;Chromosome;Citrullination;Completeproteome;Directproteinsequencing;DNA-binding;Methylation;Nucleosomecore;Nucleus;Phosphoprotein;Referenceproteome;Ublconjugation	21	649	4	High	Master Protein	P68431	Histone H3.1 OS=Homo sapiens OX=9606 GN=H3C1 PE=1 SV=2
25.7961559295654	25.0659885406494	23.760835647583	23.8267555236816	23.351131439209	24.1857013702393	26.4779720306396	24.6522426605225	24.1873226165771	23.5796451568604	22.7535667419434	23.3219680786133	22.6858158111572	23.762975692749	22.9921875	23.5068168640137	25.0291347503662	27.7073135375977	17		cell death;cell organization and biogenesis	cytosol;membrane;nucleus	structural molecule activity			structural constituent of cytoskeleton;structural molecule activity	anatomical structure development;cellular component organization;cellular process;cytoskeleton organization;developmental process;multicellular organismal process;organelle organization	cell part;extracellular organelle;extracellular space;intracellular membrane-bounded organelle;intracellular organelle;macromolecular complex;membrane;nucleus;organelle;protein complex;vesicle		Coiledcoil;Completeproteome;Directproteinsequencing;Diseasemutation;Intermediatefilament;Keratin;Palmoplantarkeratoderma;Phosphoprotein;Referenceproteome	31	162	30	High	Master Protein	P35527	Keratin, type I cytoskeletal 9 OS=Homo sapiens OX=9606 GN=KRT9 PE=1 SV=3
26.6996784210205	25.0774669647217	27.3134746551514	27.1421909332275	27.1658515930176	26.2866249084473	25.9436817169189	27.5162601470947	25.59547996521	26.5816059112549	26.0918521881104	26.8118457794189	25.756685256958	26.4665775299072	25.9404258728027	27.1004524230957	25.6483001708984	26.7263469696045	4		cell differentiation;cell organization and biogenesis;metabolic process;regulation of biological process;transport	cytoplasm;cytosol;endoplasmic reticulum;nucleus;ribosome	protein binding;RNA binding;structural molecule activity	Ribosome	Cytoplasmic Ribosomal Proteins	binding;nucleic acid binding;RNA binding;structural constituent of ribosome;structural molecule activity	biological regulation;biosynthetic process;catabolic process;cell differentiation;cellular component disassembly;cellular component organization;cellular metabolic process;cellular nitrogen compound metabolic process;cellular process;cytoplasmic translation;developmental process;establishment of localization;macromolecule metabolic process;metabolic process;mRNA metabolic process;nitrogen compoun…	cell part;cytoplasm;cytosol;extracellular organelle;intracellular membrane-bounded organelle;intracellular non-membrane-bounded organelle;intracellular organelle;macromolecular complex;nucleolus;nucleus;organelle;ribonucleoprotein complex;small ribosomal subunit;vesicle	Ribosome	3D-structure;Acetylation;Completeproteome;Cytoplasm;Differentiation;Directproteinsequencing;Nucleus;Phosphoprotein;Referenceproteome;Ribonucleoprotein;Ribosomalprotein	26	412	26	High	Master Protein	P61247	40S ribosomal protein S3a OS=Homo sapiens OX=9606 GN=RPS3A PE=1 SV=2
26.0030288696289	26.0548038482666	26.2277126312256	26.7072982788086	26.1589336395264	26.6439590454102	26.4894428253174	27.9194564819336	25.4734725952148	25.4245338439941	26.6666278839111	26.065034866333	26.3425426483154	26.5896053314209	26.0893707275391	26.0866050720215	26.2304401397705	26.3609848022461	1	Met-loss+Acetyl [N-Term]	cell communication;cell organization and biogenesis;cell proliferation;metabolic process;regulation of biological process;response to stimulus;transport	cytoplasm;cytosol;endoplasmic reticulum;mitochondrion;nucleus	catalytic activity;metal ion binding;nucleotide binding;protein binding	Alanine, aspartate and glutamate metabolism;Arginine biosynthesis;Biosynthesis of amino acids;GABAergic synapse;Glutamatergic synapse;Glyoxylate and dicarboxylate metabolism;Metabolic pathways;Nitrogen metabolism	Amino Acid metabolism;TNF alpha Signaling Pathway	acid-ammonia (or amide) ligase activity;adenyl nucleotide binding;adenyl ribonucleotide binding;amine binding;amino acid binding;ammonia ligase activity;ATP binding;binding;carbon-carbon lyase activity;carboxylic acid binding;carboxy-lyase activity;catalytic activity;cation binding;glutamate binding;glutamate decarboxylase activity;glutamate-ammonia ligase activity;identical protein binding;ion b…	amine metabolic process;biological regulation;biosynthetic process;catabolic process;cell communication;cell proliferation;cell-cell signaling;cellular amino acid metabolic process;cellular component assembly;cellular component organization;cellular ketone metabolic process;cellular metabolic process;cellular nitrogen compound metabolic process;cellular process;establishment of localization;macro…	cell part;cytoplasm;cytosol;endoplasmic reticulum;extracellular organelle;intracellular membrane-bounded organelle;intracellular organelle;macromolecular complex;mitochondrion;nucleus;organelle;protein complex;vesicle	Alanine, aspartate and glutamate metabolism;Arginine and proline metabolism;Nitrogen metabolism;Two-component system	3D-structure;Acetylation;ATP-binding;Completeproteome;Cytoplasm;Diseasemutation;Ligase;Lyase;Mitochondrion;Nucleotide-binding;Phosphoprotein;Referenceproteome;Ublconjugation	24	428	24	High	Master Protein	P15104	Glutamine synthetase OS=Homo sapiens OX=9606 GN=GLUL PE=1 SV=4
26.4586277008057	25.2081565856934	25.1142463684082	26.5154781341553	25.9974021911621	25.1542167663574	26.484992980957	26.2220039367676	25.4030742645264	26.2887554168701	25.4415645599365	26.7029228210449	25.5070610046387	26.4724311828613	25.1632175445557	26.4057807922363	25.9095153808594	25.947473526001	17	Met-loss+Acetyl [N-Term]	metabolic process;regulation of biological process;response to stimulus	cytoplasm;cytosol;endoplasmic reticulum;membrane	catalytic activity;protein binding	beta-Alanine metabolism;Chemical carcinogenesis;Drug metabolism - cytochrome P450;Glycolysis / Gluconeogenesis;Histidine metabolism;Metabolic pathways;Metabolism of xenobiotics by cytochrome P450;Phenylalanine metabolism;Tyrosine metabolism	Aryl Hydrocarbon Receptor Pathway;NRF2 pathway	3-chloroallyl aldehyde dehydrogenase activity;alcohol dehydrogenase (NADP+) activity;aldehyde dehydrogenase (NAD) activity;aldehyde dehydrogenase [NAD(P)+] activity;aldo-keto reductase (NADP) activity;benzaldehyde dehydrogenase (NAD+) activity;catalytic activity;oxidoreductase activity;oxidoreductase activity, acting on CH-OH group of donors;oxidoreductase activity, acting on the aldehyde or oxo …	aging;biological regulation;cellular aldehyde metabolic process;cellular metabolic process;cellular process;developmental process;metabolic process;response to chemical stimulus;response to drug;response to endogenous stimulus;response to external stimulus;response to extracellular stimulus;response to stimulus;response to stress	cell part;cytoplasm;cytosol;endoplasmic reticulum;extracellular space;intracellular membrane-bounded organelle;intracellular organelle;membrane;nucleoplasm;organelle;plasma membrane	beta-Alanine metabolism;Drug metabolism - cytochrome P450;Glycolysis / Gluconeogenesis;Histidine metabolism;Metabolism of xenobiotics by cytochrome P450;Phenylalanine metabolism;Tyrosine metabolism	3D-structure;Acetylation;Completeproteome;Cytoplasm;Directproteinsequencing;NAD;NADP;Oxidoreductase;Polymorphism;Referenceproteome	23	360	22	High	Master Protein	P30838	Aldehyde dehydrogenase, dimeric NADP-preferring OS=Homo sapiens OX=9606 GN=ALDH3A1 PE=1 SV=3
27.8123302459717	26.8210639953613	27.921817779541	27.6439800262451	27.6522636413574	27.4683513641357	27.32204246521	27.9464874267578	27.6825752258301	27.5647964477539	27.9572620391846	27.6398620605469	27.9177188873291	28.1199016571045	27.4633846282959	27.6347332000732	27.7701816558838	28.0026836395264	11	Met-loss+Acetyl [N-Term]	cell organization and biogenesis;cellular component movement;metabolic process;regulation of biological process;response to stimulus	cytoplasm;cytoskeleton;cytosol;membrane;nucleus	protein binding	Axon guidance;Fc gamma R-mediated phagocytosis;Pertussis;Regulation of actin cytoskeleton	Brain-Derived Neurotrophic Factor (BDNF) signaling pathway;EGF/EGFR Signaling Pathway;G13 Signaling Pathway;Regulation of Actin Cytoskeleton;VEGFA-VEGFR2 Signaling Pathway		anatomical structure morphogenesis;biological regulation;cell activation;cell motility;cellular component disassembly;cellular component movement;cellular component organization;cellular metabolic process;cellular process;coagulation;cytokinesis;cytoskeleton organization;developmental process;establishment of localization;establishment or maintenance of cell polarity;exocytosis;immune system proc…	cell part;cytoplasm;cytoskeleton;extracellular organelle;extracellular space;intracellular membrane-bounded organelle;intracellular non-membrane-bounded organelle;intracellular organelle;membrane;nucleus;organelle;vesicle	Axon guidance;Fc gamma R-mediated phagocytosis;Regulation of actin cytoskeleton	3D-structure;Acetylation;Actin-binding;Cellmembrane;Cellprojection;Completeproteome;Cytoplasm;Cytoskeleton;Directproteinsequencing;Membrane;Nucleus;Phosphoprotein;Referenceproteome	22	550	20	High	Master Protein	P23528	Cofilin-1 OS=Homo sapiens OX=9606 GN=CFL1 PE=1 SV=3
28.3512840270996	28.3208980560303	28.4133892059326	28.6131324768066	28.1596431732178	28.4974956512451	28.295862197876	28.9269466400146	28.07985496521	28.33154296875	28.0297660827637	28.6944351196289	29.0259437561035	28.9481735229492	28.0815486907959	28.0775737762451	28.3499279022217	29.3960380554199	10	Met-loss+Acetyl [N-Term]			metal ion binding;protein binding	Adrenergic signaling in cardiomyocytes;Alcoholism;Aldosterone synthesis and secretion;Alzheimer's disease;Amphetamine addiction;Calcium signaling pathway;cAMP signaling pathway;cGMP-PKG signaling pathway;Circadian entrainment;Dopaminergic synapse;Estrogen signaling pathway;Gastric acid secretion;Glioma;Glucagon signaling pathway;GnRH signaling pathway;Inflammatory mediator regulation of TRP chann…	Alzheimers Disease	binding;calcium ion binding;cation binding;ion binding;metal ion binding		extracellular organelle;organelle;vesicle	Alzheimer's disease;Calcium signaling pathway;Gastric acid secretion;Glioma;GnRH signaling pathway;Insulin signaling pathway;ko05152;Long-term potentiation;Melanogenesis;Neurotrophin signaling pathway;Olfactory transduction;Oocyte meiosis;Phosphatidylinositol signaling system;Phototransduction;Phototransduction - fly;Plant-pathogen interaction;Salivary secretion;Vascular smooth muscle contraction	3D-structure;Calcium;Completeproteome;Metal-binding;Referenceproteome;Repeat	19	625	18	High	Master Protein	P27482	Calmodulin-like protein 3 OS=Homo sapiens OX=9606 GN=CALML3 PE=1 SV=2
24.7447872161865	24.3063411712646	24.1311798095703	24.1290988922119	24.2848834991455	23.8681297302246	24.8846282958984	23.6521492004395	25.7799301147461	25.0123538970947	25.7289142608643	25.1189880371094	25.4603462219238	23.9438056945801	24.7583961486816	24.622688293457	24.8791351318359	24.465648651123	1		cell organization and biogenesis;coagulation;metabolic process;regulation of biological process;response to stimulus	chromosome;extracellular;nucleus	DNA binding;protein binding	Alcoholism;Systemic lupus erythematosus;Transcriptional misregulation in cancer	Histone Modifications	binding;DNA binding;histone binding;nucleic acid binding;protein binding	biological regulation;cellular component assembly;cellular component organization;cellular macromolecular complex assembly;cellular metabolic process;cellular nitrogen compound metabolic process;cellular process;chromatin organization;chromosome organization;coagulation;DNA metabolic process;DNA modification;gene silencing;macromolecular complex assembly;macromolecule metabolic process;macromolec…	cell part;extracellular organelle;extracellular region;intracellular membrane-bounded organelle;intracellular organelle;macromolecular complex;nucleoplasm;nucleosome;nucleus;organelle;vesicle	Systemic lupus erythematosus	3D-structure;Acetylation;Chromosome;Citrullination;Completeproteome;Directproteinsequencing;DNA-binding;Methylation;Nucleosomecore;Nucleus;Phosphoprotein;Polymorphism;Referenceproteome;Ublconjugation	20	645	3	High	Master Protein	Q71DI3	Histone H3.2 OS=Homo sapiens OX=9606 GN=HIST2H3A PE=1 SV=3
27.0137348175049	26.1360607147217	26.8493499755859	28.7501811981201	25.264741897583	25.4580516815186	25.4039325714111	26.207426071167	27.0904979705811	26.7290458679199	27.0065898895264	26.5408363342285	27.3712673187256	26.6785984039307	26.3077793121338	26.0969505310059	26.7444515228271	26.6605644226074	14		cell organization and biogenesis;coagulation;defense response;metabolic process;regulation of biological process;response to stimulus;transport	endoplasmic reticulum;extracellular;Golgi;membrane;organelle lumen	enzyme regulator activity;protein binding	Complement and coagulation cascades	Complement and Coagulation Cascades;Lung fibrosis;NRF2 pathway	binding;endopeptidase inhibitor activity;endopeptidase regulator activity;enzyme binding;enzyme inhibitor activity;enzyme regulator activity;glycoprotein binding;identical protein binding;peptidase inhibitor activity;peptidase regulator activity;protease binding;protein binding;serine-type endopeptidase inhibitor activity	biological regulation;cell activation;cellular process;coagulation;establishment of localization;exocytosis;multicellular organismal process;regulation of body fluid levels;response to biotic stimulus;response to chemical stimulus;response to endogenous stimulus;response to stimulus;response to stress;secretion;transport;vesicle-mediated transport	cell part;endoplasmic reticulum;extracellular matrix;extracellular organelle;extracellular region;extracellular space;Golgi apparatus;intracellular membrane-bounded organelle;intracellular organelle;organelle;proteinaceous extracellular matrix;vesicle	Complement and coagulation cascades	3D-structure;Acutephase;Alternativesplicing;Bloodcoagulation;Completeproteome;Directproteinsequencing;Endoplasmicreticulum;Extracellularmatrix;Glycoprotein;Hemostasis;Phosphoprotein;Polymorphism;Proteaseinhibitor;Referenceproteome;Secreted;Serineproteaseinhibitor;Signal	20	424	20	High	Master Protein	P01009	Alpha-1-antitrypsin OS=Homo sapiens OX=9606 GN=SERPINA1 PE=1 SV=3
27.746768951416	27.1595134735107	27.2395782470703	27.681131362915	27.162525177002	27.1547794342041	27.9776382446289	27.9185791015625	27.6501541137695	27.6054534912109	27.7546367645264	27.7982616424561	27.5142593383789	27.8004665374756	27.132251739502	27.8383522033691	27.3592357635498	27.8479232788086	1		regulation of biological process;response to stimulus;transport	cytoplasm;extracellular;nucleus;organelle lumen	metal ion binding;protein binding			binding;calcium ion binding;calcium-dependent protein binding;cation binding;identical protein binding;ion binding;metal ion binding;protein binding;protein dimerization activity;protein homodimerization activity	biological regulation;cellular process;regulation of DNA metabolic process;response to stimulus;signal transduction	cell part;cell projection;cytoplasm;extracellular organelle;extracellular space;intracellular membrane-bounded organelle;intracellular organelle;nucleoplasm;nucleus;organelle;vesicle		3D-structure;Acetylation;Calcium;Completeproteome;Cytoplasm;Directproteinsequencing;Disulfidebond;Metal-binding;Nucleus;Phosphoprotein;Referenceproteome;Repeat	16	470	16	High	Master Protein	P31949	Protein S100-A11 OS=Homo sapiens OX=9606 GN=S100A11 PE=1 SV=2
25.4128589630127	24.7873363494873	26.0961437225342	25.8754940032959	26.3001270294189	25.8277740478516	25.5492191314697	26.5724487304688	25.2353248596191	25.3507404327393	25.931339263916	26.4987354278564	25.750150680542	26.3152313232422	25.3324203491211	25.910228729248	24.7924270629883	26.2798023223877	X		cell organization and biogenesis;development;metabolic process;regulation of biological process;transport	cytoplasm;cytosol;membrane;ribosome	protein binding;RNA binding;structural molecule activity	Ribosome	Cytoplasmic Ribosomal Proteins	binding;nucleic acid binding;RNA binding;rRNA binding;structural constituent of ribosome;structural molecule activity	biological regulation;biosynthetic process;catabolic process;cellular component disassembly;cellular component organization;cellular metabolic process;cellular nitrogen compound metabolic process;cellular process;developmental process;establishment of localization;macromolecule metabolic process;metabolic process;mRNA metabolic process;multicellular organismal development;multicellular organismal…	cell part;cytosol;extracellular organelle;intracellular non-membrane-bounded organelle;intracellular organelle;macromolecular complex;membrane;organelle;polysome;ribonucleoprotein complex;ribosome;small ribosomal subunit;vesicle	Ribosome	3D-structure;Completeproteome;Cytoplasm;Directproteinsequencing;Referenceproteome;Ribonucleoprotein;Ribosomalprotein;RNA-binding;rRNA-binding	29	429	18	High	Master Protein	P62701	40S ribosomal protein S4, X isoform OS=Homo sapiens OX=9606 GN=RPS4X PE=1 SV=2
26.0526142120361	25.0497913360596	26.5538845062256	25.8639278411865	25.4824600219727	24.8689861297607	24.4000568389893	26.0839595794678	25.8203792572021	25.768856048584	25.9081058502197	25.337776184082	25.7951469421387	26.6309757232666	25.0479564666748	25.5778121948242	25.993106842041	25.8557205200195	19	Met-loss+Acetyl [N-Term]	metabolic process;regulation of biological process;response to stimulus;transport	cytoplasm;cytosol;extracellular;membrane;organelle lumen	catalytic activity;protein binding	Amino sugar and nucleotide sugar metabolism;Carbon metabolism;Glycolysis / Gluconeogenesis;Metabolic pathways;Pentose phosphate pathway;Starch and sucrose metabolism	Cori Cycle;Glycolysis and Gluconeogenesis	binding;carbohydrate binding;catalytic activity;glucose-6-phosphate isomerase activity;intramolecular oxidoreductase activity;intramolecular oxidoreductase activity, interconverting aldoses and ketoses;intramolecular transferase activity;isomerase activity;monosaccharide binding;sugar binding	alcohol metabolic process;anatomical structure formation involved in morphogenesis;behavior;biological regulation;biosynthetic process;carbohydrate metabolic process;catabolic process;cellular aldehyde metabolic process;cellular metabolic process;cellular nitrogen compound metabolic process;cellular process;developmental process;immune system process;macromolecule metabolic process;metabolic proc…	cell part;cell projection;cytoplasm;cytosol;extracellular organelle;extracellular space;membrane;neuron projection;nucleoplasm;organelle;plasma membrane;vesicle	Amino sugar and nucleotide sugar metabolism;Glycolysis / Gluconeogenesis;Pentose phosphate pathway;Starch and sucrose metabolism	3D-structure;Acetylation;Alternativesplicing;Angiogenesis;Completeproteome;Cytokine;Cytoplasm;Directproteinsequencing;Diseasemutation;Gluconeogenesis;Glycolysis;Growthfactor;Hereditaryhemolyticanemia;Isomerase;Phosphoprotein;Polymorphism;Referenceproteome;Secreted;Ublconjugation	25	387	25	High	Master Protein	P06744	Glucose-6-phosphate isomerase OS=Homo sapiens OX=9606 GN=GPI PE=1 SV=4
29.1692180633545	28.2309970855713	29.2730293273926	29.3371200561523	28.8185367584229	28.5076713562012	29.3110961914063	28.728630065918	28.3215770721436	29.11549949646	29.1307640075684	28.8132743835449	28.622278213501	29.5750274658203	28.6144142150879	29.4093570709229	28.2473926544189	28.8352394104004	19;CHR_HG26_PATCH	Met-loss+Acetyl [N-Term]	cell death	cytoplasm;extracellular;nucleus				binding;carbohydrate binding	biological adhesion;cell adhesion;cell death;cellular process;death	cell part;cytoplasm;extracellular organelle;extracellular space;intracellular membrane-bounded organelle;intracellular organelle;nucleus;organelle;vesicle		3D-structure;Apoptosis;Completeproteome;Cytoplasm;Directproteinsequencing;Lectin;Nucleus;Referenceproteome;Secreted	19	1404	19	High	Master Protein	P47929	Galectin-7 OS=Homo sapiens OX=9606 GN=LGALS7 PE=1 SV=2
25.2003650665283	24.2291316986084	26.2596454620361	25.9356937408447	25.3945369720459	25.8216934204102	26.5510501861572	25.743221282959	25.2645683288574	25.7772369384766	26.090648651123	26.0193672180176	25.6944732666016	26.2810516357422	25.6775588989258	25.8750381469727	25.6989517211914	26.4145812988281	3	Met-loss+Acetyl [N-Term]	cell death;cell division;cell organization and biogenesis;regulation of biological process;transport	cytoplasm;cytoskeleton;cytosol;extracellular;membrane	protein binding	Endocytosis		binding;calcium-dependent protein binding;G-protein-coupled receptor binding;identical protein binding;protein binding;protein dimerization activity;protein homodimerization activity;proteinase activated receptor binding;receptor binding	biological regulation;cell cycle;cell death;cellular process;death;establishment of localization;protein transport;regulation of cell cycle;regulation of organelle organization;transport;viral reproduction	cell part;cytoplasm;cytoplasmic membrane-bounded vesicle;cytosol;extracellular organelle;intracellular membrane-bounded organelle;intracellular organelle;membrane;microtubule organizing center;organelle;vesicle	Endocytosis	3D-structure;Acetylation;Alternativesplicing;Apoptosis;Cellcycle;Celldivision;Completeproteome;Cytoplasm;Cytoskeleton;Directproteinsequencing;Host-virusinteraction;Phosphoprotein;Polymorphism;Proteintransport;Referenceproteome;Transport	25	367	25	High	Master Protein	Q8WUM4	Programmed cell death 6-interacting protein OS=Homo sapiens OX=9606 GN=PDCD6IP PE=1 SV=1
28.4347724914551	25.2194805145264	28.2660617828369	27.9802150726318	27.1631565093994	26.1364688873291	26.4791164398193	28.2762336730957	27.238525390625	27.3571014404297	27.5377254486084	27.0240325927734	26.507942199707	28.2351856231689	26.8632907867432	27.8772468566895	25.3437633514404	28.1693687438965	6	Met-loss+Acetyl [N-Term]	cell organization and biogenesis;metabolic process;regulation of biological process	chromosome;nucleus	DNA binding;metal ion binding;nucleotide binding;protein binding;RNA binding		Pathways Affected in Adenoid Cystic Carcinoma	binding;chromatin binding;chromatin DNA binding;DNA binding;nucleic acid binding;structure-specific DNA binding	cellular component assembly;cellular component organization;cellular macromolecular complex assembly;cellular process;chromatin organization;chromosome organization;macromolecular complex assembly;organelle organization	cell part;extracellular organelle;intracellular membrane-bounded organelle;intracellular organelle;macromolecular complex;nucleosome;nucleus;organelle;vesicle		3D-structure;Acetylation;Chromosome;Citrullination;Completeproteome;Directproteinsequencing;DNA-binding;Methylation;Nucleus;Phosphoprotein;Polymorphism;Referenceproteome	19	604	3	High	Master Protein	P10412	Histone H1.4 OS=Homo sapiens OX=9606 GN=H1-4 PE=1 SV=2
22.5826950073242	24.1431751251221	26.7848739624023	22.2838535308838	19.9866046905518	22.0164279937744	20.5718727111816	21.6262130737305	22.423583984375	21.5712471008301	21.4136028289795	21.5054092407227	24.9152793884277	25.1861610412598	20.4858703613281	17.4202308654785	20.716724395752	24.7619800567627	11	Met-loss [N-Term]	coagulation;transport	cytosol	metal ion binding;protein binding;transporter activity			binding;cation binding;heme binding;ion binding;iron ion binding;metal ion binding;oxygen binding;oxygen transporter activity;substrate-specific transporter activity;tetrapyrrole binding;transition metal ion binding;transporter activity	biological regulation;coagulation;multicellular organismal process;regulation of body fluid levels	cell part;cytosol;macromolecular complex;protein complex	African trypanosomiasis;Malaria	3D-structure;Acetylation;Completeproteome;Directproteinsequencing;Heme;Iron;Metal-binding;Oxygentransport;Phosphoprotein;Polymorphism;Referenceproteome;Transport	19	353	11	High	Master Protein	P02042	Hemoglobin subunit delta OS=Homo sapiens OX=9606 GN=HBD PE=1 SV=2
26.6957721710205	25.7477855682373	26.0128154754639	26.2995109558105	25.9962730407715	26.6848487854004	26.5526924133301	26.5600452423096	25.9948329925537	26.3519840240479	26.2244758605957	27.217945098877	26.2917022705078	26.1809844970703	25.3668479919434	26.8202934265137	26.3415584564209	26.1865329742432	18	Acetyl [N-Term]	cell organization and biogenesis;cellular component movement;regulation of biological process	cytoplasm;extracellular	enzyme regulator activity;protein binding	MicroRNAs in cancer;p53 signaling pathway		endopeptidase inhibitor activity;endopeptidase regulator activity;enzyme inhibitor activity;enzyme regulator activity;peptidase inhibitor activity;peptidase regulator activity;serine-type endopeptidase inhibitor activity	anatomical structure morphogenesis;biological regulation;cellular component movement;cellular component organization;cellular process;developmental process;extracellular matrix organization;extracellular structure organization	cell part;cytoplasm;extracellular organelle;extracellular space;organelle;vesicle	p53 signaling pathway	3D-structure;Alternativesplicing;Completeproteome;Directproteinsequencing;Glycoprotein;Polymorphism;Referenceproteome;Secreted	27	359	27	High	Master Protein	P36952	Serpin B5 OS=Homo sapiens OX=9606 GN=SERPINB5 PE=1 SV=2
25.9442825317383	25.151252746582	25.4814147949219	26.1901779174805	25.4803276062012	25.7761821746826	28.8454322814941	26.0915756225586	26.0672626495361	25.8348503112793	26.1295433044434	26.6474647521973	25.9019088745117	26.0311126708984	25.669261932373	26.053129196167	25.6453647613525	26.2875900268555	9		metabolic process;regulation of biological process;response to stimulus;transport	cytoplasm;membrane;nucleus	catalytic activity;protein binding;transporter activity			anion channel activity;anion transmembrane transporter activity;channel activity;chloride channel activity;gated channel activity;ion channel activity;ion transmembrane transporter activity;passive transmembrane transporter activity;substrate-specific channel activity;substrate-specific transmembrane transporter activity;substrate-specific transporter activity;transmembrane transporter activity;t…	biological regulation;cellular process;establishment of localization;ion transport;response to stimulus;signal transduction;transport	cell part;cytoplasm;extracellular organelle;intracellular membrane-bounded organelle;intracellular organelle;macromolecular complex;nucleus;organelle;protein complex;vesicle		3D-structure;Chloride;Chloridechannel;Completeproteome;Cytoplasm;Disulfidebond;Ionchannel;Iontransport;Membrane;Nucleus;Polymorphism;Referenceproteome;Transmembrane;Transmembranehelix;Transport;Voltage-gatedchannel	23	437	23	High	Master Protein	O95833	Chloride intracellular channel protein 3 OS=Homo sapiens OX=9606 GN=CLIC3 PE=1 SV=2
25.9386005401611	24.923849105835	25.8785877227783	25.2738265991211	26.4668369293213	25.986701965332	26.1229991912842	25.8077774047852	24.8604469299316	25.8069267272949	26.0786991119385	24.882417678833	26.4143047332764	25.5840225219727	25.4604682922363	25.5790271759033	25.2782115936279	25.065616607666	6		regulation of biological process	chromosome;nucleus	DNA binding;protein binding	Alcoholism;Systemic lupus erythematosus		binding;DNA binding;nucleic acid binding	biological regulation	cell part;extracellular organelle;intracellular membrane-bounded organelle;intracellular organelle;macromolecular complex;nucleosome;nucleus;organelle;vesicle	Systemic lupus erythematosus	Acetylation;Chromosome;Citrullination;Completeproteome;DNA-binding;Isopeptidebond;Methylation;Nucleosomecore;Nucleus;Phosphoprotein;Referenceproteome;Ublconjugation	13	518	2	High	Master Protein	Q93077	Histone H2A type 1-C OS=Homo sapiens OX=9606 GN=HIST1H2AC PE=1 SV=3
26.689582824707	26.4474067687988	26.3839015960693	25.8273849487305	25.2494430541992	24.792142868042	26.4980545043945	25.9425354003906	26.2682495117188	26.2071628570557	26.9340648651123	25.8285446166992	26.5143852233887	26.1758480072021	25.5814418792725	25.2914695739746	26.6716442108154	25.9734935760498	4	Met-loss+Acetyl [N-Term]	defense response;regulation of biological process;response to stimulus;transport	cytoplasm;cytosol;membrane	enzyme regulator activity;metal ion binding;protein binding		Prostaglandin Synthesis and Regulation	binding;calcium ion binding;calcium-dependent phospholipid binding;calcium-dependent protein binding;cation binding;enzyme inhibitor activity;enzyme regulator activity;ion binding;lipase inhibitor activity;lipid binding;metal ion binding;phospholipase A2 inhibitor activity;phospholipase inhibitor activity;phospholipid binding;protein binding	biological regulation;cell activation;cellular component organization;cellular membrane organization;cellular process;endocytosis;establishment of localization;exocytosis;immune system process;membrane invagination;membrane organization;multi-organism process;response to biotic stimulus;response to stimulus;response to stress;secretion;transport;vesicle-mediated transport	cell part;cytoplasm;cytoplasmic membrane-bounded vesicle;extracellular organelle;intracellular membrane-bounded organelle;intracellular organelle;membrane;organelle;plasma membrane;vesicle		3D-structure;Acetylation;Annexin;Calcium;Calcium/phospholipid-binding;Completeproteome;Directproteinsequencing;PhospholipaseA2inhibitor;Polymorphism;Referenceproteome;Repeat	27	392	27	High	Master Protein	P12429	Annexin A3 OS=Homo sapiens OX=9606 GN=ANXA3 PE=1 SV=3
26.9584369659424	24.3428440093994	26.363374710083	25.9609241485596	25.623046875	23.689323425293	23.5198860168457	26.1027183532715	26.0934829711914	26.3905239105225	26.2606906890869	25.1622505187988	26.0244331359863	26.8391513824463	24.7253074645996	25.6051483154297	25.6850471496582	26.4059467315674	16		cell organization and biogenesis;cellular component movement;defense response;regulation of biological process;response to stimulus;transport	cytoplasm;cytoskeleton;cytosol;endosome;membrane;nucleus	protein binding;RNA binding	Phagosome;Tuberculosis		actin binding;actin filament binding;actin monomer binding;binding;cytoskeletal protein binding;enzyme binding;identical protein binding;kinase binding;myosin binding;myosin heavy chain binding;phosphatidylinositol 3-kinase binding;protein binding;protein C-terminus binding;protein dimerization activity;protein homodimerization activity	biological adhesion;biological regulation;cell activation;cell adhesion;cell motility;cellular component assembly;cellular component movement;cellular component organization;cellular membrane organization;cellular process;cytoskeleton organization;endocytosis;establishment of localization;exocytosis;homeostatic process;immune system process;ion transport;locomotion;membrane fusion;membrane invagi…	cell part;cell projection;cytoplasm;cytoplasmic membrane-bounded vesicle;cytoskeleton;endosome;extracellular organelle;intracellular membrane-bounded organelle;intracellular non-membrane-bounded organelle;intracellular organelle;macromolecular complex;membrane;neuron projection;organelle;plasma membrane;protein complex;vesicle	ko05152;Phagosome	Acetylation;Actin-binding;Coiledcoil;Completeproteome;Cytoplasm;Cytoplasmicvesicle;Cytoskeleton;Directproteinsequencing;Diseasemutation;Membrane;Phosphoprotein;Polymorphism;Referenceproteome;Repeat;Ublconjugation;WDrepeat	28	373	28	High	Master Protein	P31146	Coronin-1A OS=Homo sapiens OX=9606 GN=CORO1A PE=1 SV=4
28.3162536621094	26.0952625274658	28.3668060302734	27.5765933990479	27.7105503082275	26.9985866546631	27.2343654632568	28.3376083374023	27.6137390136719	27.9011707305908	27.8089160919189	27.4252510070801	27.2984752655029	28.5037155151367	27.7447566986084	27.783374786377	26.5597496032715	28.3135223388672	6	Met-loss [N-Term];Met-loss+Acetyl [N-Term]	cell organization and biogenesis;regulation of biological process	chromosome;nucleus	DNA binding;protein binding;RNA binding			binding;chromatin binding;chromatin DNA binding;DNA binding;enzyme binding;histone deacetylase binding;nucleic acid binding;protein binding;structure-specific DNA binding	biological regulation;cellular component assembly;cellular component organization;cellular macromolecular complex assembly;cellular process;chromatin organization;chromosome organization;establishment of localization;macromolecular complex assembly;organelle organization;regulation of organelle organization;regulation of protein modification process;regulation of protein stability	cell part;extracellular organelle;macromolecular complex;nucleosome;organelle;vesicle		3D-structure;Acetylation;Chromosome;Citrullination;Completeproteome;Directproteinsequencing;DNA-binding;Methylation;Nucleus;Phosphoprotein;Polymorphism;Referenceproteome	19	590	13	High	Master Protein	P16401	Histone H1.5 OS=Homo sapiens OX=9606 GN=H1-5 PE=1 SV=3
24.594295501709	24.3689575195313	23.0088577270508	22.5492706298828	17.6942462921143	23.5576133728027	17.0419769287109	22.4411659240723	24.1026134490967	23.6923866271973	25.0913124084473	24.3665332794189	24.3715267181396	22.5269107818604	24.0199012756348	24.5677127838135	24.1877403259277	23.7305126190186	1		defense response;regulation of biological process;response to stimulus;transport	extracellular;organelle lumen	protein binding;signal transducer activity			binding;enzyme binding;extracellular matrix binding;laminin binding;molecular transducer activity;protease binding;protein binding;protein C-terminus binding;signal transducer activity	anatomical structure development;anatomical structure formation involved in morphogenesis;biological regulation;cellular process;developmental process;multicellular organismal process;response to stimulus;response to stress;signal transduction	extracellular matrix;extracellular organelle;extracellular space;organelle;proteinaceous extracellular matrix;vesicle		Alternativesplicing;Angiogenesis;Biomineralization;Completeproteome;Diseasemutation;Extracellularmatrix;Glycoprotein;Mineralbalance;Osteogenesis;Polymorphism;Referenceproteome;Repeat;Secreted;Signal	20	386	2	High	Master Protein	Q16610-2	Isoform 2 of Extracellular matrix protein 1 OS=Homo sapiens OX=9606 GN=ECM1
29.2488327026367	28.3943557739258	30.4350719451904	29.4600868225098	29.3361110687256	30.0162086486816	28.7289886474609	28.9456882476807	29.7772922515869	28.8777484893799	29.671272277832	30.1559543609619	28.8132381439209	29.6200580596924	28.7827224731445	29.6337299346924	28.2466945648193	30.6438808441162			response to stimulus	extracellular;membrane									13	621	7	High	Master Protein	P0DOX8	Immunoglobulin lambda-1 light chain OS=Homo sapiens OX=9606 PE=1 SV=1
29.0072135925293	30.8085231781006	26.6013793945313	27.4453887939453	27.1266002655029	29.6781196594238	29.317663192749	25.5476207733154	29.7125587463379	28.6191215515137	27.737907409668	28.9686641693115	30.3526382446289	26.6618194580078	30.5294589996338	27.1684303283691	29.3568649291992	27.5759181976318	20		regulation of biological process	extracellular	enzyme regulator activity;protein binding	Salivary secretion	Endochondral Ossification	cysteine-type endopeptidase inhibitor activity;endopeptidase inhibitor activity;endopeptidase regulator activity;enzyme inhibitor activity;enzyme regulator activity;peptidase inhibitor activity;peptidase regulator activity	biological regulation	extracellular organelle;extracellular region;organelle;vesicle	Salivary secretion	3D-structure;Completeproteome;Directproteinsequencing;Disulfidebond;Polymorphism;Proteaseinhibitor;Referenceproteome;Secreted;Signal;Thiolproteaseinhibitor	13	395	13	High	Master Protein	P28325	Cystatin-D OS=Homo sapiens OX=9606 GN=CST5 PE=1 SV=1
28.1574573516846	25.5658988952637	28.1033821105957	28.1824417114258	28.1393013000488	27.6902961730957	20.9926242828369	27.4307823181152	28.1050262451172	28.5355663299561	27.4876384735107	28.0199527740479	26.4951915740967	28.5728149414063	27.5222549438477	28.1310729980469	26.067138671875	28.9103736877441	20		defense response;regulation of biological process;response to stimulus;transport	extracellular;Golgi;organelle lumen	DNA binding;enzyme regulator activity;protein binding;RNA binding			binding;endopeptidase inhibitor activity;endopeptidase regulator activity;enzyme binding;enzyme inhibitor activity;enzyme regulator activity;peptidase inhibitor activity;peptidase regulator activity;protein binding;serine-type endopeptidase inhibitor activity	biological regulation	extracellular organelle;organelle;vesicle		3D-structure;Completeproteome;Directproteinsequencing;Disulfidebond;Proteaseinhibitor;Referenceproteome;Repeat;Secreted;Serineproteaseinhibitor;Signal	17	445	17	High	Master Protein	P03973	Antileukoproteinase OS=Homo sapiens OX=9606 GN=SLPI PE=1 SV=2
26.1976776123047	26.2213230133057	25.8860301971436	25.3278656005859	25.6645965576172	25.8850650787354	25.6573867797852	26.1152725219727	26.2297840118408	25.6099109649658	26.5779762268066	25.0778751373291	26.823751449585	25.8545551300049	25.4189624786377	25.6263122558594	26.9360809326172	25.9349269866943	12	Met-loss+Acetyl [N-Term]	cellular component movement;development;regulation of biological process;response to stimulus	cytoplasm;cytoskeleton;cytosol;membrane	catalytic activity;enzyme regulator activity;protein binding	Neurotrophin signaling pathway;Vasopressin-regulated water reabsorption	Fas Ligand (FasL) pathway and Stress induction of Heat Shock Proteins (HSP) regulation;G13 Signaling Pathway	catalytic activity;enzyme activator activity;enzyme regulator activity;GDP-dissociation inhibitor activity;GTPase activator activity;GTPase activity;GTPase regulator activity;hydrolase activity;hydrolase activity, acting on acid anhydrides;hydrolase activity, acting on acid anhydrides, in phosphorus-containing anhydrides;nucleoside-triphosphatase activity;nucleoside-triphosphatase regulator activ…	biological regulation;cellular component movement;cellular component organization;cellular process;cytoskeleton organization;developmental process;immune system process;metabolic process;multicellular organismal development;multicellular organismal process;organelle organization;response to stimulus;signal transduction	cell part;cytoplasm;cytoplasmic membrane-bounded vesicle;cytoskeleton;cytosol;extracellular organelle;intracellular membrane-bounded organelle;intracellular non-membrane-bounded organelle;intracellular organelle;organelle;vesicle	Neurotrophin signaling pathway;Vasopressin-regulated water reabsorption	3D-structure;Acetylation;Completeproteome;Cytoplasm;Directproteinsequencing;GTPaseactivation;Phosphoprotein;Referenceproteome	18	298	18	High	Master Protein	P52566	Rho GDP-dissociation inhibitor 2 OS=Homo sapiens OX=9606 GN=ARHGDIB PE=1 SV=3
26.787525177002	27.2341003417969	26.7567977905273	26.7843933105469	28.1395626068115	27.3323001861572	26.4566440582275	27.4400119781494	27.1521129608154	26.8036231994629	27.1259346008301	26.754430770874	26.4911289215088	26.5799751281738	26.7466602325439	26.8927745819092	26.9055805206299	26.9860038757324	15		metabolic process;regulation of biological process	endoplasmic reticulum;membrane;nucleus;organelle lumen	catalytic activity;protein binding;RNA binding		Prolactin Signaling Pathway	binding;catalytic activity;cis-trans isomerase activity;enzyme binding;isomerase activity;peptide binding;peptidyl-prolyl cis-trans isomerase activity;protein binding;protein complex binding;RNA polymerase binding;unfolded protein binding	anatomical structure development;biological regulation;cellular component organization;cellular metabolic process;cellular process;developmental process;extracellular matrix organization;extracellular structure organization;macromolecule metabolic process;macromolecule modification;metabolic process;peptidyl-amino acid modification;primary metabolic process;protein folding;protein metabolic proce…	cell part;cytoplasmic membrane-bounded vesicle;endoplasmic reticulum;extracellular organelle;intracellular membrane-bounded organelle;intracellular organelle;macromolecular complex;membrane;nucleus;organelle;vesicle		3D-structure;Acetylation;Completeproteome;Cyclosporin;Directproteinsequencing;Diseasemutation;Dwarfism;Endoplasmicreticulum;Glycoprotein;Isomerase;Osteogenesisimperfecta;Polymorphism;Referenceproteome;Rotamase;Signal;S-nitrosylation	20	443	20	High	Master Protein	P23284	Peptidyl-prolyl cis-trans isomerase B OS=Homo sapiens OX=9606 GN=PPIB PE=1 SV=2
25.9943904876709	26.3238220214844	25.9188823699951	25.3841667175293	24.7417316436768	24.8117027282715	25.787467956543	26.236442565918	25.9622783660889	25.3597106933594	25.9636249542236	25.2420024871826	26.4446964263916	25.2363624572754	25.1475734710693	25.1451091766357	26.1089935302734	25.634708404541	1		cellular component movement;defense response;metabolic process;regulation of biological process;response to stimulus;transport	cytoplasm;extracellular;nucleus;organelle lumen	DNA binding;protein binding;transporter activity			binding;DNA binding;nucleic acid binding	biological regulation;biosynthetic process;cellular metabolic process;cellular nitrogen compound metabolic process;cellular process;immune system process;macromolecule metabolic process;metabolic process;nitrogen compound metabolic process;nucleobase-containing compound metabolic process;primary metabolic process;response to DNA damage stimulus;response to stimulus;response to stress;RNA metaboli…	cell part;cytoplasm;extracellular organelle;intracellular membrane-bounded organelle;intracellular organelle;nucleus;organelle;vesicle		3D-structure;Activator;Completeproteome;Cytoplasm;Directproteinsequencing;DNA-binding;Nucleus;Polymorphism;Referenceproteome;Repressor;Transcription;Transcriptionregulation	27	294	27	High	Master Protein	P41218	Myeloid cell nuclear differentiation antigen OS=Homo sapiens OX=9606 GN=MNDA PE=1 SV=1
30.5132961273193	30.0393981933594	30.6166286468506	29.8587169647217	29.6926403045654	29.6744518280029	31.1249446868896	29.871374130249	29.3324851989746	30.0752429962158	30.3803195953369	30.5511817932129	30.1579246520996	30.762487411499	30.6042785644531	29.4111595153809	31.0357418060303	30.3908367156982	21	Acetyl [N-Term];Met-loss [N-Term]	regulation of biological process;response to stimulus;transport	cytoplasm;cytosol;extracellular;nucleus;organelle lumen	enzyme regulator activity;protein binding;RNA binding			binding;cysteine-type endopeptidase inhibitor activity;endopeptidase inhibitor activity;endopeptidase regulator activity;enzyme binding;enzyme inhibitor activity;enzyme regulator activity;peptidase inhibitor activity;peptidase regulator activity;protease binding;protein binding	behavior;biological regulation;multicellular organismal process;response to stimulus	cell part;cytoplasm;extracellular organelle;extracellular space;intracellular non-membrane-bounded organelle;intracellular organelle;nucleolus;organelle;vesicle		3D-structure;Acetylation;Completeproteome;Cytoplasm;Directproteinsequencing;Diseasemutation;Epilepsy;Nucleus;Proteaseinhibitor;Referenceproteome;Thiolproteaseinhibitor	11	1022	11	High	Master Protein	P04080	Cystatin-B OS=Homo sapiens OX=9606 GN=CSTB PE=1 SV=2
25.7849407196045	24.1973876953125	26.5890769958496	26.4261150360107	26.5629482269287	26.2550258636475	26.2129325866699	27.1720924377441	25.2067127227783	25.9318675994873	26.3796253204346	26.3359813690186	25.3711090087891	26.9187641143799	25.709436416626	26.6366138458252	25.0549907684326	26.7434558868408	9;CHR_HG2030_PATCH		cell organization and biogenesis;metabolic process;transport	cytoplasm;cytosol;membrane;nucleus;ribosome	protein binding;RNA binding;structural molecule activity	Ribosome	Cytoplasmic Ribosomal Proteins	binding;nucleic acid binding;RNA binding;structural constituent of ribosome;structural molecule activity	biosynthetic process;catabolic process;cellular component disassembly;cellular component organization;cellular metabolic process;cellular nitrogen compound metabolic process;cellular process;establishment of localization;macromolecule metabolic process;metabolic process;mRNA metabolic process;nitrogen compound metabolic process;nucleobase-containing compound metabolic process;primary metabolic pr…	cell part;cytoplasm;cytosol;extracellular organelle;intracellular membrane-bounded organelle;intracellular non-membrane-bounded organelle;intracellular organelle;macromolecular complex;membrane;nucleolus;nucleus;organelle;ribonucleoprotein complex;ribosome;vesicle	Ribosome	3D-structure;Acetylation;Chromosomalrearrangement;Completeproteome;Polymorphism;Referenceproteome;Ribonucleoprotein;Ribosomalprotein	25	412	25	High	Master Protein	P62424	60S ribosomal protein L7a OS=Homo sapiens OX=9606 GN=RPL7A PE=1 SV=2
24.9376106262207	24.4071807861328	25.1555862426758	25.4938182830811	24.5498886108398	25.1961917877197	23.5573062896729	25.5473728179932	24.5732879638672	24.9116058349609	25.0070056915283	25.2556037902832	24.8303527832031	25.6604557037354	24.7054481506348	25.1854686737061	24.6431770324707	25.4922294616699	2		cell organization and biogenesis;cell proliferation;metabolic process;regulation of biological process;response to stimulus;transport	cell surface;cytoplasm;cytosol;endosome;membrane;mitochondrion;organelle lumen	catalytic activity;DNA binding;nucleotide binding;protein binding;RNA binding	Legionellosis;RNA degradation;Tuberculosis;Type I diabetes mellitus	Apoptosis-related network due to altered Notch3 in ovarian cancer;Sudden Infant Death Syndrome (SIDS) Susceptibility Pathways	adenyl nucleotide binding;adenyl ribonucleotide binding;ATP binding;ATPase activity;binding;catalytic activity;chaperone binding;DNA binding;DNA replication origin binding;double-stranded RNA binding;enzyme binding;hydrolase activity;hydrolase activity, acting on acid anhydrides;hydrolase activity, acting on acid anhydrides, in phosphorus-containing anhydrides;lipopolysaccharide binding;nucleic a…	biological regulation;cell activation;cell proliferation;cellular component assembly;cellular component organization;cellular macromolecular complex assembly;cellular metabolic process;cellular nitrogen compound metabolic process;cellular process;cytokine production;DNA metabolic process;DNA recombination;immune system process;macromolecular complex assembly;macromolecule metabolic process;metabo…	cell part;cell surface;cytoplasm;cytoplasmic membrane-bounded vesicle;cytosol;endosome;extracellular organelle;extracellular space;intracellular membrane-bounded organelle;intracellular organelle;macromolecular complex;membrane;mitochondrion;organelle;plasma membrane;protein complex;receptor complex;vesicle	ko05152;RNA degradation;Type I diabetes mellitus	Acetylation;Alternativesplicing;ATP-binding;Chaperone;Completeproteome;Directproteinsequencing;Diseasemutation;Hereditaryspasticparaplegia;Host-virusinteraction;Leukodystrophy;Mitochondrion;Neurodegeneration;Nucleotide-binding;Phosphoprotein;Referenceproteome;Transitpeptide	23	321	23	High	Master Protein	P10809	60 kDa heat shock protein, mitochondrial OS=Homo sapiens OX=9606 GN=HSPD1 PE=1 SV=2
26.2966613769531	25.0770950317383	25.4638156890869	26.0604686737061	25.7483005523682	25.3277359008789	26.014196395874	25.6292686462402	25.2205562591553	25.3837146759033	26.6679000854492	25.0450038909912	24.9800224304199	26.1430435180664	25.6043224334717	26.0983638763428	27.4036750793457	26.6955223083496	1	Met-loss+Acetyl [N-Term]	cell death;cell differentiation;metabolic process;response to stimulus	cytoplasm;cytoskeleton;cytosol;Golgi	protein binding;structural molecule activity			structural molecule activity	anatomical structure development;cell differentiation;cellular metabolic process;cellular process;developmental process;macromolecule metabolic process;macromolecule modification;metabolic process;primary metabolic process;protein metabolic process;protein modification process;response to stimulus;response to stress	cell part;cytoplasm;extracellular organelle;organelle;vesicle		Acetylation;Completeproteome;Cytoplasm;Directproteinsequencing;Keratinization;Polymorphism;Referenceproteome;Repeat	24	204	24	High	Master Protein	Q9UBC9	Small proline-rich protein 3 OS=Homo sapiens OX=9606 GN=SPRR3 PE=1 SV=2
27.8312702178955	26.8998889923096	27.7390079498291	27.1852169036865	26.046802520752	26.2587642669678	27.9162197113037	27.5321598052979	27.235876083374	27.6857261657715	27.4255142211914	26.7869491577148	27.278356552124	27.8369235992432	26.8204154968262	27.4375019073486	27.8088111877441	27.0914459228516	19;CHR_HSCHR19_5_CTG2		cell organization and biogenesis;cellular component movement;cellular homeostasis;defense response;metabolic process;regulation of biological process;response to stimulus;transport	cell surface;cytoplasm;extracellular;organelle lumen	catalytic activity;protein binding	Systemic lupus erythematosus;Transcriptional misregulation in cancer		binding;carbohydrate binding;catalytic activity;cytokine binding;endopeptidase activity;enzyme binding;glycosaminoglycan binding;heparin binding;hydrolase activity;pattern binding;peptidase activity;peptidase activity, acting on L-amino acid peptides;polysaccharide binding;protease binding;protein binding;protein binding transcription factor activity;RNA polymerase II transcription cofactor activ…	biological regulation;catabolic process;cell killing;cell motility;cellular component disassembly;cellular component movement;cellular component organization;cellular homeostasis;cellular ion homeostasis;cellular membrane organization;cellular process;endocytosis;establishment of localization;extracellular matrix organization;extracellular structure organization;homeostatic process;immune system …	cell part;cell surface;cytoplasm;cytoplasmic membrane-bounded vesicle;extracellular organelle;extracellular region;intracellular membrane-bounded organelle;intracellular organelle;macromolecular complex;organelle;protein complex;transcriptional repressor complex;vesicle	Systemic lupus erythematosus	3D-structure;Completeproteome;Directproteinsequencing;Diseasemutation;Disulfidebond;Glycoprotein;Hydrolase;Polymorphism;Protease;Referenceproteome;Serineprotease;Signal;Zymogen	14	349	14	High	Master Protein	P08246	Neutrophil elastase OS=Homo sapiens OX=9606 GN=ELANE PE=1 SV=1
27.1888694763184	26.359354019165	26.7144546508789	26.5015068054199	26.9519329071045	27.0799808502197	27.4150943756104	27.2115211486816	26.7129707336426	27.1379356384277	27.395824432373	27.3837394714355	27.3823089599609	27.3027439117432	26.9451179504395	26.7874069213867	27.3116893768311	27.5136470794678	1		cell proliferation;cellular homeostasis;defense response;metabolic process;regulation of biological process;response to stimulus	cytoplasm;cytosol;mitochondrion;nucleus	antioxidant activity;catalytic activity;protein binding;RNA binding	Peroxisome	Androgen receptor signaling pathway;NRF2 pathway;Selenium Micronutrient Network	antioxidant activity;binding;catalytic activity;cation binding;heme binding;ion binding;iron ion binding;metal ion binding;oxidoreductase activity;oxidoreductase activity, acting on paired donors, with incorporation or reduction of molecular oxygen;oxidoreductase activity, acting on peroxide as acceptor;peroxidase activity;peroxiredoxin activity;tetrapyrrole binding;thioredoxin peroxidase activit…	anatomical structure development;biological regulation;biosynthetic process;catabolic process;cell killing;cell proliferation;cellular metabolic process;cellular nitrogen compound metabolic process;cellular process;developmental process;homeostatic process;immune system process;macromolecule metabolic process;metabolic process;nitrogen compound metabolic process;nucleobase-containing compound met…	cell part;cytoplasm;cytoplasmic membrane-bounded vesicle;cytosol;extracellular organelle;extracellular space;intracellular membrane-bounded organelle;intracellular non-membrane-bounded organelle;intracellular organelle;nucleolus;nucleus;organelle;vesicle	Peroxisome	3D-structure;Acetylation;Antioxidant;Completeproteome;Cytoplasm;Directproteinsequencing;Disulfidebond;Oxidoreductase;Peroxidase;Phosphoprotein;Polymorphism;Redox-activecenter;Referenceproteome	19	470	16	High	Master Protein	Q06830	Peroxiredoxin-1 OS=Homo sapiens OX=9606 GN=PRDX1 PE=1 SV=1
26.235424041748	25.4003772735596	25.791202545166	26.0745944976807	24.8962993621826	24.5426788330078	26.4672355651855	26.1228084564209	26.0159320831299	26.4068489074707	26.3608283996582	25.9626178741455	26.6051902770996	26.3193092346191	25.5449409484863	25.5236110687256	26.5259284973145	26.2649936676025	13		cell organization and biogenesis;cellular component movement;regulation of biological process;response to stimulus	cytoplasm;cytoskeleton;cytosol;membrane	metal ion binding;protein binding			actin binding;actin filament binding;binding;calcium ion binding;cation binding;cytoskeletal protein binding;enzyme binding;GTPase binding;ion binding;metal ion binding;protein binding	anatomical structure morphogenesis;biological regulation;cell activation;cell motility;cellular component assembly;cellular component disassembly;cellular component movement;cellular component organization;cellular process;cytoskeleton organization;developmental process;extracellular matrix organization;extracellular structure organization;immune system process;locomotion;organelle organization;r…	cell part;cell projection;cytoplasm;cytoskeleton;cytosol;extracellular organelle;extracellular space;filopodium;intracellular non-membrane-bounded organelle;intracellular organelle;macromolecular complex;membrane;organelle;plasma membrane;protein complex;vesicle		3D-structure;Acetylation;Actin-binding;Alternativesplicing;Calcium;Celljunction;Cellmembrane;Cellprojection;Chromosomalrearrangement;Completeproteome;Cytoplasm;Cytoskeleton;Directproteinsequencing;Membrane;Metal-binding;Phosphoprotein;Polymorphism;Referenceproteome;Repeat	26	329	23	High	Master Protein	P13796	Plastin-2 OS=Homo sapiens OX=9606 GN=LCP1 PE=1 SV=6
27.3162612915039	29.0020656585693	27.587085723877	26.9757194519043	27.465311050415	28.1668357849121	27.7683906555176	27.0131931304932	28.5484981536865	27.0747756958008	27.9558849334717	27.150447845459	28.4569187164307	27.5330123901367	28.586446762085	27.6395645141602	28.5944442749023	28.1496067047119	20		cell death;cell organization and biogenesis;defense response;metabolic process;regulation of biological process;response to stimulus;transport	cytoplasm;endoplasmic reticulum;endosome;extracellular;membrane;organelle lumen;vacuole	enzyme regulator activity;protein binding	Salivary secretion		beta-amyloid binding;binding;cysteine-type endopeptidase inhibitor activity;endopeptidase inhibitor activity;endopeptidase regulator activity;enzyme binding;enzyme inhibitor activity;enzyme regulator activity;identical protein binding;peptidase inhibitor activity;peptidase regulator activity;protease binding;protein binding	anatomical structure development;behavior;biological regulation;cell activation;cell death;cell development;cellular component organization;cellular process;death;developmental process;extracellular matrix organization;extracellular structure organization;regulation of DNA metabolic process;response to chemical stimulus;response to drug;response to endogenous stimulus;response to external stimulu…	cell body;cell part;cell projection;endoplasmic reticulum;endosome;extracellular organelle;extracellular region;extracellular space;intracellular membrane-bounded organelle;intracellular non-membrane-bounded organelle;intracellular organelle;lysosome;membrane;neuron projection;neuronal cell body;organelle;vacuole;vesicle	Salivary secretion	3D-structure;Age-relatedmaculardegeneration;Amyloid;Amyloidosis;Completeproteome;Directproteinsequencing;Diseasemutation;Disulfidebond;Glycoprotein;Polymorphism;Proteaseinhibitor;Referenceproteome;Secreted;Signal;Thiolproteaseinhibitor	12	612	12	High	Master Protein	P01034	Cystatin-C OS=Homo sapiens OX=9606 GN=CST3 PE=1 SV=1
27.9875907897949	26.6613273620605	27.1941165924072	27.6000537872314	27.3821506500244	27.2848358154297	28.5147113800049	27.2596397399902	26.7349681854248	27.1590957641602	27.499870300293	27.376880645752	27.5033111572266	27.5877723693848	27.274528503418	27.5610485076904	27.7532501220703	27.5974979400635	11	Met-loss [N-Term]	cell communication;cell proliferation;metabolic process;regulation of biological process;response to stimulus;transport	cytoplasm;cytosol;extracellular;membrane;mitochondrion;nucleus;organelle lumen	antioxidant activity;catalytic activity;enzyme regulator activity;protein binding	Chemical carcinogenesis;Drug metabolism - cytochrome P450;Glutathione metabolism;Metabolism of xenobiotics by cytochrome P450;Pathways in cancer;Platinum drug resistance;Prostate cancer	Arachidonate Epoxygenase / Epoxide Hydrolase;Exercise-induced Circadian Regulation;Metapathway biotransformation;NRF2 pathway;Photodynamic therapy-induced NFE2L2 (NRF2) survival signaling	binding;catalytic activity;dinitrosyl-iron complex binding;enzyme binding;enzyme regulator activity;glutathione transferase activity;JUN kinase binding;kinase binding;kinase regulator activity;nitric oxide binding;protein binding;protein kinase binding;S-nitrosoglutathione binding;transferase activity;transferase activity, transferring alkyl or aryl (other than methyl) groups	amine metabolic process;anatomical structure development;biological regulation;cell proliferation;cellular amino acid metabolic process;cellular ketone metabolic process;cellular metabolic process;cellular nitrogen compound metabolic process;cellular process;developmental process;localization;metabolic process;nitrogen compound metabolic process;organic acid metabolic process;peptide metabolic pr…	cell part;cytoplasm;cytosol;extracellular organelle;extracellular space;intracellular;intracellular membrane-bounded organelle;intracellular organelle;macromolecular complex;membrane;mitochondrion;nucleus;organelle;plasma membrane;protein complex;vesicle	Drug metabolism - cytochrome P450;Glutathione metabolism;Metabolism of xenobiotics by cytochrome P450	3D-structure;Acetylation;Completeproteome;Cytoplasm;Directproteinsequencing;Mitochondrion;Nucleus;Phosphoprotein;Polymorphism;Referenceproteome;Transferase	15	399	15	High	Master Protein	P09211	Glutathione S-transferase P OS=Homo sapiens OX=9606 GN=GSTP1 PE=1 SV=2
27.0757865905762	26.2053070068359	27.5802803039551	26.9209575653076	26.9857368469238	26.3015556335449	26.6063194274902	27.1043548583984	26.6705474853516	27.087007522583	27.1147384643555	27.0823173522949	27.1391315460205	27.4322109222412	26.5414047241211	26.9358768463135	27.1123332977295	27.3572540283203	1		metabolic process	cytoplasm;cytosol;nucleus	catalytic activity	Carbon metabolism;Glutathione metabolism;Metabolic pathways;Pentose phosphate pathway	NRF2 pathway;Pentose Phosphate Pathway	binding;catalytic activity;coenzyme binding;cofactor binding;NADP binding;nucleotide binding;oxidoreductase activity;oxidoreductase activity, acting on CH-OH group of donors;oxidoreductase activity, acting on the CH-OH group of donors, NAD or NADP as acceptor;phosphogluconate dehydrogenase (decarboxylating) activity	alcohol metabolic process;biosynthetic process;carbohydrate metabolic process;catabolic process;cellular ketone metabolic process;cellular metabolic process;cellular nitrogen compound metabolic process;cellular process;cofactor metabolic process;heterocycle metabolic process;metabolic process;nitrogen compound metabolic process;nucleobase-containing compound metabolic process;nucleobase-containin…	cell part;cytosol;extracellular organelle;intracellular membrane-bounded organelle;intracellular organelle;nucleus;organelle;vesicle	Glutathione metabolism;Pentose phosphate pathway	3D-structure;Acetylation;Alternativesplicing;Completeproteome;Cytoplasm;Gluconateutilization;NADP;Oxidoreductase;Pentoseshunt;Polymorphism;Referenceproteome	23	413	23	High	Master Protein	P52209	6-phosphogluconate dehydrogenase, decarboxylating OS=Homo sapiens OX=9606 GN=PGD PE=1 SV=3
26.3448162078857	26.3343391418457	26.0137977600098	26.252140045166	26.6713581085205	26.7155284881592	26.2617168426514	26.8251895904541	26.0337104797363	26.3523788452148	26.0791053771973	26.4995517730713	26.1497535705566	26.313346862793	25.9084739685059	26.3193378448486	25.8094673156738	26.4318065643311	1	Met-loss+Acetyl [N-Term]	cell differentiation;transport	cytosol;extracellular	protein binding				cell differentiation;cellular process;developmental process	extracellular organelle;organelle;vesicle		3D-structure;Acetylation;Alternativesplicing;Completeproteome;Directproteinsequencing;Phosphoprotein;Polymorphism;Referenceproteome	17	364	17	High	Master Protein	P37802	Transgelin-2 OS=Homo sapiens OX=9606 GN=TAGLN2 PE=1 SV=3
25.7159042358398	25.0009784698486	25.6618576049805	26.0717010498047	25.7589817047119	25.7174129486084	25.4497585296631	27.3313446044922	25.2599925994873	25.1892166137695	25.7033710479736	25.7228412628174	25.5302200317383	26.1669540405273	25.7408390045166	25.7125091552734	26.2444038391113	25.7157382965088	6	Met-loss [N-Term]	cell organization and biogenesis;metabolic process;regulation of biological process;response to stimulus;transport	cell surface;cytoplasm;cytosol;extracellular;membrane;mitochondrion;nucleus;organelle lumen	enzyme regulator activity;nucleotide binding;protein binding;RNA binding	Antigen processing and presentation;Estrogen signaling pathway;NOD-like receptor signaling pathway;Pathways in cancer;PI3K-Akt signaling pathway;Progesterone-mediated oocyte maturation;Prostate cancer;Protein processing in endoplasmic reticulum	Focal Adhesion-PI3K-Akt-mTOR-signaling pathway;NRF2 pathway	adenyl nucleotide binding;adenyl ribonucleotide binding;antigen binding;ATP binding;binding;double-stranded RNA binding;enzyme binding;enzyme regulator activity;kinase binding;MHC class II protein complex binding;MHC protein complex binding;nitric-oxide synthase regulator activity;nucleic acid binding;nucleotide binding;protein binding;protein domain specific binding;purine nucleotide binding;pur…	anatomical structure development;biological regulation;cellular metabolic process;cellular process;developmental process;immune system process;locomotion;macromolecule metabolic process;metabolic process;primary metabolic process;protein folding;protein metabolic process;response to abiotic stimulus;response to chemical stimulus;response to external stimulus;response to heat;response to stimulus;…	cell part;cytoplasm;cytoplasmic membrane-bounded vesicle;cytosol;extracellular organelle;intracellular membrane-bounded organelle;intracellular organelle;membrane;mitochondrion;nucleoplasm;organelle;vesicle	Antigen processing and presentation;NOD-like receptor signaling pathway;Pathways in cancer;Plant-pathogen interaction;Progesterone-mediated oocyte maturation;Prostate cancer;Protein processing in endoplasmic reticulum	3D-structure;Acetylation;ATP-binding;Chaperone;Completeproteome;Cytoplasm;Directproteinsequencing;Glycoprotein;Nucleotide-binding;Phosphoprotein;Polymorphism;Referenceproteome;S-nitrosylation;Stressresponse;Ublconjugation	27	287	16	High	Master Protein	P08238	Heat shock protein HSP 90-beta OS=Homo sapiens OX=9606 GN=HSP90AB1 PE=1 SV=4
25.7348594665527	24.6788291931152	25.7859802246094	25.5206527709961	24.3418674468994	25.4051818847656	24.0049591064453	25.3849716186523	24.4312038421631	24.6314334869385	25.6409473419189	25.4235935211182	25.6480178833008	24.918004989624	24.9835147857666	25.3402996063232	25.5668411254883	26.043758392334	19		cell differentiation;cell organization and biogenesis;cellular homeostasis;metabolic process;regulation of biological process;response to stimulus;transport	cell surface;cytoplasm;cytosol;endoplasmic reticulum;extracellular;Golgi;membrane;nucleus;organelle lumen	DNA binding;metal ion binding;protein binding;RNA binding	Antigen processing and presentation;Chagas disease (American trypanosomiasis);HTLV-I infection;Phagosome;Protein processing in endoplasmic reticulum	Androgen receptor signaling pathway;Calcium Regulation in the Cardiac Cell;Photodynamic therapy-induced unfolded protein response	androgen receptor binding;binding;calcium ion binding;carbohydrate binding;cation binding;chaperone binding;complement binding;complement component C1q binding;DNA binding;enzyme binding;glycoprotein binding;hormone binding;hormone receptor binding;integrin binding;ion binding;iron ion binding;metal ion binding;mRNA binding;nuclear hormone receptor binding;nucleic acid binding;opsonin binding;pep…	aging;biological regulation;carbohydrate metabolic process;cell differentiation;cellular component assembly;cellular component organization;cellular homeostasis;cellular ion homeostasis;cellular localization;cellular macromolecular complex assembly;cellular membrane organization;cellular metabolic process;cellular process;cytoskeleton organization;developmental process;endocytosis;establishment o…	cell part;cell surface;cytoplasm;cytoplasmic membrane-bounded vesicle;cytosol;endoplasmic reticulum;extracellular matrix;extracellular organelle;extracellular region;extracellular space;Golgi apparatus;intracellular;intracellular membrane-bounded organelle;intracellular organelle;macromolecular complex;membrane;MHC class I peptide loading complex;nucleus;organelle;polysome;protein complex;protein…	Antigen processing and presentation;Chagas disease (American trypanosomiasis);Phagosome;Protein processing in endoplasmic reticulum	3D-structure;Acetylation;Calcium;Chaperone;Completeproteome;Cytoplasm;Directproteinsequencing;Disulfidebond;Endoplasmicreticulum;Extracellularmatrix;Glycoprotein;Lectin;Metal-binding;Referenceproteome;Repeat;Sarcoplasmicreticulum;Secreted;Signal;Zinc	21	255	21	High	Master Protein	P27797	Calreticulin OS=Homo sapiens OX=9606 GN=CALR PE=1 SV=1
26.430362701416	24.6132564544678	29.6859188079834	26.9746112823486	26.9740028381348	26.421760559082	25.1910781860352	26.8112106323242	25.6947994232178	25.9483795166016	26.7174243927002	26.4651489257813	26.0522975921631	27.9840698242188	26.8238067626953	25.8762836456299	25.6548137664795	26.409969329834	1		cell organization and biogenesis;metabolic process;transport	cytoplasm;cytosol;endoplasmic reticulum;membrane;nucleus;ribosome	protein binding;RNA binding;structural molecule activity	Ribosome	Cytoplasmic Ribosomal Proteins	structural constituent of ribosome;structural molecule activity	biosynthetic process;catabolic process;cellular component disassembly;cellular component organization;cellular metabolic process;cellular nitrogen compound metabolic process;cellular process;establishment of localization;macromolecule metabolic process;metabolic process;mRNA metabolic process;nitrogen compound metabolic process;nucleobase-containing compound metabolic process;primary metabolic pr…	cell part;cytoplasm;cytosol;extracellular organelle;intracellular membrane-bounded organelle;intracellular organelle;macromolecular complex;membrane;nucleus;organelle;ribonucleoprotein complex;small ribosomal subunit;vesicle	Ribosome	3D-structure;Acetylation;Completeproteome;Cytoplasm;Directproteinsequencing;Polymorphism;Referenceproteome;Ribonucleoprotein;Ribosomalprotein	22	361	22	High	Master Protein	P62241	40S ribosomal protein S8 OS=Homo sapiens OX=9606 GN=RPS8 PE=1 SV=2
25.0112590789795	24.3583354949951	26.5571765899658	25.4142417907715	24.7091369628906	24.5500068664551	23.2846832275391	24.9605369567871	26.085578918457	25.0560398101807	25.4723739624023	25.8082962036133	25.2663154602051	29.5694389343262	25.0680332183838	24.6717948913574	25.0628566741943	25.547908782959	12		cell differentiation;cell organization and biogenesis;metabolic process;regulation of biological process;response to stimulus;transport	cytosol;extracellular;organelle lumen	enzyme regulator activity;protein binding	Complement and coagulation cascades	Complement and Coagulation Cascades	binding;calcium-dependent protein binding;chemokine binding;C-X-C chemokine binding;cytokine binding;endopeptidase inhibitor activity;endopeptidase regulator activity;enzyme binding;enzyme inhibitor activity;enzyme regulator activity;growth factor binding;interleukin-1 binding;interleukin-8 binding;peptidase inhibitor activity;peptidase regulator activity;protease binding;protein binding;receptor…	biological regulation;cell activation;cell differentiation;cellular component disassembly;cellular component organization;cellular process;coagulation;developmental process;establishment of localization;exocytosis;extracellular matrix organization;extracellular structure organization;macromolecule metabolic process;metabolic process;multicellular organismal process;primary metabolic process;prote…	cell part;cytosol;extracellular organelle;extracellular region;organelle;vesicle	Complement and coagulation cascades	3D-structure;Baitregion;Completeproteome;Directproteinsequencing;Disulfidebond;Glycoprotein;Isopeptidebond;Polymorphism;Proteaseinhibitor;Referenceproteome;Secreted;Serineproteaseinhibitor;Signal;Thioesterbond	27	261	27	High	Master Protein	P01023	Alpha-2-macroglobulin OS=Homo sapiens OX=9606 GN=A2M PE=1 SV=3
27.2918949127197	26.8221549987793	27.6482105255127	26.9719657897949	26.0483093261719	27.7611865997314	27.9006652832031	26.6435012817383	26.7219085693359	26.9765110015869	26.9552459716797	26.8051948547363	28.2316074371338	27.5159854888916	27.5797653198242	26.2213249206543	27.9481639862061	26.5536880493164	3	Acetyl [N-Term];Met-loss [N-Term]	cell death;cell differentiation;metabolic process;regulation of biological process	cytoplasm;cytoskeleton;cytosol	enzyme regulator activity;protein binding;structural molecule activity			binding;binding, bridging;cysteine-type endopeptidase inhibitor activity;endopeptidase inhibitor activity;endopeptidase regulator activity;enzyme binding;enzyme inhibitor activity;enzyme regulator activity;peptidase inhibitor activity;peptidase regulator activity;protease binding;protein binding;protein binding, bridging;structural molecule activity	biological adhesion;biological regulation;cell adhesion;cell differentiation;cellular metabolic process;cellular process;developmental process;macromolecule metabolic process;macromolecule modification;metabolic process;primary metabolic process;protein metabolic process;protein modification process	cell part;cytoplasm;cytoskeleton;extracellular organelle;extracellular space;intracellular membrane-bounded organelle;intracellular non-membrane-bounded organelle;intracellular organelle;nucleoplasm;nucleus;organelle;vesicle		3D-structure;Acetylation;Celladhesion;Completeproteome;Cytoplasm;Directproteinsequencing;Ichthyosis;Polymorphism;Proteaseinhibitor;Referenceproteome;Thiolproteaseinhibitor	13	396	13	High	Master Protein	P01040	Cystatin-A OS=Homo sapiens OX=9606 GN=CSTA PE=1 SV=1
27.5068798065186	29.528190612793	27.9231929779053	27.5119552612305	28.6237392425537	28.644588470459	26.8661861419678	28.4037208557129	28.8483562469482	28.6523056030273	29.1267147064209	27.5168609619141	29.1177978515625	27.4015560150146	29.0746002197266	29.4661197662354	29.7918910980225	28.065034866333	1		metabolic process;response to stimulus;transport	cytoplasm;cytosol;extracellular	catalytic activity;metal ion binding	Nitrogen metabolism		binding;carbonate dehydratase activity;carbon-oxygen lyase activity;catalytic activity;cation binding;hydro-lyase activity;ion binding;lyase activity;metal ion binding;transition metal ion binding;zinc ion binding	cellular metabolic process;cellular process;detection of stimulus;establishment of localization;ion transport;metabolic process;one-carbon metabolic process;response to chemical stimulus;response to stimulus;small molecule metabolic process;transport	cell part;cytoplasm;extracellular organelle;extracellular region;extracellular space;organelle;vesicle	Nitrogen metabolism	3D-structure;Alternativesplicing;Completeproteome;Disulfidebond;Glycoprotein;Lyase;Metal-binding;Polymorphism;Referenceproteome;Secreted;Signal;Zinc	15	565	6	High	Master Protein	P23280	Carbonic anhydrase 6 OS=Homo sapiens OX=9606 GN=CA6 PE=1 SV=3
31.2102165222168	29.3977394104004	31.0830516815186	30.6305599212646	30.3932800292969	29.656177520752	31.2689914703369	30.8952770233154	30.5501480102539	30.8179779052734	30.6643848419189	30.3701400756836	30.9039344787598	31.4613304138184	30.1506233215332	30.2581462860107	30.0896472930908	30.785774230957	6	Met-loss [N-Term]	cell organization and biogenesis;metabolic process	chromosome;cytosol;nucleus	DNA binding;protein binding	Alcoholism;Systemic lupus erythematosus;Viral carcinogenesis		binding;DNA binding;nucleic acid binding	cellular component assembly;cellular component organization;cellular macromolecular complex assembly;cellular process;chromatin organization;chromosome organization;macromolecular complex assembly;organelle organization	cell part;extracellular organelle;intracellular membrane-bounded organelle;intracellular organelle;macromolecular complex;nucleoplasm;nucleosome;nucleus;organelle;vesicle	Systemic lupus erythematosus	Acetylation;Chromosome;Completeproteome;Directproteinsequencing;DNA-binding;Glycoprotein;Isopeptidebond;Methylation;Nucleosomecore;Nucleus;Phosphoprotein;Polymorphism;Referenceproteome;Ublconjugation	14	812	1	High	Master Protein	Q99879	Histone H2B type 1-M OS=Homo sapiens OX=9606 GN=H2BC14 PE=1 SV=3
27.3106842041016	26.1243877410889	26.4530658721924	26.1031475067139	25.2715854644775	25.2967872619629	26.8896636962891	28.1551685333252	26.6177787780762	26.4134044647217	26.9442234039307	26.2471370697021	27.0246276855469	27.0854816436768	25.7462329864502	25.7849349975586	27.14377784729	26.0843315124512	1	Met-loss [N-Term];Met-loss+Acetyl [N-Term]	cellular component movement;defense response;metabolic process;regulation of biological process;response to stimulus;transport	cytoplasm;cytoskeleton;cytosol;extracellular;membrane;nucleus;organelle lumen	metal ion binding;protein binding			binding;calcium ion binding;cation binding;copper ion binding;ion binding;metal ion binding;protein binding;RAGE receptor binding;receptor binding;transition metal ion binding;zinc ion binding	biological regulation;cell activation;cell killing;cell motility;cellular component movement;cellular metabolic process;cellular process;establishment of localization;immune system process;killing of cells of other organism;locomotion;metabolic process;multi-organism process;protein transport;regulation of protein modification process;response to biotic stimulus;response to chemical stimulus;resp…	cell part;cytoplasm;cytoskeleton;cytosol;extracellular region;intracellular membrane-bounded organelle;intracellular non-membrane-bounded organelle;intracellular organelle;membrane;nucleus;organelle;plasma membrane		3D-structure;Antibiotic;Antimicrobial;Calcium;Cellmembrane;Completeproteome;Copper;Cytoplasm;Cytoskeleton;Directproteinsequencing;Fungicide;Immunity;Inflammatoryresponse;Innateimmunity;Membrane;Metal-binding;Referenceproteome;Repeat;Secreted;Zinc	10	371	10	High	Master Protein	P80511	Protein S100-A12 OS=Homo sapiens OX=9606 GN=S100A12 PE=1 SV=2
26.529691696167	25.2428302764893	25.7304172515869	26.9274120330811	25.6542549133301	25.5193347930908	24.7943553924561	25.8059043884277	25.4097194671631	26.0972290039063	25.8697719573975	26.7645511627197	25.5157699584961	26.4442310333252	26.1623687744141	26.6842784881592	25.9459037780762	25.8420352935791	18		cell communication;cell death;regulation of biological process;response to stimulus	cytoskeleton;membrane	metal ion binding;protein binding	Arrhythmogenic right ventricular cardiomyopathy (ARVC)	Arrhythmogenic Right Ventricular Cardiomyopathy	binding;calcium ion binding;cation binding;ion binding;metal ion binding	biological adhesion;cell adhesion;cell communication;cellular process;response to external stimulus;response to extracellular stimulus;response to starvation;response to stimulus;response to stress	cell part;extracellular organelle;intracellular organelle;membrane;organelle;plasma membrane;vesicle	Arrhythmogenic right ventricular cardiomyopathy (ARVC)	Alternativesplicing;Calcium;Cardiomyopathy;Celladhesion;Celljunction;Cellmembrane;Cleavageonpairofbasicresidues;Completeproteome;Diseasemutation;Glycoprotein;Membrane;Metal-binding;Phosphoprotein;Polymorphism;Referenceproteome;Repeat;Signal;Transmembrane;Transmembranehelix	23	309	22	High	Master Protein	Q02487	Desmocollin-2 OS=Homo sapiens OX=9606 GN=DSC2 PE=1 SV=1
28.8933010101318	28.8918895721436	29.5369091033936	28.6788730621338	29.0779438018799	29.9396820068359	28.7232818603516	27.8144454956055	28.9425716400146	29.4894390106201	29.2120723724365	29.3884735107422	29.0189990997314	28.760082244873	29.2106895446777	28.9306526184082	29.2731800079346	29.7979564666748	4		cellular component movement;defense response;regulation of biological process;response to stimulus;transport	extracellular	DNA binding;protein binding			antigen binding;binding;identical protein binding;IgA binding;immunoglobulin binding;protein binding;protein complex binding;protein dimerization activity;protein homodimerization activity	biological regulation;homeostatic process;immune system process;multicellular organismal process;multi-organism process;response to biotic stimulus;response to stimulus;response to stress	extracellular organelle;extracellular region;extracellular space;immunoglobulin complex;macromolecular complex;organelle;protein complex;vesicle		Completeproteome;Directproteinsequencing;Disulfidebond;Glycoprotein;Pyrrolidonecarboxylicacid;Referenceproteome;Secreted;Signal	13	793	13	High	Master Protein	P01591	Immunoglobulin J chain OS=Homo sapiens OX=9606 GN=JCHAIN PE=1 SV=4
25.4674129486084	25.3923225402832	25.3228302001953	26.1293907165527	25.4644298553467	25.5918006896973	26.7319087982178	26.3214931488037	24.9772243499756	25.6938953399658	26.2802619934082	25.8462905883789	25.8784141540527	26.1136226654053	26.2744560241699	25.6197319030762	26.3092765808105	26.2710475921631	12		cell differentiation;cell organization and biogenesis;cellular homeostasis;metabolic process;regulation of biological process;transport	cell surface;membrane;mitochondrion;nucleus;organelle lumen	catalytic activity;nucleotide binding;protein binding;transporter activity	Alzheimer's disease;Huntington's disease;Metabolic pathways;Oxidative phosphorylation;Parkinson's disease	Electron Transport Chain;Oxidative phosphorylation	active transmembrane transporter activity;adenyl nucleotide binding;adenyl ribonucleotide binding;ATP binding;ATPase activity;ATPase activity, coupled;ATPase activity, coupled to movement of substances;ATPase activity, coupled to transmembrane movement of ions;ATPase activity, coupled to transmembrane movement of substances;binding;catalytic activity;cation transmembrane transporter activity;cati…	anatomical structure formation involved in morphogenesis;biological regulation;biosynthetic process;cell differentiation;cellular component organization;cellular homeostasis;cellular ion homeostasis;cellular metabolic process;cellular nitrogen compound metabolic process;cellular process;developmental process;establishment of localization;generation of precursor metabolites and energy;heterocycle …	cell part;cell surface;extracellular organelle;intracellular membrane-bounded organelle;intracellular non-membrane-bounded organelle;intracellular organelle;macromolecular complex;membrane;mitochondrion;nucleus;organelle;plasma membrane;protein complex;proton-transporting two-sector ATPase complex;vesicle	Alzheimer's disease;Huntington's disease;Oxidative phosphorylation;Parkinson's disease	Acetylation;ATP-binding;ATPsynthesis;CF(1);Completeproteome;Directproteinsequencing;Glycoprotein;Hydrogeniontransport;Hydrolase;Iontransport;Membrane;Mitochondrion;Mitochondrioninnermembrane;Nucleotide-binding;Phosphoprotein;Polymorphism;Referenceproteome;Transitpeptide;Transport	14	310	14	High	Master Protein	P06576	ATP synthase subunit beta, mitochondrial OS=Homo sapiens OX=9606 GN=ATP5F1B PE=1 SV=3
25.7079372406006	25.6822280883789	26.224609375	25.8850135803223	25.850305557251	26.0573177337646	25.935697555542	27.3698310852051	25.1778411865234	25.4211559295654	26.5548229217529	26.1080055236816	25.8077392578125	26.2957553863525	25.8205299377441	26.3432769775391	25.6128997802734	26.3035182952881	7		metabolic process	membrane;mitochondrion;nucleus;organelle lumen	catalytic activity;nucleotide binding;protein binding;RNA binding	Carbon metabolism;Citrate cycle (TCA cycle);Cysteine and methionine metabolism;Glyoxylate and dicarboxylate metabolism;Metabolic pathways;Pyruvate metabolism	Amino Acid metabolism;Glycolysis and Gluconeogenesis;TCA Cycle	catalytic activity;L-malate dehydrogenase activity;malate dehydrogenase (NADP+) activity;malate dehydrogenase activity;oxidoreductase activity;oxidoreductase activity, acting on CH-OH group of donors;oxidoreductase activity, acting on the CH-OH group of donors, NAD or NADP as acceptor	alcohol metabolic process;biosynthetic process;carbohydrate metabolic process;catabolic process;cellular ketone metabolic process;cellular metabolic process;cellular nitrogen compound metabolic process;cellular process;cofactor metabolic process;heterocycle metabolic process;macromolecule metabolic process;macromolecule modification;metabolic process;nitrogen compound metabolic process;nucleobase…	cell part;extracellular organelle;intracellular membrane-bounded organelle;intracellular organelle;membrane;mitochondrion;nucleoplasm;nucleus;organelle;plasma membrane;vesicle	Carbon fixation in photosynthetic organisms;Citrate cycle (TCA cycle);Glyoxylate and dicarboxylate metabolism;Pyruvate metabolism	3D-structure;Acetylation;Alternativesplicing;Completeproteome;Glycoprotein;Mitochondrion;NAD;Oxidoreductase;Polymorphism;Referenceproteome;Transitpeptide;Tricarboxylicacidcycle	23	334	23	High	Master Protein	P40926	Malate dehydrogenase, mitochondrial OS=Homo sapiens OX=9606 GN=MDH2 PE=1 SV=3
24.6445217132568	24.0214710235596	25.2440185546875	25.0273628234863	25.1864337921143	24.7694568634033	25.1591167449951	25.9012260437012	24.1522274017334	24.9650001525879	25.4932899475098	25.5384769439697	24.9786853790283	25.3021240234375	24.8823890686035	25.7248439788818	25.3576927185059	25.4490432739258	X		metabolic process;response to stimulus	cytoplasm;cytosol;membrane;mitochondrion;nucleus	catalytic activity;nucleotide binding;protein binding;RNA binding	Parkinson's disease;Ubiquitin mediated proteolysis	Parkinsons Disease Pathway;Parkin-Ubiquitin Proteasomal System pathway;Proteasome Degradation	acid-amino acid ligase activity;adenyl nucleotide binding;adenyl ribonucleotide binding;ATP binding;binding;catalytic activity;ligase activity;ligase activity, forming carbon-nitrogen bonds;nucleotide binding;purine nucleotide binding;purine ribonucleoside triphosphate binding;purine ribonucleotide binding;ribonucleotide binding;small conjugating protein ligase activity;small protein activating e…	catabolic process;cellular metabolic process;cellular process;macromolecule metabolic process;macromolecule modification;metabolic process;primary metabolic process;protein metabolic process;protein modification by small protein conjugation or removal;protein modification process;proteolysis;proteolysis involved in cellular protein catabolic process;response to DNA damage stimulus;response to sti…	cell part;cytoplasm;cytosol;extracellular organelle;intracellular membrane-bounded organelle;intracellular organelle;mitochondrion;nucleus;organelle;vesicle	Parkinson's disease;Ubiquitin mediated proteolysis	3D-structure;Acetylation;Alternativeinitiation;ATP-binding;Completeproteome;Cytoplasm;Directproteinsequencing;Diseasemutation;Ligase;Mitochondrion;Neurodegeneration;Nucleotide-binding;Nucleus;Phosphoprotein;Polymorphism;Referenceproteome;Repeat;Ublconjugation;Ublconjugationpathway	22	339	22	High	Master Protein	P22314	Ubiquitin-like modifier-activating enzyme 1 OS=Homo sapiens OX=9606 GN=UBA1 PE=1 SV=3
22.8614311218262	22.4635276794434	19.3007469177246	19.4580097198486	17.6899394989014	18.036600112915	24.9614868164063	22.8738403320313	22.1499729156494	21.6234931945801	22.250696182251	23.164623260498	20.5694484710693	23.7191944122314	22.5652751922607	21.7995357513428	25.0757884979248	22.6869201660156	1		transport	cytoplasm;extracellular;nucleus	metal ion binding;structural molecule activity			binding;calcium ion binding;cation binding;ion binding;metal ion binding;structural molecule activity		cell part;cytoplasm;extracellular organelle;intracellular membrane-bounded organelle;intracellular organelle;nucleus;organelle;vesicle		Calcium;Completeproteome;Directproteinsequencing;Metal-binding;Polymorphism;Referenceproteome;Repeat	21	73	21	High	Master Protein	Q5D862	Filaggrin-2 OS=Homo sapiens OX=9606 GN=FLG2 PE=1 SV=1
24.3585357666016	20.374340057373	17.833179473877	19.9410552978516	21.9455947875977	20.8111839294434	23.309139251709	16.5042171478271	22.3004035949707	24.4081134796143	19.6711578369141	22.939281463623	20.4526748657227	23.860034942627	16.6729717254639	21.2561092376709	20.6472721099854	21.6382923126221	1		cell organization and biogenesis;development;transport	cytoplasm;cytoskeleton;extracellular;nucleus;organelle lumen	metal ion binding			binding;calcium ion binding;cation binding;ion binding;metal ion binding	cell differentiation;cell envelope organization;cellular component organization;cellular process;developmental process;external encapsulating structure organization	cell envelope;cell part;cytoplasm;cytoskeleton;extracellular organelle;intracellular membrane-bounded organelle;intracellular non-membrane-bounded organelle;intracellular organelle;nucleus;organelle;vesicle		Calcium;Completeproteome;Developmentalprotein;Keratinization;Metal-binding;Phosphoprotein;Polymorphism;Referenceproteome;Repeat	15	73	15	High	Master Protein	Q86YZ3	Hornerin OS=Homo sapiens OX=9606 GN=HRNR PE=1 SV=2
24.7331657409668	24.9917774200439	24.762170791626	25.0960330963135	24.9003887176514	25.2280006408691	25.8193321228027	25.5576763153076	24.7974796295166	24.7867336273193	25.3162746429443	26.0406627655029	25.2834987640381	25.6379299163818	24.7524738311768	25.207426071167	25.1716537475586	25.3981018066406	11;CHR_HSCHR11_1_CTG8	Met-loss+Acetyl [N-Term]	metabolic process;regulation of biological process	cytoplasm;cytosol	enzyme regulator activity;protein binding			enzyme inhibitor activity;enzyme regulator activity;ribonuclease inhibitor activity	biological regulation;catabolic process;cellular metabolic process;cellular nitrogen compound metabolic process;cellular process;macromolecule metabolic process;metabolic process;mRNA metabolic process;nitrogen compound metabolic process;nucleobase-containing compound metabolic process;primary metabolic process;RNA catabolic process;RNA metabolic process	cell part;cytoplasm;extracellular organelle;macromolecular complex;organelle;protein complex;vesicle		3D-structure;Acetylation;Completeproteome;Cytoplasm;Directproteinsequencing;Leucine-richrepeat;Phosphoprotein;Polymorphism;Referenceproteome;Repeat	19	242	19	High	Master Protein	P13489	Ribonuclease inhibitor OS=Homo sapiens OX=9606 GN=RNH1 PE=1 SV=2
26.2794132232666	25.1456356048584	26.2442264556885	26.1873798370361	26.5481071472168	26.2135276794434	26.1378078460693	26.4875106811523	25.6459693908691	25.9001693725586	25.9634170532227	26.6325817108154	26.1464214324951	26.4938640594482	25.3366050720215	26.2259292602539	25.544713973999	26.2200317382813	21	Met-loss+Acetyl [N-Term]	cell differentiation;metabolic process	cytoplasm;cytosol	catalytic activity	Arachidonic acid metabolism;Chemical carcinogenesis;Metabolic pathways;Metabolism of xenobiotics by cytochrome P450	NRF2 pathway	15-hydroxyprostaglandin dehydrogenase (NADP+) activity;carbonyl reductase (NADPH) activity;catalytic activity;oxidoreductase activity;oxidoreductase activity, acting on CH-OH group of donors;oxidoreductase activity, acting on NADH or NADPH;oxidoreductase activity, acting on NADH or NADPH, quinone or similar compound as acceptor;oxidoreductase activity, acting on the CH-OH group of donors, NAD or …	cell differentiation;cellular ketone metabolic process;cellular lipid metabolic process;cellular metabolic process;cellular process;cofactor metabolic process;developmental process;drug metabolic process;lipid metabolic process;metabolic process;organic acid metabolic process;primary metabolic process;small molecule metabolic process;vitamin metabolic process	cell part;cytosol;extracellular organelle;organelle;vesicle	Arachidonic acid metabolism	3D-structure;Acetylation;Alternativesplicing;Completeproteome;Cytoplasm;Directproteinsequencing;NADP;Oxidoreductase;Polymorphism;Referenceproteome	23	390	20	High	Master Protein	P16152	Carbonyl reductase [NADPH] 1 OS=Homo sapiens OX=9606 GN=CBR1 PE=1 SV=3
25.4909400939941	24.1101474761963	26.0998802185059	25.7549648284912	25.54612159729	25.8864631652832	25.611629486084	26.5189628601074	24.662992477417	25.7501907348633	25.7932300567627	26.177417755127	25.4381790161133	26.0063953399658	25.3133869171143	26.41357421875	24.7988624572754	25.9080066680908	X		cell organization and biogenesis;metabolic process;regulation of biological process;transport	cytosol;endoplasmic reticulum;membrane;nucleus;ribosome	protein binding;RNA binding;structural molecule activity;translation regulator activity	Ribosome	Cytoplasmic Ribosomal Proteins	structural constituent of ribosome;structural molecule activity	biosynthetic process;catabolic process;cellular component disassembly;cellular component organization;cellular metabolic process;cellular nitrogen compound metabolic process;cellular process;establishment of localization;macromolecule metabolic process;metabolic process;mRNA metabolic process;nitrogen compound metabolic process;nucleobase-containing compound metabolic process;primary metabolic pr…	cell part;cytosol;endoplasmic reticulum;intracellular membrane-bounded organelle;intracellular organelle;macromolecular complex;membrane;organelle;ribonucleoprotein complex	Ribosome	3D-structure;Citrullination;Completeproteome;Directproteinsequencing;Diseasemutation;Isopeptidebond;Polymorphism;Referenceproteome;Ribonucleoprotein;Ribosomalprotein;Ublconjugation	21	389	21	High	Master Protein	P27635	60S ribosomal protein L10 OS=Homo sapiens OX=9606 GN=RPL10 PE=1 SV=4
27.2758483886719	26.5007610321045	26.5313911437988	26.9226512908936	26.9910297393799	26.2272262573242	26.5472431182861	27.1772155761719	25.9276885986328	27.1370391845703	27.0630493164063	27.0492343902588	26.6970748901367	26.9883480072021	26.8981056213379	26.9005184173584	26.9413166046143	26.637996673584	2	Met-loss+Acetyl [N-Term]	defense response;metabolic process;regulation of biological process;response to stimulus;transport	cytoplasm;membrane	protein binding		Leptin signaling pathway;Sudden Infant Death Syndrome (SIDS) Susceptibility Pathways	binding;cytokine activity;cytokine receptor binding;growth factor receptor binding;interleukin-1 receptor antagonist activity;interleukin-1 receptor binding;interleukin-1 Type I receptor antagonist activity;interleukin-1 Type II receptor antagonist activity;interleukin-1, Type I receptor binding;interleukin-1, Type II receptor binding;protein binding;receptor antagonist activity;receptor binding;…	behavior;biological regulation;cellular homeostasis;cellular ion homeostasis;cellular ketone metabolic process;cellular metabolic process;cellular process;establishment of localization;homeostatic process;hormone transport;immune system process;lipid metabolic process;metabolic process;multicellular organismal process;multi-organism process;neurological system process;organic acid metabolic proce…	cell part;cytoplasm;extracellular organelle;extracellular space;intracellular;membrane;organelle;plasma membrane;vesicle		3D-structure;Alternativesplicing;Completeproteome;Cytoplasm;Directproteinsequencing;Disulfidebond;Glycoprotein;Pharmaceutical;Polymorphism;Referenceproteome;Secreted;Signal	16	395	16	High	Master Protein	P18510-2	Isoform 2 of Interleukin-1 receptor antagonist protein OS=Homo sapiens OX=9606 GN=IL1RN
24.6646766662598	23.6789093017578	24.4336776733398	24.7413005828857	23.9228343963623	24.5707244873047	23.5190906524658	25.2619571685791	22.73046875	24.2241134643555	25.7005290985107	24.9546222686768	24.2204113006592	24.7912750244141	23.8295745849609	23.9629688262939	24.1193733215332	25.0434246063232	5	Met-loss+Acetyl [N-Term]	regulation of biological process	cytosol;endoplasmic reticulum;membrane	enzyme regulator activity;protein binding;RNA binding			cysteine-type endopeptidase inhibitor activity;endopeptidase inhibitor activity;endopeptidase regulator activity;enzyme inhibitor activity;enzyme regulator activity;peptidase inhibitor activity;peptidase regulator activity	biological regulation	cell part;cytoplasm;cytosol;membrane		Acetylation;Alternativesplicing;Completeproteome;Phosphoprotein;Polymorphism;Proteaseinhibitor;Referenceproteome;Repeat;Thiolproteaseinhibitor	21	180	21	High	Master Protein	P20810-6	Isoform 6 of Calpastatin OS=Homo sapiens OX=9606 GN=CAST
27.2509746551514	25.8866233825684	27.7171268463135	27.1172790527344	26.7419166564941	26.6550254821777	27.0540466308594	27.321647644043	26.5842571258545	26.8215885162354	26.8429946899414	26.8668689727783	26.8564338684082	27.3892078399658	26.9336528778076	27.1305904388428	26.6745376586914	27.3281478881836	12	Met-loss+Acetyl [N-Term]	cellular component movement	cytosol;membrane	catalytic activity;metal ion binding;motor activity;protein binding;structural molecule activity	Oxytocin signaling pathway;Vascular smooth muscle contraction	Focal Adhesion	actin-dependent ATPase activity;ATPase activity;ATPase activity, coupled;binding;calcium ion binding;catalytic activity;cation binding;hydrolase activity;hydrolase activity, acting on acid anhydrides;hydrolase activity, acting on acid anhydrides, in phosphorus-containing anhydrides;ion binding;metal ion binding;motor activity;nucleoside-triphosphatase activity;pyrophosphatase activity;structural …	anatomical structure development;biological regulation;cellular component movement;cellular process;developmental process;locomotion;metabolic process;multicellular organismal process;muscle contraction;response to chemical stimulus;response to external stimulus;response to stimulus;signal transduction	brush border;cell part;cell projection;cytosol;extracellular organelle;macromolecular complex;membrane;organelle;protein complex;vesicle	Vascular smooth muscle contraction	Acetylation;Alternativesplicing;Completeproteome;Directproteinsequencing;Motorprotein;Muscleprotein;Myosin;Phosphoprotein;Polymorphism;Referenceproteome;Repeat	14	395	13	High	Master Protein	P60660	Myosin light polypeptide 6 OS=Homo sapiens OX=9606 GN=MYL6 PE=1 SV=2
25.6025047302246	24.295036315918	26.4082832336426	26.2064971923828	26.5009536743164	26.1090297698975	25.5953140258789	26.8442993164063	24.6972732543945	25.365608215332	26.0012226104736	25.8559303283691	25.1899719238281	26.4177837371826	25.5216197967529	25.9558124542236	25.3124008178711	26.2069911956787	12		cell organization and biogenesis;metabolic process;regulation of biological process;transport	cytosol;membrane;nucleus;ribosome	DNA binding;protein binding;RNA binding;structural molecule activity	Ribosome	Cytoplasmic Ribosomal Proteins	binding;DNA binding;nucleic acid binding;RNA binding;structural constituent of ribosome;structural molecule activity	biological regulation;biosynthetic process;catabolic process;cellular component disassembly;cellular component organization;cellular metabolic process;cellular nitrogen compound metabolic process;cellular process;establishment of localization;macromolecule metabolic process;metabolic process;mRNA metabolic process;nitrogen compound metabolic process;nucleobase-containing compound metabolic proces…	cell part;cytosol;intracellular membrane-bounded organelle;intracellular organelle;macromolecular complex;membrane;nucleus;organelle;ribonucleoprotein complex	Ribosome	3D-structure;Acetylation;Completeproteome;Directproteinsequencing;Phosphoprotein;Polymorphism;Referenceproteome;Ribonucleoprotein;Ribosomalprotein	20	329	20	High	Master Protein	Q02878	60S ribosomal protein L6 OS=Homo sapiens OX=9606 GN=RPL6 PE=1 SV=3
25.378625869751	25.1779193878174	25.2727279663086	24.0671253204346	23.9850330352783	24.7145290374756	23.5584011077881	25.464879989624	25.7885665893555	25.1606559753418	25.7169742584229	25.9623069763184	26.8225002288818	25.1753997802734	25.1602993011475	26.5031890869141	25.299201965332	24.943675994873	4		cell organization and biogenesis;coagulation;metabolic process;regulation of biological process;response to stimulus;transport	cell surface;cytoplasm;extracellular;membrane;organelle lumen	catalytic activity;metal ion binding;protein binding;structural molecule activity	Complement and coagulation cascades;Platelet activation;Staphylococcus aureus infection	Blood Clotting Cascade;VEGFA-VEGFR2 Signaling Pathway	binding;cation binding;cell adhesion molecule binding;ion binding;metal ion binding;protein binding;receptor binding;structural molecule activity	biological adhesion;biological regulation;cell activation;cell adhesion;cellular component assembly;cellular component organization;cellular macromolecular complex assembly;cellular process;coagulation;establishment of localization;exocytosis;extracellular matrix organization;extracellular structure organization;macromolecular complex assembly;multicellular organismal process;protein complex asse…	cell cortex;cell part;cell surface;cytoplasmic membrane-bounded vesicle;extracellular organelle;extracellular region;extracellular space;intracellular membrane-bounded organelle;intracellular organelle;macromolecular complex;membrane;organelle;plasma membrane;protein complex;vesicle	Complement and coagulation cascades;Staphylococcus aureus infection	3D-structure;Alternativesplicing;Bloodcoagulation;Calcium;Coiledcoil;Completeproteome;Directproteinsequencing;Diseasemutation;Disulfidebond;Glycoprotein;Hemostasis;Isopeptidebond;Metal-binding;Polymorphism;Referenceproteome;Secreted;Signal;Sulfation	16	247	16	High	Master Protein	P02679	Fibrinogen gamma chain OS=Homo sapiens OX=9606 GN=FGG PE=1 SV=3
25.5032119750977	24.5527477264404	25.3688583374023	25.3253402709961	25.0837726593018	24.7548389434814	25.1299304962158	25.9339447021484	24.5633888244629	25.6029682159424	25.6158065795898	25.4926662445068	25.6853981018066	25.5202751159668	24.7215957641602	25.313835144043	24.9361743927002	25.5163841247559	15	Met-loss+Acetyl [N-Term]	cell growth;regulation of biological process;response to stimulus;transport	cytoplasm;cytoskeleton;cytosol;membrane;nucleus	enzyme regulator activity;metal ion binding;protein binding	Adherens junction;Proteoglycans in cancer;Regulation of actin cytoskeleton	EGF/EGFR Signaling Pathway;G13 Signaling Pathway;Regulation of Actin Cytoskeleton;VEGFA-VEGFR2 Signaling Pathway	binding;calcium ion binding;calmodulin binding;cation binding;enzyme activator activity;enzyme binding;enzyme inhibitor activity;enzyme regulator activity;GTPase activator activity;GTPase inhibitor activity;GTPase regulator activity;ion binding;kinase activator activity;kinase binding;kinase regulator activity;lipid binding;metal ion binding;nucleoside-triphosphatase regulator activity;phosphatas…	anatomical structure development;biological regulation;cell development;cellular metabolic process;cellular process;developmental process;energy reserve metabolic process;generation of precursor metabolites and energy;metabolic process;regulation of protein modification process;regulation of transport;response to chemical stimulus;response to endogenous stimulus;response to stimulus;signal transd…	cell leading edge;cell part;cell projection;cytoplasm;cytosol;extracellular organelle;macromolecular complex;membrane;midbody;neuron projection;nucleoplasm;organelle;plasma membrane;protein complex;site of polarized growth;vesicle	Regulation of actin cytoskeleton	3D-structure;Acetylation;Calmodulin-binding;Cellmembrane;Completeproteome;Directproteinsequencing;Membrane;Phosphoprotein;Polymorphism;Referenceproteome;Repeat	26	271	26	High	Master Protein	P46940	Ras GTPase-activating-like protein IQGAP1 OS=Homo sapiens OX=9606 GN=IQGAP1 PE=1 SV=1
25.0979404449463	23.5669021606445	25.1672534942627	24.7466697692871	25.0612773895264	24.3334293365479	24.6763458251953	25.1109256744385	22.5590438842773	24.6071453094482	24.7516708374023	25.0730323791504	24.3568496704102	25.4269351959229	24.39111328125	25.1474723815918	24.1671695709229	25.4274616241455	12		cell organization and biogenesis;metabolic process;regulation of biological process;response to stimulus;transport	cytosol;endoplasmic reticulum;extracellular;membrane;nucleus;organelle lumen	metal ion binding;nucleotide binding;protein binding;RNA binding	Estrogen signaling pathway;Pathways in cancer;PI3K-Akt signaling pathway;Prostate cancer;Protein processing in endoplasmic reticulum;Thyroid hormone synthesis	Focal Adhesion-PI3K-Akt-mTOR-signaling pathway;Photodynamic therapy-induced unfolded protein response;Sudden Infant Death Syndrome (SIDS) Susceptibility Pathways	adenyl nucleotide binding;adenyl ribonucleotide binding;ATP binding;binding;calcium ion binding;cation binding;enzyme binding;ion binding;lipoprotein particle receptor binding;low-density lipoprotein particle receptor binding;metal ion binding;nucleic acid binding;nucleotide binding;phosphatase binding;protein binding;protein phosphatase binding;purine nucleotide binding;purine ribonucleoside tri…	biological regulation;catabolic process;cellular component assembly;cellular component organization;cellular membrane organization;cellular metabolic process;cellular process;cytoskeleton organization;endocytosis;establishment of localization;immune system process;macromolecule metabolic process;membrane invagination;membrane organization;metabolic process;organelle organization;primary metabolic…	cell part;cytoplasmic membrane-bounded vesicle;cytosol;endoplasmic reticulum;extracellular matrix;extracellular organelle;extracellular region;intracellular membrane-bounded organelle;intracellular organelle;membrane;midbody;nucleus;organelle;plasma membrane;vesicle	NOD-like receptor signaling pathway;Pathways in cancer;Plant-pathogen interaction;Prostate cancer;Protein processing in endoplasmic reticulum	3D-structure;Acetylation;ATP-binding;Calcium;Chaperone;Completeproteome;Directproteinsequencing;Disulfidebond;Endoplasmicreticulum;Glycoprotein;Nucleotide-binding;Phosphoprotein;Referenceproteome;Signal	24	232	23	High	Master Protein	P14625	Endoplasmin OS=Homo sapiens OX=9606 GN=HSP90B1 PE=1 SV=1
24.8802661895752	24.4217376708984	23.963451385498	23.422269821167	23.8792266845703	25.0044689178467	25.0265026092529	23.5524806976318	24.0224742889404	24.4048080444336	24.5938625335693	27.9552059173584	26.2028999328613	23.3756465911865	24.5640754699707	22.7686214447021	28.2937870025635	24.0635738372803	6		defense response;metabolic process;regulation of biological process;response to stimulus	extracellular;membrane;organelle lumen	catalytic activity;enzyme regulator activity;protein binding	Complement and coagulation cascades;Pertussis;Staphylococcus aureus infection;Systemic lupus erythematosus	Allograft Rejection;Complement Activation;Complement and Coagulation Cascades;Sudden Infant Death Syndrome (SIDS) Susceptibility Pathways	binding;complement binding;complement component C1q binding;endopeptidase inhibitor activity;endopeptidase regulator activity;enzyme inhibitor activity;enzyme regulator activity;opsonin binding;peptidase inhibitor activity;peptidase regulator activity;protein binding	biological regulation;immune system process;macromolecule metabolic process;metabolic process;primary metabolic process;protein metabolic process;regulation of transport;response to stimulus;response to stress	cell part;extracellular organelle;extracellular region;membrane;organelle;plasma membrane;vesicle	Complement and coagulation cascades;Staphylococcus aureus infection;Systemic lupus erythematosus	3D-structure;Alternativesplicing;Bloodgroupantigen;Cleavageonpairofbasicresidues;Complementpathway;Completeproteome;Directproteinsequencing;Diseasemutation;Disulfidebond;Glycoprotein;Immunity;Inflammatoryresponse;Innateimmunity;Polymorphism;Referenceproteome;Secreted;Signal;Sulfation;Systemiclupuserythematosus;Thioesterbond	26	140	26	High	Master Protein	P0C0L4	Complement C4-A OS=Homo sapiens OX=9606 GN=C4A PE=1 SV=2
25.2966384887695	23.7103939056396	25.3260402679443	25.0052127838135	25.596715927124	25.1050281524658	25.2186450958252	25.5882053375244	23.7950096130371	24.6591186523438	25.2224750518799	24.9893379211426	24.6224117279053	26.5370216369629	24.9969749450684	24.9170837402344	24.490550994873	24.996696472168	12	Met-loss+Acetyl [N-Term]	cell communication;metabolic process;regulation of biological process;response to stimulus;transport	cytoplasm;membrane;nucleus;spliceosomal complex	DNA binding;protein binding;RNA binding	Spliceosome	mRNA Processing	binding;DNA binding;nucleic acid binding;nucleotide binding;RNA binding;single-stranded DNA binding;single-stranded RNA binding;structure-specific DNA binding	cellular metabolic process;cellular nitrogen compound metabolic process;cellular process;establishment of localization;macromolecule metabolic process;metabolic process;mRNA metabolic process;mRNA processing;nitrogen compound metabolic process;nuclear transport;nucleobase-containing compound metabolic process;nucleobase-containing compound transport;nucleocytoplasmic transport;primary metabolic p…	cell part;cytoplasm;cytoskeleton;extracellular organelle;intracellular non-membrane-bounded organelle;intracellular organelle;macromolecular complex;membrane;nucleoplasm;organelle;ribonucleoprotein complex;spliceosomal complex;vesicle	Spliceosome	3D-structure;Acetylation;Alternativesplicing;Amyotrophiclateralsclerosis;Completeproteome;Cytoplasm;Directproteinsequencing;Diseasemutation;Host-virusinteraction;Isopeptidebond;Methylation;mRNAprocessing;mRNAsplicing;mRNAtransport;Neurodegeneration;Nucleus;Phosphoprotein;Polymorphism;Referenceproteome;Repeat;Ribonucleoprotein;RNA-binding;Spliceosome;Transport;Ublconjugation	23	208	23	High	Master Protein	P09651	Heterogeneous nuclear ribonucleoprotein A1 OS=Homo sapiens OX=9606 GN=HNRNPA1 PE=1 SV=5
23.5372409820557	23.2353649139404	23.3374404907227	24.2117538452148	23.7848796844482	23.5591773986816	24.433235168457	23.1813144683838	24.6332492828369	23.682315826416	24.5315475463867	24.3574924468994	24.4401588439941	23.303918838501	23.9699630737305	23.6246299743652	24.0396404266357	23.6687126159668	1;17;2		cell differentiation;cell organization and biogenesis;cell proliferation;coagulation;metabolic process;regulation of biological process;response to stimulus	chromosome;extracellular;nucleus	DNA binding;protein binding	Alcoholism;Systemic lupus erythematosus;Transcriptional misregulation in cancer	Gastric Cancer Network 1;Histone Modifications	binding;chromatin binding;chromatin DNA binding;core promoter binding;core promoter sequence-specific DNA binding;DNA binding;enhancer binding;enhancer sequence-specific DNA binding;histone binding;nucleic acid binding;nucleosomal DNA binding;nucleosome binding;protein binding;regulatory region DNA binding;regulatory region nucleic acid binding;RNA polymerase II core promoter sequence-specific DN…	biological regulation;cellular component assembly;cellular component organization;cellular macromolecular complex assembly;cellular metabolic process;cellular nitrogen compound metabolic process;cellular process;chromatin organization;chromosome organization;coagulation;DNA metabolic process;DNA modification;gene silencing;macromolecular complex assembly;macromolecule metabolic process;macromolec…	cell part;chromosome;extracellular organelle;extracellular region;intracellular membrane-bounded organelle;intracellular non-membrane-bounded organelle;intracellular organelle;macromolecular complex;nuclear chromosome;nucleoplasm;nucleosome;nucleus;organelle;protein complex;vesicle	Systemic lupus erythematosus	3D-structure;Acetylation;Chromosome;Citrullination;Completeproteome;Directproteinsequencing;DNA-binding;Methylation;Nucleosomecore;Nucleus;Phosphoprotein;Referenceproteome;Ublconjugation	19	602	3	High	Master Protein	P84243	Histone H3.3 OS=Homo sapiens OX=9606 GN=H3-3A PE=1 SV=2
26.2231121063232	24.7912521362305	27.0651435852051	26.4276351928711	26.2945251464844	26.1674060821533	26.0009365081787	26.5529479980469	25.3316841125488	26.0428142547607	25.8348693847656	26.0044021606445	25.6435413360596	27.0253295898438	26.074592590332	26.1850433349609	25.5813121795654	26.2269706726074	2		cell communication;cell organization and biogenesis;cellular homeostasis;defense response;metabolic process;regulation of biological process;response to stimulus;transport	cytoplasm;cytosol;membrane;nucleus;ribosome	metal ion binding;protein binding;RNA binding;structural molecule activity	Ribosome	Cytoplasmic Ribosomal Proteins	binding;cation binding;ion binding;metal ion binding;structural constituent of ribosome;structural molecule activity	alcohol metabolic process;biological regulation;biosynthetic process;carbohydrate metabolic process;catabolic process;cell cycle;cell death;cellular component assembly;cellular component disassembly;cellular component organization;cellular metabolic process;cellular nitrogen compound metabolic process;cellular process;death;detection of stimulus;DNA metabolic process;DNA repair;endosome transport…	cell part;cytoplasm;cytosol;extracellular organelle;intracellular non-membrane-bounded organelle;intracellular organelle;macromolecular complex;membrane;nucleolus;nucleoplasm;organelle;plasma membrane;ribonucleoprotein complex;small ribosomal subunit;vesicle	Ribosome	3D-structure;Acetylation;Completeproteome;Cytoplasm;Directproteinsequencing;Isopeptidebond;Metal-binding;Nucleus;Phosphoprotein;Referenceproteome;Ribonucleoprotein;Ribosomalprotein;Ublconjugation;Zinc;Zinc-finger	18	361	6	High	Master Protein	P62979	Ubiquitin-40S ribosomal protein S27a OS=Homo sapiens OX=9606 GN=RPS27A PE=1 SV=2
25.6664199829102	24.523868560791	25.6601047515869	25.7455043792725	25.5015563964844	24.7979335784912	24.5774955749512	25.4728679656982	24.6622066497803	25.6745052337646	25.5870609283447	25.3139781951904	25.4275131225586	25.8103580474854	24.5864238739014	25.1653327941895	25.1312084197998	25.8175220489502	1	Met-loss+Acetyl [N-Term]	cell organization and biogenesis;cellular component movement;regulation of biological process;response to stimulus;transport	cytoplasm;cytoskeleton;extracellular;membrane;organelle lumen	protein binding		Angiopoietin Like Protein 8 Regulatory Pathway;Insulin Signaling		biological regulation;cell activation;cell motility;cellular component movement;cellular component organization;cellular membrane organization;cellular process;coagulation;cytoskeleton organization;endocytosis;establishment of localization;establishment or maintenance of cell polarity;exocytosis;locomotion;membrane invagination;membrane organization;multicellular organismal process;organelle orga…	cell part;cytoskeleton;extracellular organelle;intracellular non-membrane-bounded organelle;intracellular organelle;membrane;organelle;plasma membrane;vesicle		3D-structure;Acetylation;Actin-binding;Alternativesplicing;Cellmembrane;Completeproteome;Directproteinsequencing;Membrane;Phosphoprotein;Polymorphism;Referenceproteome	17	222	17	High	Master Protein	Q01518	Adenylyl cyclase-associated protein 1 OS=Homo sapiens OX=9606 GN=CAP1 PE=1 SV=5
28.8268337249756	29.9996585845947	27.7689170837402	27.987621307373	27.9464797973633	29.6940364837646	29.3779296875	26.3583106994629	29.9466094970703	28.9536933898926	28.5449504852295	27.8977470397949	29.3550758361816	26.9856567382813	29.0937900543213	28.3778915405273	30.1889667510986	29.0990142822266	7		metabolic process;regulation of biological process;response to stimulus;transport	extracellular;membrane;nucleus	catalytic activity;protein binding			actin binding;aspartic-type endopeptidase activity;aspartic-type peptidase activity;binding;catalytic activity;cytoskeletal protein binding;endopeptidase activity;glycoprotein binding;hydrolase activity;IgG binding;immunoglobulin binding;peptidase activity;peptidase activity, acting on L-amino acid peptides;protein binding;protein complex binding;protein dimerization activity	biological regulation;cellular process;detection of stimulus;establishment of localization;homeostatic process;macromolecule metabolic process;metabolic process;primary metabolic process;protein metabolic process;proteolysis;response to chemical stimulus;response to stimulus;transmembrane transport;transport	cell part;extracellular organelle;extracellular region;extracellular space;intracellular membrane-bounded organelle;intracellular organelle;nucleus;organelle;vesicle		3D-structure;Actin-binding;Completeproteome;Directproteinsequencing;Disulfidebond;Glycoprotein;Pyrrolidonecarboxylicacid;Referenceproteome;Secreted;Signal	18	592	18	High	Master Protein	P12273	Prolactin-inducible protein OS=Homo sapiens OX=9606 GN=PIP PE=1 SV=1
26.8992118835449	26.4016456604004	26.2140026092529	26.6788482666016	26.4115772247314	25.9519863128662	27.1317005157471	26.57008934021	26.3577899932861	26.465747833252	26.912727355957	26.8078708648682	26.663028717041	26.168550491333	26.6906490325928	26.6835613250732	26.6865158081055	26.8195247650146	11	Met-loss [N-Term]	cell death;cellular homeostasis;defense response;metabolic process;regulation of biological process;response to stimulus	cytoplasm;cytosol;mitochondrion;nucleus;organelle lumen	antioxidant activity;catalytic activity;DNA binding;enzyme regulator activity;protein binding		Selenium Micronutrient Network	antioxidant activity;binding;caspase inhibitor activity;caspase regulator activity;catalytic activity;cysteine-type endopeptidase inhibitor activity;DNA binding;endopeptidase inhibitor activity;endopeptidase regulator activity;enzyme inhibitor activity;enzyme regulator activity;nucleic acid binding;oxidoreductase activity;oxidoreductase activity, acting on paired donors, with incorporation or red…	biological regulation;biosynthetic process;catabolic process;cellular metabolic process;cellular nitrogen compound metabolic process;cellular process;cofactor metabolic process;heterocycle metabolic process;macromolecule metabolic process;metabolic process;nitrogen compound metabolic process;nucleobase-containing compound metabolic process;nucleobase-containing small molecule metabolic process;nu…	cell part;cytoplasm;cytosol;extracellular organelle;extracellular space;intracellular membrane-bounded organelle;intracellular organelle;microbody;mitochondrion;nucleus;organelle;peroxisome;vesicle	Peroxisome	3D-structure;Acetylation;Alternativeinitiation;Alternativesplicing;Antioxidant;Completeproteome;Cytoplasm;Directproteinsequencing;Disulfidebond;Mitochondrion;Oxidoreductase;Peroxidase;Peroxisome;Polymorphism;Redox-activecenter;Referenceproteome;Transitpeptide	17	383	17	High	Master Protein	P30044-2	Isoform Cytoplasmic+peroxisomal of Peroxiredoxin-5, mitochondrial OS=Homo sapiens OX=9606 GN=PRDX5
25.5336246490479	24.866231918335	26.2508144378662	26.2824840545654	25.8973121643066	25.9390144348145	25.1848182678223	26.2641372680664	25.1140899658203	24.9198570251465	25.7421073913574	25.8254318237305	25.6305713653564	26.1408653259277	25.5485401153564	26.0185508728027	25.2080421447754	26.0375900268555	8	Acetyl [N-Term]	metabolic process;regulation of biological process	cytoplasm;cytosol;membrane;nucleus;spliceosomal complex	protein binding;RNA binding;translation regulator activity	mRNA surveillance pathway;RNA degradation;RNA transport	Endoderm Differentiation;Translation Factors	binding;mRNA binding;nucleic acid binding;nucleotide binding;poly(A) RNA binding;poly(U) RNA binding;poly-purine tract binding;poly-pyrimidine tract binding;protein binding;protein C-terminus binding;RNA binding;single-stranded RNA binding;translation activator activity;translation regulator activity;translation regulator activity, nucleic acid binding	biological regulation;biosynthetic process;catabolic process;cellular metabolic process;cellular nitrogen compound metabolic process;cellular process;gene silencing;macromolecule metabolic process;metabolic process;mRNA metabolic process;mRNA processing;nitrogen compound metabolic process;nucleobase-containing compound metabolic process;primary metabolic process;protein metabolic process;regulati…	cell part;cytoplasm;cytosol;extracellular organelle;intracellular membrane-bounded organelle;intracellular non-membrane-bounded organelle;intracellular organelle;macromolecular complex;membrane;nucleus;organelle;ribonucleoprotein complex;spliceosomal complex;vesicle	mRNA surveillance pathway;RNA degradation;RNA transport	3D-structure;Acetylation;Alternativesplicing;Completeproteome;Cytoplasm;Directproteinsequencing;Methylation;mRNAprocessing;mRNAsplicing;Nonsense-mediatedmRNAdecay;Nucleus;Phosphoprotein;Referenceproteome;Repeat;RNA-binding;Spliceosome	24	353	16	High	Master Protein	P11940	Polyadenylate-binding protein 1 OS=Homo sapiens OX=9606 GN=PABPC1 PE=1 SV=2
27.1727428436279	26.087854385376	26.6205272674561	27.6943778991699	26.9222373962402	27.1112613677979	27.6601848602295	26.4455814361572	26.3978424072266	27.062837600708	27.2167015075684	27.2449111938477	26.7394218444824	27.6804504394531	26.6710090637207	27.3732490539551	26.6493377685547	26.5880508422852	10	Met-loss+Acetyl [N-Term]	regulation of biological process;response to stimulus;transport	extracellular	metal ion binding;protein binding	Adrenergic signaling in cardiomyocytes;Alcoholism;Aldosterone synthesis and secretion;Alzheimer's disease;Amphetamine addiction;Calcium signaling pathway;cAMP signaling pathway;cGMP-PKG signaling pathway;Circadian entrainment;Dopaminergic synapse;Estrogen signaling pathway;Gastric acid secretion;Glioma;Glucagon signaling pathway;GnRH signaling pathway;Inflammatory mediator regulation of TRP chann…	Alzheimers Disease	binding;calcium ion binding;cation binding;ion binding;metal ion binding	anatomical structure development;biological regulation;cellular process;developmental process;response to stimulus;signal transduction	extracellular organelle;organelle;vesicle	Alzheimer's disease;Calcium signaling pathway;Gastric acid secretion;Glioma;GnRH signaling pathway;Insulin signaling pathway;ko05152;Long-term potentiation;Melanogenesis;Neurotrophin signaling pathway;Olfactory transduction;Oocyte meiosis;Phosphatidylinositol signaling system;Phototransduction;Phototransduction - fly;Plant-pathogen interaction;Salivary secretion;Vascular smooth muscle contraction	3D-structure;Acetylation;Calcium;Completeproteome;Directproteinsequencing;Metal-binding;Polymorphism;Referenceproteome;Repeat	16	456	16	High	Master Protein	Q9NZT1	Calmodulin-like protein 5 OS=Homo sapiens OX=9606 GN=CALML5 PE=1 SV=2
24.3641929626465	23.3743305206299	25.3354091644287	24.9816436767578	25.2631893157959	24.5906238555908	24.2796325683594	25.3848400115967	23.6555938720703	24.1925716400146	24.2911911010742	24.4181747436523	23.6427745819092	25.0410804748535	23.7300624847412	25.1410617828369	23.581075668335	24.5643787384033	19	Met-loss+Acetyl [N-Term]	metabolic process;regulation of biological process;response to stimulus	membrane;nucleus;spliceosomal complex	protein binding;RNA binding	Spliceosome	mRNA Processing	binding;nucleic acid binding;nucleotide binding;protein binding;protein domain specific binding;RNA binding	cellular metabolic process;cellular nitrogen compound metabolic process;cellular process;macromolecule metabolic process;metabolic process;mRNA metabolic process;mRNA processing;nitrogen compound metabolic process;nucleobase-containing compound metabolic process;primary metabolic process;RNA metabolic process;RNA processing;RNA splicing	cell part;extracellular matrix;extracellular organelle;intracellular non-membrane-bounded organelle;intracellular organelle;macromolecular complex;membrane;nucleolus;nucleoplasm;organelle;ribonucleoprotein complex;spliceosomal complex;vesicle	Spliceosome	3D-structure;Acetylation;Alternativesplicing;Completeproteome;Directproteinsequencing;mRNAprocessing;mRNAsplicing;Nucleus;Phosphoprotein;Referenceproteome;Repeat;Ribonucleoprotein;RNA-binding;Spliceosome;Ublconjugation	26	232	26	High	Master Protein	P52272	Heterogeneous nuclear ribonucleoprotein M OS=Homo sapiens OX=9606 GN=HNRNPM PE=1 SV=3
24.0938835144043	23.89284324646	24.0314083099365	26.3986473083496	24.1019248962402	25.2404098510742	25.4386825561523	25.0646362304688	23.7042102813721	24.4459934234619	25.2988815307617	25.0818405151367	25.1174392700195	24.7982959747314	23.9044628143311	24.2371273040771	24.8143348693848	24.9716606140137	9		cell organization and biogenesis;cellular component movement;metabolic process;regulation of biological process;response to stimulus;transport	cytoplasm;cytoskeleton;cytosol;extracellular;membrane;organelle lumen	metal ion binding;protein binding;structural molecule activity	Apoptosis;Tight junction	Fas Ligand (FasL) pathway and Stress induction of Heat Shock Proteins (HSP) regulation	actin binding;binding;calcium ion binding;cation binding;cytoskeletal protein binding;ion binding;metal ion binding;protein binding;structural constituent of cytoskeleton;structural molecule activity	biological regulation;cell death;cellular component disassembly;cellular component organization;cellular process;death;locomotion;regulation of organelle organization;response to chemical stimulus;response to external stimulus;response to stimulus	cell part;cytoskeleton;cytosol;extracellular organelle;intracellular membrane-bounded organelle;intracellular non-membrane-bounded organelle;intracellular organelle;membrane;organelle;vesicle		3D-structure;Acetylation;Actin-binding;Actincapping;Alternativesplicing;Calcium;Calmodulin-binding;Completeproteome;Cytoplasm;Cytoskeleton;Directproteinsequencing;Diseasemutation;Epilepsy;Mentalretardation;Metal-binding;Phosphoprotein;Polymorphism;Referenceproteome;Repeat;SH3domain	27	177	27	High	Master Protein	Q13813	Spectrin alpha chain, non-erythrocytic 1 OS=Homo sapiens OX=9606 GN=SPTAN1 PE=1 SV=3
26.3335266113281	26.2150363922119	26.4670886993408	25.2935924530029	24.386402130127	26.1044483184814	26.1011276245117	25.6998748779297	26.5159511566162	26.1643867492676	26.6381130218506	26.1562557220459	26.6803741455078	25.4806976318359	26.5938282012939	25.5364761352539	26.2451686859131	26.05641746521	18		cell organization and biogenesis;metabolic process;regulation of biological process;transport	cytoplasm;extracellular;organelle lumen	protein binding	Thyroid hormone synthesis		binding;hormone binding;identical protein binding;protein binding;thyroid hormone binding	amine transport;amino acid transport;biological regulation;cellular component organization;cellular lipid metabolic process;cellular metabolic process;cellular process;detection of stimulus;establishment of localization;extracellular matrix organization;extracellular structure organization;hormone metabolic process;hormone transport;lipid metabolic process;metabolic process;organic acid transport…	cell part;cytoplasm;extracellular organelle;extracellular region;extracellular space;macromolecular complex;organelle;protein complex;vesicle		3D-structure;Amyloid;Amyloidosis;Completeproteome;Cytoplasm;Directproteinsequencing;Diseasemutation;Gamma-carboxyglutamicacid;Glycoprotein;Hormone;Neuropathy;Polymorphism;Referenceproteome;Secreted;Signal;Thyroidhormone;Transport	13	364	13	High	Master Protein	P02766	Transthyretin OS=Homo sapiens OX=9606 GN=TTR PE=1 SV=1
24.5619220733643	23.3628311157227	25.3051166534424	25.0006561279297	24.7046375274658	24.8061676025391	27.0364398956299	24.7539863586426	23.6509628295898	24.1859493255615	24.6102657318115	24.8479862213135	24.7537117004395	25.0167369842529	23.9394760131836	24.9117660522461	24.2243957519531	25.4621601104736	17		cell differentiation;metabolic process;regulation of biological process;response to stimulus	cytoplasm;cytosol;Golgi;membrane;mitochondrion	catalytic activity;nucleotide binding;protein binding;RNA binding	AMPK signaling pathway;Fatty acid biosynthesis;Fatty acid metabolism;Insulin signaling pathway;Metabolic pathways	AMP-activated Protein Kinase (AMPK) Signaling;Angiopoietin Like Protein 8 Regulatory Pathway;Fatty Acid Biosynthesis;Liver X Receptor Pathway;SREBF and miR33 in cholesterol and lipid homeostasis;Sterol Regulatory Element-Binding Proteins (SREBP) signalling	[acyl-carrier-protein] S-acetyltransferase activity;[acyl-carrier-protein] S-malonyltransferase activity;3-hydroxyacyl-[acyl-carrier-protein] dehydratase activity;3-hydroxyoctanoyl-[acyl-carrier-protein] dehydratase activity;3-hydroxypalmitoyl-[acyl-carrier-protein] dehydratase activity;3-oxoacyl-[acyl-carrier-protein] reductase (NADPH) activity;3-oxoacyl-[acyl-carrier-protein] synthase activity;…	amine metabolic process;biological regulation;biosynthetic process;cell differentiation;cellular amino acid metabolic process;cellular ketone metabolic process;cellular lipid metabolic process;cellular metabolic process;cellular nitrogen compound metabolic process;cellular process;cofactor metabolic process;developmental process;energy reserve metabolic process;generation of precursor metabolites…	cell part;cytoplasm;cytoplasmic membrane-bounded vesicle;cytosol;extracellular organelle;Golgi apparatus;intracellular membrane-bounded organelle;intracellular organelle;membrane;mitochondrion;organelle;plasma membrane;vesicle	Fatty acid biosynthesis;Insulin signaling pathway	3D-structure;Acetylation;Completeproteome;Cytoplasm;Directproteinsequencing;Fattyacidbiosynthesis;Fattyacidmetabolism;Hydrolase;Lipidbiosynthesis;Lipidmetabolism;Lyase;Multifunctionalenzyme;NAD;NADP;Oxidoreductase;Phosphopantetheine;Phosphoprotein;Polymorphism;Pyridoxalphosphate;Referenceproteome;Transferase	26	247	26	High	Master Protein	P49327	Fatty acid synthase OS=Homo sapiens OX=9606 GN=FASN PE=1 SV=3
23.9990005493164	21.8410530090332	23.6668033599854	25.0927238464355	24.6540431976318	23.6098518371582	25.2846660614014	25.8084030151367	23.0614109039307	22.7856750488281	23.6419448852539	24.0829811096191	22.7260227203369	23.9332637786865	23.3812675476074	24.3014335632324	22.5683631896973	24.6866970062256	13		metabolic process;regulation of biological process	cytoplasm;cytosol;nucleus	catalytic activity;metal ion binding;protein binding			acid-amino acid ligase activity;binding;catalytic activity;cation binding;ion binding;ligase activity;ligase activity, forming carbon-nitrogen bonds;metal ion binding;small conjugating protein ligase activity;transition metal ion binding;ubiquitin-protein ligase activity;zinc ion binding	biological regulation;cellular metabolic process;cellular process;macromolecule metabolic process;macromolecule modification;metabolic process;primary metabolic process;protein metabolic process;protein modification by small protein conjugation or removal;protein modification process	cell part;cytoplasm;intracellular membrane-bounded organelle;intracellular organelle;macromolecular complex;nucleus;organelle;protein complex;ubiquitin ligase complex	Adherens junction	3D-structure;Acetylation;Alternativesplicing;Completeproteome;LIMdomain;Metal-binding;Phosphoprotein;Polymorphism;Referenceproteome;Zinc	29	135	29	High	Master Protein	Q8WWI1-3	Isoform 3 of LIM domain only protein 7 OS=Homo sapiens OX=9606 GN=LMO7
26.006477355957	24.3307628631592	26.5379123687744	26.3425483703613	26.008394241333	25.8081836700439	26.2458915710449	26.6612606048584	24.8956317901611	25.6121082305908	26.241340637207	25.7623596191406	25.5046482086182	26.6451778411865	26.1521816253662	25.8562927246094	25.69753074646	26.5731582641602	18		cell organization and biogenesis;metabolic process;regulation of biological process;transport	membrane;mitochondrion;organelle lumen	catalytic activity;nucleotide binding;protein binding;RNA binding;transporter activity	Alzheimer's disease;Huntington's disease;Metabolic pathways;Oxidative phosphorylation;Parkinson's disease	Electron Transport Chain;Oxidative phosphorylation	active transmembrane transporter activity;adenyl nucleotide binding;adenyl ribonucleotide binding;ATP binding;ATPase activity;ATPase activity, coupled;ATPase activity, coupled to movement of substances;ATPase activity, coupled to transmembrane movement of ions;ATPase activity, coupled to transmembrane movement of substances;binding;catalytic activity;cation transmembrane transporter activity;cati…	biological regulation;biosynthetic process;cellular metabolic process;cellular nitrogen compound metabolic process;cellular process;developmental process;embryo development;establishment of localization;generation of precursor metabolites and energy;heterocycle metabolic process;hydrogen transport;ion transport;lipid metabolic process;metabolic process;nitrogen compound metabolic process;nucleoba…	cell part;extracellular organelle;intracellular membrane-bounded organelle;intracellular organelle;macromolecular complex;membrane;mitochondrion;organelle;plasma membrane;protein complex;proton-transporting two-sector ATPase complex;vesicle	Alzheimer's disease;Huntington's disease;Oxidative phosphorylation;Parkinson's disease	Acetylation;Alternativesplicing;ATP-binding;ATPsynthesis;Cellmembrane;CF(1);Completeproteome;Directproteinsequencing;Diseasemutation;Glycoprotein;Hydrogeniontransport;Iontransport;Membrane;Mitochondrion;Mitochondrioninnermembrane;Nucleotide-binding;Phosphoprotein;Polymorphism;Pyrrolidonecarboxylicacid;Referenceproteome;Transitpeptide;Transport	23	322	23	High	Master Protein	P25705	ATP synthase subunit alpha, mitochondrial OS=Homo sapiens OX=9606 GN=ATP5F1A PE=1 SV=1
24.9462203979492	24.1275653839111	26.3551120758057	25.7075500488281	25.8789119720459	25.6546096801758	25.6440868377686	26.4133071899414	24.3294296264648	24.7301940917969	25.5605087280273	25.9931259155273	24.8489055633545	26.256175994873	25.368106842041	25.6869163513184	23.6904220581055	25.9649963378906	8		cell organization and biogenesis;metabolic process;response to stimulus;transport	cytoplasm;cytosol;membrane;ribosome	RNA binding;structural molecule activity	Ribosome	Cytoplasmic Ribosomal Proteins	binding;nucleic acid binding;RNA binding;rRNA binding;structural constituent of ribosome;structural molecule activity	biosynthetic process;catabolic process;cellular component disassembly;cellular component organization;cellular metabolic process;cellular nitrogen compound metabolic process;cellular process;establishment of localization;macromolecule metabolic process;metabolic process;mRNA metabolic process;nitrogen compound metabolic process;nucleobase-containing compound metabolic process;primary metabolic pr…	cell part;cytoplasm;cytosol;intracellular non-membrane-bounded organelle;intracellular organelle;macromolecular complex;membrane;nucleolus;organelle;ribonucleoprotein complex	Ribosome	3D-structure;Completeproteome;Cytoplasm;Directproteinsequencing;Hydroxylation;Polymorphism;Referenceproteome;Ribonucleoprotein;Ribosomalprotein;RNA-binding;rRNA-binding	18	265	18	High	Master Protein	P62917	60S ribosomal protein L8 OS=Homo sapiens OX=9606 GN=RPL8 PE=1 SV=2
25.9192123413086	24.8694725036621	26.1890182495117	25.4420509338379	24.5614376068115	24.2658195495605	25.2721481323242	25.2720794677734	25.3809261322021	26.2003288269043	25.565465927124	24.7248783111572	26.6643295288086	24.9331016540527	24.9221172332764	24.5860729217529	26.5724239349365	25.5512275695801	20		cell differentiation;cell organization and biogenesis;cellular component movement;metabolic process;regulation of biological process;response to stimulus;transport	extracellular	catalytic activity;metal ion binding;protein binding	Bladder cancer;Endocrine resistance;Estrogen signaling pathway;Hepatitis B;Leukocyte transendothelial migration;MicroRNAs in cancer;Pathways in cancer;Proteoglycans in cancer;TNF signaling pathway;Transcriptional misregulation in cancer	AGE/RAGE pathway;Angiogenesis;Endochondral Ossification;IL1 and megakaryocytes in obesity;Lung fibrosis;Matrix Metalloproteinases;Osteopontin Signaling;Photodynamic therapy-induced NF-kB survival signaling;Spinal Cord Injury;TNF related weak inducer of apoptosis (TWEAK) Signaling Pathway	binding;catalytic activity;cation binding;collagen binding;endopeptidase activity;hydrolase activity;identical protein binding;ion binding;metal ion binding;metalloendopeptidase activity;metallopeptidase activity;peptidase activity;peptidase activity, acting on L-amino acid peptides;protein binding;transition metal ion binding;zinc ion binding	anatomical structure development;biological regulation;cell differentiation;cell motility;cellular component disassembly;cellular component movement;cellular component organization;cellular process;developmental process;extracellular matrix organization;extracellular structure organization;immune system process;locomotion;macromolecule metabolic process;metabolic process;multicellular organismal …	extracellular matrix;extracellular organelle;extracellular region;extracellular space;organelle;proteinaceous extracellular matrix;vesicle	Bladder cancer;Leukocyte transendothelial migration;Pathways in cancer	3D-structure;Calcium;Collagendegradation;Completeproteome;Directproteinsequencing;Disulfidebond;Extracellularmatrix;Glycoprotein;Hydrolase;Metal-binding;Metalloprotease;Polymorphism;Protease;Referenceproteome;Repeat;Secreted;Signal;Zinc;Zymogen	24	255	24	High	Master Protein	P14780	Matrix metalloproteinase-9 OS=Homo sapiens OX=9606 GN=MMP9 PE=1 SV=3
28.5008335113525	26.5039176940918	29.0212593078613	27.6817531585693	27.5584316253662	27.521821975708	25.2163391113281	28.327808380127	27.9419021606445	27.9006118774414	27.8893203735352	27.7167282104492	27.6165313720703	26.4034366607666	27.1221828460693	27.3396301269531	27.4346504211426	28.2890815734863	9	Met-loss [N-Term]	cell death;cell differentiation;cell organization and biogenesis;cell proliferation;metabolic process;regulation of biological process;response to stimulus;transport	cytoplasm;cytosol;membrane;nucleus;ribosome	protein binding;RNA binding;structural molecule activity	EGFR tyrosine kinase inhibitor resistance;HIF-1 signaling pathway;Insulin signaling pathway;mTOR signaling pathway;PI3K-Akt signaling pathway;Proteoglycans in cancer;Ribosome	Brain-Derived Neurotrophic Factor (BDNF) signaling pathway;Cytoplasmic Ribosomal Proteins;Focal Adhesion-PI3K-Akt-mTOR-signaling pathway;Follicle Stimulating Hormone (FSH) signaling pathway;Human Thyroid Stimulating Hormone (TSH) signaling pathway;IL-2 Signaling Pathway;IL-5 Signaling Pathway;Interferon type I signaling pathways;Interleukin-11 Signaling Pathway;Kit receptor signaling pathway;Lept…	binding;enzyme binding;kinase binding;protein binding;protein kinase binding;structural constituent of ribosome;structural molecule activity	anatomical structure development;anatomical structure morphogenesis;biological regulation;biosynthetic process;catabolic process;cell activation;cell death;cell development;cell differentiation;cell proliferation;cellular component assembly;cellular component disassembly;cellular component organization;cellular macromolecular complex assembly;cellular metabolic process;cellular nitrogen compound …	cell body;cell part;cell projection;cytoplasm;cytosol;intracellular membrane-bounded organelle;intracellular non-membrane-bounded organelle;intracellular organelle;macromolecular complex;membrane;neuron projection;nucleolus;nucleus;organelle;polysome;ribonucleoprotein complex;small ribosomal subunit	Insulin signaling pathway;mTOR signaling pathway;Ribosome	3D-structure;Acetylation;Completeproteome;Directproteinsequencing;Phosphoprotein;Polymorphism;Referenceproteome;Ribonucleoprotein;Ribosomalprotein	15	246	15	High	Master Protein	P62753	40S ribosomal protein S6 OS=Homo sapiens OX=9606 GN=RPS6 PE=1 SV=1
25.791805267334	24.0933742523193	26.4873180389404	26.0830459594727	26.4716682434082	25.9547843933105	25.3106098175049	26.802173614502	25.3567695617676	26.3368282318115	26.581579208374	26.5263061523438	25.7580184936523	26.3781337738037	25.3232097625732	26.4218978881836	25.1098098754883	26.4746608734131	16		cell organization and biogenesis;metabolic process;transport	cytosol;membrane;nucleus;ribosome	protein binding;RNA binding;structural molecule activity	Ribosome	Cytoplasmic Ribosomal Proteins	binding;nucleic acid binding;RNA binding;structural constituent of ribosome;structural molecule activity	biosynthetic process;catabolic process;cellular component disassembly;cellular component organization;cellular metabolic process;cellular nitrogen compound metabolic process;cellular process;establishment of localization;macromolecule metabolic process;metabolic process;mRNA metabolic process;nitrogen compound metabolic process;nucleobase-containing compound metabolic process;primary metabolic pr…	cell part;cytoplasm;cytosol;intracellular membrane-bounded organelle;intracellular non-membrane-bounded organelle;intracellular organelle;macromolecular complex;membrane;nucleolus;nucleus;organelle;ribonucleoprotein complex;ribosome	Ribosome	3D-structure;Acetylation;Alternativesplicing;Completeproteome;Phosphoprotein;Polymorphism;Referenceproteome;Ribonucleoprotein;Ribosomalprotein	20	260	20	High	Master Protein	P26373	60S ribosomal protein L13 OS=Homo sapiens OX=9606 GN=RPL13 PE=1 SV=4
25.6472434997559	26.1900081634521	26.1805629730225	25.578592300415	25.3794269561768	26.7003440856934	25.6044673919678	26.0375347137451	26.6548538208008	26.2089443206787	26.4087448120117	24.8346538543701	27.1175746917725	25.1563415527344	26.344690322876	24.8139228820801	27.23317527771	26.1914119720459	9		cell communication;cell death;cell organization and biogenesis;cellular homeostasis;defense response;regulation of biological process;response to stimulus;transport	cytosol;extracellular;organelle lumen	metal ion binding;protein binding;transporter activity			binding;cation binding;ion binding;iron ion binding;metal ion binding;transition metal ion binding;transporter activity	biological regulation;cell death;cellular homeostasis;cellular ion homeostasis;cellular process;death;establishment of localization;homeostatic process;immune system process;ion transport;response to stimulus;response to stress;siderophore transport;transmembrane transport;transport	extracellular organelle;extracellular region;extracellular space;organelle;vesicle		3D-structure;Alternativesplicing;Apoptosis;Completeproteome;Directproteinsequencing;Disulfidebond;Glycoprotein;Immunity;Innateimmunity;Iontransport;Iron;Irontransport;Pyrrolidonecarboxylicacid;Referenceproteome;Secreted;Signal;Transport	19	295	19	High	Master Protein	P80188	Neutrophil gelatinase-associated lipocalin OS=Homo sapiens OX=9606 GN=LCN2 PE=1 SV=2
25.0232563018799	23.734167098999	26.3213443756104	25.7193431854248	25.7824840545654	26.0242328643799	25.2824096679688	26.4090633392334	24.3612804412842	25.5011501312256	25.8179054260254	25.9237155914307	25.0410003662109	26.1181678771973	25.503137588501	26.1921653747559	25.4074516296387	26.4822216033936	19		cell differentiation;cell organization and biogenesis;metabolic process;transport	cytoplasm;cytosol;membrane;ribosome	protein binding;RNA binding;structural molecule activity	Ribosome	Cytoplasmic Ribosomal Proteins	binding;nucleic acid binding;RNA binding;rRNA binding;structural constituent of ribosome;structural molecule activity	biosynthetic process;catabolic process;cellular component disassembly;cellular component organization;cellular metabolic process;cellular nitrogen compound metabolic process;cellular process;establishment of localization;macromolecule metabolic process;metabolic process;mRNA metabolic process;nitrogen compound metabolic process;nucleobase-containing compound metabolic process;primary metabolic pr…	cell part;cytoplasm;cytosol;extracellular organelle;intracellular non-membrane-bounded organelle;intracellular organelle;macromolecular complex;membrane;nucleolus;organelle;ribonucleoprotein complex;ribosome;small ribosomal subunit;vesicle	Ribosome	3D-structure;Acetylation;Citrullination;Completeproteome;Directproteinsequencing;Lipoprotein;Palmitate;Referenceproteome;Ribonucleoprotein;Ribosomalprotein;RNA-binding;rRNA-binding	21	284	21	High	Master Protein	P62280	40S ribosomal protein S11 OS=Homo sapiens OX=9606 GN=RPS11 PE=1 SV=3
25.3240642547607	24.5193023681641	25.6403713226318	25.5395622253418	25.9561634063721	25.3138523101807	25.3075695037842	25.9226131439209	24.5508804321289	24.7404651641846	25.3158111572266	25.4905834197998	24.9041233062744	24.8999080657959	25.2624053955078	26.0055770874023	25.0067539215088	25.443696975708	6	Met-loss+Acetyl [N-Term]	cell organization and biogenesis;metabolic process;transport	cytoplasm;cytosol;membrane;ribosome	RNA binding;structural molecule activity	Ribosome	Cytoplasmic Ribosomal Proteins	structural constituent of ribosome;structural molecule activity	biosynthetic process;catabolic process;cellular component disassembly;cellular component organization;cellular metabolic process;cellular nitrogen compound metabolic process;cellular process;establishment of localization;macromolecule metabolic process;metabolic process;mRNA metabolic process;nitrogen compound metabolic process;nucleobase-containing compound metabolic process;primary metabolic pr…	cell part;cytosol;macromolecular complex;membrane;ribonucleoprotein complex;small ribosomal subunit	Ribosome	3D-structure;Acetylation;Completeproteome;Cytoplasm;Directproteinsequencing;Referenceproteome;Ribonucleoprotein;Ribosomalprotein	12	250	12	High	Master Protein	P25398	40S ribosomal protein S12 OS=Homo sapiens OX=9606 GN=RPS12 PE=1 SV=3
22.9378662109375	25.2474308013916	25.1191291809082	21.3145923614502	24.1612739562988	25.2807083129883	25.3965530395508	22.6357803344727	24.923583984375	25.2411613464355	25.1624145507813	25.302770614624	25.7056140899658	21.9931335449219	23.6241664886475	21.4834098815918	24.7751693725586	24.6821575164795	12	Met-loss+Acetyl [N-Term]	cell death	cytoplasm;cytosol;nucleus	protein binding;structural molecule activity			structural molecule activity	viral reproduction	cell part;cytoplasm;extracellular organelle;intracellular membrane-bounded organelle;intracellular organelle;macromolecular complex;nucleus;organelle;protein complex;vesicle		Acetylation;Coiledcoil;Completeproteome;Cytoplasm;Directproteinsequencing;Host-virusinteraction;Intermediatefilament;Keratin;Methylation;Phosphoprotein;Polymorphism;Referenceproteome	15	1052	3	High	Master Protein	P08729	Keratin, type II cytoskeletal 7 OS=Homo sapiens OX=9606 GN=KRT7 PE=1 SV=5
24.2952156066895	22.9065341949463	25.0706024169922	24.5476455688477	23.9173603057861	24.3232612609863	25.7444934844971	24.3104782104492	24.0077438354492	24.4940128326416	24.9429225921631	24.8767127990723	24.7447471618652	25.0608615875244	23.3166732788086	23.6625709533691	23.4633502960205	25.1575012207031	10		cell growth;cell organization and biogenesis;cellular component movement;regulation of biological process;transport	cytoplasm;cytoskeleton;cytosol;extracellular;membrane;organelle lumen	protein binding;structural molecule activity	Adherens junction;Amoebiasis;Bacterial invasion of epithelial cells;Focal adhesion;Leukocyte transendothelial migration;Regulation of actin cytoskeleton;Shigellosis	Focal Adhesion;Integrin-mediated Cell Adhesion;Primary Focal Segmental Glomerulosclerosis FSGS;Regulation of Actin Cytoskeleton;VEGFA-VEGFR2 Signaling Pathway	actin binding;alpha-catenin binding;beta-catenin binding;binding;cadherin binding;cell adhesion molecule binding;cytoskeletal protein binding;dystroglycan binding;enzyme binding;glycoprotein binding;protein binding;structural molecule activity;ubiquitin protein ligase binding	anatomical structure morphogenesis;biological adhesion;biological regulation;cell activation;cell adhesion;cell growth;cell junction organization;cellular component assembly;cellular component movement;cellular component organization;cellular localization;cellular process;coagulation;developmental process;establishment of localization;exocytosis;growth;localization;multicellular organismal proces…	cell part;cytoskeleton;cytosol;extracellular organelle;extracellular region;intracellular non-membrane-bounded organelle;intracellular organelle;macromolecular complex;membrane;organelle;plasma membrane;protein complex;vesicle	Adherens junction;Amoebiasis;Bacterial invasion of epithelial cells;Focal adhesion;Leukocyte transendothelial migration;Regulation of actin cytoskeleton;Shigellosis	3D-structure;Acetylation;Actin-binding;Alternativesplicing;Cardiomyopathy;Celladhesion;Celljunction;Cellmembrane;Completeproteome;Cytoplasm;Cytoskeleton;Directproteinsequencing;Diseasemutation;Lipoprotein;Membrane;Palmitate;Phosphoprotein;Polymorphism;Referenceproteome;Repeat	26	172	26	High	Master Protein	P18206	Vinculin OS=Homo sapiens OX=9606 GN=VCL PE=1 SV=4
25.4417819976807	25.4634094238281	25.4450263977051	25.2971878051758	24.8206348419189	25.2387008666992	25.8208694458008	25.8992443084717	25.2515029907227	25.2964859008789	25.4463405609131	25.5419769287109	25.3287658691406	26.0931797027588	25.24729347229	25.668285369873	25.6599674224854	25.5856056213379	6;CHR_HSCHR6_MHC_COX_CTG1;CHR_HSCHR6_MHC_DBB_CTG1;CHR_HSCHR6_MHC_MANN_CTG1;CHR_HSCHR6_MHC_MCF_CTG1;CHR_HSCHR6_MHC_QBL_CTG1;CHR_HSCHR6_MHC_SSTO_CTG1	Met-loss+Acetyl [N-Term]	metabolic process;regulation of biological process;response to stimulus;transport	cytoplasm;membrane;mitochondrion;nucleus	catalytic activity;protein binding;transporter activity			anion channel activity;anion transmembrane transporter activity;channel activity;chloride channel activity;gated channel activity;ion channel activity;ion transmembrane transporter activity;passive transmembrane transporter activity;substrate-specific channel activity;substrate-specific transmembrane transporter activity;substrate-specific transporter activity;transmembrane transporter activity;t…	biological adhesion;biological regulation;cell adhesion;cellular homeostasis;cellular ion homeostasis;cellular process;establishment of localization;homeostatic process;ion transport;regulation of cell cycle;response to stimulus;signal transduction;transport	brush border;cell part;cell projection;cytoplasm;extracellular organelle;extracellular space;intracellular membrane-bounded organelle;intracellular organelle;macromolecular complex;membrane;mitochondrion;nuclear envelope;nucleus;organelle;plasma membrane;protein complex;vesicle		3D-structure;Acetylation;Cellmembrane;Chloride;Chloridechannel;Completeproteome;Cytoplasm;Directproteinsequencing;Disulfidebond;Glutathionylation;Ionchannel;Iontransport;Membrane;Nucleus;Phosphoprotein;Referenceproteome;Transmembrane;Transmembranehelix;Transport;Voltage-gatedchannel	21	319	20	High	Master Protein	O00299	Chloride intracellular channel protein 1 OS=Homo sapiens OX=9606 GN=CLIC1 PE=1 SV=4
29.9512023925781	28.2605953216553	29.8514423370361	29.8395614624023	30.0890235900879	29.0662212371826	27.672435760498	29.6922760009766	30.2724266052246	29.6547508239746	29.5119876861572	30.1369400024414	28.8837242126465	29.2638473510742	28.7550277709961	29.4700183868408	28.9061126708984	30.6110858917236	1	Acetyl [N-Term]	cell death;cell differentiation;metabolic process	cytoplasm;cytoskeleton;cytosol	protein binding;structural molecule activity			binding;binding, bridging;protein binding;protein binding, bridging;structural molecule activity	anatomical structure development;cell differentiation;cellular metabolic process;cellular process;developmental process;macromolecule metabolic process;macromolecule modification;metabolic process;primary metabolic process;protein metabolic process;protein modification process	cell part;cytoplasm;cytoskeleton;intracellular non-membrane-bounded organelle;intracellular organelle;organelle		Completeproteome;Cytoplasm;Directproteinsequencing;Keratinization;Polymorphism;Referenceproteome;Repeat	13	275	9	High	Master Protein	P35321	Cornifin-A OS=Homo sapiens OX=9606 GN=SPRR1A PE=1 SV=2
25.7000331878662	22.3688411712646	25.2703952789307	24.817476272583	24.8067951202393	24.0779705047607	22.7336406707764	25.3512344360352	23.8111972808838	25.6122722625732	23.6527462005615	24.511417388916	23.1160888671875	26.4694213867188	23.0978317260742	25.2198333740234	22.7771453857422	25.0511131286621	20	Acetyl [N-Term]	cell organization and biogenesis;metabolic process;regulation of biological process;response to stimulus;transport	cytoplasm;cytosol;membrane;mitochondrion;nucleus	protein binding		Calcium Regulation in the Cardiac Cell;Cell Cycle;IL-3 Signaling Pathway;Myometrial Relaxation and Contraction Pathways;Sudden Infant Death Syndrome (SIDS) Susceptibility Pathways	amine binding;amino acid binding;binding;carboxylic acid binding;enzyme binding;histone deacetylase binding;phosphoprotein binding;phosphoserine binding;protein binding;protein binding transcription factor activity;protein domain specific binding;protein phosphorylated amino acid binding;transcription cofactor activity;transcription corepressor activity;transcription factor binding transcription …	biological regulation;biosynthetic process;cell death;cellular component assembly;cellular component organization;cellular metabolic process;cellular nitrogen compound metabolic process;cellular process;death;establishment of localization;immune system process;locomotion;macromolecular complex assembly;macromolecule metabolic process;macromolecule modification;membrane organization;metabolic proc…	cell part;cytoplasm;cytoplasmic membrane-bounded vesicle;cytosol;extracellular organelle;intracellular membrane-bounded organelle;intracellular organelle;macromolecular complex;membrane;nucleus;organelle;protein complex;transcriptional repressor complex;vesicle	Cell cycle;Neurotrophin signaling pathway;Oocyte meiosis	3D-structure;Acetylation;Alternativeinitiation;Completeproteome;Cytoplasm;Directproteinsequencing;Host-virusinteraction;Nitration;Phosphoprotein;Polymorphism;Referenceproteome	15	403	1	High	Master Protein	P31946-2	Isoform Short of 14-3-3 protein beta/alpha OS=Homo sapiens OX=9606 GN=YWHAB
25.3504295349121	24.3166961669922	26.3286304473877	26.0356578826904	25.7796440124512	25.3011112213135	24.5365257263184	26.6611022949219	24.478723526001	25.3348503112793	25.247974395752	25.6728649139404	24.6579475402832	26.0832958221436	24.8824119567871	25.9000415802002	24.8042469024658	25.5336666107178	6;CHR_HSCHR6_MHC_COX_CTG1;CHR_HSCHR6_MHC_DBB_CTG1;CHR_HSCHR6_MHC_MCF_CTG1;CHR_HSCHR6_MHC_QBL_CTG1	Met-loss+Acetyl [N-Term]	cell organization and biogenesis;metabolic process;transport	cytoplasm;cytosol;membrane;nucleus;ribosome	protein binding;RNA binding;structural molecule activity	Ribosome	Cytoplasmic Ribosomal Proteins	binding;nucleic acid binding;RNA binding;rRNA binding;structural constituent of ribosome;structural molecule activity	biosynthetic process;catabolic process;cellular component disassembly;cellular component organization;cellular metabolic process;cellular nitrogen compound metabolic process;cellular process;establishment of localization;macromolecule metabolic process;metabolic process;mRNA metabolic process;nitrogen compound metabolic process;nucleobase-containing compound metabolic process;primary metabolic pr…	cell part;cytoplasm;cytosol;extracellular organelle;intracellular membrane-bounded organelle;intracellular non-membrane-bounded organelle;intracellular organelle;macromolecular complex;membrane;nucleus;organelle;ribonucleoprotein complex;ribosome;small ribosomal subunit;vesicle	Ribosome	3D-structure;Acetylation;Completeproteome;Cytoplasm;Directproteinsequencing;Referenceproteome;Ribonucleoprotein;Ribosomalprotein;RNA-binding;rRNA-binding	18	310	18	High	Master Protein	P62269	40S ribosomal protein S18 OS=Homo sapiens OX=9606 GN=RPS18 PE=1 SV=3
26.6601467132568	27.5608348846436	26.7618083953857	27.1858749389648	26.4935264587402	26.0574684143066	26.1479053497314	25.3160667419434	27.5165634155273	28.1843204498291	27.2733459472656	25.6226272583008	26.9693412780762	26.3462753295898	28.1725406646729	27.5489368438721	28.261905670166	27.5148963928223	20		metabolic process;response to stimulus	extracellular;organelle lumen				binding;lipid binding		extracellular organelle;extracellular space;organelle;vesicle		Completeproteome;Directproteinsequencing;Disulfidebond;Glycoprotein;Polymorphism;Referenceproteome;Secreted;Signal	12	392	12	High	Master Protein	Q8N4F0	BPI fold-containing family B member 2 OS=Homo sapiens OX=9606 GN=BPIFB2 PE=1 SV=2
24.4143142700195	24.6971302032471	24.50461769104	24.5459880828857	24.3706817626953	25.5493755340576	23.718786239624	24.8183822631836	24.6485023498535	24.1966972351074	24.6504745483398	24.5061264038086	24.1664657592773	24.3338413238525	24.750394821167	24.6328430175781	24.7753734588623	24.5773029327393	7		metabolic process;regulation of biological process;response to stimulus;transport	cytoplasm;extracellular;membrane;nucleus;spliceosomal complex	DNA binding;protein binding;RNA binding		mRNA Processing	binding;DNA binding;nucleic acid binding;nucleotide binding;RNA binding;sequence-specific DNA binding;single-stranded DNA binding;single-stranded telomeric DNA binding;structure-specific DNA binding;telomeric DNA binding	biological regulation;cellular metabolic process;cellular nitrogen compound metabolic process;cellular process;establishment of localization;macromolecule metabolic process;metabolic process;mRNA metabolic process;mRNA processing;nitrogen compound metabolic process;nucleobase-containing compound metabolic process;nucleobase-containing compound transport;primary metabolic process;RNA metabolic pro…	cell part;cytoplasm;intracellular membrane-bounded organelle;intracellular organelle;macromolecular complex;membrane;nucleoplasm;nucleus;organelle;ribonucleoprotein complex;spliceosomal complex		3D-structure;Acetylation;Alternativesplicing;Completeproteome;Cytoplasm;Directproteinsequencing;Diseasemutation;Methylation;mRNAprocessing;mRNAsplicing;Nucleus;Phosphoprotein;Referenceproteome;Repeat;Ribonucleoprotein;RNA-binding;Spliceosome	17	147	1	High	Master Protein	P22626	Heterogeneous nuclear ribonucleoproteins A2/B1 OS=Homo sapiens OX=9606 GN=HNRNPA2B1 PE=1 SV=2
24.9628086090088	25.3396396636963	24.648042678833	25.716983795166	24.9575519561768	25.3415718078613	25.3657875061035	25.9667587280273	24.3735942840576	24.8976345062256	25.5487613677979	25.0000915527344	24.989839553833	25.6139354705811	25.7920989990234	25.414421081543	25.862455368042	24.9933757781982	11		cell organization and biogenesis;metabolic process;transport	cytosol;membrane;ribosome	protein binding;structural molecule activity	Ribosome	Cytoplasmic Ribosomal Proteins	binding;nucleic acid binding;RNA binding;structural constituent of ribosome;structural molecule activity	biosynthetic process;catabolic process;cellular component disassembly;cellular component organization;cellular metabolic process;cellular nitrogen compound metabolic process;cellular process;establishment of localization;macromolecule metabolic process;metabolic process;mRNA metabolic process;nitrogen compound metabolic process;nucleobase-containing compound metabolic process;primary metabolic pr…	cell part;cytosol;extracellular organelle;macromolecular complex;membrane;organelle;ribonucleoprotein complex;vesicle	Ribosome	3D-structure;Acetylation;Completeproteome;Directproteinsequencing;Phosphoprotein;Referenceproteome;Ribonucleoprotein;Ribosomalprotein	12	258	12	High	Master Protein	P05387	60S acidic ribosomal protein P2 OS=Homo sapiens OX=9606 GN=RPLP2 PE=1 SV=1
25.1150131225586	24.4917964935303	24.9379653930664	24.9852390289307	24.7822017669678	24.7465267181396	25.3600406646729	26.8400936126709	24.7515811920166	25.1377334594727	25.1999950408936	25.3852310180664	25.2001628875732	25.5612316131592	24.6518745422363	24.4219837188721	25.5691719055176	25.1204414367676	10		metabolic process;regulation of biological process;response to stimulus;transport	cytoplasm;cytosol;extracellular;membrane;organelle lumen	catalytic activity;enzyme regulator activity;protein binding;RNA binding			enzyme activator activity;enzyme regulator activity;GDP-dissociation inhibitor activity;GTPase activator activity;GTPase regulator activity;nucleoside-triphosphatase regulator activity;Rab GDP-dissociation inhibitor activity;small GTPase regulator activity	biological regulation;cellular process;establishment of localization;protein transport;response to stimulus;signal transduction;transport;vesicle-mediated transport	cell part;cytoplasm;cytosol;extracellular organelle;Golgi apparatus;intracellular membrane-bounded organelle;intracellular organelle;membrane;organelle;vesicle		Acetylation;Alternativesplicing;Completeproteome;Cytoplasm;GTPaseactivation;Membrane;Phosphoprotein;Referenceproteome	15	236	10	High	Master Protein	P50395	Rab GDP dissociation inhibitor beta OS=Homo sapiens OX=9606 GN=GDI2 PE=1 SV=2
24.3955326080322	24.4953155517578	25.0156383514404	24.1599540710449	22.4296531677246	24.8042793273926	21.3947315216064	24.3626766204834	24.9399833679199	24.4864864349365	24.9763126373291	25.2340488433838	25.5155048370361	24.5945720672607	24.2302360534668	23.4303646087646	24.351167678833	25.2135944366455								actin binding;binding;cytoskeletal protein binding;lipid binding;protein binding;steroid binding;transmembrane transporter activity;transporter activity;vitamin binding;vitamin D binding;vitamin transporter activity	establishment of localization;lipid metabolic process;metabolic process;primary metabolic process;small molecule metabolic process;transport;vitamin metabolic process;vitamin transport	cell part;cytosol;extracellular organelle;extracellular region;extracellular space;organelle;vesicle		3D-structure;Actin-binding;Alternativesplicing;Completeproteome;Directproteinsequencing;Disulfidebond;Glycoprotein;Polymorphism;Referenceproteome;Repeat;Secreted;Signal;Transport;VitaminD	20	153	20	High	Master Protein	P02774	Vitamin D-binding protein OS=Homo sapiens OX=9606 GN=GC PE=1 SV=2
26.2939052581787	25.2654228210449	26.7698993682861	26.207878112793	26.1052989959717	25.7529850006104	26.7211856842041	26.255199432373	25.2258625030518	26.0317440032959	26.1667995452881	26.0308494567871	26.0077610015869	26.7587585449219	25.8611640930176	25.61474609375	25.4744644165039	26.3228015899658	17		cell organization and biogenesis;cellular homeostasis;metabolic process;regulation of biological process;response to stimulus;transport	cytoplasm;cytosol;extracellular;membrane;nucleus;organelle lumen	catalytic activity;DNA binding;metal ion binding;nucleotide binding;protein binding;RNA binding	Metabolic pathways;Purine metabolism;Pyrimidine metabolism	Nucleotide Metabolism	adenyl nucleotide binding;adenyl ribonucleotide binding;ATP binding;binding;catalytic activity;cation binding;DNA binding;ion binding;kinase activity;metal ion binding;nucleic acid binding;nucleic acid binding transcription factor activity;nucleobase-containing compound kinase activity;nucleoside diphosphate kinase activity;nucleotide binding;phosphotransferase activity, alcohol group as acceptor…	biological adhesion;biological regulation;biosynthetic process;cell adhesion;cellular metabolic process;cellular nitrogen compound metabolic process;cellular process;heterocycle metabolic process;macromolecule metabolic process;metabolic process;nitrogen compound metabolic process;nucleobase-containing compound metabolic process;nucleobase-containing small molecule interconversion;nucleobase-cont…	cell part;cell projection;cytoplasm;cytosol;extracellular organelle;intracellular membrane-bounded organelle;intracellular organelle;mitochondrion;nucleus;organelle;vesicle	Purine metabolism;Pyrimidine metabolism	3D-structure;Acetylation;Activator;Alternativesplicing;ATP-binding;Cellprojection;Completeproteome;Cytoplasm;Directproteinsequencing;DNA-binding;Kinase;Magnesium;Metal-binding;Nucleotide-binding;Nucleotidemetabolism;Nucleus;Referenceproteome;Transcription;Transcriptionregulation;Transferase	14	286	14	High	Master Protein	P22392-2	Isoform 3 of Nucleoside diphosphate kinase B OS=Homo sapiens OX=9606 GN=NME2
27.0694580078125	25.111047744751	26.8754024505615	30.3802528381348	27.4245262145996	26.4123134613037	27.7898387908936	27.241247177124	26.6370544433594	27.3006992340088	26.4174652099609	27.2141437530518	25.8991565704346	26.9771461486816	25.7734756469727	26.5448131561279	25.8761806488037	26.4507579803467	19		metabolic process	extracellular	catalytic activity			catalytic activity;endopeptidase activity;hydrolase activity;peptidase activity;peptidase activity, acting on L-amino acid peptides;serine hydrolase activity;serine-type endopeptidase activity;serine-type peptidase activity	cell cycle;cellular process	extracellular region		Cellcycle;Completeproteome;Disulfidebond;Glycoprotein;Hydrolase;Polymorphism;Protease;Referenceproteome;Secreted;Serineprotease;Signal;Tumorsuppressor	14	407	14	High	Master Protein	O43240	Kallikrein-10 OS=Homo sapiens OX=9606 GN=KLK10 PE=1 SV=3
25.4727458953857	24.385139465332	25.8041515350342	26.1555843353271	26.0786552429199	25.8265933990479	25.9543876647949	26.2136116027832	24.7969150543213	25.8548221588135	25.6345176696777	25.9076709747314	25.3687324523926	26.1812591552734	25.6808242797852	25.8170871734619	25.0027370452881	25.723072052002	2		cell organization and biogenesis;metabolic process;regulation of biological process;transport	cytoplasm;cytoskeleton;cytosol;membrane;nucleus;ribosome	protein binding;RNA binding;structural molecule activity	Ribosome	Cytoplasmic Ribosomal Proteins	binding;nucleic acid binding;RNA binding;structural constituent of ribosome;structural molecule activity	biosynthetic process;catabolic process;cellular component disassembly;cellular component organization;cellular metabolic process;cellular nitrogen compound metabolic process;cellular process;cytoplasmic translation;establishment of localization;macromolecule metabolic process;metabolic process;mRNA metabolic process;nitrogen compound metabolic process;nucleobase-containing compound metabolic proc…	cell part;cytoplasm;cytosol;extracellular organelle;intracellular membrane-bounded organelle;intracellular non-membrane-bounded organelle;intracellular organelle;macromolecular complex;membrane;microtubule organizing center;nucleolus;nucleus;organelle;preribosome;ribonucleoprotein complex;ribosome;small ribosomal subunit;vesicle	Ribosome	3D-structure;Acetylation;Completeproteome;Cytoplasm;Cytoskeleton;Diamond-Blackfananemia;Directproteinsequencing;Referenceproteome;Ribonucleoprotein;Ribosomalprotein	18	287	18	High	Master Protein	P62081	40S ribosomal protein S7 OS=Homo sapiens OX=9606 GN=RPS7 PE=1 SV=1
26.0820484161377	24.2908592224121	24.1377086639404	24.8723068237305	24.4722881317139	24.0388679504395	25.1489238739014	25.4402961730957	23.1645317077637	25.0874710083008	25.2159481048584	25.1551723480225	24.5075416564941	25.0645408630371	24.9455471038818	24.2281951904297	25.5356922149658	24.6485118865967	10	Acetyl [N-Term]										Completeproteome;Referenceproteome	11	163	11	High	Master Protein	B3EWG6	Protein FAM25G OS=Homo sapiens OX=9606 GN=FAM25G PE=3 SV=1
26.9163665771484	25.2693691253662	26.1999912261963	26.0163879394531	26.1415863037109	24.4208335876465	26.2786693572998	26.407190322876	25.5449085235596	26.5362586975098	25.4751853942871	25.5012035369873	25.7626361846924	26.337854385376	25.450174331665	26.3926258087158	25.5503215789795	25.5439376831055	1	Met-loss+Acetyl [N-Term]	cell organization and biogenesis;metabolic process;regulation of biological process;response to stimulus;transport	cytosol;extracellular;organelle lumen	catalytic activity;metal ion binding;protein binding	Drug metabolism - other enzymes;Metabolic pathways;Pyrimidine metabolism	Fluoropyrimidine Activity	binding;catalytic activity;cation binding;cytidine deaminase activity;deaminase activity;hydrolase activity;hydrolase activity, acting on carbon-nitrogen (but not peptide) bonds;hydrolase activity, acting on carbon-nitrogen (but not peptide) bonds, in cyclic amidines;identical protein binding;ion binding;metal ion binding;nucleoside binding;protein binding;protein dimerization activity;protein ho…	biological regulation;biosynthetic process;catabolic process;cellular aromatic compound metabolic process;cellular component assembly;cellular component organization;cellular metabolic compound salvage;cellular metabolic process;cellular nitrogen compound metabolic process;cellular process;heterocycle metabolic process;macromolecular complex assembly;metabolic process;nitrogen compound metabolic …	cell part;cytosol;extracellular region	Drug metabolism - other enzymes;Pyrimidine metabolism	3D-structure;Completeproteome;Hydrolase;Metal-binding;Polymorphism;Referenceproteome;Zinc	11	251	11	High	Master Protein	P32320	Cytidine deaminase OS=Homo sapiens OX=9606 GN=CDA PE=1 SV=2
28.14284324646	27.1492099761963	28.1849403381348	27.5695381164551	27.0948696136475	26.7556133270264	27.9196796417236	27.896635055542	27.7210254669189	28.1835098266602	27.7892055511475	26.9642658233643	27.8932800292969	28.1105632781982	27.776388168335	27.3841648101807	27.2146968841553	27.8965072631836	19;CHR_HSCHR19_5_CTG2		cellular component movement;defense response;metabolic process;regulation of biological process;response to stimulus;transport	extracellular;membrane;organelle lumen;vacuole	catalytic activity;protein binding			binding;carbohydrate binding;catalytic activity;endopeptidase activity;glycosaminoglycan binding;heparin binding;hydrolase activity;pattern binding;peptidase activity;peptidase activity, acting on L-amino acid peptides;polysaccharide binding;serine hydrolase activity;serine-type endopeptidase activity;serine-type peptidase activity;toxin binding	biological regulation;cell activation;cell motility;cellular component movement;cellular process;circulatory system process;immune system process;locomotion;macromolecule metabolic process;metabolic process;multicellular organismal process;multi-organism process;primary metabolic process;protein maturation;protein metabolic process;regulation of protein modification process;regulation of transpor…	cell part;cytoplasmic membrane-bounded vesicle;extracellular organelle;extracellular region;intracellular membrane-bounded organelle;intracellular organelle;lysosome;organelle;vacuole;vesicle		3D-structure;Antibiotic;Antimicrobial;Chemotaxis;Completeproteome;Directproteinsequencing;Disulfidebond;Glycoprotein;Heparin-binding;Polymorphism;Referenceproteome;Serineproteasehomolog;Signal	11	534	11	High	Master Protein	P20160	Azurocidin OS=Homo sapiens OX=9606 GN=AZU1 PE=1 SV=3
25.4609317779541	25.497444152832	24.7432403564453	25.3883686065674	23.9958667755127	25.9977874755859	26.9036884307861	25.8869304656982	24.9213714599609	25.4017753601074	25.8257522583008	24.2411231994629	25.6308765411377	25.1636257171631	25.1228904724121	24.8009490966797	25.8174571990967	25.5061492919922	12	Met-loss [N-Term]	metabolic process;regulation of biological process;response to stimulus	cytoplasm;cytosol;nucleus	enzyme regulator activity;nucleotide binding;protein binding;RNA binding		EGF/EGFR Signaling Pathway	adenyl nucleotide binding;adenyl ribonucleotide binding;ATP binding;binding;endopeptidase inhibitor activity;endopeptidase regulator activity;enzyme binding;enzyme inhibitor activity;enzyme regulator activity;kinase binding;lipid binding;nucleotide binding;peptidase inhibitor activity;peptidase regulator activity;phosphatidylethanolamine binding;phospholipid binding;protein binding;protein kinase…		cell part;cytoplasm;extracellular organelle;intracellular membrane-bounded organelle;intracellular organelle;nucleus;organelle;vesicle		3D-structure;ATP-binding;Completeproteome;Cytoplasm;Directproteinsequencing;Disulfidebond;Lipid-binding;Nucleotide-binding;Phosphoprotein;Proteaseinhibitor;Referenceproteome;Serineproteaseinhibitor	16	181	16	High	Master Protein	P30086	Phosphatidylethanolamine-binding protein 1 OS=Homo sapiens OX=9606 GN=PEBP1 PE=1 SV=3
23.7429313659668	23.1498680114746	23.9336547851563	23.7090473175049	24.3210964202881	23.9190807342529	22.6527423858643	24.0198020935059	23.0600280761719	23.2182540893555	23.96018409729	24.0183734893799	23.305850982666	24.290699005127	23.6175212860107	24.3859577178955	23.8059177398682	24.2588310241699	5	Met-loss+Acetyl [N-Term]	cell organization and biogenesis;regulation of biological process;response to stimulus	cytoplasm;cytoskeleton;cytosol;Golgi;membrane	protein binding;RNA binding;structural molecule activity	Adherens junction;Arrhythmogenic right ventricular cardiomyopathy (ARVC);Bacterial invasion of epithelial cells;Endometrial cancer;Hippo signaling pathway;Leukocyte transendothelial migration;Pathways in cancer;Tight junction	Apoptosis-related network due to altered Notch3 in ovarian cancer;Arrhythmogenic Right Ventricular Cardiomyopathy;VEGFA-VEGFR2 Signaling Pathway;White fat cell differentiation	beta-catenin binding;binding;cadherin binding;cell adhesion molecule binding;cytoskeletal protein binding;gamma-catenin binding;protein binding;structural molecule activity;vinculin binding	aging;anatomical structure development;anatomical structure morphogenesis;biological adhesion;biological regulation;cell adhesion;cell differentiation;cell junction organization;cellular component assembly;cellular component morphogenesis;cellular component organization;cellular localization;cellular process;cytoskeleton organization;developmental process;establishment or maintenance of cell pola…	cell part;cell projection;cytoplasmic membrane-bounded vesicle;cytoskeleton;cytosol;intracellular membrane-bounded organelle;intracellular non-membrane-bounded organelle;intracellular organelle;macromolecular complex;membrane;organelle;plasma membrane;protein complex;vesicle	Adherens junction;Arrhythmogenic right ventricular cardiomyopathy (ARVC);Bacterial invasion of epithelial cells;Endometrial cancer;Leukocyte transendothelial migration;Pathways in cancer;Tight junction	3D-structure;Acetylation;Alternativesplicing;Celladhesion;Celljunction;Cellmembrane;Completeproteome;Cytoplasm;Cytoskeleton;Directproteinsequencing;Membrane;Phosphoprotein;Polymorphism;Referenceproteome;Ublconjugation	24	114	24	High	Master Protein	P35221	Catenin alpha-1 OS=Homo sapiens OX=9606 GN=CTNNA1 PE=1 SV=1
24.2854843139648	24.148588180542	24.9423332214355	24.8876361846924	24.7731838226318	24.8680839538574	24.7852001190186	25.2862873077393	23.6521739959717	24.1144504547119	25.6981105804443	24.7455749511719	25.0085735321045	24.5087490081787	24.6985778808594	24.765983581543	25.5115852355957	25.2617778778076	12		metabolic process;transport	cytoplasm;cytoskeleton;cytosol;endoplasmic reticulum;membrane;organelle lumen	RNA binding	Protein processing in endoplasmic reticulum				cell part;cytoskeleton;endoplasmic reticulum;extracellular organelle;intracellular membrane-bounded organelle;intracellular non-membrane-bounded organelle;intracellular organelle;lipid particle;membrane;organelle;plasma membrane;vesicle	Protein processing in endoplasmic reticulum	Acetylation;Cellmembrane;Coiledcoil;Completeproteome;Cytoplasm;Cytoskeleton;Directproteinsequencing;Endoplasmicreticulum;Lipoprotein;Membrane;Palmitate;Phosphoprotein;Polymorphism;Referenceproteome;Signal-anchor;Transmembrane;Transmembranehelix	21	221	21	High	Master Protein	Q07065	Cytoskeleton-associated protein 4 OS=Homo sapiens OX=9606 GN=CKAP4 PE=1 SV=2
24.9290924072266	23.6163139343262	26.8555469512939	26.4753971099854	26.1476764678955	26.6977024078369	25.7204437255859	26.8874397277832	23.2359256744385	24.8391151428223	25.199068069458	25.3908920288086	24.7330703735352	27.1779804229736	25.2859783172607	25.6076202392578	24.562105178833	25.9293746948242	19		cell death;metabolic process	cytoplasm;extracellular	catalytic activity;protein binding			catalytic activity;endopeptidase activity;hydrolase activity;peptidase activity;peptidase activity, acting on L-amino acid peptides;serine hydrolase activity;serine-type endopeptidase activity;serine-type peptidase activity	macromolecule metabolic process;metabolic process;primary metabolic process;protein maturation;protein metabolic process;proteolysis	cell part;cytoplasm;cytoplasmic membrane-bounded vesicle;extracellular organelle;extracellular region;extracellular space;intracellular membrane-bounded organelle;intracellular organelle;organelle;vesicle		Alternativesplicing;Completeproteome;Disulfidebond;Glycoprotein;Hydrolase;Polymorphism;Protease;Referenceproteome;Secreted;Serineprotease;Signal	16	289	16	High	Master Protein	Q9UKR3	Kallikrein-13 OS=Homo sapiens OX=9606 GN=KLK13 PE=2 SV=1
23.8459072113037	22.7369537353516	24.0953731536865	24.568151473999	24.1409645080566	23.8753662109375	24.0716762542725	25.1354598999023	21.0416240692139	24.3819160461426	24.5870971679688	24.5137786865234	23.4648361206055	24.667366027832	24.4051265716553	23.7143821716309	24.0481815338135	24.9227161407471	15		metabolic process	membrane;mitochondrion	catalytic activity;nucleotide binding	Arginine and proline metabolism;Metabolic pathways		adenyl nucleotide binding;adenyl ribonucleotide binding;ATP binding;binding;catalytic activity;creatine kinase activity;kinase activity;nucleotide binding;phosphotransferase activity, nitrogenous group as acceptor;purine nucleotide binding;purine ribonucleoside triphosphate binding;purine ribonucleotide binding;ribonucleotide binding;transferase activity;transferase activity, transferring phospho…	amine metabolic process;cellular amino acid metabolic process;cellular ketone metabolic process;cellular metabolic process;cellular nitrogen compound metabolic process;cellular process;metabolic process;nitrogen compound metabolic process;organic acid metabolic process;primary metabolic process;small molecule metabolic process	cell part;extracellular organelle;intracellular membrane-bounded organelle;intracellular organelle;membrane;mitochondrion;organelle;vesicle	Arginine and proline metabolism	3D-structure;Alternativesplicing;ATP-binding;Completeproteome;Kinase;Membrane;Mitochondrion;Mitochondrioninnermembrane;Nucleotide-binding;Referenceproteome;Transferase;Transitpeptide	19	209	19	High	Master Protein	P12532	Creatine kinase U-type, mitochondrial OS=Homo sapiens OX=9606 GN=CKMT1A PE=1 SV=1
[truncated: 584 more rows]
