# Supplementary material for: Intraglandular mesenchymal stem cell treatment induces changes in the salivary proteome of irradiated patients
Source: Commun Med (Lond). 2022 Dec 10;2:160. doi: 10.1038/s43856-022-00223-3 (PMC9735277; doi:10.1038/s43856-022-00223-3)
Supplement: Supplementary file 4 — Supplementary Data 4 [file 43856_2022_223_MOESM4_ESM.zip › Data_figure2_HomoMin2peptides_Venn.xlsx]

## Sheet: HomoMin2peptides
Abundances (Normalized): F3: Control, BG-23	Abundances (Normalized): F5: Control, FT-25	Abundances (Normalized): F7: Control, HJ-27	Abundances (Normalized): F10: Control, JN-30	Abundances (Normalized): F6: Control, LK-26	Abundances (Normalized): F8: Control, MA-28	Abundances (Normalized): F4: Control, PS-24	Abundances (Normalized): F9: Control, SJ-29	Abundances (Normalized): F1: Control, TSL-19	Abundances (Normalized): F2: Control, TT-22		Abundances (Normalized): F14: Sample, AHC 0	Abundances (Normalized): F13: Sample, BSS 0	Abundances (Normalized): F17: Sample, CBC 0	Abundances (Normalized): F18: Sample, FRH 0	Abundances (Normalized): F12: Sample, HKD 0	Abundances (Normalized): F16: Sample, LH 0	Abundances (Normalized): F11: Sample, PTJ 0	Abundances (Normalized): F15: Sample, SN 0		Abundances (Normalized): F24: Sample, AHC 5	Abundances (Normalized): F23: Sample, BSS 5	Abundances (Normalized): F27: Sample, CBC 5	Abundances (Normalized): F28: Sample, FRH 5	Abundances (Normalized): F22: Sample, HKD 5	Abundances (Normalized): F26: Sample, LH 5	Abundances (Normalized): F21: Sample, PTJ 5	Abundances (Normalized): F25: Sample, SN 5		Abundances (Normalized): F32: Sample, AHC 120	Abundances (Normalized): F31: Sample, BSS 120	Abundances (Normalized): F35: Sample, CBC 120	Abundances (Normalized): F36: Sample, FRH 120	Abundances (Normalized): F30: Sample, HKD 120	Abundances (Normalized): F34: Sample, LH 120	Abundances (Normalized): F29: Sample, PTJ 120	Abundances (Normalized): F33: Sample, SN 120		Chromosome	Modifications	Biological Process	Cellular Component	Molecular Function	KEGG Pathways	WikiPathways	GOMF name	GOBP slim name	GOCC slim name	KEGG name	Keywords
										0									0									0		21.9757							1	22		cell differentiation;cell organization and biogenesis;cellular component movement;metabolic process;regulation of biological process;response to stimulus;transport	cytoplasm;cytoskeleton;cytosol;extracellular;membrane;nucleus	catalytic activity;motor activity;nucleotide binding;protein binding;RNA binding;structural molecule activity;transporter activity		VEGFA-VEGFR2 Signaling Pathway	actin binding;actin filament binding;actin-dependent ATPase activity;adenyl nucleotide binding;adenyl ribonucleotide binding;ADP binding;ATP binding;ATPase activity;ATPase activity, coupled;binding;catalytic activity;cytoskeletal protein binding;hydrolase activity;hydrolase activity, acting on acid anhydrides;hydrolase activity, acting on acid anhydrides, in phosphorus-containing anhydrides;ident…	anatomical structure formation involved in morphogenesis;biological adhesion;biological regulation;cell adhesion;cell differentiation;cell motility;cellular component movement;cellular component organization;cellular membrane organization;cellular process;cytokinesis;cytoskeleton organization;developmental process;embryo development;establishment of localization;establishment or maintece of cell …	cell leading edge;cell part;cell projection;cytoplasm;cytoskeleton;cytosol;extracellular organelle;intracellular membrane-bounded organelle;intracellular non-membrane-bounded organelle;intracellular organelle;macromolecular complex;membrane;nucleus;organelle;plasma membrane;protein complex;synapse;vesicle	Tight junction;Viral myocarditis	3D-structure;Acetylation;Actin-binding;Alportsyndrome;Alternativesplicing;ATP-binding;Calmodulin-binding;Cataract;Celladhesion;Cellshape;Coiledcoil;Completeproteome;Cytoplasm;Cytoskeleton;Deafness;Directproteinsequencing;Diseasemutation;Motorprotein;Myosin;Non-syndromicdeafness;Nucleotide-binding;Phosphoprotein;Polymorphism;Referenceproteome;Ublconjugation
										0									0									0									0	2		regulation of biological process	cytoplasm;cytoskeleton;cytosol	nucleotide binding	Vascular smooth muscle contraction	Common Pathways Underlying Drug Addiction	adenyl nucleotide binding;adenyl ribonucleotide binding;ATP binding;binding;nucleotide binding;purine nucleotide binding;purine ribonucleoside triphosphate binding;purine ribonucleotide binding;ribonucleotide binding	multicellular organismal process;muscle contraction	cell part;cytoskeleton;cytosol;extracellular organelle;extracellular space;intracellular non-membrane-bounded organelle;intracellular organelle;organelle;vesicle	Vascular smooth muscle contraction	Alternativesplicing;ATP-binding;Completeproteome;Cytoplasm;Cytoskeleton;Diseasemutation;Muscleprotein;Nucleotide-binding;Oxidation;Referenceproteome
										0									0									0									0	X			cytoplasm;cytoskeleton	metal ion binding;protein binding			binding;cation binding;ion binding;metal ion binding;transition metal ion binding;zinc ion binding		cell part;cytoplasm;cytoskeleton;intracellular non-membrane-bounded organelle;intracellular organelle;membrane;organelle;plasma membrane		Alternativesplicing;Celljunction;Completeproteome;Cytoplasm;Cytoskeleton;LIMdomain;Metal-binding;Referenceproteome;Zinc
										0									0									0									0	11	Acetyl [N-Term]	cell death;cell organization and biogenesis;regulation of biological process	cytoskeleton;membrane;nucleus	protein binding;RNA binding;translation regulator activity			alpha-catenin binding;binding;cell adhesion molecule binding;protein binding	biological adhesion;cell adhesion;cell junction organization;cellular component assembly;cellular component organization;cellular process;establishment of localization	cell part;intracellular membrane-bounded organelle;intracellular organelle;membrane;nucleus;organelle;plasma membrane		Alternativepromoterusage;Celladhesion;Celljunction;Completeproteome;Nucleus;Phosphoprotein;Referenceproteome;Repeat
										0									0					18.5875				1					19.3454		19.4718	19.0448	3	19		cell communication;cell organization and biogenesis;cellular homeostasis;defense response;metabolic process;regulation of biological process;response to stimulus;transport	cytoplasm;cytosol;endoplasmic reticulum;membrane;nucleus;ribosome	protein binding;structural molecule activity	Ribosome	Cytoplasmic Ribosomal Proteins;DNA Replication	structural constituent of ribosome;structural molecule activity	alcohol metabolic process;biological regulation;biosynthetic process;carbohydrate metabolic process;catabolic process;cell cycle;cell death;cellular component assembly;cellular component disassembly;cellular component organization;cellular metabolic process;cellular nitrogen compound metabolic process;cellular process;death;detection of stimulus;DNA metabolic process;DNA repair;endosome transport…	cell part;cytosol;extracellular organelle;intracellular non-membrane-bounded organelle;intracellular organelle;macromolecular complex;membrane;nucleoplasm;organelle;plasma membrane;ribonucleoprotein complex;ribosome;vesicle	Ribosome	3D-structure;Acetylation;Completeproteome;Cytoplasm;Directproteinsequencing;Isopeptidebond;Methylation;Nucleus;Phosphoprotein;Referenceproteome;Ribonucleoprotein;Ribosomalprotein;Ublconjugation
										0									0									0									0	5			cytoplasm;cytoskeleton	nucleotide binding;protein binding			adenyl nucleotide binding;adenyl ribonucleotide binding;ATP binding;binding;nucleotide binding;purine nucleotide binding;purine ribonucleoside triphosphate binding;purine ribonucleotide binding;ribonucleotide binding		cell part;cytoplasm;cytoskeleton;extracellular organelle;extracellular space;intracellular non-membrane-bounded organelle;intracellular organelle;organelle;vesicle		ATP-binding;Completeproteome;Cytoplasm;Cytoskeleton;Methylation;Nucleotide-binding;Oxidation;Referenceproteome
										0									0									0									0	6		cell organization and biogenesis;cellular component movement;defense response;metabolic process;response to stimulus	chromosome;nucleus	DNA binding;protein binding	Alcoholism;Systemic lupus erythematosus;Viral carcinogenesis		binding;DNA binding;nucleic acid binding	biological regulation;cell motility;cellular component assembly;cellular component disassembly;cellular component movement;cellular component organization;cellular macromolecular complex assembly;cellular process;chromatin modification;chromatin organization;chromosome organization;immune system process;locomotion;macromolecular complex assembly;macromolecule metabolic process;metabolic process;o…	cell part;intracellular membrane-bounded organelle;intracellular organelle;macromolecular complex;nucleoplasm;nucleosome;nucleus;organelle	Systemic lupus erythematosus	3D-structure;Acetylation;Chromosome;Completeproteome;DNA-binding;Isopeptidebond;Methylation;Nucleosomecore;Nucleus;Phosphoprotein;Referenceproteome;Ublconjugation
										0									0			18.276						1		18.674		16.8168	19.6399		18.4262	18.3393	5	5	Met-loss [N-Term]	metabolic process	ribosome	RNA binding;structural molecule activity	Ribosome		structural constituent of ribosome;structural molecule activity	biosynthetic process;catabolic process;cellular component disassembly;cellular component organization;cellular metabolic process;cellular nitrogen compound metabolic process;cellular process;establishment of localization;macromolecule metabolic process;metabolic process;mRNA metabolic process;nitrogen compound metabolic process;nucleobase-containing compound metabolic process;primary metabolic pr…	cell part;cytosol;extracellular organelle;macromolecular complex;organelle;ribonucleoprotein complex;vesicle	Ribosome	Completeproteome;Directproteinsequencing;Referenceproteome;Ribonucleoprotein;Ribosomalprotein
										0									0									0									0	1		coagulation;metabolic process	cytoplasm;cytosol;nucleus	protein binding;RNA binding	mRNA surveillance pathway;RNA degradation;RNA transport		binding;mRNA binding;nucleic acid binding;nucleotide binding;poly(A) RNA binding;poly(U) RNA binding;poly-purine tract binding;poly-pyrimidine tract binding;RNA binding;single-stranded RNA binding	biological regulation;biosynthetic process;catabolic process;cellular metabolic process;cellular nitrogen compound metabolic process;cellular process;coagulation;macromolecule metabolic process;metabolic process;multicellular organismal process;nitrogen compound metabolic process;nucleobase-containing compound metabolic process;primary metabolic process;protein metabolic process;regulation of bod…	cell part;cytoplasm;intracellular membrane-bounded organelle;intracellular non-membrane-bounded organelle;intracellular organelle;macromolecular complex;nucleus;organelle;ribonucleoprotein complex	mRNA surveillance pathway;RNA degradation;RNA transport	Acetylation;Alternativesplicing;Completeproteome;Cytoplasm;Directproteinsequencing;Methylation;Phosphoprotein;Polymorphism;Referenceproteome;Repeat;RNA-binding
										0									0									0									0	12		cell death;cell organization and biogenesis	cytoplasm;cytoskeleton;cytosol	protein binding;structural molecule activity			structural molecule activity	anatomical structure morphogenesis;cellular component organization;cellular process;cytoskeleton organization;developmental process;molting cycle;multicellular organismal process;organelle organization	cell part;cytoplasm;extracellular organelle;macromolecular complex;organelle;protein complex;vesicle		Coiledcoil;Completeproteome;Cytoplasm;Cytoskeleton;Diseasemutation;Hypotrichosis;Intermediatefilament;Keratin;Polymorphism;Referenceproteome
										0									0									0									0	14;CHR_HSCHR14_3_CTG1		cellular component movement;metabolic process;regulation of biological process;response to stimulus;transport	extracellular;membrane	catalytic activity			antigen binding;binding	biological regulation;cellular component organization;cellular membrane organization;cellular process;endocytosis;establishment of localization;immune system process;macromolecule metabolic process;membrane invagination;membrane organization;metabolic process;primary metabolic process;protein metabolic process;response to stimulus;response to stress;transport;vesicle-mediated transport	cell part;extracellular organelle;extracellular region;extracellular space;membrane;organelle;plasma membrane;vesicle		Completeproteome;Directproteinsequencing;Immunoglobulindomain;ImmunoglobulinVregion;Referenceproteome
										0									0									0									0	12		cell organization and biogenesis;metabolic process;regulation of biological process	membrane;nucleus	protein binding;RNA binding				biological regulation;biosynthetic process;cellular component assembly;cellular component organization;cellular macromolecular complex assembly;cellular metabolic process;cellular nitrogen compound metabolic process;cellular process;chromatin organization;chromosome organization;DNA metabolic process;DNA replication;macromolecular complex assembly;macromolecule metabolic process;metabolic process…	cell part;cytoplasmic membrane-bounded vesicle;intracellular membrane-bounded organelle;intracellular organelle;membrane;nucleus;organelle;vesicle		Acetylation;Alternativesplicing;Completeproteome;Lipoprotein;Methylation;Nucleus;Phosphoprotein;Prenylation;Referenceproteome
										0							18.492		1							19.4943		1	18.1225						19.232		2	11		metabolic process;response to stimulus;transport	cytoplasm;cytosol;membrane	catalytic activity;protein binding	beta-Alanine metabolism;Chemical carcinogenesis;Drug metabolism - cytochrome P450;Glycolysis / Gluconeogenesis;Histidine metabolism;Metabolic pathways;Metabolism of xenobiotics by cytochrome P450;Phenylalanine metabolism;Tyrosine metabolism		3-chloroallyl aldehyde dehydrogenase activity;aldehyde dehydrogenase [NAD(P)+] activity;catalytic activity;oxidoreductase activity;oxidoreductase activity, acting on the aldehyde or oxo group of donors;oxidoreductase activity, acting on the aldehyde or oxo group of donors, NAD or NADP as acceptor	alcohol metabolic process;catabolic process;cellular aldehyde metabolic process;cellular metabolic process;cellular process;lipid metabolic process;metabolic process;primary metabolic process;response to chemical stimulus;response to oxidative stress;response to stimulus;response to stress;small molecule metabolic process	cell part;cytoplasm;cytosol;extracellular organelle;membrane;organelle;plasma membrane;vesicle	beta-Alanine metabolism;Drug metabolism - cytochrome P450;Glycolysis / Gluconeogenesis;Histidine metabolism;Metabolism of xenobiotics by cytochrome P450;Phenylalanine metabolism;Tyrosine metabolism	Acetylation;Alternativesplicing;Cellmembrane;Completeproteome;Lipoprotein;Membrane;NAD;Oxidoreductase;Palmitate;Prenylation;Referenceproteome
	19.4931									1								21.8707	1									0	19.5409							22.8673	2	22		cell organization and biogenesis;cellular component movement;defense response;metabolic process;regulation of biological process;response to stimulus;transport	extracellular;membrane	catalytic activity;protein binding			antigen binding;binding	biological regulation;cellular component organization;cellular membrane organization;cellular process;endocytosis;establishment of localization;immune system process;macromolecule metabolic process;membrane invagination;membrane organization;metabolic process;primary metabolic process;protein metabolic process;response to stimulus;response to stress;transport;vesicle-mediated transport	cell part;extracellular region;extracellular space;membrane;plasma membrane		Completeproteome;Disulfidebond;ImmunoglobulinCregion;Immunoglobulindomain;Referenceproteome
	18.3649							17.9953		2		18.8997							1					18.4108				1	17.1508	18.9396		17.5483	19.0564			17.8854	5	16	Met-loss [N-Term]	cell organization and biogenesis;cellular component movement	cytoplasm;cytoskeleton;nucleus	catalytic activity;nucleotide binding;protein binding;structural molecule activity	Gap junction;Pathogenic Escherichia coli infection;Phagosome	Exercise-induced Circadian Regulation;Parkin-Ubiquitin Proteasomal System pathway;Pathogenic Escherichia coli infection	binding;catalytic activity;GTP binding;GTPase activity;guanyl nucleotide binding;guanyl ribonucleotide binding;hydrolase activity;hydrolase activity, acting on acid anhydrides;hydrolase activity, acting on acid anhydrides, in phosphorus-containing anhydrides;nucleoside-triphosphatase activity;nucleotide binding;peptide binding;purine nucleotide binding;purine ribonucleoside triphosphate binding;p…	cellular component assembly;cellular component organization;cellular macromolecular complex assembly;cellular metabolic process;cellular process;locomotion;macromolecular complex assembly;macromolecule metabolic process;metabolic process;mitosis;nuclear division;organelle fission;organelle organization;primary metabolic process;protein complex assembly;protein folding;protein metabolic process;pr…	cell body;cell part;cell projection;cytoplasm;extracellular organelle;intracellular membrane-bounded organelle;intracellular organelle;macromolecular complex;neuron projection;neuronal cell body;nucleus;organelle;protein complex;vesicle	Gap junction;Pathogenic Escherichia coli infection;Phagosome	Acetylation;Alternativesplicing;Completeproteome;Cytoplasm;Cytoskeleton;Directproteinsequencing;Diseasemutation;GTP-binding;Microtubule;Nucleotide-binding;Phosphoprotein;Referenceproteome
										0									0									0									0	17;CHR_HSCHR17_4_CTG4	Acetyl [N-Term]		cytosol	protein binding;structural molecule activity			structural molecule activity		cell part;macromolecular complex;protein complex		Completeproteome;Keratin;Referenceproteome;Repeat
16.0971		17.1535	20.5614		19.3658			17.8762		5			13.3172						1				20.4524					1	21.1236			21.3636			19.0929	20.5757	4	1		metabolic process;response to stimulus;transport	cytosol;extracellular	catalytic activity;metal ion binding			binding;carbonate dehydratase activity;carbon-oxygen lyase activity;catalytic activity;cation binding;hydro-lyase activity;ion binding;lyase activity;metal ion binding;transition metal ion binding;zinc ion binding	cellular metabolic process;cellular process;detection of stimulus;establishment of localization;ion transport;metabolic process;one-carbon metabolic process;response to chemical stimulus;response to stimulus;small molecule metabolic process;transport	cell part;cytoplasm;extracellular organelle;extracellular region;extracellular space;organelle;vesicle	Nitrogen metabolism	3D-structure;Alternativesplicing;Completeproteome;Disulfidebond;Glycoprotein;Lyase;Metal-binding;Polymorphism;Referenceproteome;Secreted;Signal;Zinc
	19.3646			20.0652	19.7635	20.1495			18.603	5						15.8575			1					19.3713				1	19.9383		19.7206		20.6907	20.1679	20.533	19.6751	6	1		metabolic process	cytosol	catalytic activity;protein binding	Amino sugar and nucleotide sugar metabolism;Galactose metabolism;Metabolic pathways		binding;catalytic activity;coenzyme binding;cofactor binding;identical protein binding;isomerase activity;protein binding;protein dimerization activity;protein homodimerization activity;racemase and epimerase activity;racemase and epimerase activity, acting on carbohydrates and derivatives;UDP-glucose 4-epimerase activity;UDP-N-acetylglucosamine 4-epimerase activity	alcohol metabolic process;carbohydrate metabolic process;catabolic process;cellular metabolic process;cellular process;metabolic process;primary metabolic process;small molecule metabolic process	cell part;cytosol;extracellular organelle;organelle;vesicle	Amino sugar and nucleotide sugar metabolism;Galactose metabolism	3D-structure;Alternativesplicing;Carbohydratemetabolism;Completeproteome;Diseasemutation;Galactosemetabolism;Isomerase;NAD;Polymorphism;Referenceproteome
		22.3166		17.7844						2		17.1643							1									0		18.4806							1	1		metabolic process	extracellular;membrane	catalytic activity;metal ion binding			aminopeptidase activity;binding;catalytic activity;cation binding;epoxide hydrolase activity;ether hydrolase activity;exopeptidase activity;hydrolase activity;hydrolase activity, acting on ether bonds;ion binding;metal ion binding;metalloexopeptidase activity;metallopeptidase activity;peptidase activity;peptidase activity, acting on L-amino acid peptides;transition metal ion binding;zinc ion bind…	biosynthetic process;cellular alkene metabolic process;cellular ketone metabolic process;cellular lipid metabolic process;cellular metabolic process;cellular process;lipid metabolic process;macromolecule metabolic process;metabolic process;organic acid metabolic process;primary metabolic process;protein metabolic process;proteolysis;small molecule metabolic process	cell part;extracellular organelle;extracellular region;extracellular space;membrane;organelle;plasma membrane;vesicle		Acetylation;Aminopeptidase;Completeproteome;Hydrolase;Metal-binding;Metalloprotease;Phosphoprotein;Polymorphism;Protease;Referenceproteome;Secreted;Zinc
16.6312					18.6811				20.0128	3		19.6083							1									0		19.2933	17.5808		19.3594		18.4144		4	14;CHR_HSCHR14_3_CTG1		cell organization and biogenesis;defense response;metabolic process;regulation of biological process;response to stimulus	extracellular;membrane	protein binding							Completeproteome;Proteomicsidentification;Referenceproteome
		23.1613		18.7165		18.4524		18.3817	19.1861	5								21.7221	1			19.8273						1									0	6		metabolic process;regulation of biological process		protein binding;structural molecule activity			binding;enzyme binding;kinase binding;mitogen-activated protein kinase kinase kinase binding;protein binding;protein complex scaffold;protein C-terminus binding;protein kinase binding;structural molecule activity	biological regulation;cellular metabolic process;cellular process;macromolecule metabolic process;macromolecule modification;metabolic process;primary metabolic process;protein metabolic process;protein modification by small protein conjugation or removal;protein modification process;regulation of protein modification process	cell part;macromolecular complex;membrane;protein complex		3D-structure;Completeproteome;Phosphoprotein;Polymorphism;Referenceproteome;Repeat;SH3domain;Tumorsuppressor
					18.187					1					19.4927			19.5218	2		19.1129							1				19.3856					1	12		metabolic process	cytoplasm;cytosol;membrane	catalytic activity;metal ion binding;protein binding	Biosynthesis of amino acids;Carbon metabolism;Glycolysis / Gluconeogenesis;HIF-1 signaling pathway;Metabolic pathways;RNA degradation	Glycolysis and Gluconeogenesis	binding;carbon-oxygen lyase activity;catalytic activity;cation binding;hydro-lyase activity;ion binding;lyase activity;magnesium ion binding;metal ion binding;phosphopyruvate hydratase activity	alcohol metabolic process;biosynthetic process;carbohydrate metabolic process;cellular metabolic process;cellular process;metabolic process;primary metabolic process;small molecule metabolic process	cell part;cytosol;extracellular organelle;extracellular space;macromolecular complex;membrane;organelle;photoreceptor inner segment;plasma membrane;protein complex;vesicle	Glycolysis / Gluconeogenesis;Methane metabolism;RNA degradation	3D-structure;Acetylation;Alternativesplicing;Cellmembrane;Completeproteome;Cytoplasm;Directproteinsequencing;Glycolysis;Lyase;Magnesium;Membrane;Metal-binding;Phosphoprotein;Polymorphism;Referenceproteome
										0									0									0									0	1		cell organization and biogenesis;regulation of biological process;response to stimulus;transport	cytoplasm;cytoskeleton;Golgi;membrane	catalytic activity;metal ion binding;motor activity;protein binding;RNA binding		Mesodermal Commitment Pathway	actin binding;actin filament binding;ATPase activity;binding;calcium ion binding;catalytic activity;cation binding;cytoskeletal protein binding;hydrolase activity;hydrolase activity, acting on acid anhydrides;hydrolase activity, acting on acid anhydrides, in phosphorus-containing anhydrides;ion binding;metal ion binding;nucleoside-triphosphatase activity;protein binding;pyrophosphatase activity	anatomical structure formation involved in morphogenesis;biological regulation;cellular process;developmental process;establishment of localization;establishment or maintece of cell polarity;Golgi vesicle transport;metabolic process;protein targeting;protein transport;regulation of cell cycle;response to stimulus;response to stress;signal transduction;transport;vesicle-mediated transport	cell part;cytoplasm;cytoskeleton;Golgi apparatus;intracellular membrane-bounded organelle;intracellular non-membrane-bounded organelle;intracellular organelle;macromolecular complex;membrane;organelle;plasma membrane;protein complex		Acetylation;Actin-binding;Alternativesplicing;Calcium;Cellmembrane;Cellprojection;Completeproteome;Cytoplasm;Cytoskeleton;Golgiapparatus;Leucine-richrepeat;Membrane;Metal-binding;Microtubule;Phosphoprotein;Polymorphism;Referenceproteome;Repeat;SH3domain;Wntsignalingpathway
	19.513									1			18.4868		18.22				2				19.6609					1	19.5449	20.0483	18.8907	18.3889		20.5589		19.5367	6	2		cell death;cell organization and biogenesis;regulation of biological process;response to stimulus	cytosol;membrane	protein binding	Regulation of actin cytoskeleton	Exercise-induced Circadian Regulation;Regulation of Actin Cytoskeleton	binding;protein binding;protein complex binding	anatomical structure development;anatomical structure formation involved in morphogenesis;anatomical structure morphogenesis;biological regulation;cell death;cell motility;cellular component assembly;cellular component movement;cellular component organization;cellular process;cytoskeleton organization;death;developmental process;embryo development;establishment or maintece of cell polarity;immune…	cell part;cytosol;extracellular organelle;macromolecular complex;organelle;protein complex;vesicle	Regulation of actin cytoskeleton	3D-structure;Acetylation;Alternativesplicing;Cellmembrane;Cellprojection;Completeproteome;Host-virusinteraction;Membrane;Referenceproteome;Transmembrane;Transmembranehelix
		21.8976								1									0									0									0	6		cell death;cell differentiation;cell organization and biogenesis;metabolic process;regulation of biological process;response to stimulus;transport	cytoplasm;cytoskeleton;membrane;nucleus	catalytic activity;motor activity;protein binding;RNA binding;structural molecule activity		Arrhythmogenic Right Ventricular Cardiomyopathy	binding;binding, bridging;enzyme binding;kinase binding;protein binding;protein binding, bridging;protein kinase binding;protein kinase C binding;scaffold protein binding;structural constituent of cytoskeleton;structural molecule activity	anatomical structure development;anatomical structure morphogenesis;cell death;cell differentiation;cell junction organization;cellular component disassembly;cellular component organization;cellular metabolic process;cellular process;cytoskeleton organization;death;developmental process;localization;macromolecule metabolic process;macromolecule modification;metabolic process;organelle organizatio…	cell part;cytoskeleton;extracellular organelle;intracellular membrane-bounded organelle;intracellular non-membrane-bounded organelle;intracellular organelle;macromolecular complex;membrane;mitochondrion;nucleus;organelle;plasma membrane;protein complex;vesicle	Arrhythmogenic right ventricular cardiomyopathy (ARVC)	3D-structure;Alternativesplicing;Cardiomyopathy;Celljunction;Coiledcoil;Completeproteome;Cytoplasm;Cytoskeleton;Diseasemutation;Epidermolysisbullosa;Lipoprotein;Palmoplantarkeratoderma;Phosphoprotein;Polymorphism;Referenceproteome;Repeat
				20.0095					19.309	2						20.8851			1			20.6194						1									0	17		cellular component movement;metabolic process;response to stimulus	cytoplasm	catalytic activity;motor activity;nucleotide binding;protein binding;RNA binding	Tight junction		adenyl nucleotide binding;adenyl ribonucleotide binding;ATP binding;binding;catalytic activity;double-stranded RNA binding;hydrolase activity;hydrolase activity, acting on acid anhydrides;hydrolase activity, acting on acid anhydrides, in phosphorus-containing anhydrides;microfilament motor activity;motor activity;nucleic acid binding;nucleoside-triphosphatase activity;nucleotide binding;purine nu…	cellular component movement;cellular component organization;cellular process;membrane organization;metabolic process;multicellular organismal process;muscle contraction;response to stimulus	cell part;intracellular non-membrane-bounded organelle;intracellular organelle;macromolecular complex;organelle;protein complex	Tight junction;Viral myocarditis	Actin-binding;ATP-binding;Calmodulin-binding;Coiledcoil;Completeproteome;Cytoplasm;Isopeptidebond;Methylation;Motorprotein;Muscleprotein;Myosin;Nucleotide-binding;Polymorphism;Referenceproteome;Thickfilament;Ublconjugation
			20.6453						19.9264	2									0			19.6366						1									0	17;CHR_HSCHR17_1_CTG4		cell death;metabolic process	cytosol	catalytic activity;motor activity;structural molecule activity			structural molecule activity		cell part;extracellular space;macromolecular complex;protein complex		Coiledcoil;Completeproteome;Intermediatefilament;Keratin;Polymorphism;Referenceproteome
18.5966										1			18.1964				17.9598	17.9717	3							18.4139		1									0	9		metabolic process;response to stimulus;transport	endoplasmic reticulum;membrane	catalytic activity;nucleotide binding;transporter activity	Fat digestion and absorption;Insulin resistance;PPAR signaling pathway	PPAR signaling pathway	binding;catalytic activity;fatty acid ligase activity;fatty acid transporter activity;ligase activity;ligase activity, forming carbon-sulfur bonds;lipid transporter activity;long-chain fatty acid-CoA ligase activity;nucleotide binding;substrate-specific transporter activity;transporter activity;very long-chain fatty acid-CoA ligase activity	anatomical structure development;catabolic process;cellular ketone metabolic process;cellular lipid metabolic process;cellular metabolic process;cellular process;developmental process;establishment of localization;lipid metabolic process;lipid transport;metabolic process;organic acid metabolic process;organic acid transport;primary metabolic process;response to chemical stimulus;response to exter…	cell part;cell projection;membrane;microvillus;plasma membrane	PPAR signaling pathway	Alternativesplicing;Completeproteome;Diseasemutation;Endoplasmicreticulum;Fattyacidmetabolism;Ichthyosis;Ligase;Lipidmetabolism;Lipidtransport;Membrane;Nucleotide-binding;Polymorphism;Referenceproteome;Transmembrane;Transmembranehelix;Transport
			18.6173			19.4403	19.281	19.5698	18.7694	5	18.3088	18.664					17.3077		3	18.4248								1					18.8261		19.6541		2	5		cellular homeostasis;metabolic process;transport	cytosol;extracellular;mitochondrion;organelle lumen	catalytic activity;nucleotide binding	Amino sugar and nucleotide sugar metabolism;Carbohydrate digestion and absorption;Carbon metabolism;Central carbon metabolism in cancer;Fructose and mannose metabolism;Galactose metabolism;Glycolysis / Gluconeogenesis;HIF-1 signaling pathway;Insulin signaling pathway;Metabolic pathways;Neomycin, kanamycin and gentamicin biosynthesis;Starch and sucrose metabolism;Type II diabetes mellitus	Glycolysis and Gluconeogenesis	adenyl nucleotide binding;adenyl ribonucleotide binding;ATP binding;binding;carbohydrate kinase activity;catalytic activity;fructokinase activity;glucokinase activity;hexokinase activity;hormone binding;kinase activity;mannokinase activity;nucleotide binding;phosphotransferase activity, alcohol group as acceptor;purine nucleotide binding;purine ribonucleoside triphosphate binding;purine ribonucle…	alcohol metabolic process;biological regulation;carbohydrate metabolic process;carbohydrate transport;cellular homeostasis;cellular metabolic process;cellular process;establishment of localization;homeostatic process;metabolic process;phosphorus metabolic process;primary metabolic process;small molecule metabolic process;transmembrane transport;transport	cell part;cytosol;intracellular membrane-bounded organelle;intracellular organelle;macromolecular complex;mitochondrion;organelle;protein complex	Amino sugar and nucleotide sugar metabolism;Butirosin and neomycin biosynthesis;Carbohydrate digestion and absorption;Fructose and mannose metabolism;Galactose metabolism;Glycolysis / Gluconeogenesis;Insulin signaling pathway;Starch and sucrose metabolism;Streptomycin biosynthesis;Type II diabetes mellitus	3D-structure;Allostericenzyme;ATP-binding;Completeproteome;Glycolysis;Kinase;Nucleotide-binding;Polymorphism;Referenceproteome;Repeat;Transferase
	19.3791							19.6353	19.9936	3									0								21.1857	1									0	6		cell organization and biogenesis;metabolic process;regulation of biological process;transport	cytoplasm;cytoskeleton;Golgi;membrane;nucleus	catalytic activity;protein binding;transporter activity			anion channel activity;anion transmembrane transporter activity;channel activity;chloride channel activity;gated channel activity;ion channel activity;ion transmembrane transporter activity;passive transmembrane transporter activity;substrate-specific channel activity;substrate-specific transmembrane transporter activity;substrate-specific transporter activity;transmembrane transporter activity;t…	biological regulation;cellular component organization;cellular process;establishment of localization;ion transport;localization;multicellular organismal process;multi-organism process;neurological system process;transport	cell cortex;cell part;cell projection;cytoskeleton;extracellular organelle;Golgi apparatus;intracellular membrane-bounded organelle;intracellular non-membrane-bounded organelle;intracellular organelle;macromolecular complex;microtubule organizing center;microvillus;organelle;protein complex;vesicle		Alternativesplicing;Chloride;Chloridechannel;Completeproteome;Cytoplasm;Cytoskeleton;Deafness;Golgiapparatus;Hearing;Ionchannel;Iontransport;Membrane;Non-syndromicdeafness;Polymorphism;Referenceproteome;Transmembrane;Transmembranehelix;Transport;Voltage-gatedchannel
19.2924			19.2163		18.3588	18.4749	18.4626	18.155	19.3048	7		17.6657	18.3485		18.8029		17.4017		4			18.0523						1		19.1244							1	17		cell death;metabolic process	cytosol	catalytic activity;motor activity;structural molecule activity			structural molecule activity	anatomical structure development;developmental process	cell part;extracellular organelle;extracellular space;macromolecular complex;organelle;protein complex;vesicle		Coiledcoil;Completeproteome;Intermediatefilament;Keratin;Polymorphism;Referenceproteome
										0		18.5353	18.8457		17.2922		18.4196	17.3362	5							18.4901		1		18.294			19.3212		19.3076		3	2		cell organization and biogenesis;cellular homeostasis;metabolic process;regulation of biological process;response to stimulus;transport	cytosol;membrane;mitochondrion	catalytic activity;nucleotide binding;protein binding	Amino sugar and nucleotide sugar metabolism;Carbohydrate digestion and absorption;Carbon metabolism;Central carbon metabolism in cancer;Fructose and mannose metabolism;Galactose metabolism;Glycolysis / Gluconeogenesis;HIF-1 signaling pathway;Insulin signaling pathway;Metabolic pathways;Neomycin, kanamycin and gentamicin biosynthesis;Starch and sucrose metabolism;Type II diabetes mellitus	Glycolysis and Gluconeogenesis	adenyl nucleotide binding;adenyl ribonucleotide binding;ATP binding;binding;carbohydrate binding;carbohydrate kinase activity;catalytic activity;fructokinase activity;glucokinase activity;glucose binding;hexokinase activity;kinase activity;mannokinase activity;monosaccharide binding;nucleotide binding;phosphotransferase activity, alcohol group as acceptor;purine nucleotide binding;purine ribonucl…	alcohol metabolic process;biological regulation;carbohydrate metabolic process;carbohydrate transport;catabolic process;cellular component organization;cellular homeostasis;cellular metabolic process;cellular process;establishment of localization;generation of precursor metabolites and energy;homeostatic process;metabolic process;mitochondrion organization;multicellular organismal process;organel…	cell part;cytosol;membrane	Amino sugar and nucleotide sugar metabolism;Butirosin and neomycin biosynthesis;Carbohydrate digestion and absorption;Fructose and mannose metabolism;Galactose metabolism;Glycolysis / Gluconeogenesis;Insulin signaling pathway;Starch and sucrose metabolism;Streptomycin biosynthesis;Type II diabetes mellitus	3D-structure;Allostericenzyme;ATP-binding;Completeproteome;Glycolysis;Kinase;Membrane;Mitochondrion;Mitochondrionoutermembrane;Nucleotide-binding;Polymorphism;Referenceproteome;Repeat;Transferase
	18.2321				18.3881					2		18.3609							1				18.5689	17.8485				2		18.3311	17.9846		18.9922		19.2304	18.0439	5	14		cell organization and biogenesis;metabolic process;regulation of biological process;response to stimulus;transport	cytosol;nucleus	protein binding;RNA binding	Herpes simplex infection;Spliceosome	mRNA Processing	binding;nucleotide binding	biological regulation;biosynthetic process;cellular component assembly;cellular component organization;cellular macromolecular complex assembly;cellular metabolic process;cellular nitrogen compound metabolic process;cellular process;establishment of localization;macromolecular complex assembly;macromolecule metabolic process;metabolic process;mRNA metabolic process;mRNA processing;nitrogen compou…	cell part;cytoplasm;intracellular membrane-bounded organelle;intracellular non-membrane-bounded organelle;intracellular organelle;nucleolus;nucleoplasm;nucleus;organelle	Spliceosome	Acetylation;Alternativesplicing;Completeproteome;Directproteinsequencing;mRNAprocessing;mRNAsplicing;Nucleus;Phosphoprotein;Polymorphism;Referenceproteome;Repeat;RNA-binding
						20.2399		20.5488	19.872	3		16.7582							1			18.8722	18.7166					2	19.065	19.3839	19.1767				20.2618	19.8018	5	11	Met-loss+Acetyl [N-Term]	cell death;cell organization and biogenesis;regulation of biological process;transport	endoplasmic reticulum;Golgi;membrane	protein binding	Alzheimer's disease			cell death;cellular component organization;cellular process;death;endoplasmic reticulum organization;establishment of localization;organelle organization;transport;vesicle-mediated transport;viral reproduction	cell part;endoplasmic reticulum;extracellular organelle;extracellular space;intracellular membrane-bounded organelle;intracellular organelle;membrane;organelle;vesicle		Acetylation;Alternativesplicing;Apoptosis;Completeproteome;Endoplasmicreticulum;ER-Golgitransport;Golgiapparatus;Host-virusinteraction;Membrane;Phosphoprotein;Polymorphism;Referenceproteome;Stressresponse;Transmembrane;Transmembranehelix;Transport
				22.4988			21.4213	21.8808		3									0			19.9702			21.8595			2		18.8482							1	2		cellular component movement	cytosol	metal ion binding;structural molecule activity		Association Between Physico-Chemical Features and Toxicity Associated Pathways;Endothelin Pathways;G13 Signaling Pathway;Regulation of Actin Cytoskeleton;Striated Muscle Contraction	binding;calcium ion binding;cation binding;ion binding;metal ion binding;structural constituent of muscle;structural molecule activity	cellular component movement;cellular process;multicellular organismal process;muscle contraction	cell part;cytosol;intracellular non-membrane-bounded organelle;intracellular organelle;macromolecular complex;organelle;protein complex		Acetylation;Alternativesplicing;Completeproteome;Methylation;Motorprotein;Muscleprotein;Myosin;Referenceproteome;Repeat
20.0099	18.1188		19.6132	18.8891		18.752	18.3697	20.5065	18.5684	8					18.5446				1	17.8721				14.395				2			19.6584		19.2315			20.4453	3	21		cell differentiation;cell organization and biogenesis;metabolic process;response to stimulus	extracellular;membrane;organelle lumen	protein binding	ECM-receptor interaction;Focal adhesion;PI3K-Akt signaling pathway;Protein digestion and absorption	miRNA targets in ECM and membrane receptors	binding;growth factor binding;platelet-derived growth factor binding;protein binding	biological adhesion;cell adhesion;cell differentiation;cellular component assembly;cellular component disassembly;cellular component organization;cellular process;developmental process;extracellular matrix organization;extracellular structure organization;locomotion;macromolecular complex assembly;macromolecule metabolic process;metabolic process;multicellular organismal process;protein complex a…	cell part;extracellular matrix;extracellular organelle;extracellular region;macromolecular complex;membrane;organelle;plasma membrane;protein complex;vesicle	ECM-receptor interaction;Focal adhesion;Protein digestion and absorption	Celladhesion;Collagen;Completeproteome;Directproteinsequencing;Diseasemutation;Extracellularmatrix;Glycoprotein;Hydroxylation;Polymorphism;Referenceproteome;Repeat;Secreted;Signal
	19.1923					19.8242	22.9948			3			18.7946			17.9372			2				19.138	17.5594				2	19.4586		19.3363	19.2438	19.6792	18.9751	19.2069		6	11		cellular component movement;metabolic process;regulation of biological process;response to stimulus;transport	cytosol;Golgi;membrane	catalytic activity;nucleotide binding;protein binding			binding;catalytic activity;cytoskeletal protein binding;GTP binding;GTPase activity;guanyl nucleotide binding;guanyl ribonucleotide binding;hydrolase activity;hydrolase activity, acting on acid anhydrides;hydrolase activity, acting on acid anhydrides, in phosphorus-containing anhydrides;myosin binding;myosin V binding;nucleoside-triphosphatase activity;nucleotide binding;protein binding;protein d…	biological regulation;cellular component movement;cellular localization;cellular metabolic process;cellular process;cytoskeleton-dependent intracellular transport;endosome transport;establishment of localization;Golgi vesicle transport;immune system process;localization;macromolecule metabolic process;macromolecule modification;metabolic process;one-carbon metabolic process;peptidyl-amino acid mo…	cell part;cytosol;extracellular organelle;Golgi apparatus;intracellular membrane-bounded organelle;intracellular organelle;membrane;organelle;vesicle		3D-structure;Acetylation;Alternativesplicing;Completeproteome;Directproteinsequencing;ER-Golgitransport;Golgiapparatus;GTP-binding;Host-virusinteraction;Lipoprotein;Membrane;Methylation;Nucleotide-binding;Phosphoprotein;Prenylation;Proteintransport;Referenceproteome;Transport
	20.1296	18.284	20.1328	19.4739		19.7828		20.3052		6		21.1987	19.1893						2	18.2883	18.3527							2		17.7091			20.1201	21.5162	19.5275		4	2		response to stimulus									Completeproteome;Referenceproteome
18.7011			19.5898	19.5504		20.2994		19.8512	20.2055	6		17.5067				18.3706			2		22.3323			17.751				2	18.3341	18.8663	18.0572	17.6989	18.7624	18.4194	20.6453	18.0137	8	12		cell death;cell differentiation;cell proliferation;cellular component movement;defense response;metabolic process;regulation of biological process;response to stimulus;transport	cytoplasm;cytosol;extracellular;membrane;nucleus;organelle lumen	catalytic activity;protein binding;receptor activity;signal transducer activity	Adherens junction;B cell receptor signaling pathway;Jak-STAT signaling pathway;Leishmaniasis;Natural killer cell mediated cytotoxicity;Proteoglycans in cancer;T cell receptor signaling pathway	B Cell Receptor Signaling Pathway;IL-3 Signaling Pathway;IL-4 Signaling Pathway;Interferon type I signaling pathways;Kit receptor signaling pathway;Microglia Pathogen Phagocytosis Pathway;Prolactin Signaling Pathway;Regulation of toll-like receptor signaling pathway;T-Cell antigen Receptor (TCR) pathway during Staphylococcus aureus infection;T-Cell Receptor and Co-stimulatory Signaling;VEGFA-VEGF…	binding;catalytic activity;enzyme binding;hydrolase activity;hydrolase activity, acting on ester bonds;kinase binding;molecular transducer activity;phosphatase activity;phosphoprotein phosphatase activity;phosphoric ester hydrolase activity;protein binding;protein kinase binding;protein tyrosine phosphatase activity;receptor activity;signal transducer activity;signaling receptor activity;transmem…	anatomical structure development;anatomical structure formation involved in morphogenesis;biological adhesion;biological regulation;cell adhesion;cell cycle;cell death;cell development;cell differentiation;cell killing;cell motility;cell proliferation;cellular component movement;cellular metabolic process;cellular process;coagulation;death;developmental process;immune system process;locomotion;ma…	cell part;cytoplasm;cytosol;extracellular organelle;intracellular membrane-bounded organelle;intracellular non-membrane-bounded organelle;intracellular organelle;macromolecular complex;membrane;nucleolus;nucleus;organelle;protein complex;receptor complex;vesicle	Adherens junction;B cell receptor signaling pathway;Jak-STAT signaling pathway;Leishmaniasis;Natural killer cell mediated cytotoxicity;T cell receptor signaling pathway	3D-structure;Alternativesplicing;Completeproteome;Cytoplasm;Hydrolase;Nucleus;Phosphoprotein;Proteinphosphatase;Referenceproteome;Repeat;SH2domain
18.1819	18.2154	19.1215		18.3956			18.4847	18.9287		6			19.6203				20.0354		2						19.5688	18.0807		2						19.1904	18.5844		2	18	Acetyl [N-Term]	cell differentiation;regulation of biological process;transport	cytoplasm;membrane	enzyme regulator activity;protein binding			binding;endopeptidase inhibitor activity;endopeptidase regulator activity;enzyme binding;enzyme inhibitor activity;enzyme regulator activity;peptidase inhibitor activity;peptidase regulator activity;protein binding;serine-type endopeptidase inhibitor activity	biological regulation;cell differentiation;cellular process;developmental process	cell part;cytoplasm;extracellular organelle;extracellular space;organelle;vesicle		Alternativesplicing;Completeproteome;Cytoplasm;Polymorphism;Proteaseinhibitor;Referenceproteome;Serineproteaseinhibitor
19.5097	20.7293	20.6121		20.8153		20.7143		20.2601	20.1119	7		19.9432				20.6884			2			19.6684	19.8653					2					20.578		20.7836	20.0113	3	11	Met-loss+Acetyl [N-Term]	cell division;metabolic process;regulation of biological process;response to stimulus	cytoplasm;cytosol;membrane;nucleus	catalytic activity;metal ion binding;protein binding	Adrenergic signaling in cardiomyocytes;Alcoholism;Amphetamine addiction;cAMP signaling pathway;cGMP-PKG signaling pathway;Dopaminergic synapse;Focal adhesion;Herpes simplex infection;Hippo signaling pathway;Inflammatory mediator regulation of TRP channels;Insulin resistance;Insulin signaling pathway;Long-term potentiation;mRNA surveillance pathway;Oocyte meiosis;Oxytocin signaling pathway;Platele…	Common Pathways Underlying Drug Addiction;Nicotine Activity on Dopaminergic Neurons	binding;catalytic activity;cation binding;hydrolase activity;hydrolase activity, acting on ester bonds;ion binding;metal ion binding;phosphatase activity;phosphoprotein phosphatase activity;phosphoric ester hydrolase activity;protein serine/threonine phosphatase activity;ribonucleoprotein binding	anatomical structure development;anatomical structure morphogenesis;biological regulation;carbohydrate metabolic process;catabolic process;cell cycle;cell division;cellular lipid metabolic process;cellular metabolic process;cellular process;developmental process;energy reserve metabolic process;generation of precursor metabolites and energy;glycerol ether metabolic process;lipid metabolic process…	cell part;cell projection;cytoplasm;cytosol;extracellular organelle;histone methyltransferase complex;intracellular membrane-bounded organelle;intracellular non-membrane-bounded organelle;intracellular organelle;macromolecular complex;membrane;neuron projection;nucleolus;nucleoplasm;nucleus;organelle;plasma membrane;protein complex;protein serine/threonine phosphatase complex;vesicle	Focal adhesion;Insulin signaling pathway;Long-term potentiation;Meiosis - yeast;Oocyte meiosis;Regulation of actin cytoskeleton;Vascular smooth muscle contraction	3D-structure;Acetylation;Alternativesplicing;Carbohydratemetabolism;Cellcycle;Celldivision;Completeproteome;Cytoplasm;Directproteinsequencing;Glycogenmetabolism;Hydrolase;Manganese;Metal-binding;Nucleus;Phosphoprotein;Proteinphosphatase;Referenceproteome
										0				18.719		18.6354	20.5818		3							17.5213	18.4337	2		18.7194			19.8726		19.2974		3	12		regulation of biological process;response to stimulus;transport	cytosol;endosome;membrane	catalytic activity;metal ion binding;protein binding;transporter activity			binding;cation binding;ion binding;metal ion binding;transition metal ion binding;zinc ion binding	cellular process;endosome transport;establishment of localization;protein transport;transport;vesicle-mediated transport	cell part;cytoplasm;cytosol;endosome;extracellular organelle;intracellular membrane-bounded organelle;intracellular organelle;macromolecular complex;membrane;organelle;protein complex;retromer complex;vesicle		3D-structure;Acetylation;Alternativesplicing;Completeproteome;Cytoplasm;Endosome;Membrane;Metal-binding;Proteintransport;Referenceproteome;Transport;Zinc
			18.9677							1		19.123	13.4784			19.2231			3			23.0286	22.4816					2	21.141	20.4932	22.1868	18.4871	21.3918	22.342	22.6898	23.0977	8	20		defense response;regulation of biological process;response to stimulus	extracellular	enzyme regulator activity			endopeptidase inhibitor activity;endopeptidase regulator activity;enzyme inhibitor activity;enzyme regulator activity;peptidase inhibitor activity;peptidase regulator activity;serine-type endopeptidase inhibitor activity	biological regulation;multi-organism process;response to biotic stimulus;response to stimulus;response to stress	extracellular region		Antibiotic;Antimicrobial;Completeproteome;Disulfidebond;Proteaseinhibitor;Referenceproteome;Secreted;Serineproteaseinhibitor;Signal
								19.3378	19.4692	2		18.4203			18.6072	18.5585			3			18.6142	19.4798					2		18.8214	19.3524		19.609		19.6733	19.3926	5	22		cell organization and biogenesis;metabolic process;transport	cytoplasm;Golgi;membrane	transporter activity			binding;lipid binding	biosynthetic process;cellular lipid metabolic process;cellular metabolic process;cellular process;developmental process;embryo development;establishment of localization;lipid metabolic process;lipid transport;metabolic process;primary metabolic process;small molecule metabolic process;transport	cell part;extracellular organelle;membrane;organelle;vesicle		Acetylation;Alternativesplicing;Completeproteome;Cytoplasm;Golgiapparatus;Lipid-binding;Phosphoprotein;Referenceproteome;Transport
20.2182	20.2984					19.6725		19.509	19.061	5		19.9083	19.1621			18.245			3	18.3455		19.4464						2	18.9173		19.3179	18.6749	19.3729	19.7999			5	6		metabolic process;regulation of biological process;response to stimulus	cell surface;endoplasmic reticulum;Golgi;membrane	protein binding;RNA binding		Allograft Rejection;Proteasome Degradation	antigen binding;beta-2-microglobulin binding;binding;peptide antigen binding;peptide binding;protein binding;TAP binding	biological regulation;cellular process;immune system process;response to chemical stimulus;response to stimulus;signal transduction;viral reproduction	cell part;cell surface;endoplasmic reticulum;Golgi apparatus;intracellular membrane-bounded organelle;intracellular organelle;macromolecular complex;membrane;MHC protein complex;organelle;plasma membrane;protein complex	Allograft rejection;Antigen processing and presentation;Autoimmune thyroid disease;Cell adhesion molecules (CAMs);Endocytosis;Graft-versus-host disease;Natural killer cell mediated cytotoxicity;Phagosome;Type I diabetes mellitus;Viral myocarditis	3D-structure;Completeproteome;Disulfidebond;Glycoprotein;Host-virusinteraction;Immunity;Membrane;MHCI;Phosphoprotein;Polymorphism;Referenceproteome;Signal;Transmembrane;Transmembranehelix;Ublconjugation
	18.4046				18.9678	17.7198	19.6563	19.1631	18.5607	6	17.0425	17.8036			16.8578				3		16.4147					17.9613		2		18.147			18.1112		19.1878	18.2938	4	14;CHR_HSCHR14_3_CTG1		response to stimulus	extracellular;membrane	catalytic activity
19.4554		23.1316	21.8149	20.9244	21.3536	18.5351	23.908	21.0778	19.9262	9	19.0693	22.4571					17.1392	20.0858	4			22.7416			18.1124			2	23.4739	23.5868	23.5371		23.6851	23.2873	23.3247		6	15		cell organization and biogenesis;cellular component movement;regulation of biological process;response to stimulus	cytoplasm;cytoskeleton;cytosol	protein binding;structural molecule activity	Adrenergic signaling in cardiomyocytes;Cardiac muscle contraction;Dilated cardiomyopathy;Hypertrophic cardiomyopathy (HCM);MicroRNAs in cancer	Striated Muscle Contraction	actin binding;binding;cytoskeletal protein binding;protein binding;structural constituent of cytoskeleton;structural constituent of muscle;structural molecule activity	anatomical structure morphogenesis;biological regulation;cellular component movement;cellular component organization;cellular process;cytoskeleton organization;developmental process;embryo development;multicellular organismal process;muscle contraction;organelle organization;regulation of organelle organization;response to chemical stimulus;response to oxidative stress;response to stimulus;respon…	bleb;cell part;cell projection;cytoskeleton;cytosol;intracellular non-membrane-bounded organelle;intracellular organelle;macromolecular complex;organelle;protein complex	Cardiac muscle contraction;Dilated cardiomyopathy;Hypertrophic cardiomyopathy (HCM)	Acetylation;Actin-binding;Alternativesplicing;Cardiomyopathy;Coiledcoil;Completeproteome;Cytoplasm;Cytoskeleton;Directproteinsequencing;Diseasemutation;Isopeptidebond;Muscleprotein;Phosphoprotein;Referenceproteome;Ublconjugation
										0			14.9588	15.1632	20.4135	19.7347	14.6018	19.9342	6						15.1148		20.0792	2		15.8101		19.6035	22.1533		19.6806	18.7926	5	19		cell communication;cell organization and biogenesis;metabolic process;regulation of biological process;response to stimulus;transport	chromosome;cytosol;endosome;membrane	protein binding	Endocytosis		alcohol binding;amine binding;binding;cation binding;ion binding;lipid binding;phosphatidylcholine binding;phospholipid binding;protein binding;protein domain specific binding;quaternary ammonium group binding	biological regulation;cellular component assembly;cellular component organization;cellular macromolecular complex assembly;cellular membrane organization;cellular process;endosome transport;establishment of localization;Golgi vesicle transport;macromolecular complex assembly;membrane invagination;membrane organization;nucleus organization;organelle organization;protein complex assembly;protein po…	cell part;cytosol;extracellular organelle;macromolecular complex;membrane;organelle;protein complex;vesicle	Endocytosis	Acetylation;Coiledcoil;Completeproteome;Directproteinsequencing;Endosome;Membrane;Phosphoprotein;Proteintransport;Referenceproteome;Transport;Ublconjugation
					18.7884					1		18.7819	19.0084	20.2144	19.7555		18.7558	19.0363	6		19.4556						16.8373	2		18.0422			19.6531				2	17		cell differentiation;cell growth;cell organization and biogenesis;metabolic process;regulation of biological process;response to stimulus	cytoplasm;membrane;nucleus;spliceosomal complex	catalytic activity;nucleotide binding;protein binding;RNA binding	Proteoglycans in cancer;Spliceosome;Transcriptional misregulation in cancer		adenyl nucleotide binding;adenyl ribonucleotide binding;androgen receptor binding;ATP binding;ATPase activity;ATPase activity, coupled;ATP-dependent helicase activity;ATP-dependent RNA helicase activity;binding;catalytic activity;estrogen receptor binding;helicase activity;hormone receptor binding;hydrolase activity;hydrolase activity, acting on acid anhydrides;hydrolase activity, acting on acid …	biological regulation;biosynthetic process;cell growth;cellular metabolic process;cellular nitrogen compound metabolic process;cellular process;developmental process;embryo development;growth;macromolecule metabolic process;metabolic process;mRNA metabolic process;mRNA processing;nitrogen compound metabolic process;nucleobase-containing compound metabolic process;primary metabolic process;respons…	cell part;cytoplasm;extracellular organelle;intracellular membrane-bounded organelle;intracellular non-membrane-bounded organelle;intracellular organelle;macromolecular complex;membrane;nucleolus;nucleoplasm;nucleus;organelle;ribonucleoprotein complex;spliceosomal complex;vesicle	Spliceosome	3D-structure;Acetylation;Alternativesplicing;ATP-binding;Biologicalrhythms;Completeproteome;Helicase;Hydrolase;Isopeptidebond;mRNAprocessing;mRNAsplicing;Nucleotide-binding;Nucleus;Phosphoprotein;Polymorphism;Referenceproteome;RNA-binding;Spliceosome;Transcription;Transcriptionregulation;Ublconjugation
20.4878			24.0119		21.7764	21.2656	21.3562	19.4503	19.5678	7	19.1972	20.0714		21.7866			22.2179	23.699	5				21.9208				23.0659	2	20.7236	21.4511					22.2468	22.6854	4	3		cell differentiation;cell organization and biogenesis;regulation of biological process;response to stimulus	cell surface;membrane	protein binding;receptor activity	Arrhythmogenic right ventricular cardiomyopathy (ARVC);Dilated cardiomyopathy;ECM-receptor interaction;Focal adhesion;Hypertrophic cardiomyopathy (HCM);Phagosome;PI3K-Akt signaling pathway;Proteoglycans in cancer;Regulation of actin cytoskeleton	Arrhythmogenic Right Ventricular Cardiomyopathy;Focal Adhesion;Focal Adhesion-PI3K-Akt-mTOR-signaling pathway;Integrin-mediated Cell Adhesion;miRNA targets in ECM and membrane receptors;VEGFA-VEGFR2 Signaling Pathway	receptor activity	biological adhesion;biological regulation;cell adhesion;cell differentiation;cellular component assembly;cellular component organization;cellular process;cytoskeleton organization;developmental process;extracellular matrix organization;extracellular structure organization;immune system process;multicellular organismal process;muscle contraction;organelle organization;response to stimulus;signal t…	cell leading edge;cell part;cell surface;cytoplasmic membrane-bounded vesicle;extracellular organelle;intracellular membrane-bounded organelle;intracellular organelle;macromolecular complex;membrane;organelle;plasma membrane;protein complex;receptor complex;vesicle	Arrhythmogenic right ventricular cardiomyopathy (ARVC);Dilated cardiomyopathy;ECM-receptor interaction;Focal adhesion;Hypertrophic cardiomyopathy (HCM);Phagosome;Regulation of actin cytoskeleton	Celladhesion;Completeproteome;Disulfidebond;Glycoprotein;Integrin;Membrane;Polymorphism;Receptor;Referenceproteome;Repeat;Signal;Transmembrane;Transmembranehelix
19.788	19.6504		19.5114	19.5562	19.9237	21.093	19.9475	19.1064	20.8477	9		20.6414	20.8658		21.5265	19.676	21.6001	20.4918	6			20.3628				20.4639		2	18.4654	21.0018	19.6556		20.7067		19.5643	20.0757	6	3	Met-loss+Acetyl [N-Term]	cell communication;metabolic process;response to stimulus;transport	membrane;mitochondrion	protein binding;transporter activity			macromolecule transmembrane transporter activity;protein transmembrane transporter activity;protein transporter activity;substrate-specific transmembrane transporter activity;substrate-specific transporter activity;transmembrane transporter activity;transporter activity	cellular metabolic process;cellular process;establishment of localization;macromolecule metabolic process;metabolic process;primary metabolic process;protein metabolic process;protein targeting;protein transport;transmembrane transport;transport	cell part;extracellular organelle;intracellular membrane-bounded organelle;intracellular organelle;macromolecular complex;membrane;mitochondrion;organelle;protein complex;vesicle		Acetylation;Completeproteome;Membrane;Mitochondrion;Mitochondrionoutermembrane;Phosphoprotein;Referenceproteome;Repeat;TPRrepeat;Transmembrane;Transmembranehelix
								20.7566		1			18.3144						1	19.7558		18.158		19.4907				3					19.0576		18.8974		2	17		cell proliferation;cellular homeostasis;development;regulation of biological process;response to stimulus	extracellular	enzyme regulator activity;protein binding	Wnt signaling pathway		endopeptidase inhibitor activity;endopeptidase regulator activity;enzyme inhibitor activity;enzyme regulator activity;peptidase inhibitor activity;peptidase regulator activity;serine-type endopeptidase inhibitor activity	aging;anatomical structure development;behavior;biological regulation;cell communication;cell proliferation;cellular homeostasis;cellular process;developmental process;homeostatic process;multicellular organismal development;multicellular organismal process;neurological system process;response to abiotic stimulus;response to chemical stimulus;response to endogenous stimulus;response to external s…	cell part;cytoplasmic membrane-bounded vesicle;extracellular organelle;extracellular region;extracellular space;intracellular membrane-bounded organelle;intracellular organelle;organelle;vesicle		3D-structure;Completeproteome;Directproteinsequencing;Glycoprotein;Osteogenesisimperfecta;Phosphoprotein;Polymorphism;Pyrrolidonecarboxylicacid;Referenceproteome;Secreted;Signal
						21.43		19.5504	20.063	3							19.0647		1			24.9652	21.4046				18.1242	3	20.3061	21.3089	19.8862		21.9007	19.9596	21.4754	20.7576	7	7	Met-loss+Acetyl [N-Term]	cell communication;cell organization and biogenesis;regulation of biological process;response to stimulus	cytoplasm;cytoskeleton;cytosol;membrane;nucleus	metal ion binding;protein binding;RNA binding	Focal adhesion	Focal Adhesion;Integrin-mediated Cell Adhesion	binding;cation binding;ion binding;metal ion binding;transition metal ion binding;zinc ion binding	biological adhesion;biological regulation;cell adhesion;cell communication;cell-cell signaling;cellular component assembly;cellular component organization;cellular process;cytoskeleton organization;organelle organization;response to stimulus;signal transduction;signaling;viral reproduction	cell part;cytoplasm;intracellular membrane-bounded organelle;intracellular organelle;membrane;nucleus;organelle;plasma membrane	Focal adhesion	Acetylation;Alternativesplicing;Celladhesion;Celljunction;Completeproteome;Cytoplasm;Cytoskeleton;Directproteinsequencing;Host-virusinteraction;LIMdomain;Metal-binding;Nucleus;Phosphoprotein;Polymorphism;Referenceproteome;Repeat;Zinc
		16.0463			19.5772	16.7594			20.3358	4				14.8389					1		22.2491		21.9734				21.5777	3		22.4616			22.7712	21.1208	22.5821	22.6924	5	19									cell part;cytoplasm;extracellular organelle;organelle;vesicle		Alternativesplicing;Completeproteome;Polymorphism;Referenceproteome;Secreted;Signal
										0	18.0691						17.861		2					17.3025	17.5199	18.1795		3		17.984			17.7611	17.6067	18.5555		4	3		cell death;cell organization and biogenesis;cellular component movement;metabolic process;regulation of biological process;response to stimulus	cytoplasm;cytosol;membrane;nucleus	catalytic activity;enzyme regulator activity;nucleotide binding;protein binding	Axon guidance;ErbB signaling pathway;Focal adhesion;MAPK signaling pathway;Ras signaling pathway;Regulation of actin cytoskeleton;Renal cell carcinoma;T cell receptor signaling pathway	Apoptosis-related network due to altered Notch3 in ovarian cancer;Fas Ligand (FasL) pathway and Stress induction of Heat Shock Proteins (HSP) regulation;Focal Adhesion;Integrin-mediated Cell Adhesion;MAPK Signaling Pathway;Regulation of Actin Cytoskeleton;TGF-beta Signaling Pathway;VEGFA-VEGFR2 Signaling Pathway	adenyl nucleotide binding;adenyl ribonucleotide binding;ATP binding;binding;catalytic activity;enzyme activator activity;enzyme binding;enzyme regulator activity;GTPase binding;identical protein binding;kinase activator activity;kinase activity;kinase binding;kinase regulator activity;nucleotide binding;phosphotransferase activity, alcohol group as acceptor;protein binding;protein kinase activato…	biological regulation;cell death;cell motility;cellular component disassembly;cellular component movement;cellular component organization;cellular metabolic process;cellular process;cytoskeleton organization;death;immune system process;locomotion;macromolecule metabolic process;macromolecule modification;metabolic process;organelle organization;peptidyl-amino acid modification;phosphorus metaboli…	cell part;cytoplasm;cytosol;membrane;nucleoplasm;plasma membrane	Axon guidance;ErbB signaling pathway;Focal adhesion;MAPK signaling pathway;Regulation of actin cytoskeleton;Renal cell carcinoma;T cell receptor signaling pathway	3D-structure;Acetylation;Allostericenzyme;Apoptosis;ATP-binding;Completeproteome;Cytoplasm;Directproteinsequencing;Growthregulation;Host-virusinteraction;Kinase;Lipoprotein;Membrane;Myristate;Nucleotide-binding;Nucleus;Phosphoprotein;Referenceproteome;Serine/threonine-proteinkinase;Transferase;Ublconjugation
	17.4476	18.3641								2		18.1445				17.603			2	17.7484			20.0387	18.317				3	18.8329	19.4152	19.4655	19.7987	20.2873	19.5324	20.5655	19.774	8	22		metabolic process;response to stimulus	cytoplasm;cytosol;mitochondrion	catalytic activity;protein binding	Cysteine and methionine metabolism;Metabolic pathways;Sulfur metabolism;Sulfur relay system	Amino Acid metabolism;Trans-sulfuration pathway	3-mercaptopyruvate sulfurtransferase activity;catalytic activity;sulfurtransferase activity;thiosulfate sulfurtransferase activity;transferase activity;transferase activity, transferring sulfur-containing groups	biosynthetic process;catabolic process;cellular metabolic process;cellular nitrogen compound metabolic process;cellular process;metabolic process;nitrogen compound metabolic process;organic acid metabolic process;response to chemical stimulus;response to stimulus;small molecule metabolic process;sulfur compound metabolic process	cell part;cell projection;extracellular organelle;membrane;neuron projection;organelle;synapse;vesicle	Cysteine and methionine metabolism;Sulfur relay system	3D-structure;Acetylation;Alternativesplicing;Celljunction;Completeproteome;Cytoplasm;Directproteinsequencing;Disulfidebond;Mitochondrion;Phosphoprotein;Redox-activecenter;Referenceproteome;Repeat;Synapse;Synaptosome;Transferase
	21.0212			18.7375				19.7257	18.5521	4							20.595		1			20.6626	19.9354	23.0772				3					18.3476	18.8771	17.4808		3	17		cell differentiation;cell organization and biogenesis;cell proliferation;cellular component movement;defense response;metabolic process;regulation of biological process;reproduction;response to stimulus;transport	cytoplasm;cytosol;membrane;mitochondrion;nucleus	DNA binding;protein binding;signal transducer activity	Acute myeloid leukemia;Adipocytokine signaling pathway;AGE-RAGE signaling pathway in diabetic complications;Chemokine signaling pathway;EGFR tyrosine kinase inhibitor resistance;Epstein-Barr virus infection;FoxO signaling pathway;Hepatitis B;Hepatitis C;HIF-1 signaling pathway;Inflammatory bowel disease (IBD);Insulin resistance;Jak-STAT signaling pathway;Measles;MicroRNAs in cancer;Pancreatic can…	Adipogenesis;AGE/RAGE pathway;Androgen receptor signaling pathway;Brain-Derived Neurotrophic Factor (BDNF) signaling pathway;Cell Differentiation - Index;Chemokine signaling pathway;Development of pulmonary dendritic cells and macrophage subsets;Dopaminergic Neurogenesis;EGF/EGFR Signaling Pathway;EPO Receptor Signaling;ESC Pluripotency Pathways;Estrogen Receptor Pathway;Hepatitis C and Hepatocel…	binding;core promoter proximal region DNA binding;core promoter proximal region sequence-specific DNA binding;DNA binding;enzyme binding;kinase binding;ligand-dependent nuclear receptor activity;molecular transducer activity;nucleic acid binding;nucleic acid binding transcription factor activity;phosphatase binding;protein binding;protein dimerization activity;protein kinase binding;protein phosp…	anatomical structure development;behavior;biological regulation;cell differentiation;cell proliferation;cellular component movement;cellular metabolic process;cellular process;developmental process;establishment of localization;homeostatic process;metabolic process;multicellular organismal process;nuclear transport;nucleocytoplasmic transport;phosphorus metabolic process;protein targeting;protein…	cell part;cytoplasm;cytosol;intracellular membrane-bounded organelle;intracellular organelle;membrane;nucleoplasm;nucleus;organelle;plasma membrane	Acute myeloid leukemia;Adipocytokine signaling pathway;Chemokine signaling pathway;Hepatitis C;Jak-STAT signaling pathway;ko05152;Measles;Pancreatic cancer;Pathways in cancer;Toxoplasmosis	Acetylation;Activator;Alternativesplicing;Completeproteome;Cytoplasm;Diseasemutation;DNA-binding;Dwarfism;Host-virusinteraction;Nucleus;Phosphoprotein;Polymorphism;Referenceproteome;SH2domain;Transcription;Transcriptionregulation
		19.1417		19.1194		19.8998		19.2554	16.9238	5					19.0894	19.1744			2			18.3181	18.8481	18.2754				3		18.0438	18.0529	18.1717	19.0809		18.8711		5	12		cellular component movement;regulation of biological process;response to stimulus;transport	cytosol;endoplasmic reticulum;endosome;Golgi;membrane	catalytic activity;nucleotide binding;protein binding			binding;catalytic activity;GDP binding;GTP binding;GTPase activity;guanyl nucleotide binding;guanyl ribonucleotide binding;hydrolase activity;hydrolase activity, acting on acid anhydrides;hydrolase activity, acting on acid anhydrides, in phosphorus-containing anhydrides;nucleoside-triphosphatase activity;nucleotide binding;purine nucleotide binding;purine ribonucleoside triphosphate binding;purin…	biological regulation;cellular process;establishment of localization;metabolic process;protein transport;regulation of transport;response to stimulus;signal transduction;transport	cell part;endosome;extracellular organelle;intracellular membrane-bounded organelle;intracellular organelle;membrane;organelle;vesicle		3D-structure;Acetylation;Completeproteome;Cytoplasmicvesicle;Directproteinsequencing;Endoplasmicreticulum;Endosome;Golgiapparatus;GTP-binding;Lipoprotein;Membrane;Methylation;Nucleotide-binding;Prenylation;Proteintransport;Referenceproteome;Transport
		19.6173								1									0		24.4342	18.7957	18.8957					3			19.4005		18.3267		18.8889	18.6723	4	3		defense response;metabolic process;regulation of biological process;response to stimulus	cytoplasm;cytosol;membrane	catalytic activity;protein binding	Glycerolipid metabolism;Metabolic pathways;Regulation of lipolysis in adipocytes;Retrograde endocannabinoid signaling		acylglycerol lipase activity;binding;carboxylic ester hydrolase activity;catalytic activity;hydrolase activity;hydrolase activity, acting on ester bonds;identical protein binding;lipase activity;lipid binding;lysophospholipase activity;phospholipase activity;protein binding;protein dimerization activity;protein homodimerization activity	biological regulation;biosynthetic process;catabolic process;cell activation;cellular ketone metabolic process;cellular lipid metabolic process;cellular metabolic process;cellular process;coagulation;glycerol ether metabolic process;lipid metabolic process;metabolic process;multicellular organismal process;organic acid metabolic process;primary metabolic process;regulation of body fluid levels;re…	cell part;cytosol;membrane;nucleoplasm;plasma membrane;synapse	Glycerolipid metabolism	3D-structure;Alternativesplicing;Completeproteome;Cytoplasm;Fattyacidbiosynthesis;Fattyacidmetabolism;Hydrolase;Lipidbiosynthesis;Lipiddegradation;Lipidmetabolism;Membrane;Nitration;Referenceproteome;Serineesterase
18.7581				21.0172	18.7696	18.5445	19.5868	21.733	20.0731	7	18.2326					19.3759			2			17.838	18.121		19.3502			3		17.6368			17.9803		17.7953	18.4505	4	9		cell organization and biogenesis;metabolic process;regulation of biological process	Golgi;membrane;organelle lumen	protein binding				biological regulation;cellular component organization;cellular process;nucleus organization;organelle organization	cell part;extracellular organelle;extracellular space;Golgi apparatus;intracellular membrane-bounded organelle;intracellular organelle;organelle;vesicle		Alternativeinitiation;Coiledcoil;Completeproteome;Glycoprotein;Golgiapparatus;Membrane;Phosphoprotein;Polymorphism;Referenceproteome;Signal-anchor;Transmembrane;Transmembranehelix
										0							18.8205	19.1111	2			17.8029				18.8519	17.7933	3		19.2271	19.0313		19.1987				3	10		metabolic process	cytosol;mitochondrion;organelle lumen	catalytic activity;metal ion binding;protein binding	Carbon metabolism;Citrate cycle (TCA cycle);Lysine degradation;Metabolic pathways;Tryptophan metabolism		binding;catalytic activity;cation binding;coenzyme binding;cofactor binding;ion binding;metal ion binding;oxidoreductase activity;oxidoreductase activity, acting on the aldehyde or oxo group of donors;oxidoreductase activity, acting on the aldehyde or oxo group of donors, disulfide as acceptor;oxoglutarate dehydrogenase (succinyl-transferring) activity;thiamine pyrophosphate binding;vitamin bindi…	alcohol metabolic process;carbohydrate metabolic process;catabolic process;cellular metabolic process;cellular process;cofactor metabolic process;generation of precursor metabolites and energy;metabolic process;primary metabolic process;small molecule metabolic process	cell part;intracellular membrane-bounded organelle;intracellular organelle;macromolecular complex;mitochondrion;organelle;oxoglutarate dehydrogenase complex;protein complex	Citrate cycle (TCA cycle);Lysine degradation;Tryptophan metabolism	Alternativesplicing;Calcium;Completeproteome;Glycolysis;Metal-binding;Mitochondrion;Oxidoreductase;Polymorphism;Referenceproteome;Thiaminepyrophosphate;Transitpeptide
	21.6663			18.6594	18.5899	16.7743		20.4575	20.4465	6		19.4427			17.7979		17.6839		3			20.5523	21.0152	15.8845				3	18.9164		21.8119		20.8598		20.4517	20.6939	5	1		metabolic process	mitochondrion;organelle lumen	catalytic activity;protein binding	Alanine, aspartate and glutamate metabolism;Arginine and proline metabolism;Metabolic pathways		1-pyrroline-5-carboxylate dehydrogenase activity;aldehyde dehydrogenase (NAD) activity;binding;catalytic activity;electron carrier activity;identical protein binding;oxidoreductase activity;oxidoreductase activity, acting on the aldehyde or oxo group of donors;oxidoreductase activity, acting on the aldehyde or oxo group of donors, NAD or NADP as acceptor;oxidoreductase activity, acting on the CH-…	amine metabolic process;biosynthetic process;catabolic process;cellular amino acid metabolic process;cellular ketone metabolic process;cellular metabolic process;cellular nitrogen compound metabolic process;cellular process;heterocycle metabolic process;metabolic process;nitrogen compound metabolic process;organic acid metabolic process;primary metabolic process;small molecule metabolic process	cell part	Alanine, aspartate and glutamate metabolism;Arginine and proline metabolism	3D-structure;Acetylation;Alternativesplicing;Completeproteome;Directproteinsequencing;Diseasemutation;Mitochondrion;NAD;Oxidoreductase;Phosphoprotein;Polymorphism;Prolinemetabolism;Referenceproteome;Transitpeptide
		18.3971	19.9401	19.6783	20.1049	20.2835		19.9279		6		18.6306				19.5835		18.2571	3		17.1569	21.125	19.3882					3		19.5664			19.8579			19.3069	3	14		cell organization and biogenesis;transport	cytoplasm;cytosol;endoplasmic reticulum;membrane	metal ion binding;protein binding	Protein processing in endoplasmic reticulum	Sterol Regulatory Element-Binding Proteins (SREBP) signalling	binding;cation binding;ion binding;metal ion binding;transition metal ion binding;zinc ion binding	carbohydrate metabolic process;cellular component organization;cellular metabolic process;cellular process;establishment of localization;Golgi vesicle transport;immune system process;macromolecule metabolic process;macromolecule modification;membrane organization;metabolic process;organelle organization;peptidyl-amino acid modification;primary metabolic process;protein glycosylation;protein metab…	cell part;cytosol;endoplasmic reticulum;intracellular membrane-bounded organelle;intracellular organelle;macromolecular complex;membrane;organelle;protein complex	Protein processing in endoplasmic reticulum	3D-structure;Acetylation;Alternativesplicing;Completeproteome;Diseasemutation;Endoplasmicreticulum;ER-Golgitransport;Golgiapparatus;Membrane;Phosphoprotein;Polymorphism;Proteintransport;Referenceproteome;Transport
		20.9656		19.0534	19.5115	18.7652		17.5854	18.2351	6	17.1395				16.852	17.4938			3	18.5191		18.1854		17.6372				3	18.5697				18.0242		20.1845		3	22		cellular homeostasis;metabolic process;regulation of biological process;response to stimulus;transport	cytoplasm;cytosol;endosome;membrane;vacuole	enzyme regulator activity;protein binding	Leishmaniasis;Leukocyte transendothelial migration;Osteoclast differentiation;Phagosome	Microglia Pathogen Phagocytosis Pathway	binding;enzyme activator activity;enzyme regulator activity;lipid binding;phosphatidylinositol binding;phosphatidylinositol-3-phosphate binding;phospholipid binding;protein binding;protein dimerization activity;superoxide-generating NADPH oxidase activator activity	biological regulation;cellular component organization;cellular process;immune system process;interspecies interaction between organisms;metabolic process;multi-organism process;organelle organization;response to chemical stimulus;response to stimulus;signal transduction	cell part;cytoplasmic membrane-bounded vesicle;cytosol;intracellular membrane-bounded organelle;intracellular organelle;lysosome;macromolecular complex;membrane;organelle;protein complex;vacuole;vesicle	Leishmaniasis;Leukocyte transendothelial migration;Osteoclast differentiation;Phagosome	3D-structure;Alternativesplicing;Chronicgranulomatousdisease;Completeproteome;Cytoplasm;Directproteinsequencing;Diseasemutation;Endosome;Lipid-binding;Membrane;Phosphoprotein;Polymorphism;Referenceproteome;SH3domain
										0		19.543		15.4448		18.3404			3			19.9816	20.8417	18.8898				3		17.4637	18.6997		21.3364		20.0829	20.8409	5	22		cell communication;cell death;cell organization and biogenesis;cell proliferation;cellular homeostasis;metabolic process;regulation of biological process;response to stimulus	cytosol;endoplasmic reticulum;membrane;nucleus	catalytic activity;metal ion binding;protein binding;signal transducer activity	HIF-1 signaling pathway;MicroRNAs in cancer;Mineral absorption;Porphyrin and chlorophyll metabolism	Lung fibrosis;NRF2 pathway;Overview of oparticle effects;Oxidative Stress;Photodynamic therapy-induced NFE2L2 (NRF2) survival signaling;Transcriptional activation by NRF2	binding;catalytic activity;cation binding;enzyme binding;heme binding;heme oxygenase (decyclizing) activity;hydrolase activity;hydrolase activity, acting on ester bonds;identical protein binding;ion binding;iron ion binding;lipase activity;metal ion binding;molecular transducer activity;oxidoreductase activity;oxidoreductase activity, acting on paired donors, with incorporation or reduction of mo…	anatomical structure formation involved in morphogenesis;biological regulation;catabolic process;cell communication;cell death;cell proliferation;cellular component assembly;cellular component organization;cellular homeostasis;cellular ion homeostasis;cellular metabolic process;cellular nitrogen compound metabolic process;cellular process;cofactor metabolic process;death;developmental process;est…	cell part;cytosol;endoplasmic reticulum;extracellular space;intracellular membrane-bounded organelle;intracellular non-membrane-bounded organelle;intracellular organelle;membrane;nucleolus;nucleus;organelle	Mineral absorption;Porphyrin and chlorophyll metabolism	3D-structure;Apoptosis;Completeproteome;Endoplasmicreticulum;Heme;Iron;Membrane;Metal-binding;Microsome;Oxidoreductase;Phosphoprotein;Polymorphism;Referenceproteome
										0		18.2764			19.8047		17.4072		3			19.8793		19.5356		18.3341		3		18.0798		17.5637	18.2112		18.235	18.5045	5	3		coagulation;metabolic process;regulation of biological process;response to stimulus	cytoplasm;cytosol;membrane	catalytic activity;enzyme regulator activity;nucleotide binding;protein binding	Insulin signaling pathway	Calcium Regulation in the Cardiac Cell;G Protein Signaling Pathways;miRs in Muscle Cell Differentiation;Myometrial Relaxation and Contraction Pathways;Sudden Infant Death Syndrome (SIDS) Susceptibility Pathways;TGF-beta Signaling Pathway	adenyl nucleotide binding;adenyl ribonucleotide binding;AMP binding;binding;cAMP binding;cAMP-dependent protein kinase inhibitor activity;cAMP-dependent protein kinase regulator activity;cyclic nucleotide binding;enzyme binding;enzyme inhibitor activity;enzyme regulator activity;kinase binding;kinase inhibitor activity;kinase regulator activity;nucleotide binding;protein binding;protein kinase A …	biological regulation;cellular metabolic process;cellular process;coagulation;energy reserve metabolic process;establishment of localization;fluid transport;generation of precursor metabolites and energy;homeostatic process;immune system process;metabolic process;multicellular organismal process;regulation of body fluid levels;regulation of protein modification process;regulation of transport;res…	cell part;centrosome;cytoplasm;cytosol;extracellular organelle;intracellular non-membrane-bounded organelle;intracellular organelle;macromolecular complex;membrane;microtubule organizing center;organelle;plasma membrane;protein complex;vesicle	Apoptosis;Insulin signaling pathway	3D-structure;Acetylation;Alternativesplicing;cAMP;cAMP-binding;Cellmembrane;Completeproteome;Cytoplasm;Membrane;Nucleotide-binding;Phosphoprotein;Referenceproteome;Repeat
20.2635										1	19.8533	19.5969			19.8208			19.2332	4	18.387		19.597				19.3593		3			17.6929		18.7529	18.8474	20.5214	18.6806	5	2		cell organization and biogenesis	endosome;membrane	metal ion binding;protein binding			binding;calcium ion binding;calcium-dependent phospholipid binding;cation binding;ion binding;lipid binding;metal ion binding;phospholipid binding	cellular component organization;cellular membrane organization;cellular process;membrane fusion;membrane organization;organelle fusion;organelle organization;plasma membrane organization;vesicle organization	cell part;cell projection;cytoplasmic membrane-bounded vesicle;endosome;extracellular organelle;intracellular membrane-bounded organelle;intracellular organelle;membrane;organelle;plasma membrane;vesicle		3D-structure;Alternativepromoterusage;Alternativesplicing;Calcium;Cellmembrane;Completeproteome;Cytoplasmicvesicle;Diseasemutation;Limb-girdlemusculardystrophy;Lipid-binding;Membrane;Metal-binding;Phosphoprotein;Polymorphism;Referenceproteome;Repeat;Signal-anchor;Transmembrane;Transmembranehelix
					17.3196		13.1925		18.3592	3		18.5613	13.3215	13.1385					3			19.7906	19.7566	19.3447				3	19.7096	19.7768		16.763	20.6669		20.476	19.977	6	7	Acetyl [N-Term]	metabolic process;regulation of biological process;response to stimulus;transport	cytoplasm;membrane;nucleus;spliceosomal complex	DNA binding;protein binding;RNA binding		mRNA Processing	binding;DNA binding;nucleic acid binding;nucleotide binding;RNA binding;sequence-specific DNA binding;single-stranded DNA binding;single-stranded telomeric DNA binding;structure-specific DNA binding;telomeric DNA binding	biological regulation;cellular metabolic process;cellular nitrogen compound metabolic process;cellular process;establishment of localization;macromolecule metabolic process;metabolic process;mRNA metabolic process;mRNA processing;nitrogen compound metabolic process;nucleobase-containing compound metabolic process;nucleobase-containing compound transport;primary metabolic process;RNA metabolic pro…	cell part;cytoplasm;intracellular membrane-bounded organelle;intracellular organelle;macromolecular complex;membrane;nucleoplasm;nucleus;organelle;ribonucleoprotein complex;spliceosomal complex		3D-structure;Acetylation;Alternativesplicing;Completeproteome;Cytoplasm;Directproteinsequencing;Diseasemutation;Methylation;mRNAprocessing;mRNAsplicing;Nucleus;Phosphoprotein;Referenceproteome;Repeat;Ribonucleoprotein;RNA-binding;Spliceosome
	18.6268		18.8791	19.6135					20.3726	4		19.61	13.641		19.5083				3			19.6462	19.5782		19.4185			3	19.9408	17.3304		19.6164	19.3678		19.9287		5	12		cell death;cell differentiation;cell organization and biogenesis;regulation of biological process;response to stimulus	cytoplasm;cytoskeleton;cytosol;membrane;nucleus	catalytic activity;motor activity;protein binding;structural molecule activity		Primary Focal Segmental Glomerulosclerosis FSGS	binding;protein binding;scaffold protein binding;structural molecule activity	biological regulation;cell differentiation;cellular component organization;cellular process;cytoskeleton organization;developmental process;multi-organism process;organelle organization;response to abiotic stimulus;response to biotic stimulus;response to chemical stimulus;response to stimulus;response to stress;signal transduction;viral reproduction	cell part;cytoplasm;cytoskeleton;dystrophin-associated glycoprotein complex;extracellular organelle;intracellular membrane-bounded organelle;intracellular non-membrane-bounded organelle;intracellular organelle;macromolecular complex;membrane;nucleoplasm;nucleus;organelle;plasma membrane;protein complex;vesicle		Acetylation;Alternativesplicing;Coiledcoil;Completeproteome;Cytoplasm;Directproteinsequencing;Diseasemutation;Glycoprotein;Host-virusinteraction;Intermediatefilament;Keratin;Nucleus;Phosphoprotein;Polymorphism;Referenceproteome
	21.7405		19.2676	21.7564	19.9534			27.3631	20.403	6	19.0051		19.6734				20.0005	17.8289	4			19.6046	21.9462		20.9115			3	19.9961		21.2146	20.0059		20.6975	21.5407	19.032	6	16		cell death;metabolic process;regulation of biological process	extracellular;membrane	catalytic activity;protein binding			catalytic activity;endopeptidase activity;hydrolase activity;peptidase activity;peptidase activity, acting on L-amino acid peptides;serine hydrolase activity;serine-type endopeptidase activity;serine-type peptidase activity	biological regulation;regulation of transport	cell part;extracellular organelle;extracellular region;extracellular space;membrane;organelle;plasma membrane;vesicle		3D-structure;Alternativesplicing;Cellmembrane;Completeproteome;Directproteinsequencing;Disulfidebond;Glycoprotein;Hydrolase;Membrane;Protease;Referenceproteome;Secreted;Serineprotease;Signal;Transmembrane;Transmembranehelix;Zymogen
			18.1743	18.9723		18.7015	19.4451	19.4977	19.1467	6		18.9504			19.6854	17.8902	18.0666		4		18.4852					18.9159	16.6283	3	19.7138	19.2983	18.8619			19.0992	18.2776		5	17		cell communication;cell differentiation;cell division;cell organization and biogenesis;cell proliferation;cellular component movement;development;metabolic process;regulation of biological process;response to stimulus;transport	chromosome;cytoplasm;cytoskeleton;cytosol;membrane;nucleus	catalytic activity;protein binding	Ether lipid metabolism;Metabolic pathways	Wnt Signaling Pathway;Wnt Signaling Pathway and Pluripotency	binding;carbohydrate binding;cytoskeletal protein binding;dynactin binding;dynein binding;enzyme binding;glycosaminoglycan binding;heparin binding;identical protein binding;microtubule binding;pattern binding;phospholipase binding;phosphoprotein binding;polysaccharide binding;protein binding;protein dimerization activity;protein homodimerization activity;tubulin binding	alcohol metabolic process;amine metabolic process;anatomical structure development;anatomical structure formation involved in morphogenesis;anatomical structure morphogenesis;behavior;biological regulation;catabolic process;cell communication;cell cycle;cell differentiation;cell division;cell motility;cell proliferation;cell-cell signaling;cellular component assembly;cellular component disassembl…	cell body;cell cortex;cell leading edge;cell part;cell projection;centrosome;cilium;cytosol;extracellular organelle;intracellular non-membrane-bounded organelle;intracellular organelle;kinetochore;macromolecular complex;membrane;microtubule organizing center;neuron projection;neuronal cell body;nuclear envelope;organelle;protein complex;site of polarized growth;vesicle	Ether lipid metabolism	Acetylation;Alternativesplicing;Cellcycle;Celldivision;Coiledcoil;Completeproteome;Cytoplasm;Cytoskeleton;Developmentalprotein;Differentiation;Diseasemutation;Lipiddegradation;Lipidmetabolism;Lissencephaly;Membrane;Microtubule;Mitosis;Neurogenesis;Nucleus;Referenceproteome;Repeat;Transport;WDrepeat
	19.5445		19.0051	19.9118	18.8723	20.5158		19.1392	20.7685	7	18.2433				18.0443			18.7272	3			18.8178			18.8724	18.0931		3			18.9323		19.6509		19.2016	19.9208	4	11		metabolic process	cytoplasm;cytosol;membrane	catalytic activity;metal ion binding;protein binding			binding;catalytic activity;cation binding;dipeptidyl-peptidase activity;exopeptidase activity;hydrolase activity;ion binding;metal ion binding;metallopeptidase activity;peptidase activity;peptidase activity, acting on L-amino acid peptides;transition metal ion binding;zinc ion binding	macromolecule metabolic process;metabolic process;primary metabolic process;protein metabolic process;proteolysis	cell part;cytoplasm;extracellular organelle;membrane;nucleoplasm;organelle;plasma membrane;vesicle		3D-structure;Acetylation;Alternativesplicing;Aminopeptidase;Completeproteome;Cytoplasm;Hydrolase;Metal-binding;Metalloprotease;Polymorphism;Protease;Referenceproteome;Zinc
	19.9088	19.0801		19.6695	18.5371	19.6205		18.9082	18.5996	7	18.0444	19.0578				18.4283	18.6364		4			19.3031	18.9733			18.3795		3		17.7225	20.2929	18.2003	19.5809		19.5125		5	11			nucleus	catalytic activity;metal ion binding;protein binding			binding;catalytic activity;cation binding;hydrolase activity;hydrolase activity, acting on ester bonds;ion binding;metal ion binding;transition metal ion binding;zinc ion binding	metabolic process	cell part;extracellular organelle;intracellular membrane-bounded organelle;intracellular organelle;nucleus;organelle;vesicle		3D-structure;Alternativesplicing;Completeproteome;Hydrolase;Metal-binding;Nucleus;Phosphoprotein;Referenceproteome;Zinc
21.0734	19.4112		21.1965		19.8104	20.4964	20.4016	20.1684		7				18.9694	18.0317	19.8309		18.0267	4			15.5219	20.8106				18.3128	3	20.9606	16.7168	19.9427		19.6033	20.5761	19.5113	21.0595	7	5		cell differentiation;cell organization and biogenesis;cellular homeostasis;regulation of biological process	extracellular;membrane	protein binding				biological regulation;cell differentiation;cellular component assembly;cellular component organization;cellular homeostasis;cellular process;developmental process;homeostatic process;macromolecular complex assembly;protein complex assembly;regulation of transport	cell part;extracellular organelle;extracellular space;membrane;organelle;vesicle		Alternativesplicing;Collagen;Completeproteome;Glycoprotein;Referenceproteome;Secreted;Signal
21.6215		18.6627						19.1124		3									0									0									0	6		metabolic process	cytosol;endoplasmic reticulum;Golgi;membrane	catalytic activity;metal ion binding	Metabolic pathways;N-Glycan biosynthesis;Protein processing in endoplasmic reticulum		binding;calcium ion binding;catalytic activity;cation binding;hydrolase activity;hydrolase activity, acting on glycosyl bonds;hydrolase activity, hydrolyzing O-glycosyl compounds;ion binding;mannosidase activity;mannosyl-oligosaccharide 1,2-alpha-mannosidase activity;mannosyl-oligosaccharide mannosidase activity;metal ion binding	carbohydrate metabolic process;cellular metabolic process;cellular process;macromolecule metabolic process;macromolecule modification;metabolic process;peptidyl-amino acid modification;primary metabolic process;protein glycosylation;protein metabolic process;protein modification process	cell part;cytoplasm;endoplasmic reticulum;extracellular organelle;Golgi apparatus;intracellular membrane-bounded organelle;intracellular organelle;membrane;organelle;vesicle	N-Glycan biosynthesis;Protein processing in endoplasmic reticulum;Various types of N-glycan biosynthesis	Alternativesplicing;Calcium;Completeproteome;Disulfidebond;Glycoprotein;Glycosidase;Golgiapparatus;Hydrolase;Membrane;Polymorphism;Referenceproteome;Signal-anchor;Transmembrane;Transmembranehelix
		18.2293								1	18.2746		18.7695	18.6308		18.3952	19.5033		5			18.7958	18.8885			19.6565		3		19.738		19.2575		18.1972	18.5576		4	Y		cell organization and biogenesis;development;metabolic process;transport	cytosol;membrane;nucleus;ribosome	RNA binding;structural molecule activity	Ribosome	Cytoplasmic Ribosomal Proteins	binding;nucleic acid binding;RNA binding;rRNA binding;structural constituent of ribosome;structural molecule activity	biosynthetic process;catabolic process;cellular component disassembly;cellular component organization;cellular metabolic process;cellular nitrogen compound metabolic process;cellular process;developmental process;establishment of localization;macromolecule metabolic process;metabolic process;mRNA metabolic process;multicellular organismal development;multicellular organismal process;nitrogen comp…	cell part;cytosol;intracellular membrane-bounded organelle;intracellular organelle;macromolecular complex;membrane;nucleus;organelle;polysome;ribonucleoprotein complex;small ribosomal subunit	Ribosome	Completeproteome;Referenceproteome;Ribonucleoprotein;Ribosomalprotein;RNA-binding;rRNA-binding
	19.647			19.1418		18.7828		20.3509	19.7871	5	17.4977	19.0587	18.386		18.1053		15.7384	16.7996	6	18.2707	17.4279	18.2368						3		18.1008					17.7822		2	6;CHR_HSCHR6_MHC_APD_CTG1;CHR_HSCHR6_MHC_COX_CTG1;CHR_HSCHR6_MHC_MANN_CTG1;CHR_HSCHR6_MHC_MCF_CTG1;CHR_HSCHR6_MHC_QBL_CTG1;CHR_HSCHR6_MHC_SSTO_CTG1		cell differentiation;metabolic process;regulation of biological process;response to stimulus;transport	cytoplasm;cytosol;nucleus;proteasome	catalytic activity;protein binding	Proteasome	Proteasome Degradation	catalytic activity;endopeptidase activity;hydrolase activity;peptidase activity;peptidase activity, acting on L-amino acid peptides;threonine-type endopeptidase activity;threonine-type peptidase activity	biological regulation;catabolic process;cell cycle;cell death;cell differentiation;cellular metabolic process;cellular nitrogen compound metabolic process;cellular process;death;developmental process;immune system process;macromolecule metabolic process;macromolecule modification;metabolic process;mitotic cell cycle;nitrogen compound metabolic process;primary metabolic process;protein metabolic p…	cell part;cytoplasm;cytosol;extracellular organelle;intracellular membrane-bounded organelle;intracellular organelle;macromolecular complex;nucleoplasm;nucleus;organelle;proteasome complex;protein complex;vesicle	Proteasome	Alternativesplicing;Completeproteome;Cytoplasm;Differentiation;Diseasemutation;Host-virusinteraction;Hydrolase;Immunity;Nucleus;Phosphoprotein;Polymorphism;Protease;Proteasome;Referenceproteome;Threonineprotease;Zymogen
							19.5162			1	18.4837		18.5929	18.798	18.435		17.9071	19.5861	6		18.0761					19.3394	17.8842	3		18.6645		19.1802					2	1		cell organization and biogenesis;cellular component movement;metabolic process;regulation of biological process;response to stimulus;transport	cytosol;endosome;Golgi;membrane	catalytic activity;nucleotide binding;protein binding	Tight junction		binding;catalytic activity;GTP binding;GTPase activity;guanyl nucleotide binding;guanyl ribonucleotide binding;hydrolase activity;hydrolase activity, acting on acid anhydrides;hydrolase activity, acting on acid anhydrides, in phosphorus-containing anhydrides;nucleoside-triphosphatase activity;nucleotide binding;purine nucleotide binding;purine ribonucleoside triphosphate binding;purine ribonucleo…	biological regulation;cell junction organization;cell motility;cellular component assembly;cellular component movement;cellular component organization;cellular process;cytoskeleton organization;endosome transport;establishment of localization;locomotion;membrane organization;metabolic process;organelle organization;protein transport;response to chemical stimulus;response to endogenous stimulus;re…	cell part;cell projection;cytoplasm;cytoplasmic membrane-bounded vesicle;endosome;extracellular organelle;intracellular membrane-bounded organelle;intracellular organelle;membrane;neuron projection;organelle;plasma membrane;vesicle	Tight junction	Celljunction;Cellmembrane;Cellprojection;Completeproteome;Cytoplasmicvesicle;Endosome;Golgiapparatus;GTP-binding;Lipoprotein;Membrane;Methylation;Nucleotide-binding;Phosphoprotein;Prenylation;Proteintransport;Referenceproteome;Tightjunction;Transport
				21.041	17.9422				19.8725	3	21.4298	18.347			18.8346	19.4769	18.7329	18.8108	6			19.6241				19.1833	19.2013	3							19.6087		1	1				protein binding							Alternativesplicing;Completeproteome;Polymorphism;Referenceproteome;Repeat;TPRrepeat
23.4316	21.1647	22.2499	20.7314	21.5216	22.4976		21.071	22.7245	20.5153	9	20.7283	20.7929			20.5673	21.0152	19.351		5	21.0412	18.4678		22.5207					3	21.5207	18.9798	21.7432	21.5177	21.98	20.2924	21.2262		7	1		metabolic process	extracellular	catalytic activity;metal ion binding	Carbohydrate digestion and absorption;Metabolic pathways;Pancreatic secretion;Starch and sucrose metabolism		alpha-amylase activity;amylase activity;anion binding;binding;calcium ion binding;catalytic activity;cation binding;chloride ion binding;hydrolase activity;hydrolase activity, acting on glycosyl bonds;hydrolase activity, hydrolyzing O-glycosyl compounds;ion binding;metal ion binding	carbohydrate metabolic process;catabolic process;digestion;metabolic process;multicellular organismal process;primary metabolic process;small molecule metabolic process	extracellular organelle;extracellular region;extracellular space;organelle;vesicle	Carbohydrate digestion and absorption;Starch and sucrose metabolism	3D-structure;Alternativesplicing;Calcium;Carbohydratemetabolism;Chloride;Completeproteome;Disulfidebond;Glycoprotein;Glycosidase;Hydrolase;Metal-binding;Pyrrolidonecarboxylicacid;Referenceproteome;Secreted;Signal
									19.2721	1	19.0185		18.9408	18.6051	19.9505	19.3922		17.9778	6		19.8647	19.3475				18.43		3		19.6059	19.9608	18.9747	18.4619				4	2		cell death;cell division;cell organization and biogenesis;cellular component movement;metabolic process;regulation of biological process;response to stimulus;transport	cytoplasm;cytosol;Golgi;membrane;nucleus	catalytic activity;protein binding	Hedgehog signaling pathway;Ubiquitin mediated proteolysis		binding;POZ domain binding;protein binding;protein domain specific binding	anatomical structure morphogenesis;biological regulation;catabolic process;cell division;cell morphogenesis;cell motility;cellular component assembly;cellular component morphogenesis;cellular component movement;cellular component organization;cellular metabolic process;cellular process;cytoskeleton organization;developmental process;establishment of localization;Golgi vesicle transport;locomotion…	cell part;cytosol;extracellular organelle;macromolecular complex;membrane;nucleoplasm;organelle;protein complex;ubiquitin ligase complex;vesicle	Ubiquitin mediated proteolysis	3D-structure;Acetylation;Alternativesplicing;Completeproteome;Diseasemutation;ER-Golgitransport;Golgiapparatus;Isopeptidebond;Nucleus;Polymorphism;Referenceproteome;Transport;Ublconjugation;Ublconjugationpathway
	17.5756	21.4431		22.4733			21.5131	22.8965		5	18.335	17.8428	19.5626	17.1991		23.0616	17.1935		6		16.7726	20.4839			20.7862			3		19.2832	19.1378	18.2865		18.3953	19.7833		5	14		cell organization and biogenesis;cellular component movement;metabolic process;regulation of biological process;response to stimulus	cytoplasm;cytoskeleton;nucleus	catalytic activity;DNA binding;motor activity;nucleotide binding;protein binding;structural molecule activity	Adrenergic signaling in cardiomyocytes;Cardiac muscle contraction;cGMP-PKG signaling pathway;Dilated cardiomyopathy;Hypertrophic cardiomyopathy (HCM);Tight junction;Viral myocarditis		actin-dependent ATPase activity;adenyl nucleotide binding;adenyl ribonucleotide binding;ATP binding;ATPase activity;ATPase activity, coupled;binding;catalytic activity;hydrolase activity;hydrolase activity, acting on acid anhydrides;hydrolase activity, acting on acid anhydrides, in phosphorus-containing anhydrides;microfilament motor activity;motor activity;nucleoside-triphosphatase activity;nucl…	anatomical structure development;anatomical structure morphogenesis;biological regulation;cellular component movement;cellular process;developmental process;metabolic process;multicellular organismal process;muscle contraction	cell part;cytoplasm;macromolecular complex;nucleoplasm;protein complex	Tight junction;Viral myocarditis	3D-structure;Actin-binding;ATP-binding;Calmodulin-binding;Cardiomyopathy;Coiledcoil;Completeproteome;Cytoplasm;Diseasemutation;Isopeptidebond;Methylation;Motorprotein;Muscleprotein;Myosin;Nucleotide-binding;Polymorphism;Referenceproteome;Thickfilament;Ublconjugation
				22.175		21.8667			18.9319	3						18.6395			1	16.3289	19.1056		19.5233			18.5087		4			19.5221		18.0286	20.3083	20.2849	19.3985	5	1	Met-loss+Acetyl [N-Term]	cell differentiation;regulation of biological process;response to stimulus	cytoplasm;cytosol;nucleus	protein binding	Wnt signaling pathway	Gastric cancer network 2	binding;identical protein binding;protein binding;protein dimerization activity;protein homodimerization activity	aging;biological regulation;cell differentiation;cellular process;developmental process;regulation of DNA metabolic process;response to chemical stimulus;response to endogenous stimulus;response to stimulus	cell body;cell part;cell projection;cytoplasm;extracellular organelle;macromolecular complex;neuron projection;nucleoplasm;organelle;protein complex;vesicle	Wnt signaling pathway	3D-structure;Acetylation;Alternativesplicing;Completeproteome;Cytoplasm;Directproteinsequencing;Nucleus;Phosphoprotein;Referenceproteome;Ublconjugationpathway
18.0621	20.914								22.0778	3			18.3182	20.1705					2	17.9035		20.287		14.8658		17.9874		4	20.2372	19.4962	20.1924		20.1973				4	2;CHR_HG2290_PATCH		cellular component movement;metabolic process;regulation of biological process;response to stimulus;transport	extracellular;membrane	catalytic activity			antigen binding;binding	biological regulation;cellular component organization;cellular membrane organization;cellular process;endocytosis;establishment of localization;immune system process;macromolecule metabolic process;membrane invagination;membrane organization;metabolic process;primary metabolic process;protein metabolic process;response to stimulus;response to stress;transport;vesicle-mediated transport	cell part;extracellular organelle;extracellular region;membrane;organelle;plasma membrane;vesicle		Completeproteome;Directproteinsequencing;Disulfidebond;Immunoglobulindomain;ImmunoglobulinVregion;Referenceproteome
	19.9496			20.5661		21.13	20.046	20.8186	20.7441	6			19.368		18.1766			19.1271	3			19.2268		19.1238		20.1228	18.2866	4					19.9184			19.4583	2	14	Met-loss+Acetyl [N-Term]	cell differentiation;development;regulation of biological process;response to stimulus	cytoplasm;cytosol;Golgi;nucleus	protein binding				anatomical structure development;biological regulation;cell differentiation;cellular process;developmental process;response to stimulus;signal transduction	cell part;centrosome;cytoplasm;cytosol;extracellular organelle;Golgi apparatus;intracellular membrane-bounded organelle;intracellular non-membrane-bounded organelle;intracellular organelle;microtubule organizing center;nucleoplasm;organelle;site of polarized growth;vesicle		3D-structure;Acetylation;Alternativesplicing;Cellprojection;Completeproteome;Cytoplasm;Developmentalprotein;Differentiation;Neurogenesis;Phosphoprotein;Polymorphism;Referenceproteome;Tumorsuppressor;Wntsignalingpathway
	20.0243		19.7688	19.8196	21.777	20.6607		17.4673	17.7307	7			20.1987		19.894	21.2442			3	20.8725		21.4462	20.5102	20.1129				4	20.3763	18.4748			20.6152	20.8097	21.3276		5	9		metabolic process;regulation of biological process;response to stimulus;transport	cytoplasm;cytosol;extracellular;nucleus;organelle lumen;proteasome	catalytic activity;nucleotide binding;protein binding	Proteasome	Proteasome Degradation	catalytic activity;endopeptidase activity;hydrolase activity;peptidase activity;peptidase activity, acting on L-amino acid peptides;threonine-type endopeptidase activity;threonine-type peptidase activity	biological regulation;catabolic process;cell cycle;cell death;cellular metabolic process;cellular nitrogen compound metabolic process;cellular process;death;immune system process;macromolecule metabolic process;macromolecule modification;metabolic process;mitotic cell cycle;nitrogen compound metabolic process;primary metabolic process;protein metabolic process;protein modification by small protei…	cell part;cytoplasm;cytosol;extracellular organelle;intracellular membrane-bounded organelle;intracellular organelle;macromolecular complex;nucleoplasm;nucleus;organelle;proteasome complex;protein complex;vesicle	Proteasome	3D-structure;Alternativesplicing;Completeproteome;Cytoplasm;Directproteinsequencing;Host-virusinteraction;Hydrolase;Nucleus;Polymorphism;Protease;Proteasome;Referenceproteome;Threonineprotease;Zymogen
						20.3094	18.6755			2	18.9897			18.9691			18.5846		3	19.5095	16.0384	18.0433	20.2843					4			20.0414		21.0003		21.1453	18.6464	4	4		metabolic process	cytoplasm;mitochondrion;organelle lumen	catalytic activity;metal ion binding	Oxidative phosphorylation		binding;catalytic activity;cation binding;hydrolase activity;hydrolase activity, acting on acid anhydrides;hydrolase activity, acting on acid anhydrides, in phosphorus-containing anhydrides;hydrolase activity, acting on ester bonds;inorganic diphosphatase activity;ion binding;magnesium ion binding;metal ion binding;phosphatase activity;phosphoprotein phosphatase activity;phosphoric ester hydrolas…	amine metabolic process;cellular amino acid metabolic process;cellular ketone metabolic process;cellular metabolic process;cellular nitrogen compound metabolic process;cellular process;macromolecule metabolic process;metabolic process;nitrogen compound metabolic process;nucleobase-containing compound metabolic process;organic acid metabolic process;phosphorus metabolic process;primary metabolic p…	cell part;extracellular organelle;organelle;vesicle	Oxidative phosphorylation	Acetylation;Alternativesplicing;Completeproteome;Directproteinsequencing;Hydrolase;Magnesium;Metal-binding;Mitochondrion;Phosphoprotein;Polymorphism;Referenceproteome;Transitpeptide
	19.4993			19.7637	19.2919			19.8266	21.0674	5		22.2937			16.8068		15.5757	18.58	4		20.8195				20.5547	19.266	19.7425	4	19.079	21.3513							2	1		metabolic process;response to stimulus;transport	extracellular;organelle lumen;vacuole	catalytic activity	Amino sugar and nucleotide sugar metabolism;Metabolic pathways		binding;carbohydrate binding;catalytic activity;chitin binding;chitinase activity;endochitinase activity;hydrolase activity;hydrolase activity, acting on glycosyl bonds;hydrolase activity, hydrolyzing O-glycosyl compounds;pattern binding;polysaccharide binding	amine metabolic process;carbohydrate metabolic process;catabolic process;immune system process;macromolecule metabolic process;metabolic process;multi-organism process;nitrogen compound metabolic process;polysaccharide metabolic process;primary metabolic process;response to biotic stimulus;response to stimulus	cell part;extracellular space;intracellular membrane-bounded organelle;intracellular organelle;lysosome;organelle;vacuole	Amino sugar and nucleotide sugar metabolism	3D-structure;Alternativesplicing;Carbohydratemetabolism;Chitin-binding;Chitindegradation;Completeproteome;Directproteinsequencing;Disulfidebond;Glycoprotein;Glycosidase;Hydrolase;Lysosome;Polymorphism;Polysaccharidedegradation;Referenceproteome;Secreted;Signal
			18.7529		21.087	19.2904	20.9061		20.8979	5	21.4261	20.511	20.0796					20.673	4			19.7145		21.9862	18.2362	19.8172		4							18.7916		1	19		cellular component movement;response to stimulus;transport	membrane	protein binding				biological regulation;cell motility;cellular component movement;cellular process;coagulation;immune system process;locomotion;multicellular organismal process;regulation of body fluid levels;response to stimulus	cell part;extracellular organelle;extracellular space;membrane;organelle;plasma membrane;vesicle		3D-structure;Cellmembrane;Completeproteome;Disulfidebond;Glycoprotein;GPI-anchor;Immunoglobulindomain;Lipoprotein;Membrane;Polymorphism;Referenceproteome;Repeat;Signal
			20.5076	17.4779		18.0271	17.5335		19.3719	5		17.6157				17.9074	16.8053	16.8409	4	18.7486		17.5415		18.0428	17.6222			4	17.4659	18.7343		17.963		18.0642			4	1		cell organization and biogenesis;metabolic process	extracellular;organelle lumen	protein binding;structural molecule activity			binding;carbohydrate binding;extracellular matrix structural constituent;glycosaminoglycan binding;heparin binding;pattern binding;polysaccharide binding;structural molecule activity	aging;amine metabolic process;anatomical structure development;biosynthetic process;carbohydrate metabolic process;catabolic process;cellular metabolic process;cellular process;developmental process;macromolecule metabolic process;metabolic process;nitrogen compound metabolic process;polysaccharide metabolic process;primary metabolic process;small molecule metabolic process;sulfur compound metabo…	cell part;extracellular matrix;extracellular organelle;extracellular region;organelle;proteinaceous extracellular matrix;vesicle		Completeproteome;Directproteinsequencing;Disulfidebond;Extracellularmatrix;Glycoprotein;Leucine-richrepeat;Polymorphism;Referenceproteome;Repeat;Secreted;Signal
19.3848				18.0289	19.4116	19.4628		18.4886	20.709	6		17.8141			18.8527		18.9095		3	17.7526					18.5564	19.037	16.6273	4	18.0646	19.8392		21.0674		19.3932	19.9606	19.206	6	5		defense response;metabolic process;regulation of biological process;response to stimulus	extracellular	protein binding	Complement and coagulation cascades;Prion diseases;Systemic lupus erythematosus	Allograft Rejection;Complement Activation;Complement and Coagulation Cascades		biological regulation;cell death;cellular process;death;developmental process;embryo development;immune system process;macromolecule metabolic process;metabolic process;primary metabolic process;protein metabolic process;response to stimulus;response to stress	cell part;extracellular organelle;extracellular region;macromolecular complex;organelle;protein complex;vesicle	Complement and coagulation cascades;Prion diseases;Systemic lupus erythematosus	3D-structure;Complementpathway;Completeproteome;Cytolysis;Directproteinsequencing;Disulfidebond;EGF-likedomain;Glycoprotein;Immunity;Innateimmunity;Membraneattackcomplex;Polymorphism;Referenceproteome;Repeat;Secreted;Signal;Sushi
18.5102	20.7969	20.8828		19.8342	20.5031			19.4322	19.3279	7	18.2908				17.3915	20.0616		17.1896	4	18.1052		20.2593	20.2268	17.8146				4		18.6983	18.01		19.9372	18.364	21.2214	20.4487	6	8		cell proliferation;metabolic process;regulation of biological process	chromosome;endoplasmic reticulum;membrane;nucleus	catalytic activity;protein binding	Retinol metabolism	Vitamin A and Carotenoid Metabolism	catalytic activity;oxidoreductase activity;oxidoreductase activity, acting on CH-OH group of donors;oxidoreductase activity, acting on the CH-OH group of donors, NAD or NADP as acceptor;retinol dehydrogenase activity	biological regulation;cell proliferation;cellular aldehyde metabolic process;cellular lipid metabolic process;cellular metabolic process;cellular process;detection of stimulus;hormone metabolic process;lipid metabolic process;metabolic process;primary metabolic process;response to abiotic stimulus;response to external stimulus;response to stimulus;small molecule metabolic process;vitamin metaboli…	cell part;membrane		Alternativesplicing;Completeproteome;Endoplasmicreticulum;Membrane;NAD;NADP;Oxidoreductase;Polymorphism;Referenceproteome;Transmembrane;Transmembranehelix
										0	18.2941				18.88		19.2933		3	17.643	15.1338			17.7802		19.2985		4		19.3253	20.1006		20.8941		19.6367	20.5605	5	12		metabolic process	membrane;nucleus	catalytic activity	Amino sugar and nucleotide sugar metabolism;Metabolic pathways		catalytic activity;cytidylyltransferase activity;N-acylneuraminate cytidylyltransferase activity;nucleotidyltransferase activity;transferase activity;transferase activity, transferring phosphorus-containing groups	alcohol metabolic process;biosynthetic process;carbohydrate metabolic process;cellular ketone metabolic process;cellular metabolic process;cellular process;macromolecule metabolic process;macromolecule modification;metabolic process;oligosaccharide metabolic process;organic acid metabolic process;peptidyl-amino acid modification;primary metabolic process;protein glycosylation;protein metabolic pr…	cell part;intracellular membrane-bounded organelle;intracellular organelle;membrane;nucleoplasm;nucleus;organelle	Amino sugar and nucleotide sugar metabolism	Acetylation;Alternativesplicing;Completeproteome;Directproteinsequencing;Nucleotidyltransferase;Nucleus;Referenceproteome;Transferase
			18.9502	19.4853					19.4716	3		17.877	19.3004				19.8745	17.89	4	18.3219		20.1357				19.3445	18.1905	4	20.0635	22.6148	19.5918		19.2497	19.4751			5	11		coagulation;transport	cytosol	metal ion binding;protein binding;transporter activity			binding;cation binding;heme binding;ion binding;iron ion binding;metal ion binding;oxygen binding;oxygen transporter activity;substrate-specific transporter activity;tetrapyrrole binding;transition metal ion binding;transporter activity	biological regulation;coagulation;multicellular organismal process;regulation of body fluid levels	cell part;cytosol;macromolecular complex;protein complex		3D-structure;Acetylation;Completeproteome;Directproteinsequencing;Diseasemutation;Heme;Iron;Metal-binding;Oxygentransport;Polymorphism;Referenceproteome;Transport
	18.7806		20.152				20.7194	20.7501		4	19.334	18.7352			20.9568				3		16.9126			19.9796	19.3739	19.0329		4	19.7702	18.2904	20.2771	19.9132	19.8731	20.068	18.4203		7	4		cell organization and biogenesis;cellular component movement	cytoplasm;cytoskeleton;cytosol;membrane;nucleus	protein binding			actinin binding;alpha-actinin binding;binding;cytoskeletal protein binding;muscle alpha-actinin binding;protein binding	cellular component organization;cellular process;cytoskeleton organization;organelle organization	cell part;cell projection;cytoplasm;cytoskeleton;intracellular membrane-bounded organelle;intracellular non-membrane-bounded organelle;intracellular organelle;macromolecular complex;membrane;mitochondrion;nucleus;organelle;plasma membrane;protein complex		3D-structure;Actin-binding;Alternativesplicing;Celljunction;Cellprojection;Completeproteome;Cytoplasm;Cytoskeleton;Disulfidebond;Immunoglobulindomain;Phosphoprotein;Polymorphism;Referenceproteome;Repeat
20.8225	19.8799	18.8431	21.0569	19.9444	18.3106	21.2555		20.3234	19.7143	9	18.6529	18.9302			16.3461	18.3587	18.6269		5	20.8446		20.5755	20.4104	20.3008				4	20.6562	19.6804	20.5648	19.6881	21.813	21.0706	21.9884	20.2468	8	6		cellular component movement;metabolic process	extracellular;membrane	catalytic activity	Pantothenate and CoA biosynthesis		catalytic activity;hydrolase activity;hydrolase activity, acting on carbon-nitrogen (but not peptide) bonds;hydrolase activity, acting on carbon-nitrogen (but not peptide) bonds, in linear amides;pantetheine hydrolase activity	amine metabolic process;cellular amino acid metabolic process;cellular component movement;cellular ketone metabolic process;cellular metabolic process;cellular nitrogen compound metabolic process;cellular process;cofactor metabolic process;metabolic process;nitrogen compound metabolic process;organic acid metabolic process;primary metabolic process;small molecule metabolic process;vitamin metabol…	cell part;membrane;plasma membrane	Pantothenate and CoA biosynthesis	Alternativesplicing;Cellmembrane;Completeproteome;Glycoprotein;GPI-anchor;Hydrolase;Lipoprotein;Membrane;Polymorphism;Referenceproteome;Signal
	18.5309									1	18.4208	18.8301			19.2998		19.0008		4	19.9526	15.7099					19.1177	17.0542	4							18.7212		1	8		cell differentiation;cell organization and biogenesis;cellular component movement;development;metabolic process;regulation of biological process;response to stimulus;transport	cytoplasm;cytoskeleton;cytosol;membrane	catalytic activity;protein binding	Axon guidance	Brain-Derived Neurotrophic Factor (BDNF) signaling pathway;Regulation of Microtubule Cytoskeleton	catalytic activity;dihydropyrimidinase activity;hydrolase activity;hydrolase activity, acting on carbon-nitrogen (but not peptide) bonds;hydrolase activity, acting on carbon-nitrogen (but not peptide) bonds, in cyclic amides	anatomical structure development;biological regulation;cellular component organization;cellular membrane organization;cellular metabolic process;cellular nitrogen compound metabolic process;cellular process;cytoskeleton organization;developmental process;endocytosis;establishment of localization;locomotion;membrane invagination;membrane organization;metabolic process;nitrogen compound metabolic p…	cell body;cell part;cell projection;cytoskeleton;cytosol;extracellular organelle;intracellular membrane-bounded organelle;intracellular non-membrane-bounded organelle;intracellular organelle;macromolecular complex;membrane;mitochondrion;neuron projection;neuronal cell body;organelle;protein complex;site of polarized growth;vesicle	Axon guidance	3D-structure;Alternativesplicing;Completeproteome;Cytoplasm;Cytoskeleton;Developmentalprotein;Differentiation;Directproteinsequencing;Membrane;Neurogenesis;Phosphoprotein;Polymorphism;Referenceproteome;S-nitrosylation
	18.6937				18.3276		17.5586		18.6214	4	17.6276		18.9209		19.8545		19.2569	17.4804	5	17.2629	17.9332	19.4177				19.0818		4			19.4169		20.1476	18.573	20.0501	20.4878	5	20		metabolic process;transport	cytoplasm;extracellular;membrane;organelle lumen	catalytic activity;protein binding	Glucagon signaling pathway;Insulin resistance;Insulin signaling pathway;Metabolic pathways;Starch and sucrose metabolism	Glycogen Metabolism	binding;catalytic activity;cofactor binding;glycogen phosphorylase activity;phosphorylase activity;pyridoxal phosphate binding;transferase activity;transferase activity, transferring glycosyl groups;transferase activity, transferring hexosyl groups;vitamin B6 binding;vitamin binding	alcohol metabolic process;carbohydrate metabolic process;catabolic process;cellular metabolic process;cellular process;energy reserve metabolic process;generation of precursor metabolites and energy;macromolecule metabolic process;metabolic process;polysaccharide metabolic process;primary metabolic process;small molecule metabolic process	cell part;cytoplasm;extracellular organelle;membrane;organelle;vesicle	Insulin signaling pathway;Starch and sucrose metabolism	Acetylation;Allostericenzyme;Carbohydratemetabolism;Completeproteome;Directproteinsequencing;Glycogenmetabolism;Glycosyltransferase;Phosphoprotein;Polymorphism;Pyridoxalphosphate;Referenceproteome;Transferase
	17.9807	19.9086	20.0244			19.4895	19.505		19.5949	6	17.8755	19.4316	18.9881	19.0372	20.8039				5				18.432	19.5612		19.3431	20.8536	4	17.3421	19.1605	17.8838	17.5723	20.2922	17.4492		19.6708	7	12		cell organization and biogenesis;metabolic process;regulation of biological process	cytosol	catalytic activity;protein binding;RNA binding	mTOR signaling pathway;PI3K-Akt signaling pathway;Proteoglycans in cancer;RNA transport	Focal Adhesion-PI3K-Akt-mTOR-signaling pathway;Interferon type I signaling pathways;Translation Factors	binding;nucleic acid binding;nucleotide binding;RNA binding;translation factor activity, nucleic acid binding;translation initiation factor activity	biological regulation;biosynthetic process;catabolic process;cellular metabolic process;cellular nitrogen compound metabolic process;cellular process;macromolecule metabolic process;metabolic process;mRNA metabolic process;mRNA processing;nitrogen compound metabolic process;nucleobase-containing compound metabolic process;primary metabolic process;protein metabolic process;regulation of translati…	cell part;cytosol;macromolecular complex;protein complex	mTOR signaling pathway;RNA transport	3D-structure;Acetylation;Alternativesplicing;Completeproteome;Directproteinsequencing;Initiationfactor;Phosphoprotein;Polymorphism;Proteinbiosynthesis;Referenceproteome;RNA-binding
22.4667		23.3087	20.1381	21.4756	19.0688	21.301		22.3917	19.8932	8	17.869	24.3606	18.8237		18.7514		18.027		5	22.483	19.5755	20.8299		24.0538				4	22.2124	24.9138	22.126	18.5404	21.7432	21.3967	18.6077		7	8	Met-loss+Acetyl [N-Term]	metabolic process;regulation of biological process;response to stimulus;transport	cytoplasm;cytosol	catalytic activity;metal ion binding;protein binding	Nitrogen metabolism		arylesterase activity;binding;carbonate dehydratase activity;carbon-oxygen lyase activity;carboxylic ester hydrolase activity;catalytic activity;cation binding;hydrolase activity;hydrolase activity, acting on ester bonds;hydro-lyase activity;ion binding;lyase activity;metal ion binding;transition metal ion binding;zinc ion binding	cellular metabolic process;cellular process;establishment of localization;ion transport;metabolic process;one-carbon metabolic process;small molecule metabolic process;transport	cell part;cytosol;extracellular organelle;organelle;vesicle	Nitrogen metabolism	3D-structure;Acetylation;Completeproteome;Cytoplasm;Directproteinsequencing;Lyase;Metal-binding;Polymorphism;Referenceproteome;Zinc
20.0639	20.9749			21.1734	21.4439	20.8507	21.6748	21.6543	21.7891	8	20.2984		20.1765	17.7665	20.3969		22.4303	19.8893	6	21.257	21.2365				20.0538	20.3961		4	21.2975	19.1948	20.5155		21.394	20.916	21.3214	21.6009	7	1		metabolic process;regulation of biological process;response to stimulus;transport	cytoplasm;cytosol;extracellular;nucleus;organelle lumen;proteasome	catalytic activity;nucleotide binding;protein binding	Proteasome	Proteasome Degradation	catalytic activity;endopeptidase activity;hydrolase activity;peptidase activity;peptidase activity, acting on L-amino acid peptides;threonine-type endopeptidase activity;threonine-type peptidase activity	biological regulation;catabolic process;cell cycle;cell death;cellular metabolic process;cellular nitrogen compound metabolic process;cellular process;death;immune system process;macromolecule metabolic process;macromolecule modification;metabolic process;mitotic cell cycle;nitrogen compound metabolic process;primary metabolic process;protein metabolic process;protein modification by small protei…	cell part;cytoplasm;cytosol;extracellular organelle;intracellular membrane-bounded organelle;intracellular organelle;macromolecular complex;nucleoplasm;nucleus;organelle;proteasome complex;protein complex;vesicle	Proteasome	3D-structure;Acetylation;Alternativesplicing;Completeproteome;Cytoplasm;Directproteinsequencing;Glycoprotein;Hydrolase;Nucleus;Phosphoprotein;Protease;Proteasome;Referenceproteome;Threonineprotease
					19.8015			18.9486		2	17.6621	21.4466	14.7819		19.864		18.5736	19.0396	6	16.2171	19.4145				19.3284	18.0489		4	20.3392	18.0063	19.7763		19.1203		19.2971	21.2565	6	22		cell death;cell organization and biogenesis;metabolic process;regulation of biological process;response to stimulus;transport	cytoplasm;cytosol;membrane;mitochondrion	protein binding	Alzheimer's disease;Amyotrophic lateral sclerosis (ALS);Apoptosis;Apoptosis - multiple species;Natural killer cell mediated cytotoxicity;Non-alcoholic fatty liver disease (NAFLD);p53 signaling pathway;Pathways in cancer;Platinum drug resistance;Sphingolipid signaling pathway;Tuberculosis;Viral myocarditis	Alzheimers Disease;Amyotrophic lateral sclerosis (ALS);Apoptosis;Apoptosis Modulation by HSP70;DNA Damage Response;miRNA Regulation of DNA Damage Response;omaterial induced apoptosis;Photodynamic therapy-induced HIF-1 survival signaling;Regulation of Apoptosis by Parathyroid Hormone-related Protein;TNF alpha Signaling Pathway;TP53 Network	binding;cytokine receptor binding;death receptor binding;protein binding;receptor binding;tumor necrosis factor receptor superfamily binding	anatomical structure development;biological regulation;cell death;cellular component assembly;cellular component organization;cellular process;death;developmental process;establishment of localization;macromolecular complex assembly;mitochondrion organization;organelle organization;protein complex assembly;protein targeting;protein transport;regulation of cell cycle;regulation of mitotic cell cyc…	cell part;cytosol;extracellular organelle;intracellular membrane-bounded organelle;intracellular organelle;membrane;mitochondrion;organelle;vesicle	Alzheimer's disease;Amyotrophic lateral sclerosis (ALS);Apoptosis;ko05152;Natural killer cell mediated cytotoxicity;p53 signaling pathway;Pathways in cancer;Viral myocarditis	3D-structure;Acetylation;Alternativesplicing;Apoptosis;Completeproteome;Cytoplasm;Membrane;Mitochondrion;Phosphoprotein;Polymorphism;Referenceproteome;Ublconjugation
		20.6835	19.1733	20.2912				21.9436	19.5529	5	20.2806	20.8499		17.007	19.091	18.3897		19.1749	6				20.6313	20.116		19.0399	20.0793	4	19.4545	19.831	18.8582	19.1791	20.5829	20.0328	21.8911	19.8959	8	16	Met-loss [N-Term]	cell organization and biogenesis;regulation of biological process;response to stimulus;transport	cytoplasm;cytosol;endosome;membrane;mitochondrion;vacuole	protein binding;transporter activity	Endocytosis		protein transporter activity;substrate-specific transporter activity;transporter activity	cellular process;endosome transport;establishment of localization;protein transport;transport;vesicle-mediated transport	cell part;cytosol;endosome;extracellular organelle;intracellular membrane-bounded organelle;intracellular organelle;macromolecular complex;membrane;organelle;protein complex;retromer complex;vesicle		3D-structure;Completeproteome;Cytoplasm;Endosome;Membrane;Neurodegeneration;Parkinsondisease;Parkinsonism;Phosphoprotein;Polymorphism;Proteintransport;Referenceproteome;Transport
			20.1049	20.5779		19.1606	20.5441	18.2561	21.6091	6		18.2885	18.731		18.2422	17.7259	17.8908	15.855	6		19.5338	22.1578	20.2144			18.0202		4	19.2179	19.7533	19.8955	19.71	19.3371	19.8966		18.197	7	12		defense response;metabolic process;response to stimulus	extracellular	catalytic activity;protein binding;RNA binding			catalytic activity;hydrolase activity;peptidase activity	cell killing;killing of cells of other organism;multi-organism process;response to biotic stimulus;response to stimulus;response to stress	extracellular organelle;extracellular region;organelle;vesicle		3D-structure;Acetylation;Alternativesplicing;Antibiotic;Antimicrobial;Completeproteome;Directproteinsequencing;Fungicide;Hydrolase;Manganese;Protease;Referenceproteome;Secreted;Signal
	19.3532	22.6652				19.6158	20.894	20.2659	17.9809	6	18.7704		21.196		20.5198	20.6845	18.0171	21.3298	6				20.5762	17.4959		21.1064	18.9126	4	21.4209	21.1501	21.5838	21.3706	21.7318	21.5124	21.7421	21.3841	8	5		cellular homeostasis;response to stimulus;transport	cytosol	metal ion binding;protein binding;transporter activity	Mineral absorption	Copper homeostasis	binding;cation binding;cation transmembrane transporter activity;copper chaperone activity;copper ion binding;copper ion transmembrane transporter activity;copper-dependent protein binding;inorganic cation transmembrane transporter activity;ion binding;ion transmembrane transporter activity;metal ion binding;metal ion transmembrane transporter activity;metallochaperone activity;protein binding;su…	biological regulation;cellular homeostasis;cellular ion homeostasis;cellular process;establishment of localization;homeostatic process;ion transport;response to chemical stimulus;response to oxidative stress;response to stimulus;response to stress;transport	cell part;cytosol	Mineral absorption	3D-structure;Acetylation;Chaperone;Completeproteome;Copper;Coppertransport;Iontransport;Metal-binding;Referenceproteome;Transport
20.4178	20.6896		19.9332	20.011		20.6124		20.309	20.4831	7		20.0966	21.0462	18.4791	20.558	21.0786	18.5542		6	20.0484			20.7499	18.1743			17.6415	4	19.5312						19.9214		2	7	Acetyl [N-Term]	cell organization and biogenesis;metabolic process;regulation of biological process	cytoplasm;cytosol	protein binding;RNA binding;structural molecule activity	RNA transport	Translation Factors	binding;nucleic acid binding;nucleotide binding;protein binding;protein complex scaffold;RNA binding;structural molecule activity;translation factor activity, nucleic acid binding;translation initiation factor activity	biological regulation;biosynthetic process;cellular component assembly;cellular component organization;cellular macromolecular complex assembly;cellular metabolic process;cellular process;macromolecular complex assembly;macromolecule metabolic process;metabolic process;primary metabolic process;protein metabolic process;regulation of translation;ribonucleoprotein complex assembly;translation;tran…	cell part;cytoplasm;cytosol;extracellular organelle;macromolecular complex;nucleoplasm;organelle;protein complex;ribonucleoprotein complex;vesicle	RNA transport	3D-structure;Acetylation;Alternativesplicing;Completeproteome;Cytoplasm;Initiationfactor;Phosphoprotein;Polymorphism;Proteinbiosynthesis;Referenceproteome;Repeat;RNA-binding;WDrepeat
19.6824	20.7746		18.869		20.6469	21.4696	20.2156	21.3662	19.8286	8	19.0665	19.8926			20.8832	17.3594		17.1461	5	18.9732	20.5659	19.367	21.3866					4		20.8764	20.5513		21.7267	20.1885	21.2519	19.3497	6	11		cell organization and biogenesis;defense response;metabolic process;regulation of biological process;response to stimulus	cytoplasm;nucleus	protein binding;RNA binding			binding;binding, bridging;ligand-dependent nuclear receptor transcription coactivator activity;nucleic acid binding;nucleotide binding;protein binding;protein binding transcription factor activity;protein binding, bridging;RNA binding;RNA polymerase II transcription cofactor activity;RNA polymerase II transcription factor binding transcription factor activity;transcription coactivator activity;tr…	biological regulation;biosynthetic process;cellular component organization;cellular metabolic process;cellular nitrogen compound metabolic process;cellular process;chromatin modification;chromatin organization;chromosome organization;DNA metabolic process;DNA recombination;DNA repair;DNA replication;histone modification;macromolecule metabolic process;macromolecule modification;metabolic process;…	cell part;intracellular non-membrane-bounded organelle;intracellular organelle;macromolecular complex;nucleolus;nucleoplasm;organelle;protein complex;ribonucleoprotein complex;transcription factor complex		3D-structure;Acetylation;Alternativesplicing;Completeproteome;Nucleus;Phosphoprotein;Referenceproteome;Repeat;Repressor;RNA-binding;Transcription;Transcriptionregulation
20.0854	22.3414		19.9454	20.0789	20.1468	19.7164		21.9124	20.9825	8	18.5	17.9365	18.27		16.891	20.6874	17.527	16.7143	7	19.6737	16.0617				20.7967		19.2838	4	18.7279		19.3946	20.0646		21.3592	19.3838		5	2		cellular component movement;metabolic process;regulation of biological process;response to stimulus;transport	extracellular;membrane	catalytic activity				biological regulation;cellular component organization;cellular membrane organization;cellular process;endocytosis;establishment of localization;immune system process;macromolecule metabolic process;membrane invagination;membrane organization;metabolic process;primary metabolic process;protein metabolic process;response to stimulus;response to stress;transport;vesicle-mediated transport	cell part;extracellular region;membrane;plasma membrane
20.3338	19.0817	23.8705	20.8991	19.9085	20.6096	18.4847		19.1501	22.9167	9	18.156	19.7126	20.8972			20.037	17.9893	18.2275	6	19.7608		23.2717			17.2336	19.6236		4	20.2249		18.7221				19.0695	20.3658	4	17;CHR_HSCHR17_4_CTG4	Acetyl [N-Term]		cytosol	protein binding;structural molecule activity			structural molecule activity		cell part;macromolecular complex;protein complex		Completeproteome;Keratin;Referenceproteome;Repeat
19.537	19.4158	20.0957		19.7614		19.712	18.0731	19.9167		7	17.7192	20.1415		18.9714	20.1832	19.6018	19.297	18.1713	7		21.3053	20.941	22.7364	19.8639				4	18.6924	20.9222	22.1141	21.0394	22.724	20.6016	22.3419	20.9597	8	21			mitochondrion			Gastric Cancer Network 1					Completeproteome;Referenceproteome
	20.099	20.4087		20.7924	20.3345	20.641		19.2804	20.3321	7	19.6922	18.6556	18.2764	18.9101	21.8339	19.8981	20.287	20.5707	8			20.6893	21.194	17.2144		20.315		4	21.3879	21.9619	21.1721	20.4645	22.1723	19.5238	21.5631	21.541	8	11		response to stimulus;transport	cytoplasm;cytosol;endoplasmic reticulum;Golgi;membrane	RNA binding		miR-517 relationship with ARCN1 and USP1		behavior;cellular component organization;cellular process;developmental maturation;developmental process;establishment of localization;Golgi vesicle transport;membrane organization;multicellular organismal process;organelle organization;pigmentation;protein transport;response to stimulus;transport;vesicle organization;vesicle-mediated transport	AP-type membrane coat adaptor complex;cell part;cytoplasm;cytosol;endoplasmic reticulum;Golgi apparatus;intracellular membrane-bounded organelle;intracellular organelle;macromolecular complex;membrane;organelle;protein complex		Acetylation;Alternativesplicing;Completeproteome;Cytoplasm;Cytoplasmicvesicle;ER-Golgitransport;Golgiapparatus;Membrane;Phosphoprotein;Polymorphism;Proteintransport;Referenceproteome;Transport
20.2548			21.5105	21.7324	20.8951	21.163	22.0952	20.7419	21.1624	8	22.5512	20.9112	22.1039	21.225	18.2702	22.3873	21.4158	21.3076	8	20.9357		20.058			22.6918	20.8172		4		21.4172		21.7846	21.2455	21.0787		20.8492	5	6	Met-loss+Acetyl [N-Term]	cell organization and biogenesis;regulation of biological process;transport	endosome;membrane;vacuole	protein binding	Phagosome;SNARE interactions in vesicular transport		binding;channel inhibitor activity;channel regulator activity;chloride channel inhibitor activity;chloride channel regulator activity;ion channel inhibitor activity;protein binding;SNAP receptor activity;SNARE binding;syntaxin binding	biological regulation;cellular component assembly;cellular component organization;cellular localization;cellular membrane organization;cellular process;establishment of localization;localization;membrane docking;membrane fusion;membrane organization;organelle assembly;organelle fusion;organelle localization;organelle organization;protein transport;transport;vesicle organization	cell part;cytoplasmic membrane-bounded vesicle;endomembrane system;endosome;extracellular organelle;intracellular membrane-bounded organelle;intracellular organelle;lysosome;macromolecular complex;membrane;organelle;plasma membrane;protein complex;vacuole;vesicle	Phagosome;SNARE interactions in vesicular transport	Acetylation;Alternativesplicing;Coiledcoil;Completeproteome;Directproteinsequencing;Endosome;Membrane;Phosphoprotein;Referenceproteome;Transmembrane;Transmembranehelix
23.0282	22.46	19.2922	23.5908	19.659	20.1426	22.8557	21.2898	22.9721	22.2721	10	19.6225	21.2974	21.8235	19.9602	19.7379	21.2111	20.2905	21.0859	8	19.3213	19.568			19.3043		18.9113		4	19.0783	19.1246	17.2909	19.1183	15.4487		19.2787	20.186	7	3		metabolic process	ribosome	RNA binding;structural molecule activity	Ribosome		structural constituent of ribosome;structural molecule activity	biosynthetic process;cellular metabolic process;cellular process;macromolecule metabolic process;metabolic process;primary metabolic process;protein metabolic process;translation	cell part;intracellular non-membrane-bounded organelle;intracellular organelle;macromolecular complex;organelle;ribonucleoprotein complex;ribosome	Ribosome	Completeproteome;Phosphoprotein;Polymorphism;Referenceproteome;Ribonucleoprotein;Ribosomalprotein
19.1625	21.0528	18.9458	19.8715	20.4504	20.9834	20.6558	20.388	19.6971	20.274	10					21.4259	19.9279			2	18.5572		20.2545	21.4361	18.916	20.0352			5	21.378	21.1606	20.9805	22.0475	22.4165	22.0741	20.7277	21.3365	8	2;CHR_HG2290_PATCH		cellular component movement;metabolic process;regulation of biological process;response to stimulus;transport	extracellular;membrane	catalytic activity			antigen binding;binding	biological regulation;cellular component organization;cellular membrane organization;cellular process;endocytosis;establishment of localization;immune system process;macromolecule metabolic process;membrane invagination;membrane organization;metabolic process;primary metabolic process;protein metabolic process;response to stimulus;response to stress;transport;vesicle-mediated transport	cell part;extracellular organelle;extracellular region;membrane;organelle;plasma membrane;vesicle		Completeproteome;Disulfidebond;Immunoglobulindomain;ImmunoglobulinVregion;Referenceproteome;Signal
	16.8423	16.5608			16.9723			17.6092	19.6302	5	18.2031	20.6255		15.8958					3	18.5564		22.1563	21.8074	20.1128			13.4118	5	21.9415	21.6617	22.3617	18.0376	22.2886	22.5348	22.5335	22.7652	8	22		cell organization and biogenesis;cellular component movement;defense response;metabolic process;regulation of biological process;response to stimulus;transport	extracellular;membrane	catalytic activity;protein binding			antigen binding;binding	biological regulation;cellular component organization;cellular membrane organization;cellular process;endocytosis;establishment of localization;immune system process;macromolecule metabolic process;membrane invagination;membrane organization;metabolic process;primary metabolic process;protein metabolic process;response to stimulus;response to stress;transport;vesicle-mediated transport	cell part;extracellular region;membrane;plasma membrane		Completeproteome;Disulfidebond;ImmunoglobulinCregion;Immunoglobulindomain;Referenceproteome
			19.6113	19.913	20.1463			19.9617	19.6879	5		21.0445			19.6368	19.8763			3	19.4627		20.2868	20.6279	18.7866		18.0522		5			19.539		20.4608		20.9755		3	19			membrane	catalytic activity;metal ion binding;protein binding			binding;catalytic activity;cation binding;coenzyme binding;cofactor binding;ion binding;magnesium ion binding;metal ion binding;thiamine pyrophosphate binding;transferase activity;vitamin binding		cell part;membrane		Completeproteome;Magnesium;Membrane;Metal-binding;Polymorphism;Referenceproteome;Thiaminepyrophosphate;Transferase;Transmembrane;Transmembranehelix
21.1027	19.8861	21.8838	21.5638	21.0051	20.1195	21.0415		20.0988	20.7571	9			21.4049					18.1566	2	22.4985	19.7642	19.2839			21.4		19.6486	5	19.563	18.1739		18.7317	20.6356	19.0923		20.4432	6	2				protein binding				anatomical structure development;biological regulation;developmental process;homeostatic process	extracellular organelle;extracellular space;organelle;vesicle		Alternativesplicing;ANKrepeat;Coiledcoil;Completeproteome;Isopeptidebond;Referenceproteome;Repeat;Ublconjugation
		20.0555		19.5022	19.5767	17.1629		19.1287		5	19.9569	18.3252				19.5388	19.0689		4		17.477	20.763	18.6023		15.5856	19.2717		5	20.2549		20.851		18.907	18.7836	20.8282	20.669	6	18		cell organization and biogenesis;metabolic process;regulation of biological process;response to stimulus	membrane;mitochondrion;organelle lumen	catalytic activity;protein binding;RNA binding	Fatty acid degradation;Fatty acid elongation;Fatty acid metabolism;Metabolic pathways;Valine, leucine and isoleucine degradation	Fatty Acid Biosynthesis	acetyl-CoA C-acyltransferase activity;C-acyltransferase activity;catalytic activity;transferase activity;transferase activity, transferring acyl groups;transferase activity, transferring acyl groups other than amino-acyl groups	alcohol metabolic process;biosynthetic process;cellular ketone metabolic process;cellular lipid metabolic process;cellular metabolic process;cellular process;lipid metabolic process;metabolic process;organic acid metabolic process;primary metabolic process;response to chemical stimulus;response to stimulus;response to stress;small molecule metabolic process	cell part;extracellular organelle;intracellular membrane-bounded organelle;intracellular organelle;membrane;mitochondrion;organelle;vesicle	Benzoate degradation;Fatty acid elongation in mitochondria;Fatty acid metabolism;Valine, leucine and isoleucine degradation	3D-structure;Acetylation;Acyltransferase;Completeproteome;Directproteinsequencing;Fattyacidmetabolism;Lipidmetabolism;Mitochondrion;Phosphoprotein;Polymorphism;Referenceproteome;Transferase;Transitpeptide
	19.5457	20.3568	20.3258	18.5654	18.2452	19.9319	20.9966	21.6667	20.7214	9			18.0635			19.2014	20.1576		3			19.7296	20.7916		20.0793	19.1827	17.0701	5	17.9237		18.9037	20.0087	19.7708	18.9152	19.8801	15.6828	7	7		cell differentiation;regulation of biological process;response to stimulus;transport	endoplasmic reticulum;extracellular;mitochondrion	protein binding			binding;dystroglycan binding;glycoprotein binding;protein binding	biological regulation;cell differentiation;cellular process;developmental process;establishment of localization;multicellular organismal process;regulation of body fluid levels;secretion;transport	cell part;endoplasmic reticulum;extracellular region;intracellular membrane-bounded organelle;intracellular organelle;mitochondrion;organelle		3D-structure;Completeproteome;Directproteinsequencing;Disulfidebond;Endoplasmicreticulum;Proto-oncogene;Referenceproteome;Secreted;Signal
				18.7689						1			19.8479		17.4279		18.5122		3	18.0489	19.3601		19.6748			20.0103	18.9046	5		21.0969	20.3857	19.6268	21.2938		19.6993	19.8011	6	11	Met-loss+Acetyl [N-Term]	regulation of biological process;transport	cytoplasm;cytosol;Golgi;membrane	enzyme regulator activity;metal ion binding	Endocytosis		binding;cation binding;enzyme activator activity;enzyme regulator activity;GTPase activator activity;GTPase regulator activity;ion binding;metal ion binding;nucleoside-triphosphatase regulator activity;transition metal ion binding;zinc ion binding	cellular process;establishment of localization;protein transport;transport;vesicle-mediated transport	cell part;cytoplasm;Golgi apparatus;intracellular membrane-bounded organelle;intracellular non-membrane-bounded organelle;intracellular organelle;membrane;nucleolus;organelle;plasma membrane	Endocytosis	3D-structure;Acetylation;Alternativesplicing;Coiledcoil;Completeproteome;Cytoplasm;ER-Golgitransport;Golgiapparatus;GTPaseactivation;Membrane;Metal-binding;Phosphoprotein;Polymorphism;Proteintransport;Referenceproteome;Transport;Zinc;Zinc-finger
	18.9586			19.2157	19.0826				19.5392	4	18.939			18.13		17.5732	18.5889		4	18.2085		19.9866		17.8843		18.3332	19.7921	5	17.8932	18.8328	19.449		20.1313		19.6301	18.4101	6	14		metabolic process	cytoplasm;nucleus	catalytic activity;protein binding;receptor activity;RNA binding			binding;catalytic activity;cis-trans isomerase activity;drug binding;FK506 binding;isomerase activity;macrolide binding;peptidyl-prolyl cis-trans isomerase activity;receptor activity	cellular metabolic process;cellular process;macromolecule metabolic process;macromolecule modification;metabolic process;peptidyl-amino acid modification;primary metabolic process;protein folding;protein metabolic process;protein modification process	cell part;intracellular membrane-bounded organelle;intracellular organelle;membrane;nucleus;organelle		3D-structure;Acetylation;Completeproteome;Isomerase;Nucleus;Phosphoprotein;Referenceproteome;Rotamase
	20.1878		18.4837			20.418	19.1588	20.7319	19.2873	6					15.8746		17.5222	18.7881	3	18.2869			21.0007	17.2708	20.3579		21.5186	5	19.0024	19.028	18.8373		19.412			21.3009	5	11		cellular component movement;defense response;response to stimulus	extracellular			Folate Metabolism;Selenium Micronutrient Network;Vitamin B12 Metabolism	chemoattractant activity	cell motility;cellular component movement;cellular process;locomotion;response to chemical stimulus;response to external stimulus;response to stimulus;response to stress	extracellular organelle;extracellular space;macromolecular complex;organelle;vesicle		Acutephase;Alternativesplicing;Amyloid;Amyloidosis;Completeproteome;Directproteinsequencing;HDL;Polymorphism;Referenceproteome;Secreted;Signal
	19.2852	16.9606			18.978	18.761	19.2095		20.1278	6	17.4742	18.7117			18.7661		18.4904		4			21.1091	20.842	21.1508		18.1975	17.6955	5		19.8429	20.8262		22.2497		18.8982	22.1485	5	19		cell communication;cellular component movement;regulation of biological process;response to stimulus;transport	cytoplasm;cytosol;membrane	protein binding		VEGFA-VEGFR2 Signaling Pathway	actin binding;binding;cytoskeletal protein binding;identical protein binding;myosin binding;protein binding;protein dimerization activity;protein homodimerization activity;receptor binding	biological regulation;cell communication;cell motility;cell-cell signaling;cellular component movement;cellular process;establishment of localization;locomotion;protein targeting;protein transport;regulation of protein stability;response to stimulus;secretion;signal transduction;signaling;transport	brush border;cell cortex;cell part;cell projection;cytoplasm;cytoplasmic membrane-bounded vesicle;cytosol;extracellular organelle;intracellular membrane-bounded organelle;intracellular organelle;membrane;neuron projection;organelle;vesicle		Alternativesplicing;Completeproteome;Cytoplasm;Membrane;Phosphoprotein;Referenceproteome
	17.7372		18.6748		18.4036	15.4505	12.9819	16.0994	19.2896	7	16.0892		13.6812	13.4145			14.3448	12.9885	5	14.564		18.5544		16.3408	12.7909	14.9092		5				17.2061	19.3614		17.6782	20.2426	4	5		cell differentiation;metabolic process;regulation of biological process	cytoplasm;nucleus	DNA binding;protein binding;RNA binding;translation regulator activity		Exercise-induced Circadian Regulation	binding;DNA binding;double-stranded DNA binding;double-stranded telomeric DNA binding;nucleic acid binding;nucleic acid binding transcription factor activity;protein binding;purine-rich negative regulatory element binding;regulatory region DNA binding;regulatory region nucleic acid binding;sequence-specific distal enhancer binding RNA polymerase II transcription factor activity;sequence-specific …	anatomical structure development;biological regulation;biosynthetic process;cell differentiation;cellular metabolic process;cellular nitrogen compound metabolic process;cellular process;developmental process;DNA geometric change;DNA metabolic process;macromolecule metabolic process;metabolic process;nitrogen compound metabolic process;nucleobase-containing compound metabolic process;primary metab…	cell body;cell part;cell projection;cytoplasm;intracellular membrane-bounded organelle;intracellular organelle;macromolecular complex;neuron projection;neuronal cell body;nucleus;organelle;protein complex		Acetylation;Activator;Completeproteome;Diseasemutation;DNA-binding;Mentalretardation;Nucleus;Referenceproteome;Transcription;Transcriptionregulation
		18.7262							20.7769	2		20.3802	21.1108		22.1951	19.2915		21.4387	5			20.7862		19.5702	21.6371	18.7611	18.3687	5		19.9532	20.0671				19.5399	19.8231	4	6		metabolic process;regulation of biological process;response to stimulus	cytoplasm;cytosol	catalytic activity;metal ion binding;nucleotide binding;protein binding		Photodynamic therapy-induced NFE2L2 (NRF2) survival signaling	binding;catalytic activity;cation binding;dihydronicotinamide riboside quinone reductase activity;electron carrier activity;ion binding;metal ion binding;NADPH dehydrogenase (quinone) activity;NADPH dehydrogenase activity;oxidoreductase activity;oxidoreductase activity, acting on NADH or NADPH	behavior;multicellular organismal process;neurological system process;response to stimulus	cell part;cytoplasm;extracellular organelle;nucleoplasm;organelle;vesicle		3D-structure;Completeproteome;Cytoplasm;FAD;Flavoprotein;Metal-binding;Oxidoreductase;Phosphoprotein;Polymorphism;Referenceproteome;Zinc
	19.7927		21.0629	17.7795	18.903			20.309	21.0456	6	18.5669	20.6255				19.5115	20.7474	19.679	5		17.6955	21.3205	21.4517	19.2541			19.7951	5	19.3007	20.9846	20.0572	20.6135	20.7746	20.5512	20.9289	21.5	8	12		metabolic process;regulation of biological process;transport	nucleus	DNA binding;protein binding;RNA binding			binding;DNA binding;nucleic acid binding	biological regulation;biosynthetic process;cellular metabolic process;cellular nitrogen compound metabolic process;cellular process;establishment of localization;macromolecule metabolic process;metabolic process;nitrogen compound metabolic process;nuclear transport;nucleobase-containing compound metabolic process;nucleobase-containing compound transport;nucleocytoplasmic transport;primary metabol…	cell part;intracellular membrane-bounded organelle;intracellular organelle;macromolecular complex;nucleoplasm;nucleus;organelle;protein complex;transcription export complex		3D-structure;Acetylation;Completeproteome;Directproteinsequencing;DNA-binding;mRNAtransport;Nucleus;Referenceproteome;RNA-binding;Transcription;Transcriptionregulation;Translationregulation;Transport
19.3104		21.3868	18.8324			19.4299	19.3884	19.9905	20.5615	7	20.81	18.7662	19.9584		19.2335		20.1194		5	20.1209	20.4356	19.456				20.1829	19.1172	5	20.1455		20.6241	20.3159		20.725	21.6418	20.1067	6	1		cell organization and biogenesis;metabolic process;regulation of biological process;response to stimulus;transport	extracellular;organelle lumen;vacuole	catalytic activity;protein binding	Antigen processing and presentation;Apoptosis;Lysosome;Phagosome;Tuberculosis		binding;catalytic activity;collagen binding;cysteine-type endopeptidase activity;cysteine-type peptidase activity;endopeptidase activity;extracellular matrix binding;fibronectin binding;glycoprotein binding;hydrolase activity;laminin binding;peptidase activity;peptidase activity, acting on L-amino acid peptides;protein binding;proteoglycan binding	biological regulation;cellular component disassembly;cellular component organization;cellular process;extracellular matrix organization;extracellular structure organization;immune system process;macromolecule metabolic process;metabolic process;multicellular organismal process;primary metabolic process;protein maturation;protein metabolic process;proteolysis;proteolysis involved in cellular prote…	cell part;extracellular region;extracellular space;intracellular membrane-bounded organelle;intracellular organelle;lysosome;membrane;organelle;vacuole	Antigen processing and presentation;ko05152;Lysosome;Phagosome	3D-structure;Alternativesplicing;Completeproteome;Disulfidebond;Glycoprotein;Hydrolase;Lysosome;Polymorphism;Protease;Referenceproteome;Signal;Thiolprotease;Zymogen
	22.0069	21.0334	21.1167	20.0969		21.1667	21.9114	22.0967	20.9913	8	20.3334			21.5804	19.5372		20.6165	21.5927	5	19.9969	20.6787		20.8719	21.0279		20.9854		5	19.411			19.831	20.9007	19.5139	19.5482	21.0173	6	11	Met-loss+Acetyl [N-Term]	defense response;regulation of biological process;response to stimulus	cytoplasm	enzyme regulator activity			enzyme inhibitor activity;enzyme regulator activity;phosphatase inhibitor activity;phosphatase regulator activity;protein phosphatase inhibitor activity;protein phosphatase regulator activity	biological regulation;immune system process;response to stimulus;response to stress	cell part;cytoplasm		Acetylation;Coiledcoil;Completeproteome;Cytoplasm;Phosphoprotein;Proteinphosphataseinhibitor;Referenceproteome
19.7043	20.0177	20.573		20.5519	20.7235	20.0344	20.2466	21.2456	21.4093	9	18.9837			19.6061	18.6784		18.2633		4			19.0623	20.6805		19.6072	18.3967	17.8785	5	19.6788	17.8127	20.4153		20.2971	20.1509	19.9565	21.1554	7	9		cell death;cell organization and biogenesis;metabolic process;regulation of biological process;response to stimulus;transport	cytoplasm;cytoskeleton;cytosol;extracellular;membrane;nucleus;organelle lumen	metal ion binding;protein binding	Fc gamma R-mediated phagocytosis;Regulation of actin cytoskeleton;Viral carcinogenesis	Regulation of Actin Cytoskeleton;Senescence and Autophagy in Cancer	actin binding;binding;calcium ion binding;cation binding;cytoskeletal protein binding;ion binding;metal ion binding;myosin binding;myosin II binding;protein binding;protein domain specific binding	aging;anatomical structure development;anatomical structure morphogenesis;biological regulation;cell death;cell development;cellular component assembly;cellular component disassembly;cellular component morphogenesis;cellular component organization;cellular macromolecular complex assembly;cellular membrane organization;cellular process;cytoskeleton organization;death;developmental process;growth;m…	cell part;cell projection;cytoplasm;cytoskeleton;cytosol;extracellular organelle;extracellular region;extracellular space;intracellular non-membrane-bounded organelle;intracellular organelle;macromolecular complex;membrane;organelle;plasma membrane;protein complex;vesicle	Fc gamma R-mediated phagocytosis;Regulation of actin cytoskeleton	3D-structure;Acetylation;Actin-binding;Actincapping;Alternativeinitiation;Alternativesplicing;Amyloid;Amyloidosis;Calcium;Ciliumbiogenesis/degradation;Completeproteome;Cornealdystrophy;Cytoplasm;Cytoskeleton;Directproteinsequencing;Diseasemutation;Disulfidebond;Metal-binding;Phosphoprotein;Polymorphism;Referenceproteome;Repeat;Secreted;Signal
	20.7128	22.2659	18.7821	21.4209	20.9456	19.9716	18.408	18.3828	21.0222	9		16.9012	17.0317		18.4904		17.3177	16.959	5	19.0746		19.8897	20.0498	16.1069		19.0367		5		17.7345	19.8244		20.2188		20.1942	18.7013	5	1		cell organization and biogenesis	extracellular;membrane	protein binding;receptor activity	Adherens junction			biological adhesion;cell adhesion;cell junction organization;cellular component assembly;cellular component organization;cellular process;viral reproduction	cell part;extracellular organelle;membrane;organelle;plasma membrane;vesicle	Adherens junction	3D-structure;Alternativesplicing;Celladhesion;Celljunction;Cellmembrane;Completeproteome;Diseasemutation;Disulfidebond;Ectodermaldysplasia;Glycoprotein;Host-virusinteraction;Immunoglobulindomain;Membrane;Polymorphism;Referenceproteome;Repeat;Secreted;Signal;Transmembrane;Transmembranehelix
24.2741	19.7576		23.8639	24.6674	23.8126	22.9972	20.1517	24.085	24.1085	9		23.3145	20.0051	18.2431	19.5119	22.7243			5	19.5682		23.8889		20.6051	20.4754		20.4743	5		20.9116					19.1837	19.5233	3	4		defense response;metabolic process;regulation of biological process;response to stimulus;transport	extracellular;membrane	catalytic activity;metal ion binding;protein binding;receptor activity	Complement and coagulation cascades;Staphylococcus aureus infection	Complement and Coagulation Cascades	binding;cargo receptor activity;catalytic activity;cation binding;endopeptidase activity;hydrolase activity;ion binding;metal ion binding;peptidase activity;peptidase activity, acting on L-amino acid peptides;receptor activity;scavenger receptor activity;serine hydrolase activity;serine-type endopeptidase activity;serine-type peptidase activity	biological regulation;immune system process;macromolecule metabolic process;metabolic process;primary metabolic process;protein metabolic process;response to stimulus;response to stress	cell part;extracellular organelle;extracellular region;extracellular space;intracellular membrane-bounded organelle;intracellular organelle;membrane;nucleus;organelle;vesicle	Complement and coagulation cascades;Staphylococcus aureus infection	3D-structure;Age-relatedmaculardegeneration;Calcium;Cleavageonpairofbasicresidues;Complementpathway;Completeproteome;Directproteinsequencing;Diseasemutation;Disulfidebond;Glycoprotein;Hemolyticuremicsyndrome;Hydrolase;Immunity;Innateimmunity;Metal-binding;Polymorphism;Protease;Referenceproteome;Repeat;Secreted;Serineprotease;Signal
			20.9674							1	17.6878	17.9206	19.5417	17.594	21.1581		22.2352		6		19.7059	20.0973			20.3649	20.4597	15.6212	5		18.7084	18.2638				23.1716		3	11			extracellular	protein binding			binding;protein binding;protein dimerization activity;protein heterodimerization activity		extracellular space		Completeproteome;Directproteinsequencing;Referenceproteome;Secreted;Signal
							18.4569			1	18.9164	18.4573	18.9304				18.8164	17.9897	5	17.6525		17.6995	18.5232		18.1299	19.0373		5	18.7191	18.016			19.0526	18.9172	19.3487		5	5	Met-loss+Acetyl [N-Term]	cell death;cell organization and biogenesis;metabolic process;regulation of biological process;response to stimulus;transport	cytoplasm;endoplasmic reticulum;endosome;membrane;nucleus	catalytic activity;metal ion binding;protein binding			binding;binding, bridging;calcium ion binding;calcium-dependent cysteine-type endopeptidase activity;calcium-dependent protein binding;catalytic activity;cation binding;cysteine-type endopeptidase activity;cysteine-type peptidase activity;endopeptidase activity;hydrolase activity;identical protein binding;ion binding;metal ion binding;peptidase activity;peptidase activity, acting on L-amino acid …	anatomical structure formation involved in morphogenesis;biological regulation;cellular process;developmental process;establishment of localization;macromolecule metabolic process;metabolic process;primary metabolic process;protein metabolic process;protein transport;proteolysis;response to abiotic stimulus;response to chemical stimulus;response to heat;response to stimulus;response to stress;tra…	cell part;cytoplasm;endoplasmic reticulum;endosome;extracellular organelle;intracellular membrane-bounded organelle;intracellular organelle;membrane;nucleus;organelle;vesicle		3D-structure;Acetylation;Alternativesplicing;Angiogenesis;Apoptosis;Calcium;Completeproteome;Endoplasmicreticulum;Endosome;Membrane;Metal-binding;Nucleus;Polymorphism;Referenceproteome;Repeat
22.5668					21.2708					2	19.5002	19.1009	20.419	19.9237	21.6241	21.0827			6				20.8327	21.116	21.5684	21.1925	20.9064	5			18.756					19.0152	2	11	Acetyl [N-Term]	cell death;metabolic process;regulation of biological process	cytosol;membrane	protein binding;RNA binding	RNA transport;Viral myocarditis	Exercise-induced Circadian Regulation	binding;nucleic acid binding;RNA binding;translation factor activity, nucleic acid binding;translation initiation factor activity	biological regulation;cell death;cellular process;death;regulation of cell cycle;regulation of translation;response to chemical stimulus;response to stimulus;signal transduction	cell part;cytosol;macromolecular complex;membrane;protein complex	RNA transport;Viral myocarditis	3D-structure;Acetylation;Alternativesplicing;Completeproteome;Directproteinsequencing;Initiationfactor;Phosphoprotein;Polymorphism;Proteinbiosynthesis;Referenceproteome;Repressor;Translationregulation
		16.6384					22.1123		20.7097	3		20.5869			21.9504	19.2861	21.3346	20.9381	5		21.5193	19.702		20.3214		15.3188	20.7607	5					19.1705		20.7473	20.9244	3	1	Met-loss+Acetyl [N-Term]	cell death;cell differentiation;metabolic process	cytoplasm;cytoskeleton;cytosol	structural molecule activity				developmental process			Completeproteome;Keratinization;Polymorphism;Referenceproteome
	17.8583		17.0621				18.5043		19.9584	4	18.8962		19.1253	17.7056		21.0202	22.3886		5				18.4661	18.9749	19.8497	16.7363	20.4112	5	19.5822			19.1117		21.5317	18.2504		4	14		metabolic process;regulation of biological process;response to stimulus;transport	cytoplasm;cytosol;nucleus;proteasome	catalytic activity;nucleotide binding;protein binding	Proteasome	Proteasome Degradation	catalytic activity;endopeptidase activity;hydrolase activity;peptidase activity;peptidase activity, acting on L-amino acid peptides;threonine-type endopeptidase activity;threonine-type peptidase activity	biological regulation;catabolic process;cell cycle;cell death;cellular metabolic process;cellular nitrogen compound metabolic process;cellular process;death;immune system process;macromolecule metabolic process;macromolecule modification;metabolic process;mitotic cell cycle;nitrogen compound metabolic process;primary metabolic process;protein metabolic process;protein modification by small protei…	cell part;cytoplasm;cytosol;extracellular organelle;intracellular membrane-bounded organelle;intracellular organelle;macromolecular complex;nucleoplasm;nucleus;organelle;proteasome complex;protein complex;vesicle	Proteasome	3D-structure;Acetylation;Alternativesplicing;Completeproteome;Cytoplasm;Directproteinsequencing;Host-virusinteraction;Hydrolase;Nucleus;Phosphoprotein;Protease;Proteasome;Referenceproteome;Threonineprotease
	18.513	18.0261		18.7378		18.5086		18.1966		5	18.736	18.9946	17.7293		19.0668	17.878	18.6339		6			19.2599	19.7347	17.6152	18.4676	19.3985		5	18.9204	19.0885	19.5627	19.8282	20.1281	19.445	19.9441	19.2383	8	12		metabolic process;regulation of biological process	cytoplasm;cytosol	catalytic activity;nucleotide binding;protein binding	Metabolic pathways;Peroxisome;Terpenoid backbone biosynthesis	Cholesterol Biosynthesis	adenyl nucleotide binding;adenyl ribonucleotide binding;ATP binding;binding;catalytic activity;identical protein binding;kinase activity;mevalonate kinase activity;nucleotide binding;phosphotransferase activity, alcohol group as acceptor;protein binding;purine nucleotide binding;purine ribonucleoside triphosphate binding;purine ribonucleotide binding;ribonucleotide binding;transferase activity;tr…	alcohol metabolic process;biological regulation;biosynthetic process;cellular lipid metabolic process;cellular metabolic process;cellular process;cofactor metabolic process;isopentenyl diphosphate metabolic process;lipid metabolic process;metabolic process;primary metabolic process;small molecule metabolic process	cell part;cytosol;extracellular organelle;organelle;vesicle	Peroxisome;Terpenoid backbone biosynthesis	3D-structure;ATP-binding;Cataract;Cholesterolbiosynthesis;Cholesterolmetabolism;Completeproteome;Cytoplasm;Diseasemutation;Kinase;Lipidbiosynthesis;Lipidmetabolism;Nucleotide-binding;Polymorphism;Referenceproteome;Steroidbiosynthesis;Steroidmetabolism;Sterolbiosynthesis;Sterolmetabolism;Transferase
	19.3177			19.862	19.8091	19.3115	19.3372		20.1347	6	20.1709	19.0057	17.0363		18.9825		18.6666	19.0411	6		17.6236	19.4085	19.03			18.3679	18.3822	5	19.2374	19.3402	18.9929	18.4326	19.7929		19.0469	18.0697	7	10		metabolic process	mitochondrion;organelle lumen	catalytic activity;protein binding	beta-Alanine metabolism;Butanoate metabolism;Carbon metabolism;Fatty acid degradation;Fatty acid elongation;Fatty acid metabolism;Lysine degradation;Metabolic pathways;Propanoate metabolism;Tryptophan metabolism;Valine, leucine and isoleucine degradation	Fatty Acid Beta Oxidation;Fatty Acid Biosynthesis;Tryptophan metabolism	carbon-oxygen lyase activity;catalytic activity;enoyl-CoA hydratase activity;hydro-lyase activity;lyase activity	catabolic process;cellular ketone metabolic process;cellular lipid metabolic process;cellular metabolic process;cellular process;lipid metabolic process;metabolic process;organic acid metabolic process;primary metabolic process;small molecule metabolic process	cell part;extracellular organelle;intracellular membrane-bounded organelle;intracellular organelle;mitochondrion;organelle;vesicle	Aminobenzoate degradation;Benzoate degradation;beta-Alanine metabolism;Butanoate metabolism;Caprolactam degradation;Fatty acid elongation in mitochondria;Fatty acid metabolism;Lysine degradation;Propanoate metabolism;Tryptophan metabolism;Valine, leucine and isoleucine degradation	3D-structure;Acetylation;Completeproteome;Directproteinsequencing;Fattyacidmetabolism;Lipidmetabolism;Lyase;Mitochondrion;Phosphoprotein;Polymorphism;Referenceproteome;Transitpeptide
19.1702		20.1916		21.181	20.8829	19.0706	20.0762	19.6117		7			19.4969	18.4477		20.1811	19.8883	19.8348	5			20.8028	19.3391		19.5589	20.7098	19.7426	5			20.657	20.399		20.3313	20.5291	18.9744	5										cell part;extracellular organelle;membrane;organelle;plasma membrane;vesicle		Cellmembrane;Completeproteome;Directproteinsequencing;Disulfidebond;Glycoprotein;GPI-anchor;Lipoprotein;Membrane;Polymorphism;Referenceproteome;Signal
	19.1661	17.8914	18.2449	18.8201	18.6775	19.4913		19.5159	19.2716	8	18.6364	17.2696	18.2619	20.497	19.6256		20.2367		6	15.9522	16.0019		20.5157			19.2691	16.294	5	19.7979	17.038			20.3851	19.6638	20.6648	18.4188	6	9		cell organization and biogenesis;metabolic process;regulation of biological process;response to stimulus	cytoplasm;cytosol;nucleus;proteasome	DNA binding;protein binding	Nucleotide excision repair;Protein processing in endoplasmic reticulum		binding;damaged DNA binding;DNA binding;nucleic acid binding;polyubiquitin binding;protein binding;single-stranded DNA binding;small conjugating protein binding;structure-specific DNA binding;ubiquitin binding	biological regulation;catabolic process;cellular component organization;cellular metabolic process;cellular nitrogen compound metabolic process;cellular process;chromosome organization;DNA metabolic process;DNA repair;macromolecule metabolic process;metabolic process;multicellular organismal process;nitrogen compound metabolic process;nucleobase-containing compound metabolic process;organelle org…	cell part;cytoplasm;intracellular membrane-bounded organelle;intracellular organelle;macromolecular complex;nucleoplasm;nucleotide-excision repair complex;nucleus;organelle;proteasome complex;protein complex	Nucleotide excision repair;Protein processing in endoplasmic reticulum	3D-structure;Alternativesplicing;Completeproteome;Cytoplasm;Directproteinsequencing;DNAdamage;DNArepair;Nucleus;Phosphoprotein;Polymorphism;Proteasome;Referenceproteome;Repeat;Ublconjugationpathway
				19.6355						1	23.8828	19.0909	23.4042	22.0614	22.8451			22.2182	6		19.7917			17.8605	22.018	23.0527	21.5928	5		23.0679	22.0485	21.1284	17.8181			18.9401	5	8		cell organization and biogenesis;metabolic process;regulation of biological process;response to stimulus	cell surface;extracellular;membrane	catalytic activity;protein binding	Alzheimer's disease;Glycerolipid metabolism;PPAR signaling pathway	Adipogenesis;Alzheimers Disease;Angiopoietin Like Protein 8 Regulatory Pathway;Aryl Hydrocarbon Receptor;Composition of Lipid Particles;Fatty Acid Beta Oxidation;PPAR signaling pathway;Statin Pathway;Sterol Regulatory Element-Binding Proteins (SREBP) signalling;Triacylglyceride Synthesis;Vitamin A and Carotenoid Metabolism	apolipoprotein binding;binding;carbohydrate binding;carboxylic ester hydrolase activity;catalytic activity;glycosaminoglycan binding;heparin binding;hydrolase activity;hydrolase activity, acting on ester bonds;lipase activity;lipid binding;lipoprotein lipase activity;pattern binding;phospholipase activity;polysaccharide binding;protein binding;receptor binding;triglyceride binding;triglyceride li…	biological regulation;biosynthetic process;catabolic process;cellular component organization;cellular ketone metabolic process;cellular lipid metabolic process;cellular metabolic process;cellular process;detection of stimulus;glycerol ether metabolic process;homeostatic process;lipid metabolic process;macromolecule metabolic process;metabolic process;multicellular organismal process;organic acid …	cell part;cell surface;extracellular matrix;extracellular organelle;extracellular region;extracellular space;macromolecular complex;membrane;organelle;plasma membrane;vesicle	Alzheimer's disease;Glycerolipid metabolism;PPAR signaling pathway	Cellmembrane;Chylomicron;Completeproteome;Directproteinsequencing;Diseasemutation;Disulfidebond;Glycoprotein;GPI-anchor;Heparin-binding;Hydrolase;Hyperlipidemia;Lipiddegradation;Lipidmetabolism;Lipoprotein;Membrane;Nitration;Polymorphism;Referenceproteome;Secreted;Signal;VLDL
				18.9116					19.1379	2		19.243	18.9834	19.6031	20.3762	18.9857	20.2529	18.4781	7	18.2698				19.6412	18.3425	18.1179	19.1989	5				18.6635	18.4223				2	X		cell differentiation;cell organization and biogenesis;metabolic process;response to stimulus;transport	cytoplasm;cytosol;extracellular;membrane;nucleus;organelle lumen	catalytic activity;DNA binding;protein binding;RNA binding	Ubiquitin mediated proteolysis		acid-amino acid ligase activity;binding;catalytic activity;DNA binding;ligase activity;ligase activity, forming carbon-nitrogen bonds;nucleic acid binding;small conjugating protein ligase activity;ubiquitin-protein ligase activity	cell differentiation;cellular component organization;cellular metabolic process;cellular nitrogen compound metabolic process;cellular process;chromatin modification;chromatin organization;chromosome organization;developmental process;DNA metabolic process;DNA repair;histone modification;macromolecule metabolic process;macromolecule modification;metabolic process;nitrogen compound metabolic proces…	cell part;cytoplasm;extracellular organelle;intracellular membrane-bounded organelle;intracellular organelle;membrane;nucleoplasm;nucleus;organelle;vesicle	Ubiquitin mediated proteolysis	3D-structure;Acetylation;Alternativesplicing;Chromosomalrearrangement;Completeproteome;Cytoplasm;Differentiation;Diseasemutation;DNA-binding;DNAdamage;DNArepair;Ligase;Mentalretardation;Nucleus;Phosphoprotein;Polymorphism;Referenceproteome;Ublconjugationpathway
16.8519	21.3707					18.5186				3		20.1052		13.7478	18.4774	23.04	17.5152	16.0805	6		16.7582	20.045			13.3593	14.8439	17.3532	5	20.3711	17.9124	19.012		19.1918	20.7055		20.3155	6	1		regulation of biological process;response to stimulus	membrane	catalytic activity;motor activity;protein binding	Tight junction		actin binding;binding;catalytic activity;cytoskeletal protein binding;hydrolase activity;hydrolase activity, acting on acid anhydrides;hydrolase activity, acting on acid anhydrides, in phosphorus-containing anhydrides;motor activity;nucleoside-triphosphatase activity;protein binding;pyrophosphatase activity	anatomical structure morphogenesis;biological regulation;cell junction organization;cell morphogenesis;cellular component assembly;cellular component morphogenesis;cellular component organization;cellular process;cytoskeleton organization;developmental process;organelle organization;response to stimulus;signal transduction	cell part;macromolecular complex;protein complex	Tight junction	Acetylation;Alternativesplicing;Celljunction;Coiledcoil;Completeproteome;Directproteinsequencing;Phosphoprotein;Polymorphism;Referenceproteome;Tightjunction
19.0988	19.8377		20.0143	18.8942	20.6138	19.9454	19.5775	20.6565	19.8595	9	18.4707	19.7982	19.0586		19.7047	18.9139	20.2853	18.9315	7		18.4314	21.1			19.0624	20.5872	19.8483	5	19.0306	18.4807	19.4287	22.627	18.8611		20.1779	18.9109	7	3		metabolic process;transport	cytoplasm;cytosol;extracellular;mitochondrion;organelle lumen	catalytic activity	Alanine, aspartate and glutamate metabolism		catalytic activity;hydrolase activity;hydrolase activity, acting on carbon-nitrogen (but not peptide) bonds;hydrolase activity, acting on carbon-nitrogen (but not peptide) bonds, in linear amides;omega-amidase activity	amine metabolic process;cellular amino acid metabolic process;cellular ketone metabolic process;cellular metabolic process;cellular nitrogen compound metabolic process;cellular process;metabolic process;nitrogen compound metabolic process;organic acid metabolic process;primary metabolic process;small molecule metabolic process	cell part;centrosome;cytoplasm;extracellular organelle;intracellular membrane-bounded organelle;intracellular non-membrane-bounded organelle;intracellular organelle;microtubule organizing center;mitochondrion;organelle;vesicle	Alanine, aspartate and glutamate metabolism	Acetylation;Completeproteome;Cytoplasm;Hydrolase;Phosphoprotein;Polymorphism;Referenceproteome
19.5442	19.3368		19.1043	18.7248	18.7873	19.1101	19.3229	19.8608	19.1849	9	19.2818	18.1839	18.773			18.6355	18.0656	19.6648	6	19.2806	17.4372		19.2569		19.6668	18.556		5			18.8836	19.4321	18.7057	20.0593			4	4		cell differentiation;regulation of biological process	cell surface;endoplasmic reticulum;membrane	protein binding	Transcriptional misregulation in cancer	Extracellular vesicle-mediated signaling in recipient cells	actinin binding;binding;cadherin binding;cell adhesion molecule binding;cytoskeletal protein binding;protein binding	anatomical structure formation involved in morphogenesis;anatomical structure morphogenesis;biological regulation;cell differentiation;cellular component organization;cellular process;developmental process	brush border;cell part;cell projection;cell surface;cilium;endoplasmic reticulum;extracellular organelle;extracellular space;intracellular membrane-bounded organelle;intracellular organelle;membrane;microvillus;organelle;plasma membrane;vesicle		Acetylation;Alternativesplicing;Cellmembrane;Cellprojection;Cilium;Completeproteome;Cone-roddystrophy;Directproteinsequencing;Diseasemutation;Endoplasmicreticulum;Glycoprotein;Membrane;Phosphoprotein;Polymorphism;Referenceproteome;Retinitispigmentosa;Signal;Stargardtdisease;Transmembrane;Transmembranehelix
	18.8143	20.1978	22.1068	20.2948	19.8332	19.9707	19.4158	19.3221	20.6021	9	18.3764	17.5718	17.6653		20.4385		18.7339	18.4033	6			20.2721	20.4581		19.1848	19.2405	19.3343	5	20.1433			20.1431	20.3217	20.3522	21.1904	18.5715	6	1		cell death;defense response;response to stimulus;transport	cytoplasm;extracellular;membrane	receptor activity			cargo receptor activity;receptor activity;scavenger receptor activity	cell death;cellular process;death;response to stimulus;response to stress	cell part;extracellular organelle;extracellular region;extracellular space;membrane;organelle;vesicle		Apoptosis;Completeproteome;Directproteinsequencing;Disulfidebond;Polymorphism;Referenceproteome;Repeat;Secreted;Signal
17.1609			18.5694			18.654		18.0538	20.0552	5	20.771	22.6899	19.0573	19.9961	21.1759	19.5348	22.7344	18.3476	8		19.3821	18.3846		20.4363	21.2605		20.5049	5	17.1683	22.5605		20.8971		21.3545	21.3269	20.8083	6	1		metabolic process;transport	cytoplasm;cytoskeleton;cytosol;extracellular	catalytic activity;metal ion binding;protein binding	Amino sugar and nucleotide sugar metabolism;Galactose metabolism;Glycolysis / Gluconeogenesis;Metabolic pathways;Pentose phosphate pathway;Purine metabolism;Starch and sucrose metabolism	Ectoderm Differentiation;Glucuronidation;Glycogen Metabolism	binding;catalytic activity;cation binding;intramolecular transferase activity;intramolecular transferase activity, phosphotransferases;ion binding;isomerase activity;magnesium ion binding;metal ion binding;phosphoglucomutase activity	alcohol metabolic process;biosynthetic process;carbohydrate metabolic process;catabolic process;cellular metabolic process;cellular process;energy reserve metabolic process;generation of precursor metabolites and energy;macromolecule metabolic process;metabolic process;polysaccharide metabolic process;primary metabolic process;small molecule metabolic process	cell part;cytoplasm;cytoskeleton;cytosol;extracellular organelle;intracellular non-membrane-bounded organelle;intracellular organelle;organelle;vesicle	Amino sugar and nucleotide sugar metabolism;Galactose metabolism;Glycolysis / Gluconeogenesis;Pentose phosphate pathway;Purine metabolism;Starch and sucrose metabolism;Streptomycin biosynthesis	Acetylation;Alternativesplicing;Carbohydratemetabolism;Completeproteome;Congenitaldisorderofglycosylation;Cytoplasm;Diseasemutation;Glucosemetabolism;Glycogenstoragedisease;Isomerase;Magnesium;Metal-binding;Phosphoprotein;Polymorphism;Referenceproteome
	22.129		19.3696	21.7292	21.1001	18.7377			21.1925	6									0									0	18.2168								1	22		cellular component movement;metabolic process;regulation of biological process;response to stimulus;transport	extracellular;membrane	catalytic activity			antigen binding;binding	biological regulation;cellular component organization;cellular membrane organization;cellular process;endocytosis;establishment of localization;immune system process;macromolecule metabolic process;membrane invagination;membrane organization;metabolic process;primary metabolic process;protein metabolic process;response to stimulus;response to stress;transport;vesicle-mediated transport	cell part;extracellular region;membrane;plasma membrane		Completeproteome;Directproteinsequencing;Disulfidebond;Immunoglobulindomain;ImmunoglobulinVregion;Pyrrolidonecarboxylicacid;Referenceproteome
	18.945	21.1935		19.693		19.6545		18.8162	19.8513	6	20.0809	19.8	20.3206		19.5952	18.8322	19.0364	20.1658	7		18.1248		19.3451		19.4157	17.5778	20.2559	5	19.0749	19.0429			19.7352	19.7877	20.3839		5	X		metabolic process;regulation of biological process;response to stimulus;transport	cytoplasm;Golgi	catalytic activity;enzyme regulator activity
	20.252		19.6454	20.5207	21.0141	20.6278	20.8495		21.1423	7	20.5029	19.1936	19.8001	21.6621		20.3128	22.5999	16.228	7	21.411		20.8329			20.1772	20.6388	19.541	5	19.3404	18.5703	20.6366			21.1295	20.0498	20.144	6	18		cell death;transport	cytoskeleton;membrane	metal ion binding			binding;calcium ion binding;cation binding;ion binding;metal ion binding	biological adhesion;cell adhesion;cellular process	cell part;extracellular organelle;membrane;organelle;plasma membrane;vesicle		Alternativesplicing;Calcium;Celladhesion;Celljunction;Cellmembrane;Cleavageonpairofbasicresidues;Completeproteome;Directproteinsequencing;Glycoprotein;Membrane;Metal-binding;Phosphoprotein;Polymorphism;Referenceproteome;Repeat;Signal;Transmembrane;Transmembranehelix
17.1274	18.8938	21.7964		18.6623	18.4341	18.7261		18.2505	19.4391	8	18.8113	18.4324		17.4326	18.9602	18.2891	18.5406	18.2607	7		19.1395	17.9948			18.672	17.9961	17.7134	5	18.8598		19.0511		18.3687	18.0965	19.1557	19.667	6	2		cell organization and biogenesis;cellular component movement;metabolic process;regulation of biological process;response to stimulus;transport	cytoplasm;cytoskeleton;cytosol;membrane;nucleus	protein binding;RNA binding;structural molecule activity		Sudden Infant Death Syndrome (SIDS) Susceptibility Pathways;TGF-beta Signaling Pathway	actin binding;ankyrin binding;binding;cytoskeletal protein binding;enzyme binding;GTPase binding;lipid binding;phospholipid binding;protein binding;structural constituent of cytoskeleton;structural molecule activity	biological regulation;cellular component assembly;cellular component organization;cellular membrane organization;cellular metabolic process;cellular process;cytokinesis;establishment of localization;Golgi vesicle transport;locomotion;macromolecule metabolic process;macromolecule modification;membrane organization;metabolic process;nuclear transport;nucleocytoplasmic transport;phosphorus metabolic…	cell part;cytoplasm;cytoskeleton;cytosol;extracellular organelle;intracellular non-membrane-bounded organelle;intracellular organelle;macromolecular complex;nucleolus;organelle;protein complex;vesicle		3D-structure;Acetylation;Actin-binding;Actincapping;Alternativesplicing;Calmodulin-binding;Cellmembrane;Completeproteome;Cytoplasm;Cytoskeleton;Glycoprotein;Membrane;Phosphoprotein;Polymorphism;Referenceproteome;Repeat
	20.3542	20.2508	18.4496	19.9046	19.7124	20.2738		20.6217	20.1384	8	17.3006	18.2355	19.7843	17.7155	20.3754		20.0321	19.1307	7		19.6651		18.688	15.1368	20.1406		19.2431	5								18.7029	1	6		cell communication;cell organization and biogenesis;regulation of biological process;response to stimulus	cytosol;membrane	protein binding		VEGFA-VEGFR2 Signaling Pathway	binding;enzyme binding;GTPase binding;protein binding;protein C-terminus binding;Ras GTPase binding;small GTPase binding	biological adhesion;biological regulation;cell adhesion;cell communication;cell junction organization;cell-cell signaling;cellular component assembly;cellular component organization;cellular process;response to stimulus;signal transduction;signaling	apical part of cell;cell part;cytoplasm;cytosol;membrane;nucleoplasm;plasma membrane	Adherens junction;Leukocyte transendothelial migration;Tight junction	3D-structure;Acetylation;Alternativesplicing;Celladhesion;Celljunction;Chromosomalrearrangement;Coiledcoil;Completeproteome;Phosphoprotein;Proto-oncogene;Referenceproteome;Repeat
18.5247	19.8943	20.4668	19.7072		19.3287	19.94	18.5912	20.481	21.8273	9	20.8134	21.1052	17.9801	18.2154	22.1185	21.1162		19.4538	7			24.0578	23.6121	23.4311		21.4381	20.0065	5	24.2744	24.2793	24.1121	22.293	24.7854	22.3843	24.2399	21.8618	8	19		metabolic process	extracellular;membrane	protein binding					cell part;membrane;plasma membrane		Alternativesplicing;Cellmembrane;Completeproteome;Directproteinsequencing;Glycoprotein;GPI-anchor;Lipoprotein;Membrane;Polymorphism;Referenceproteome;Signal
			17.7852	16.8398					18.1634	3	19.3984	18.6396	18.3083	19.4838	18.5856	19.0555	20.0048	18.6214	8	21.0522	18.922	18.3772				19.7172	19.6184	5	18.4199	18.0872					19.1339	18.8029	4	19	Met-loss+Acetyl [N-Term]	metabolic process;regulation of biological process;response to stimulus;transport	membrane;mitochondrion	catalytic activity;nucleotide binding;protein binding	Pancreatic secretion		binding;catalytic activity;cytoskeletal protein binding;GTP binding;GTPase activity;guanyl nucleotide binding;guanyl ribonucleotide binding;hydrolase activity;hydrolase activity, acting on acid anhydrides;hydrolase activity, acting on acid anhydrides, in phosphorus-containing anhydrides;myosin binding;myosin V binding;nucleoside-triphosphatase activity;nucleotide binding;protein binding;purine nu…	biological regulation;cellular metabolic process;cellular process;establishment of localization;exocytosis;macromolecule metabolic process;macromolecule modification;membrane docking;metabolic process;one-carbon metabolic process;peptidyl-amino acid modification;primary metabolic process;protein alkylation;protein metabolic process;protein modification process;protein transport;response to stimul…	cell part;cytoplasmic membrane-bounded vesicle;endosome;extracellular organelle;intracellular membrane-bounded organelle;intracellular organelle;membrane;mitochondrion;organelle;plasma membrane;vesicle	Pancreatic secretion	3D-structure;Acetylation;Cellmembrane;Completeproteome;Exocytosis;GTP-binding;Lipoprotein;Membrane;Methylation;Nucleotide-binding;Polymorphism;Prenylation;Proteintransport;Referenceproteome;Transport
		20.3638			19.2089		26.4915	19.8551		4	24.0525	19.1906	19.8816	18.6581	23.2111	17.9388	24.7354	26.467	8		16.5695			20.0653	22.5498	24.5804	25.6319	5		18.8269			19.7999	19.3337	19.3047		4	2	Acetyl [N-Term]	cell death;cell organization and biogenesis;cellular component movement;regulation of biological process	endoplasmic reticulum;membrane	protein binding;RNA binding	Alzheimer's disease	Spinal Cord Injury		anatomical structure formation involved in morphogenesis;anatomical structure morphogenesis;biological regulation;cell death;cell morphogenesis;cell motility;cell recognition;cellular component morphogenesis;cellular component movement;cellular component organization;cellular process;death;developmental process;endoplasmic reticulum organization;locomotion;organelle organization;response to stimu…	cell body;cell part;cell projection;endoplasmic reticulum;extracellular organelle;intracellular;intracellular membrane-bounded organelle;intracellular organelle;membrane;neuronal cell body;nuclear envelope;organelle;plasma membrane;vesicle		3D-structure;Acetylation;Alternativesplicing;Completeproteome;Directproteinsequencing;Endoplasmicreticulum;Membrane;Neurogenesis;Phosphoprotein;Polymorphism;Referenceproteome;Transmembrane;Transmembranehelix
	19.3088			19.1537	19.9519			18.4184	19.8612	5	19.4651	19.6952	19.5536	18.8538	19.6793	19.2074	19.1052	19.7274	8	19.8812	18.5938				19.6555	19.9591	19.6756	5									0	8	Met-loss+Acetyl [N-Term]	cell communication;defense response;regulation of biological process;response to stimulus;transport	membrane;mitochondrion;nucleus	nucleotide binding;transporter activity	Calcium signaling pathway;cGMP-PKG signaling pathway;Hepatitis B;HTLV-I infection;Huntington's disease;NOD-like receptor signaling pathway;Parkinson's disease;Viral carcinogenesis		anion channel activity;anion transmembrane transporter activity;binding;channel activity;gated channel activity;ion channel activity;ion transmembrane transporter activity;nucleotide binding;passive transmembrane transporter activity;porin activity;substrate-specific channel activity;substrate-specific transmembrane transporter activity;substrate-specific transporter activity;transmembrane transp…	cellular process;establishment of localization;nucleobase-containing compound transport;transmembrane transport;transport	cell part;extracellular organelle;intracellular membrane-bounded organelle;intracellular organelle;macromolecular complex;membrane;mitochondrion;nucleus;organelle;protein complex;vesicle	Calcium signaling pathway;Huntington's disease;Parkinson's disease	Acetylation;Alternativesplicing;Completeproteome;Iontransport;Isopeptidebond;Membrane;Mitochondrion;Mitochondrionoutermembrane;NAD;Nucleotide-binding;Phosphoprotein;Porin;Referenceproteome;Transmembrane;Transmembranebetastrand;Transport;Ublconjugation
18.7036	21.7879	19.1606	21.2683		21.6553		19.6883		21.1649	7	18.206	20.0669	19.878	20.7756	20.4918	18.2457	18.9928	18.9646	8	19.8988		20.445	21.7182	18.824	17.8301			5	21.9431	19.5008	22.4119	22.0275	21.9671	21.2005	18.1217	18.4096	8	X		cell organization and biogenesis;cellular homeostasis;metabolic process;regulation of biological process;transport	cytoplasm;cytosol;endoplasmic reticulum;extracellular;mitochondrion;nucleus;organelle lumen	antioxidant activity;catalytic activity;protein binding		Selenium Micronutrient Network	antioxidant activity;catalytic activity;oxidoreductase activity;oxidoreductase activity, acting on paired donors, with incorporation or reduction of molecular oxygen;oxidoreductase activity, acting on peroxide as acceptor;peroxidase activity;peroxiredoxin activity;thioredoxin peroxidase activity	amine metabolic process;anatomical structure development;biological regulation;cellular amino acid metabolic process;cellular component organization;cellular homeostasis;cellular ketone metabolic process;cellular metabolic process;cellular nitrogen compound metabolic process;cellular process;developmental process;extracellular matrix organization;extracellular structure organization;heterocycle m…	cell part;cytosol;endoplasmic reticulum;extracellular organelle;extracellular space;intracellular membrane-bounded organelle;intracellular organelle;mitochondrion;nucleus;organelle;vesicle		3D-structure;Antioxidant;Completeproteome;Cytoplasm;Directproteinsequencing;Disulfidebond;Oxidoreductase;Peroxidase;Redox-activecenter;Referenceproteome;Secreted;Signal
	21.0908		18.6487	21.0436	21.4028	21.1478	20.3554	20.9221	21.8938	8	20.293	20.5606	20.9684	20.1332	21.5106	20.9222	21.0408	20.5911	8		19.2464	21.298	21.9717			22.2741	19.6564	5	20.4233	21.2799	21.5094	21.8191	21.2621	21.755	21.7946	20.6296	8	10		metabolic process	cytoplasm;cytosol;membrane;nucleus	catalytic activity;metal ion binding;nucleotide binding;protein binding	AMPK signaling pathway;Biosynthesis of amino acids;Carbon metabolism;Central carbon metabolism in cancer;Fructose and mannose metabolism;Galactose metabolism;Glycolysis / Gluconeogenesis;Metabolic pathways;Pentose phosphate pathway;RNA degradation;Thyroid hormone signaling pathway	Cori Cycle;Glycolysis and Gluconeogenesis	6-phosphofructokinase activity;adenyl nucleotide binding;adenyl ribonucleotide binding;ATP binding;binding;carbohydrate kinase activity;catalytic activity;cation binding;ion binding;kinase activity;metal ion binding;nucleotide binding;phosphofructokinase activity;phosphotransferase activity, alcohol group as acceptor;protein binding;protein complex binding;purine nucleotide binding;purine ribonuc…	alcohol metabolic process;carbohydrate metabolic process;cellular metabolic process;cellular process;metabolic process;phosphorus metabolic process;primary metabolic process;small molecule metabolic process	cell part;cytosol;extracellular organelle;intracellular membrane-bounded organelle;intracellular organelle;membrane;nucleus;organelle;vesicle	Fructose and mannose metabolism;Galactose metabolism;Glycolysis / Gluconeogenesis;Methane metabolism;Pentose phosphate pathway	Acetylation;Allostericenzyme;Alternativesplicing;ATP-binding;Completeproteome;Cytoplasm;Glycolysis;Glycoprotein;Kinase;Magnesium;Metal-binding;Nucleotide-binding;Phosphoprotein;Referenceproteome;Transferase
20.7108	21.1565	22.0453		19.9334	18.2156		19.811	20.2024	20.0183	8	20.2898	19.5659	19.2469	19.0648	21.2749	20.7475	20.0512	22.481	8	18.4927		19.4746		17.6059		20.5544	20.6121	5	20.3819		20.7883	19.2485	20.793	21.2276	20.1194	18.413	7	15		cell organization and biogenesis;regulation of biological process;response to stimulus;transport	endoplasmic reticulum;endosome;membrane;nucleus	metal ion binding;nucleotide binding;protein binding	Endocytosis		adenyl nucleotide binding;adenyl ribonucleotide binding;ATP binding;binding;calcium ion binding;cation binding;GTP binding;guanyl nucleotide binding;guanyl ribonucleotide binding;ion binding;metal ion binding;nucleic acid binding;nucleotide binding;purine nucleotide binding;purine ribonucleoside triphosphate binding;purine ribonucleotide binding;ribonucleotide binding	biological regulation;cellular component assembly;cellular component organization;cellular membrane organization;cellular process;endocytosis;endosome transport;establishment of localization;macromolecular complex assembly;membrane invagination;membrane organization;protein complex assembly;regulation of protein modification process;regulation of transport;response to chemical stimulus;response t…	cell part;endoplasmic reticulum;extracellular organelle;intracellular membrane-bounded organelle;intracellular organelle;membrane;nucleus;organelle;plasma membrane;vesicle	Endocytosis	ATP-binding;Calcium;Cellmembrane;Completeproteome;Endosome;Membrane;Metal-binding;Nucleotide-binding;Phosphoprotein;Polymorphism;Referenceproteome
	20.0943	20.6799	19.3931	20.2698	20.6566	20.4524	20.8057	20.1058	20.4507	9	20.3869	20.6127	20.8165	20.4562	20.5519	20.8324	20.5097	20.6946	8	19.2741				20.5244	20.4142	20.4965	20.5411	5		18.2436		18.6943	20.6122		21.6699		4	19;CHR_HG2021_PATCH	Acetyl [N-Term]	metabolic process;regulation of biological process;response to stimulus;transport	cytoplasm;cytosol;membrane;nucleus;proteasome	catalytic activity;nucleotide binding;protein binding;RNA binding	Epstein-Barr virus infection;Proteasome	Parkin-Ubiquitin Proteasomal System pathway;Proteasome Degradation	adenyl nucleotide binding;adenyl ribonucleotide binding;ATP binding;ATPase activity;binding;catalytic activity;hydrolase activity;hydrolase activity, acting on acid anhydrides;hydrolase activity, acting on acid anhydrides, in phosphorus-containing anhydrides;nucleoside-triphosphatase activity;nucleotide binding;protein binding;purine nucleotide binding;purine ribonucleoside triphosphate binding;p…	anatomical structure development;biological regulation;catabolic process;cell cycle;cell death;cellular metabolic process;cellular nitrogen compound metabolic process;cellular process;death;developmental process;immune system process;macromolecule metabolic process;macromolecule modification;metabolic process;mitotic cell cycle;nitrogen compound metabolic process;primary metabolic process;protein…	cell part;cytoplasm;cytosol;intracellular membrane-bounded organelle;intracellular organelle;macromolecular complex;membrane;nucleoplasm;nucleus;organelle;proteasome complex;protein complex	Proteasome	3D-structure;Acetylation;Alternativesplicing;ATP-binding;Completeproteome;Cytoplasm;Directproteinsequencing;Nucleotide-binding;Nucleus;Phosphoprotein;Proteasome;Referenceproteome
22.7784			23.0011	22.4174	22.2649	19.9926		22.2493	23.015	7		22.2208				19.3573	14.3863		3	19.7387	18.6236	22.7213	23.3319	21.9277		16.5811		6	23.9035	22.3523	22.377		22.5758	24.2986	22.4547	23.3403	7	22;CHR_HG1311_PATCH		cell differentiation;cell organization and biogenesis;cellular component movement;cellular homeostasis;metabolic process;regulation of biological process;response to stimulus	cytoplasm;cytosol;membrane	metal ion binding;protein binding;structural molecule activity	Glutamatergic synapse		binding;cation binding;GKAP/Homer scaffold activity;glutamate receptor binding;identical protein binding;ion binding;ionotropic glutamate receptor binding;metal ion binding;protein binding;protein complex scaffold;protein C-terminus binding;protein domain specific binding;receptor binding;receptor signaling complex scaffold activity;scaffold protein binding;SH3 domain binding;structural molecule …	anatomical structure morphogenesis;behavior;behavioral interaction between organisms;biological regulation;cell differentiation;cellular component assembly;cellular component morphogenesis;cellular component organization;cellular homeostasis;cellular ion homeostasis;cellular localization;cellular membrane organization;cellular process;cytoskeleton organization;developmental process;homeostatic pr…	cell part;cell projection;cytoplasm;membrane;neuron projection;plasma membrane		Actin-binding;Alternativepromoterusage;ANKrepeat;Celljunction;Cellmembrane;Cellprojection;Chromosomalrearrangement;Coiledcoil;Completeproteome;Cytoplasm;Diseasemutation;Membrane;Phosphoprotein;Polymorphism;Postsynapticcellmembrane;Referenceproteome;Repeat;Schizophrenia;SH3-binding;SH3domain;Synapse
19.3901	21.9438	21.9253		21.2457	19.0635	21.6528			21.9211	7		21.0194	23.0578		19.8913	18.3721			4	20.7356		23.0902	20.1778	17.7207	18.7296	20.7543		6	20.2893	20.4958	19.1563		19.6892	19.354	19.7863	18.6194	7	4		metabolic process;regulation of biological process	cytoplasm;cytosol	catalytic activity;metal ion binding			aminopeptidase activity;binding;catalytic activity;cation binding;exopeptidase activity;hydrolase activity;ion binding;metal ion binding;metalloaminopeptidase activity;metalloexopeptidase activity;metallopeptidase activity;peptidase activity;peptidase activity, acting on L-amino acid peptides	biological adhesion;biological regulation;cell adhesion;cellular metabolic process;cellular process;detection of stimulus;macromolecule metabolic process;macromolecule modification;metabolic process;peptidyl-amino acid modification;primary metabolic process;protein metabolic process;protein modification process;regulation of translation;response to abiotic stimulus;response to external stimulus;r…	cell part;cytoplasm;cytosol;intracellular membrane-bounded organelle;intracellular non-membrane-bounded organelle;intracellular organelle;macromolecular complex;nucleus;organelle;ribonucleoprotein complex;ribosome		3D-structure;Acetylation;Aminopeptidase;Completeproteome;Cytoplasm;Hydrolase;Metal-binding;Protease;Referenceproteome
						19.8263	19.357			2		18.9488	19.7615		20.0146		18.826		4	18.1283	19.6546	20.0108	20.08			20.184	19.8451	6	20.9667	19.0573	19.815	19.4452	21.0827	19.8388	20.3649	20.1402	8	16		cell death;cell organization and biogenesis;metabolic process;regulation of biological process	cytoplasm;mitochondrion;nucleus	catalytic activity;metal ion binding;protein binding			2 iron, 2 sulfur cluster binding;binding;cation binding;electron carrier activity;ion binding;iron-sulfur cluster binding;metal cluster binding;metal ion binding	anatomical structure development;biological regulation;biosynthetic process;cell death;cellular metabolic process;cellular process;cofactor metabolic process;death;developmental process;metabolic process;small molecule metabolic process	cell part;cytoplasm;intracellular non-membrane-bounded organelle;intracellular organelle;nucleolus;nucleoplasm;organelle		2Fe-2S;3D-structure;Alternativesplicing;Apoptosis;Completeproteome;Cytoplasm;Iron;Iron-sulfur;Metal-binding;Mitochondrion;Nucleus;Phosphoprotein;Polymorphism;Referenceproteome
		19.1363			18.6932				18.6654	3		19.3074	18.1473		17.4993	18.3176	17.5953		5	16.9736		19.7176	19.7481	17.2542		18.4875	19.3547	6		18.1385	17.9187		19.8371		19.2557	19.0941	5	17		cell differentiation;cell organization and biogenesis;cellular component movement;metabolic process;regulation of biological process;transport	cell surface;cytoplasm;cytoskeleton;Golgi;membrane	catalytic activity;DNA binding;motor activity;nucleotide binding;protein binding;RNA binding;structural molecule activity;transporter activity			actin binding;actin filament binding;adenyl nucleotide binding;adenyl ribonucleotide binding;ADP binding;ATP binding;binding;catalytic activity;cytoskeletal protein binding;DNA binding;hydrolase activity;hydrolase activity, acting on acid anhydrides;hydrolase activity, acting on acid anhydrides, in phosphorus-containing anhydrides;motor activity;nucleic acid binding;nucleoside-triphosphatase acti…	biological regulation;cell motility;cellular component movement;cellular component organization;cellular membrane organization;cellular metabolic process;cellular nitrogen compound metabolic process;cellular process;cytoskeleton organization;DNA metabolic process;Golgi organization;locomotion;macromolecule metabolic process;membrane organization;metabolic process;nitrogen compound metabolic proce…	cell part;intracellular membrane-bounded organelle;intracellular organelle;macromolecular complex;membrane;organelle;protein complex		Alternativesplicing;ATP-binding;Coiledcoil;Completeproteome;Cytoplasm;Cytoskeleton;Golgiapparatus;Motorprotein;Myosin;Nucleotide-binding;Phosphoprotein;Polymorphism;Referenceproteome
		19.2484	19.7601		19.5427	19.9301	17.7664		18.8951	6	19.5347	19.657			18.9699	18.2456		17.843	5	18.4382	20.7421	20.1616		19.2822	20.2352		19.6723	6	18.2415	21.5413		17.7464	21.5434	20.5634	20.7881	18.1968	7	10		metabolic process;regulation of biological process;response to stimulus;transport	cytosol;extracellular	protein binding;transporter activity		Sterol Regulatory Element-Binding Proteins (SREBP) signalling;Vitamin A and Carotenoid Metabolism	binding;isoprenoid binding;lipid binding;retinal binding;retinoid binding;retinol binding;retinol transporter activity;transmembrane transporter activity;transporter activity;vitamin binding;vitamin transporter activity	alcohol metabolic process;anatomical structure development;anatomical structure formation involved in morphogenesis;anatomical structure morphogenesis;biological regulation;biosynthetic process;carbohydrate metabolic process;cellular aldehyde metabolic process;cellular lipid metabolic process;cellular metabolic process;cellular process;detection of stimulus;developmental process;establishment of …	cell part;cytosol;extracellular organelle;extracellular region;extracellular space;macromolecular complex;organelle;protein complex;vesicle		3D-structure;Completeproteome;Directproteinsequencing;Diseasemutation;Disulfidebond;Referenceproteome;Retinol-binding;Secreted;Sensorytransduction;Signal;Transport;Vision;VitaminA
										0		21.7526	18.698		19.6639		17.6088		4		17.7673	19.2454		18.7462	18.4124	18.3406	18.2733	6		19.5065		19.4719	20.8262		20.2442	18.8099	5	2		cell differentiation;metabolic process	endoplasmic reticulum;membrane	catalytic activity	Metabolic pathways;Retinol metabolism		alcohol dehydrogenase (NAD) activity;catalytic activity;isomerase activity;oxidoreductase activity;oxidoreductase activity, acting on CH-OH group of donors;oxidoreductase activity, acting on the CH-OH group of donors, NAD or NADP as acceptor;racemase and epimerase activity;retinol dehydrogenase activity;steroid dehydrogenase activity;steroid dehydrogenase activity, acting on the CH-OH group of do…	biological regulation;biosynthetic process;cell differentiation;cellular ketone metabolic process;cellular lipid metabolic process;cellular metabolic process;cellular process;developmental process;hormone metabolic process;lipid metabolic process;metabolic process;organic acid metabolic process;primary metabolic process;small molecule metabolic process;vitamin metabolic process	cell part;membrane	Retinol metabolism	Alternativesplicing;Completeproteome;Endoplasmicreticulum;Membrane;Microsome;NAD;NADP;Oxidoreductase;Polymorphism;Referenceproteome;Signal
20.1442	19.6358				18.2714	18.5974	19.6041	19.2802	19.7941	7	19.8744		22.009	17.7589	19.2518		19.5694		5	18.3581		18.463	19.7035	16.8532		20.3232	19.8631	6		19.4491	18.8826	20.7424	20.3665	19.3473	20.6724	19.3905	7	3		metabolic process;regulation of biological process;response to stimulus		catalytic activity;motor activity;protein binding			binding;LRR domain binding;protein binding;protein domain specific binding	biological regulation;cellular process;response to stimulus;signal transduction			Alternativesplicing;Coiledcoil;Completeproteome;Directproteinsequencing;Phosphoprotein;Polymorphism;Referenceproteome;Wntsignalingpathway
							18.5498			1	21.1964		21.7177		18.8545	20.8211	20.5347	19.6494	6			18.5263	20.3599	24.0675	21.5153	21.9207	18.4861	6		18.0275		20.4283		20.8025			3	4		cell communication;cellular component movement;defense response;regulation of biological process;response to stimulus	extracellular	protein binding	Chemokine signaling pathway;Cytokine-cytokine receptor interaction;Pertussis;Rheumatoid arthritis;TNF signaling pathway	Chemokine signaling pathway	binding;chemokine activity;chemokine receptor binding;CXCR chemokine receptor binding;cytokine activity;cytokine receptor binding;G-protein-coupled receptor binding;protein binding;receptor binding	biological regulation;cell communication;cell motility;cell-cell signaling;cellular component movement;cellular process;immune system process;locomotion;response to biotic stimulus;response to chemical stimulus;response to external stimulus;response to stimulus;response to stress;signal transduction;signaling	extracellular region;extracellular space	Chemokine signaling pathway;Cytokine-cytokine receptor interaction;Rheumatoid arthritis	3D-structure;Completeproteome;Cytokine;Directproteinsequencing;Disulfidebond;Referenceproteome;Secreted;Signal
	18.0843				18.2141				17.9107	3	18.5134			18.1621	18.822	19.8644	18.3955		5	16.259	17.6468	19.2014			19.6857	18.7575	18.1587	6					18.1385	20.2461	18.5743		3	1		metabolic process	cytoplasm;cytosol;nucleus	catalytic activity;protein binding			catalytic activity;hydrolase activity;hydrolase activity, acting on ester bonds;phosphatase activity;phosphoprotein phosphatase activity;phosphoric ester hydrolase activity;protein tyrosine phosphatase activity;protein tyrosine/serine/threonine phosphatase activity		cell part;cytosol;extracellular organelle;intracellular membrane-bounded organelle;intracellular organelle;nucleus;organelle;vesicle		3D-structure;Completeproteome;Cytoplasm;Hydrolase;Nucleus;Polymorphism;Proteinphosphatase;Referenceproteome
	20.7448	18.9447			17.7259		18.5586			4	19.0138			17.8049	20.345	17.8959	18.5254	19.3709	6	18.5283	15.1657	18.7745	19.7029	17.2561	18.1677			6	17.7936						18.3053	17.3051	3	1			cytoplasm	metal ion binding;protein binding			binding;calcium ion binding;cation binding;ion binding;metal ion binding;protein binding;protein self-association		cell part;cytoplasm		3D-structure;Acetylation;Calcium;Completeproteome;Cytoplasm;Metal-binding;Polymorphism;Referenceproteome;Repeat;Zinc
20.0383			20.6534			19.7668		20.1922	20.1746	5	21.2515	20.5982	18.7228	20.9093	17.9231			20.0211	6	17.244	19.1327	20.337		13.5336	18.9352		19.8869	6				17.6447	18.9278			18.8455	3	1		cellular homeostasis;defense response;metabolic process;regulation of biological process;response to stimulus;transport	cell surface;extracellular;membrane	protein binding;receptor activity	Complement and coagulation cascades;Hematopoietic cell lineage;Viral myocarditis	Allograft Rejection;Complement Activation;Complement and Coagulation Cascades	binding;lipid binding;receptor activity;viral receptor activity	biological regulation;cellular homeostasis;cellular ion homeostasis;cellular process;cytokine production;homeostatic process;immune system process;interspecies interaction between organisms;locomotion;macromolecule metabolic process;metabolic process;multicellular organismal process;multi-organism process;primary metabolic process;protein metabolic process;response to stimulus;response to stress	cell part;cell surface;extracellular organelle;extracellular region;membrane;organelle;plasma membrane;vesicle	Complement and coagulation cascades;Hematopoietic cell lineage;Viral myocarditis	3D-structure;Alternativesplicing;Bloodgroupantigen;Cellmembrane;Complementpathway;Completeproteome;Directproteinsequencing;Disulfidebond;Glycoprotein;GPI-anchor;Hostcellreceptorforvirusentry;Immunity;Innateimmunity;Lipoprotein;Membrane;Polymorphism;Receptor;Referenceproteome;Repeat;Secreted;Signal;Sushi
		20.4261			19.3369		19.7465		17.4765	4	18.5724	19.5667	20.8972	18.5837	17.739		19.1764	20.2217	7		20.2066	20.0511	17.9906	17.5804		19.8701	17.3531	6		19.5505	19.7659	18.6288	19.2705		19.6757	19.0475	6	19				protein binding					extracellular organelle;extracellular space;organelle;vesicle		3D-structure;Alternativesplicing;Completeproteome;Directproteinsequencing;Glycoprotein;Polymorphism;Referenceproteome;Secreted;Signal
	17.0302		18.7338	18.7834		18.7531	21.0411		20.933	6	20.8186		21.0273	20.8995	21.5425		19.4204	18.8286	6	19.8329	18.4942	18.6055		15.8527		17.7869	21.1503	6	20.045				19.8524	19.997	21.0551	21.199	5	1;X		metabolic process	cytosol	protein binding;RNA binding	RNA transport	Translation Factors	binding;nucleic acid binding;RNA binding;translation factor activity, nucleic acid binding;translation initiation factor activity	biosynthetic process;cellular metabolic process;cellular process;macromolecule metabolic process;metabolic process;primary metabolic process;protein metabolic process;translation;translational initiation	cell part;cytosol	RNA transport	3D-structure;Completeproteome;Initiationfactor;Proteinbiosynthesis;Referenceproteome;RNA-binding
20.7698	20.6164			20.9184	20.946	20.6119	21.7938	21.2139	20.6849	8	20.9398		21.028	21.8882	20.7335		21.7793	20.5656	6	20.7041	19.2896		21.0165		20.1574	21.3175	22.3331	6	20.3211	21.7121		20.1216			22.2166	21.0443	5	1		metabolic process;regulation of biological process;response to stimulus	cytoplasm;cytosol;membrane	enzyme regulator activity;protein binding			binding;chaperone binding;protein binding;unfolded protein binding	cellular metabolic process;cellular process;macromolecule metabolic process;metabolic process;primary metabolic process;protein folding;protein metabolic process;response to abiotic stimulus;response to chemical stimulus;response to heat;response to stimulus;response to stress	cell part;cytoplasm;cytosol;extracellular organelle;membrane;nucleoplasm;organelle;plasma membrane;vesicle		Cellmembrane;Chaperone;Completeproteome;Cytoplasm;Directproteinsequencing;Membrane;Phosphoprotein;Referenceproteome;Stressresponse
	18.3279		22.5256	20.922	18.9556	20.8217	19.5156	20.6542	19.8794	8		18.7324	18.9339	20.5734	19.7241	20.5171	18.9213	19.5612	7	18.8562	19.7423		20.9548	19.4959	19.387		19.8378	6	18.9205	19.1438			20.0622	20.2831	19.3721		5	11									extracellular organelle;organelle;vesicle		Completeproteome;Polymorphism;Referenceproteome;Signal
	18.4006	24.5233		19.8785	19.6832	18.6476	16.552	19.3977	19.5389	8	18.9372	20.3384	19.6673	17.6251	17.4457	19.4075			6	19.404		20.1944		17.8639	22.7582	20.1477	19.2488	6		16.6491	19.6308		19.7012		20.1985		4	20		cell organization and biogenesis;cellular homeostasis;metabolic process;regulation of biological process;response to stimulus;transport	cytoplasm;endoplasmic reticulum;Golgi;membrane	protein binding			beta-tubulin binding;binding;cytoskeletal protein binding;enzyme binding;FFAT motif binding;identical protein binding;microtubule binding;protein binding;protein dimerization activity;protein domain specific binding;protein heterodimerization activity;protein homodimerization activity;tubulin binding	biological regulation;biosynthetic process;cellular component organization;cellular homeostasis;cellular ion homeostasis;cellular lipid metabolic process;cellular membrane organization;cellular metabolic process;cellular process;endoplasmic reticulum organization;establishment of localization;Golgi vesicle transport;homeostatic process;interspecies interaction between organisms;lipid metabolic pr…	cell part;endoplasmic reticulum;Golgi apparatus;intracellular membrane-bounded organelle;intracellular organelle;membrane;organelle		3D-structure;Acetylation;Alternativesplicing;Amyotrophiclateralsclerosis;Coiledcoil;Completeproteome;Directproteinsequencing;Diseasemutation;Endoplasmicreticulum;Host-virusinteraction;Membrane;Neurodegeneration;Phosphoprotein;Referenceproteome;Transmembrane;Transmembranehelix;Unfoldedproteinresponse
	20.1052	17.906	19.6784	19.0824	17.1721	19.5324	19.1068	19.6867	20.2955	9	17.5283	20.0325	20.256		21.0636		19.9811	19.2655	6	17.7865	19.2035	18.1412	19.9768			18.1151	20.8603	6	19.618	20.5245	18.2381	20.6501	19.6343	18.0756	19.1596	21.1868	8	3		cell proliferation	cytoplasm					cell proliferation	cell part;cytoplasm;intracellular non-membrane-bounded organelle;intracellular organelle;membrane;nucleolus;organelle;plasma membrane		Acetylation;Alternativesplicing;Completeproteome;Cytoplasm;Phosphoprotein;Referenceproteome
20.1825	19.8562	20.0771	20.0379	19.3781	19.797	21.5876	20.5739		19.2087	9	18.0769		15.0148		19.9614	19.5179	19.5124	20.163	6	13.3432		20.2148		20.1147	20.3597	19.4982	20.5658	6	20.2611		20.0782		20.1274		20.2674	21.5216	5	4		cell differentiation;cell organization and biogenesis;cellular component movement;cellular homeostasis;metabolic process;regulation of biological process;response to stimulus	cytoplasm;cytosol;endoplasmic reticulum;membrane;nucleus	catalytic activity;nucleotide binding;protein binding	Adrenergic signaling in cardiomyocytes;Aldosterone synthesis and secretion;Amphetamine addiction;Axon guidance;Calcium signaling pathway;cAMP signaling pathway;Cholinergic synapse;Circadian entrainment;Dopaminergic synapse;ErbB signaling pathway;Gastric acid secretion;Glioma;Glucagon signaling pathway;GnRH signaling pathway;HIF-1 signaling pathway;Inflammatory mediator regulation of TRP channels;…	Calcium Regulation in the Cardiac Cell;Cardiac Hypertrophic Response;MicroRNAs in cardiomyocyte hypertrophy;Myometrial Relaxation and Contraction Pathways;Physiological and Pathological Hypertrophy of the Heart;SRF and miRs in Smooth Muscle Differentiation and Proliferation	adenyl nucleotide binding;adenyl ribonucleotide binding;ATP binding;binding;calmodulin binding;calmodulin-dependent protein kinase activity;catalytic activity;channel inhibitor activity;channel regulator activity;cytoskeletal protein binding;identical protein binding;ion channel binding;ion channel inhibitor activity;kinase activity;nucleotide binding;phosphotransferase activity, alcohol group as…	biological regulation;cell communication;cell growth;cell-cell signaling;cellular component assembly;cellular component organization;cellular homeostasis;cellular ion homeostasis;cellular metabolic process;cellular process;developmental process;establishment of localization;growth;homeostatic process;ion transport;macromolecular complex assembly;macromolecule metabolic process;macromolecule modif…	cell body;cell part;cytoplasm;cytosol;intracellular membrane-bounded organelle;intracellular organelle;macromolecular complex;membrane;neuronal cell body;nucleoplasm;nucleus;organelle;plasma membrane;protein complex;synapse	Calcium signaling pathway;ErbB signaling pathway;Gastric acid secretion;Glioma;GnRH signaling pathway;ko05152;Long-term potentiation;Melanogenesis;Neurotrophin signaling pathway;Olfactory transduction;Oocyte meiosis;Phototransduction - fly;Wnt signaling pathway	3D-structure;Acetylation;Alternativesplicing;ATP-binding;Calmodulin-binding;Cellmembrane;Completeproteome;Kinase;Membrane;Nucleotide-binding;Phosphoprotein;Polymorphism;Referenceproteome;Sarcoplasmicreticulum;Serine/threonine-proteinkinase;Transferase
23.3194	23.4476	28.9783	23.1364	22.8904	21.8564	23.3312		24.2136	22.9475	9	17.0107	18.4447			18.3279	22.8748	15.4966	16.4653	6	18.774	17.3406	21.0638	18.7045	16.6373			18.4448	6	18.9022	18.3465	19.8309		19.3986	18.8023	20.6052	20.0349	7	8		cellular homeostasis;defense response;metabolic process;regulation of biological process;response to stimulus	cytoplasm;cytosol	catalytic activity;metal ion binding;protein binding	Arachidonic acid metabolism;Metabolic pathways;Peroxisome	Arachidonate Epoxygenase / Epoxide Hydrolase;Metapathway biotransformation	binding;catalytic activity;cation binding;epoxide hydrolase activity;ether hydrolase activity;hydrolase activity;hydrolase activity, acting on ester bonds;hydrolase activity, acting on ether bonds;identical protein binding;ion binding;lipid phosphatase activity;lipid-phosphate phosphatase activity;magnesium ion binding;metal ion binding;phosphatase activity;phosphoric ester hydrolase activity;pro…	biological regulation;catabolic process;cellular aromatic compound metabolic process;cellular homeostasis;cellular ion homeostasis;cellular ketone metabolic process;cellular lipid metabolic process;cellular metabolic process;cellular process;drug metabolic process;homeostatic process;lipid metabolic process;metabolic process;organic acid metabolic process;phosphorus metabolic process;primary meta…	cell part;cytoplasm;cytosol;extracellular organelle;intracellular membrane-bounded organelle;intracellular organelle;microbody;organelle;peroxisome;vesicle	Arachidonic acid metabolism;Chloroalkane and chloroalkene degradation;Peroxisome	3D-structure;Acetylation;Alternativesplicing;Aromatichydrocarbonscatabolism;Completeproteome;Cytoplasm;Detoxification;Directproteinsequencing;Hydrolase;Lipidmetabolism;Lipoprotein;Magnesium;Metal-binding;Multifunctionalenzyme;Peroxisome;Phosphoprotein;Polymorphism;Referenceproteome
	19.0973		18.8836		20.348		18.8489		19.7017	5	14.2614	21.8358	20.5592	19.5262	16.6239	18.4447		20.4407	7			20.4626	20.0982	18.817	17.0108	17.8132	19.9231	6		19.8302	20.2205		21.1294		20.5217	20.7946	5	X		cell differentiation;cell organization and biogenesis;regulation of biological process;response to stimulus	cytoplasm;endoplasmic reticulum;membrane;nucleus	protein binding	Arrhythmogenic right ventricular cardiomyopathy (ARVC);Dilated cardiomyopathy;Hypertrophic cardiomyopathy (HCM)	Arrhythmogenic Right Ventricular Cardiomyopathy	actin binding;beta-tubulin binding;binding;cytoskeletal protein binding;protein binding;tubulin binding	anatomical structure development;biological regulation;cell cycle;cell differentiation;cellular component disassembly;cellular component organization;cellular membrane organization;cellular process;developmental process;membrane organization;mitotic cell cycle;multicellular organismal process;muscle contraction;regulation of transport;response to chemical stimulus;response to stimulus	cell part;endoplasmic reticulum;intracellular membrane-bounded organelle;intracellular organelle;macromolecular complex;membrane;nuclear envelope;organelle;protein complex	Arrhythmogenic right ventricular cardiomyopathy (ARVC);Dilated cardiomyopathy;Hypertrophic cardiomyopathy (HCM)	3D-structure;Acetylation;Actin-binding;Cardiomyopathy;Completeproteome;Directproteinsequencing;Diseasemutation;Emery-Dreifussmusculardystrophy;Membrane;Microtubule;Nucleus;Phosphoprotein;Referenceproteome;Transmembrane;Transmembranehelix
		21.2209	18.0698	20.1478	17.8071			17.9752		5	18.0933	17.8447		20.4981	20.6888	19.2266	20.6439	20.3454	7	20.646	20.5513	20.8696	19.7731			20.4275	19.9326	6	19.5439	19.9618	18.8341	19.3081	21.9642	21.5283	21.7773	21.5401	8	18	Met-loss+Acetyl [N-Term]	cell division;cell organization and biogenesis;regulation of biological process;transport	cytoplasm;cytosol;endosome;membrane;nucleus	protein binding	Endocytosis		binding;protein binding;protein domain specific binding	biological regulation;cell division;cellular component organization;cellular process;establishment of localization;nucleus organization;organelle organization;protein transport;regulation of cell cycle;regulation of organelle organization;transport;vacuolar transport	cell part;cytosol;extracellular organelle;macromolecular complex;membrane;organelle;protein complex;vesicle	Endocytosis	3D-structure;Cellcycle;Celldivision;Coiledcoil;Completeproteome;Cytoplasm;Endosome;Membrane;Proteintransport;Referenceproteome;Transport
		22.1143	21.8545		20.9624	20.6624	21.4188		20.6048	6	20.0283	19.6651	20.486		20.9751	17.7777	24.6051	21.5022	7		18.7141	22.1803	17.8058	19.4111	20.9995	21.2724		6	20.3662	19.2904	17.8798	20.1943	17.4209	18.2811	23.4304	18.8481	8	11		regulation of biological process;response to stimulus		protein binding			binding;protein binding;protein dimerization activity;protein heterodimerization activity	biological regulation;cellular process;response to stimulus;signal transduction	extracellular space		Completeproteome;Directproteinsequencing;Glycoprotein;Referenceproteome;Signal
			19.2726		20.0551	19.4885	25.6373	20.4906	19.3087	6	20.2429	20.4135	20.6267		20.0292	19.704	20.7577	20.0654	7	19.9908	19.3944	20.117	20.8718		18.735	20.7473		6	20.5589	20.9478	20.8471	20.6583	21.4884	20.0415	21.6687	20.5949	8	19			membrane;nucleus	catalytic activity;motor activity;protein binding;structural molecule activity	Apoptosis	Fas Ligand (FasL) pathway and Stress induction of Heat Shock Proteins (HSP) regulation;Gastric cancer network 2	structural molecule activity		cell part;macromolecular complex;membrane;protein complex		3D-structure;Acetylation;Coiledcoil;Completeproteome;Directproteinsequencing;Diseasemutation;Intermediatefilament;Lipoprotein;Membrane;Methylation;Nucleus;Phosphoprotein;Polymorphism;Prenylation;Referenceproteome
19.9936	21.0693		21.3661		20.4789	19.9925			21.3516	6	17.5418	18.149	20.952	13.7733	20.575	20.0202	20.8591	20.7464	8	12.9659	19.4091	22.0356	21.7	14.0694		19.5268		6	20.9824	20.4237	21.5938	18.5962	22.3862	22.0128	22.4297	21.7983	8	X		defense response;metabolic process;regulation of biological process;response to stimulus	membrane;nucleus	DNA binding;protein binding;RNA binding		mRNA Processing	binding;core promoter binding;DNA binding;identical protein binding;nucleic acid binding;nucleotide binding;protein binding;regulatory region DNA binding;regulatory region nucleic acid binding;transcription regulatory region DNA binding	biological regulation;biosynthetic process;cellular metabolic process;cellular nitrogen compound metabolic process;cellular process;DNA metabolic process;DNA recombination;DNA repair;macromolecule metabolic process;metabolic process;mRNA metabolic process;mRNA processing;nitrogen compound metabolic process;nucleobase-containing compound metabolic process;primary metabolic process;response to DNA …	cell part;intracellular membrane-bounded organelle;intracellular non-membrane-bounded organelle;intracellular organelle;membrane;nucleolus;nucleoplasm;nucleus;organelle		3D-structure;Acetylation;Activator;Alternativesplicing;Biologicalrhythms;Chromosomalrearrangement;Coiledcoil;Completeproteome;Directproteinsequencing;DNA-binding;DNAdamage;DNArecombination;DNArepair;mRNAprocessing;mRNAsplicing;Nucleus;Phosphoprotein;Referenceproteome;Repeat;Repressor;RNA-binding;Transcription;Transcriptionregulation
	20.7625			21.8131	22.0765	21.4015	21.4625		22.6882	6	22.1525	22.7402	21.6101	21.0642		22.1626	22.3604	20.6169	7	21.7794	23.3356	20.794			23.1461	20.5728	20.0541	6	20.9652	20.4634	21.6736	22.1733		21.2879			5	14;CHR_HSCHR14_3_CTG1		cell organization and biogenesis;defense response;metabolic process;regulation of biological process;response to stimulus	extracellular;membrane	protein binding							Completeproteome;Proteomicsidentification;Referenceproteome
		16.9998	17.8343	20.5104	20.0241		18.7028		19.1537	6	21.0301	17.9999	20.8641	19.4704	19.6853		20.6804	20.8143	7		17.7729	19.2922	18.2357		20.1164	21.8966	18.0883	6	20.208	18.1439	19.5004	18.6807	19.6199		20.5491	20.928	7	17		cellular component movement;metabolic process;regulation of biological process;response to stimulus	cytoplasm;cytosol;membrane	catalytic activity;metal ion binding;protein binding	Antifolate resistance;Arachidonic acid metabolism;Inflammatory mediator regulation of TRP channels;Metabolic pathways;Serotonergic synapse	Eicosanoid Synthesis	arachidonate 12-lipoxygenase activity;binding;catalytic activity;cation binding;dioxygenase activity;ether hydrolase activity;hepoxilin A3 synthase activity;hepoxilin-epoxide hydrolase activity;hydrolase activity;hydrolase activity, acting on ether bonds;ion binding;iron ion binding;isomerase activity;lipoxygenase activity;metal ion binding;oxidoreductase activity;oxidoreductase activity, acting …	aging;biological regulation;biosynthetic process;cellular component movement;cellular ketone metabolic process;cellular lipid metabolic process;cellular metabolic process;cellular process;developmental process;lipid metabolic process;metabolic process;organic acid metabolic process;primary metabolic process;response to chemical stimulus;response to stimulus;small molecule metabolic process	cell part;cytoplasm;cytosol;extracellular organelle;membrane;organelle;plasma membrane;vesicle	Arachidonic acid metabolism	3D-structure;Completeproteome;Cytoplasm;Dioxygenase;Fattyacidmetabolism;Hydrolase;Iron;Lipidmetabolism;Membrane;Metal-binding;Oxidoreductase;Polymorphism;Referenceproteome
	19.1096	19.6113		20.0871	19.1549	19.9551	19.5489	19.4853		7	17.9144	19.8633	20.9698	21.0551	17.8979	21.2211	22.0055	19.9433	8			20.2911	20.1478	19.8058	18.1899	20.2252	20.8355	6	19.5894	21.3893	20.4084	20.2951	20.368	20.881	20.6781	19.0341	8	16		metabolic process;regulation of biological process;response to stimulus;transport	cytosol;extracellular;membrane;nucleus;organelle lumen;proteasome	catalytic activity;protein binding	Epstein-Barr virus infection;Proteasome	Parkin-Ubiquitin Proteasomal System pathway;Proteasome Degradation	binding;identical protein binding;protein binding;protein dimerization activity;protein homodimerization activity	biological regulation;catabolic process;cell cycle;cell death;cellular metabolic process;cellular nitrogen compound metabolic process;cellular process;death;immune system process;macromolecule metabolic process;macromolecule modification;metabolic process;mitotic cell cycle;nitrogen compound metabolic process;primary metabolic process;protein metabolic process;protein modification by small protei…	cell part;cytosol;extracellular organelle;intracellular membrane-bounded organelle;intracellular organelle;macromolecular complex;membrane;nucleoplasm;nucleus;organelle;proteasome complex;protein complex;vesicle	Proteasome	3D-structure;Acetylation;Completeproteome;Isopeptidebond;Proteasome;Referenceproteome;Ublconjugation
	21.2982	20.1183	17.5553	28.0428	19.63		19.4108		20.2065	7	20.3225	27.128	20.6538	19.9223	20.7629	23.7991		20.2887	7		19.5692	20.3305		27.5954	20.3053	21.5813	22.0409	6	27.7353	27.5395	27.8662	24.9129	21.7472	26.5924		26.5806	7	12		metabolic process;regulation of biological process;response to stimulus	cytoplasm;cytosol;nucleus	DNA binding;protein binding;RNA binding		Apoptosis-related network due to altered Notch3 in ovarian cancer;RalA downstream regulated genes	binding;DNA binding;double-stranded DNA binding;enzyme binding;GTPase binding;mRNA 3'-UTR binding;mRNA binding;nucleic acid binding;nucleic acid binding transcription factor activity;protein binding;protein binding transcription factor activity;Ras GTPase binding;regulatory region DNA binding;regulatory region nucleic acid binding;Rho GTPase binding;RNA binding;RNA polymerase II regulatory region…	anatomical structure development;biological regulation;cellular metabolic process;cellular nitrogen compound metabolic process;cellular process;developmental process;embryo development;macromolecule metabolic process;metabolic process;mRNA metabolic process;multicellular organismal process;nitrogen compound metabolic process;nucleobase-containing compound metabolic process;primary metabolic proce…	cell part;cytoplasm;intracellular membrane-bounded organelle;intracellular organelle;macromolecular complex;nucleus;organelle;polysome;ribonucleoprotein complex	Tight junction	Acetylation;Alternativesplicing;Completeproteome;Cytoplasm;DNA-binding;Nucleus;Phosphoprotein;Polymorphism;Referenceproteome;Repressor;Transcription;Transcriptionregulation
	19.7008		19.2428	20.0856	20.6251	20.7265		18.6991	20.8292	7	19.005	21.73	19.396	20.3496	20.3925		19.8885	19.1806	7	16.8566	18.7774	21.2384	21.7712			18.2149	17.9242	6	20.9204	21.1583	21.1823	18.5113	23.0181	21.2201	22.3617	22.0472	8	6;X		cell organization and biogenesis;defense response;metabolic process;response to stimulus;transport	cytosol;ribosome	RNA binding;structural molecule activity	Ribosome	Cytoplasmic Ribosomal Proteins	binding;nucleic acid binding;RNA binding;structural constituent of ribosome;structural molecule activity	biosynthetic process;catabolic process;cellular component disassembly;cellular component organization;cellular metabolic process;cellular nitrogen compound metabolic process;cellular process;establishment of localization;immune system process;macromolecule metabolic process;metabolic process;mRNA metabolic process;multi-organism process;nitrogen compound metabolic process;nucleobase-containing co…	cell part;cytosol;extracellular space;macromolecular complex;ribonucleoprotein complex	Ribosome	3D-structure;Completeproteome;Referenceproteome;Ribonucleoprotein;Ribosomalprotein
	19.9213		21.1042		20.2747	19.1381	20.0713	18.9307	20.8762	7	20.1598	19.4085	20.1696	20.2506	19.6157		19.5222	20.6012	7	20.3546	19.8992	18.2697			20.254	18.2588	18.7465	6		19.6388	19.3988	20.6612	19.2365	19.5132	18.0139		6	19		cell organization and biogenesis;cellular component movement;regulation of biological process;response to stimulus	cytoplasm;extracellular;membrane	enzyme regulator activity			endopeptidase inhibitor activity;endopeptidase regulator activity;enzyme inhibitor activity;enzyme regulator activity;peptidase inhibitor activity;peptidase regulator activity;serine-type endopeptidase inhibitor activity	biological regulation;cellular component movement;cellular process	cell part;cytoplasm;extracellular region		3D-structure;Alternativesplicing;Completeproteome;Directproteinsequencing;Diseasemutation;Disulfidebond;Glycoprotein;Membrane;Polymorphism;Proteaseinhibitor;Referenceproteome;Repeat;Serineproteaseinhibitor;Signal;Transmembrane;Transmembranehelix
	21.8164		20.5092	21.3602	19.8421	20.4345	18.9005	19.1257	19.9508	8	19.6068	19.3385	20.6665	20.6328	21.5271		19.9515	21.3623	7	19.9242	19.6848	20.1753	20.9291			20.1691	19.9959	6		20.2757	19.5981	20.2372	20.7174		20.628	21.1989	6	4		metabolic process;regulation of biological process;response to stimulus	cytoplasm;cytosol;nucleus;spliceosomal complex	DNA binding;protein binding;RNA binding			binding;DNA binding;double-stranded DNA binding;mRNA binding;nucleic acid binding;nucleotide binding;poly(A) RNA binding;poly(G) RNA binding;poly-purine tract binding;RNA binding;single-stranded DNA binding;single-stranded RNA binding;structure-specific DNA binding	biological regulation;biosynthetic process;cellular metabolic process;cellular nitrogen compound metabolic process;cellular process;macromolecule metabolic process;metabolic process;nitrogen compound metabolic process;nucleobase-containing compound metabolic process;primary metabolic process;RNA metabolic process;RNA processing	cell part;cytoplasm;extracellular organelle;intracellular membrane-bounded organelle;intracellular organelle;macromolecular complex;nucleoplasm;nucleus;organelle;ribonucleoprotein complex;spliceosomal complex;vesicle		Acetylation;Activator;Alternativesplicing;Completeproteome;Cytoplasm;Directproteinsequencing;Diseasemutation;DNA-binding;Limb-girdlemusculardystrophy;Methylation;Nucleus;Phosphoprotein;Referenceproteome;Repeat;Repressor;RNA-binding;Transcription;Transcriptionregulation
21.4901	22.1735		23.0051	18.9967	19.6891	21.1338		21.0325	21.2995	8		20.8623	22.5524	18.5525	23.0637	19.464	25.8278	21.2357	7	17.8319	23.0051	20.3414			22.3077	24.5341	18.9583	6	21.1353	22.0736	20.0252	20.6369	21.4804	19.6773	24.9533	19.7182	8	12		defense response;metabolic process;regulation of biological process;response to stimulus;transport	extracellular	protein binding			binding;collagen binding;extracellular matrix binding;fibronectin binding;glycoprotein binding;growth factor activity;laminin binding;laminin-1 binding;protein binding;protein N-terminus binding;receptor binding	biological regulation;cellular localization;cellular process;establishment of localization;localization;multicellular organismal process;regulation of body fluid levels;regulation of protein modification process;regulation of transport;response to stimulus;secretion;signal transduction;transport	cell part;cytoplasmic membrane-bounded vesicle;extracellular region;extracellular space;intracellular membrane-bounded organelle;intracellular organelle;organelle;vesicle		Completeproteome;Glycoprotein;Referenceproteome;Secreted;Signal
20.787	19.4907	19.8898	21.2294		19.6203	19.1606		19.2275	20.1918	8	19.0559	20.0237	17.6177	18.5098		20.6859	19.659	19.2476	7			18.71	19.5547	19.2545	19.619	19.9562	19.0275	6	18.047	19.2229	18.8691	18.8298	18.8877	16.8907	18.8117	18.9835	8	10	Met-loss+Acetyl [N-Term]	cell organization and biogenesis;cellular homeostasis;metabolic process;regulation of biological process	cytoplasm;cytosol;nucleus;spliceosomal complex	catalytic activity;metal ion binding;protein binding;RNA binding			binding;catalytic activity;cation binding;disulfide oxidoreductase activity;electron carrier activity;ion binding;iron-sulfur cluster binding;metal cluster binding;metal ion binding;oxidoreductase activity;oxidoreductase activity, acting on a sulfur group of donors;protein disulfide oxidoreductase activity	biological regulation;cellular homeostasis;cellular process;homeostatic process	cell cortex;cell part;extracellular organelle;organelle;vesicle		3D-structure;Acetylation;Completeproteome;Cytoplasm;Directproteinsequencing;Iron;Iron-sulfur;Metal-binding;Polymorphism;Referenceproteome;Repeat
		21.1286	20.3633	18.2994	21.3252	20.3783	20.8503	18.7025	21.5035	8	21.5988	20.64	20.2964	17.4305	20.429	20.2099	21.7797		7	20.6136	19.5414	20.4577	22.967	20.6318		21.2038		6	20.7894	21.6765	22.0832		21.4604	21.5722	22.1924	20.6566	7	9	Met-loss [N-Term]	metabolic process	cytoplasm;cytosol	catalytic activity	Amino sugar and nucleotide sugar metabolism;Metabolic pathways		catalytic activity;cytidylyltransferase activity;N-acetylneuraminate synthase activity;N-acylneuraminate cytidylyltransferase activity;N-acylneuraminate-9-phosphate synthase activity;nucleotidyltransferase activity;transferase activity;transferase activity, transferring alkyl or aryl (other than methyl) groups;transferase activity, transferring phosphorus-containing groups	biosynthetic process;carbohydrate metabolic process;cellular lipid metabolic process;cellular metabolic process;cellular process;lipid metabolic process;macromolecule metabolic process;macromolecule modification;metabolic process;oligosaccharide metabolic process;peptidyl-amino acid modification;polysaccharide metabolic process;primary metabolic process;protein glycosylation;protein metabolic pro…	cell part;cytoplasm;cytosol;extracellular organelle;organelle;vesicle	Amino sugar and nucleotide sugar metabolism	3D-structure;Acetylation;Completeproteome;Directproteinsequencing;Polymorphism;Referenceproteome;Transferase
25.6944	22.2489		25.3363	22.8947	20.7541	21.9672	21.7071	23.3045	18.7407	9	18.1384	18.2457	19.756	19.5512		19.7661	19.6751	18.364	7	19.4634	17.6405			20.2459	18.1494	20.1971	18.992	6	20.353	20.7071	20.8423	18.4696	21.8083	18.6143	18.8458	19.1857	8	11	Met-loss+Acetyl [N-Term]	cell organization and biogenesis;cell proliferation;metabolic process;regulation of biological process;response to stimulus	cytoplasm;cytoskeleton;membrane;nucleus;spliceosomal complex	catalytic activity;metal ion binding;protein binding	Spliceosome;Ubiquitin mediated proteolysis		acid-amino acid ligase activity;binding;catalytic activity;identical protein binding;ligase activity;ligase activity, forming carbon-nitrogen bonds;protein binding;small conjugating protein ligase activity;ubiquitin-protein ligase activity;ubiquitin-ubiquitin ligase activity	biological regulation;biosynthetic process;cell proliferation;cellular component assembly;cellular component organization;cellular localization;cellular macromolecular complex assembly;cellular metabolic process;cellular nitrogen compound metabolic process;cellular process;DNA metabolic process;DNA repair;lipid metabolic process;localization;macromolecular complex assembly;macromolecule metabolic…	cell part;cytoplasm;intracellular membrane-bounded organelle;intracellular non-membrane-bounded organelle;intracellular organelle;lipid particle;macromolecular complex;membrane;nucleoplasm;nucleus;organelle;protein complex;ribonucleoprotein complex;spliceosomal complex	Spliceosome;Ubiquitin mediated proteolysis	3D-structure;Acetylation;Completeproteome;Cytoplasm;Cytoskeleton;Directproteinsequencing;DNAdamage;DNArepair;Ligase;Lipiddroplet;mRNAprocessing;mRNAsplicing;Nucleus;Referenceproteome;Repeat;Spliceosome;Ublconjugationpathway;WDrepeat
19.4113	23.07	23.1716	23.2384	23.282	23.429	23.4368	23.0507	19.3605	23.1024	10	23.1198		23.1672	23.1318	23.7018	23.1482	23.2948	22.8895	7		20.7646	22.4611	22.4205	17.8066		19.4051	22.2592	6	22.4191	23.3181	22.7727	22.193	22.9582	22.1913	23.1045	22.9754	8	15		cell organization and biogenesis;metabolic process;regulation of biological process;response to stimulus;transport	cytoplasm;endoplasmic reticulum;nucleus	protein binding;RNA binding				biological regulation;biosynthetic process;cellular metabolic process;cellular nitrogen compound metabolic process;cellular process;establishment of localization;macromolecule metabolic process;metabolic process;nitrogen compound metabolic process;nuclear transport;nucleobase-containing compound metabolic process;nucleocytoplasmic transport;primary metabolic process;response to stimulus;RNA metab…	cell part;cytoplasm;endoplasmic reticulum;intracellular membrane-bounded organelle;intracellular organelle;nucleoplasm;nucleus;organelle		3D-structure;Acetylation;Completeproteome;Cytoplasm;Directproteinsequencing;Endoplasmicreticulum;Leucine-richrepeat;Nucleus;Phosphoprotein;Referenceproteome;Repeat;Repressor;Transcription;Transcriptionregulation
20.3036	19.3462	23.91	21.7155	21.2049	21.4002	22.4148	22.9482	21.0916	20.6455	10	19.1832	19.2968	20.9832		20.6078	20.1489	18.8733	20.3673	7	19.9837		20.2564	19.1091	20.1555	19.9448	18.3127		6		19.6882	19.3702			19.4612	19.6793	19.5181	5	5		cell organization and biogenesis;defense response;metabolic process;regulation of biological process;response to stimulus	cytosol;extracellular;membrane	protein binding	Amoebiasis;Complement and coagulation cascades;Prion diseases;Systemic lupus erythematosus	Allograft Rejection;Complement Activation;Complement and Coagulation Cascades		biological regulation;cell killing;immune system process;interspecies interaction between organisms;killing of cells of other organism;macromolecule metabolic process;metabolic process;multi-organism process;primary metabolic process;protein metabolic process;response to stimulus;response to stress	cell part;cytoplasm;extracellular organelle;extracellular region;macromolecular complex;membrane;organelle;plasma membrane;protein complex;vesicle	Amoebiasis;Complement and coagulation cascades;Prion diseases;Systemic lupus erythematosus	Age-relatedmaculardegeneration;Cellmembrane;Complementalternatepathway;Complementpathway;Completeproteome;Cytolysis;Directproteinsequencing;Diseasemutation;Disulfidebond;EGF-likedomain;Glycoprotein;Immunity;Innateimmunity;Membrane;Membraneattackcomplex;Phosphoprotein;Polymorphism;Referenceproteome;Secreted;Signal;Transmembrane;Transmembranebetastrand
22.6194	21.7827	18.043	20.3908	21.6813	21.1306	20.6512	20.6714	22.6706	21.0011	10	20.171	20.514	19.7826	19.226		19.7965	18.8945	19.6805	7	19.6908	18.7784	19.0147		22.1058	20.1515	17.6798		6	20.1854	18.5476	20.3801	21.4187	19.9268	20.0889	20.6345	20.4651	8	17		cell death;cell organization and biogenesis;defense response;metabolic process;regulation of biological process;response to stimulus	cell surface;cytoplasm;cytosol;extracellular;membrane;mitochondrion;nucleus;organelle lumen	protein binding;RNA binding	Herpes simplex infection	Mesodermal Commitment Pathway	adrenergic receptor binding;binding;carbohydrate binding;complement binding;complement component C1q binding;glycosaminoglycan binding;G-protein-coupled receptor binding;hyaluronic acid binding;kininogen binding;mRNA binding;nucleic acid binding;opsonin binding;pattern binding;polysaccharide binding;protein binding;protein binding transcription factor activity;receptor binding;RNA binding;transcr…	biological regulation;biosynthetic process;cell death;cellular component assembly;cellular component organization;cellular macromolecular complex assembly;cellular metabolic process;cellular nitrogen compound metabolic process;cellular process;coagulation;death;immune system process;macromolecular complex assembly;macromolecule metabolic process;metabolic process;mRNA metabolic process;mRNA proce…	cell part;cell surface;cytoplasm;cytosol;extracellular space;intracellular membrane-bounded organelle;intracellular non-membrane-bounded organelle;intracellular organelle;membrane;mitochondrion;nucleolus;nucleus;organelle;plasma membrane		3D-structure;Acetylation;Adaptiveimmunity;Apoptosis;Cellmembrane;Complementpathway;Completeproteome;Cytoplasm;Directproteinsequencing;Host-virusinteraction;Immunity;Innateimmunity;Membrane;Mitochondrion;mRNAprocessing;mRNAsplicing;Nucleus;Phosphoprotein;Referenceproteome;Ribosomebiogenesis;Secreted;Transcription;Transcriptionregulation;Transitpeptide
		18.0715							20.6569	2	19.4706	19.4175	20.6875	19.153	21.0158	19.3413	18.7897	20.3616	8	18.1418	20.5266		17.9559	21.1424		20.3845	19.463	6			17.9147		18.404		19.6605		3	15		metabolic process	mitochondrion;nucleus;organelle lumen	catalytic activity;metal ion binding;nucleotide binding	2-Oxocarboxylic acid metabolism;Biosynthesis of amino acids;Carbon metabolism;Citrate cycle (TCA cycle);Metabolic pathways	TCA Cycle;TCA Cycle and Deficiency of Pyruvate Dehydrogenase complex (PDHc)	binding;catalytic activity;cation binding;coenzyme binding;cofactor binding;ion binding;isocitrate dehydrogenase (NAD+) activity;isocitrate dehydrogenase activity;magnesium ion binding;metal ion binding;NAD binding;nucleotide binding;oxidoreductase activity;oxidoreductase activity, acting on CH-OH group of donors;oxidoreductase activity, acting on the CH-OH group of donors, NAD or NADP as acceptor	carbohydrate metabolic process;catabolic process;cellular metabolic process;cellular process;cofactor metabolic process;metabolic process;primary metabolic process;small molecule metabolic process	cell part;intracellular membrane-bounded organelle;intracellular organelle;mitochondrion;nucleus;organelle	Citrate cycle (TCA cycle)	Acetylation;Alternativesplicing;Completeproteome;Directproteinsequencing;Magnesium;Manganese;Metal-binding;Mitochondrion;NAD;Oxidoreductase;Referenceproteome;Transitpeptide;Tricarboxylicacidcycle
18.1704					19.6288		20.259			3	20.6812	20.1385	22.5393	20.1225	19.3132	21.3726	22.3531	20.1964	8		22.1089	22.0088	19.0419		18.058	20.9818	20.6857	6	21.224	21.6188	22.0676		20.1859	22.197	21.7746	21.4934	7	17		metabolic process;regulation of biological process;response to stimulus;transport	cytoplasm;cytosol;nucleus;proteasome	catalytic activity;protein binding	Proteasome	Proteasome Degradation	catalytic activity;endopeptidase activity;hydrolase activity;peptidase activity;peptidase activity, acting on L-amino acid peptides;threonine-type endopeptidase activity;threonine-type peptidase activity	biological regulation;catabolic process;cell cycle;cell death;cellular metabolic process;cellular nitrogen compound metabolic process;cellular process;death;immune system process;macromolecule metabolic process;macromolecule modification;metabolic process;mitotic cell cycle;nitrogen compound metabolic process;primary metabolic process;protein metabolic process;protein modification by small protei…	cell part;cytoplasm;cytosol;extracellular organelle;Golgi apparatus;intracellular membrane-bounded organelle;intracellular organelle;macromolecular complex;nucleoplasm;nucleus;organelle;proteasome complex;protein complex;vesicle	Proteasome	3D-structure;Acetylation;Completeproteome;Cytoplasm;Directproteinsequencing;Host-virusinteraction;Hydrolase;Nucleus;Polymorphism;Protease;Proteasome;Referenceproteome;Threonineprotease;Zymogen
		17.6924			17.3846	18.2001	20.3768			4	19.4189	18.7083	21.8844	21.6258	21.2858	18.2678	19.5577	19.8361	8	20.9628	19.5552			19.2956	19.751	21.127	21.8006	6	21.6182	21.8486	21.4876	22.2593	21.4532	20.5584	20.4666	21.6068	8	22		cell organization and biogenesis;regulation of biological process	cytoplasm;mitochondrion	protein binding;structural molecule activity	Amyotrophic lateral sclerosis (ALS)	Amyotrophic lateral sclerosis (ALS);Association Between Physico-Chemical Features and Toxicity Associated Pathways	binding;binding, bridging;cytoskeletal protein binding;dynein binding;enzyme binding;kinase binding;kinesin binding;microtubule binding;protein binding;protein binding, bridging;protein kinase binding;structural constituent of cytoskeleton;structural molecule activity;tubulin binding	anatomical structure morphogenesis;cellular component assembly;cellular component morphogenesis;cellular component organization;cellular process;cytoskeleton organization;developmental process;organelle organization	cell part;cell projection;cytoplasm;intracellular membrane-bounded organelle;intracellular organelle;macromolecular complex;mitochondrion;neuron projection;organelle;protein complex	Amyotrophic lateral sclerosis (ALS)	Alternativesplicing;Amyotrophiclateralsclerosis;Coiledcoil;Completeproteome;Diseasemutation;Intermediatefilament;Neurodegeneration;Phosphoprotein;Polymorphism;Referenceproteome;Repeat
	20.3118	21.1073		20.0669	21.1518	19.4635	19.8551			6	19.6172	21.1326	19.7744	19.7358	20.0993	20.1236	21.3667	19.2884	8	19.6347	20.2842	20.4485	19.4817		20.0902	19.7306		6	19.2254	19.7523	19.5807	19.5347	19.6822	19.9826	20.9642	19.5485	8	14		cell organization and biogenesis;regulation of biological process;response to stimulus;transport	endoplasmic reticulum;Golgi;membrane	protein binding		mRNA Processing	binding;protein binding;SNARE binding;syntaxin binding	anatomical structure development;cellular component assembly;cellular component organization;cellular macromolecular complex assembly;cellular membrane organization;cellular process;developmental process;establishment of localization;exocytosis;Golgi organization;Golgi vesicle transport;macromolecular complex assembly;membrane organization;organelle organization;protein complex assembly;protein t…	cell part;cytoplasmic membrane-bounded vesicle;endoplasmic reticulum;extracellular organelle;Golgi apparatus;intracellular membrane-bounded organelle;intracellular organelle;macromolecular complex;membrane;organelle;plasma membrane;protein complex;vesicle		Cellmembrane;Completeproteome;Cytoplasmicvesicle;Directproteinsequencing;Endoplasmicreticulum;ER-Golgitransport;Glycoprotein;Golgiapparatus;Membrane;Methylation;Polymorphism;Proteintransport;Referenceproteome;Signal;Transmembrane;Transmembranehelix;Transport
20.887	19.8636	20.9723	20.9252	19.5707	20.7847	19.8887				7	21.9727	21.1141	21.0711	20.8353	19.0556	19.4847	21.3171	21.0921	8	18.5063	19.3679	20.1219	20.872		19.7132		20.907	6	19.8363	19.5592	20.9858			18.726	20.6058		5	12		defense response;response to stimulus	cytoplasm;membrane;nucleus	protein binding				response to stimulus;response to stress	cell part;cytoplasm;intracellular membrane-bounded organelle;intracellular organelle;membrane;nucleus;organelle		Completeproteome;Cytoplasm;Nucleus;Phosphoprotein;Polymorphism;Referenceproteome
		17.6067	19.6023	19.1484	19.7902		20.1388	18.9484	19.39	7	19.0711	19.1414	20.4043	20.6047	20.323	19.0432	19.0707	19.3282	8	17.0414	22.8454			18.5323	20.1691	20.6877	19.5769	6	19.3423	19.2814	18.861		20.7716		19.3271	18.9139	6	1		metabolic process	cytosol	catalytic activity;protein binding			aspartic-type endopeptidase activity;aspartic-type peptidase activity;catalytic activity;endopeptidase activity;hydrolase activity;peptidase activity;peptidase activity, acting on L-amino acid peptides		cell part;cytoplasm;nucleoplasm		Alternativesplicing;Completeproteome;Phosphoprotein;Referenceproteome
20.675	20.2266	20.6628		20.9997		20.2678	22.4644	19.7346	20.7896	8	21.9303	21.3398	22.2183	19.8388	23.1066	22.6545	22.6805	23.1925	8		23.0057	22.3577	22.6417	20.8664	22.2379	23.1639		6	22.4087	23.2228	22.7413	23.0328	23.7956	22.4331	23.611	23.2088	8	19		cell organization and biogenesis;regulation of biological process	cytoplasm;cytoskeleton;cytosol;nucleus	catalytic activity;metal ion binding;nucleotide binding;protein binding;structural molecule activity	Gap junction;Pathogenic Escherichia coli infection;Phagosome	Parkin-Ubiquitin Proteasomal System pathway;Pathogenic Escherichia coli infection	binding;catalytic activity;GTP binding;GTPase activity;guanyl nucleotide binding;guanyl ribonucleotide binding;hydrolase activity;hydrolase activity, acting on acid anhydrides;hydrolase activity, acting on acid anhydrides, in phosphorus-containing anhydrides;nucleoside-triphosphatase activity;nucleotide binding;purine nucleotide binding;purine ribonucleoside triphosphate binding;purine ribonucleo…	cell cycle;cellular component assembly;cellular component organization;cellular macromolecular complex assembly;cellular metabolic process;cellular process;macromolecular complex assembly;macromolecule metabolic process;metabolic process;mitotic cell cycle;organelle organization;primary metabolic process;protein complex assembly;protein folding;protein metabolic process;protein polymerization	cell body;cell part;cell projection;cilium;cytosol;extracellular organelle;intracellular membrane-bounded organelle;intracellular organelle;macromolecular complex;neuronal cell body;nucleus;organelle;protein complex;vesicle	Gap junction;Pathogenic Escherichia coli infection;Phagosome	Completeproteome;Cytoplasm;Cytoskeleton;Directproteinsequencing;Diseasemutation;Dystonia;GTP-binding;Leukodystrophy;Microtubule;Nucleotide-binding;Phosphoprotein;Polymorphism;Referenceproteome
	21.4199	18.6719		21.4082	21.5092	20.5199	21.5984	20.0042	21.4812	8	22.504	20.445	22.3519	18.3455	22.0744	19.8575	21.7292	22.4286	8		19.2896	21.8943		15.1016	20.1211	20.919	21.9558	6		18.5456	20.1119	20.2647	19.6765			20.1401	5	12		cell death;cell organization and biogenesis;regulation of biological process;response to stimulus;transport	cytoplasm;cytosol;nucleus	protein binding;RNA binding;structural molecule activity	Pathogenic Escherichia coli infection	Pathogenic Escherichia coli infection	binding;protein binding;scaffold protein binding;structural molecule activity	anatomical structure morphogenesis;biological regulation;cell cycle;cellular component organization;cellular process;cytoskeleton organization;developmental process;establishment of localization;Golgi vesicle transport;organelle organization;protein transport;response to chemical stimulus;response to stimulus;signal transduction;transport;vesicle-mediated transport;viral reproduction	cell part;cytoplasm;extracellular organelle;intracellular non-membrane-bounded organelle;intracellular organelle;macromolecular complex;microtubule organizing center;nucleolus;organelle;protein complex;vesicle		Acetylation;Cellcycle;Coiledcoil;Completeproteome;Cytoplasm;Directproteinsequencing;Diseasemutation;Glycoprotein;Host-virusinteraction;Intermediatefilament;Keratin;Nucleus;Phosphoprotein;Polymorphism;Referenceproteome
	21.5403	19.1374		20.3459	20.3045	20.2376	21.4718	21.2266	21.0299	8	20.8871	19.7145	21.2313	19.4899	21.8657	20.792	21.4084	20.7452	8		18.8791	21.8504	21.1625	20.6083		21.3578	19.2356	6		21.7759	20.6814	18.7186	21.1707	20.4422	21.186	19.4679	7	17		metabolic process;regulation of biological process;response to stimulus;transport	cytoplasm;cytosol;membrane;nucleus;proteasome	catalytic activity;nucleotide binding;protein binding;RNA binding	Epstein-Barr virus infection;Proteasome	Parkin-Ubiquitin Proteasomal System pathway;Proteasome Degradation	adenyl nucleotide binding;adenyl ribonucleotide binding;ATP binding;ATPase activity;binding;catalytic activity;G-protein-coupled receptor binding;hormone receptor binding;hydrolase activity;hydrolase activity, acting on acid anhydrides;hydrolase activity, acting on acid anhydrides, in phosphorus-containing anhydrides;nucleoside-triphosphatase activity;nucleotide binding;peptide hormone receptor b…	biological regulation;biosynthetic process;catabolic process;cell cycle;cell death;cellular metabolic process;cellular nitrogen compound metabolic process;cellular process;death;immune system process;macromolecule metabolic process;macromolecule modification;metabolic process;mitotic cell cycle;nitrogen compound metabolic process;nucleobase-containing compound metabolic process;primary metabolic …	cell part;cytoplasm;cytosol;extracellular organelle;intracellular membrane-bounded organelle;intracellular organelle;macromolecular complex;membrane;nucleoplasm;nucleus;organelle;proteasome complex;protein complex;vesicle	Proteasome	3D-structure;Acetylation;Alternativesplicing;ATP-binding;Completeproteome;Cytoplasm;Nucleotide-binding;Nucleus;Polymorphism;Proteasome;Referenceproteome
	20.534	17.0338	19.185		20.0595	19.3813	21.6307	18.1041	20.9023	8	20.5135	21.3569	20.8914	20.4934	20.7749	22.2172	21.5183	20.407	8	20.0326	21.4614	22.2566	21.06		20.1464	21.1256		6	21.9379	21.4716	22.5418	22.2747	22.839	21.6848	23.4165	23.2622	8	22		metabolic process;transport	membrane	catalytic activity;metal ion binding;transporter activity			2 iron, 2 sulfur cluster binding;binding;catalytic activity;cation binding;cation transmembrane transporter activity;hydrogen ion transmembrane transporter activity;inorganic cation transmembrane transporter activity;ion binding;ion transmembrane transporter activity;iron-sulfur cluster binding;metal cluster binding;metal ion binding;monovalent inorganic cation transmembrane transporter activity;…		cell part;membrane		2Fe-2S;Completeproteome;Disulfidebond;Iron;Iron-sulfur;Metal-binding;Referenceproteome
	19.3093	19.1646		19.2541	18.9434	19.1624	19.8383	19.133	19.2681	8	19.2559	20.3712	18.9947	18.8481	20.6244	19.4881	19.5422	19.4966	8		21.297	19.2315	20.0314	19.2222		20.1081	18.9141	6	18.9458	20.0796	19.4177	20.0392	19.9107	19.6336	20.4444	21.2404	8	12	Acetyl [N-Term]	cell organization and biogenesis;metabolic process;response to stimulus;transport	cytosol;membrane;mitochondrion	catalytic activity	Alzheimer's disease;Huntington's disease;Metabolic pathways;Non-alcoholic fatty liver disease (NAFLD);Oxidative phosphorylation;Parkinson's disease	Electron Transport Chain	catalytic activity;electron carrier activity;NADH dehydrogenase (quinone) activity;NADH dehydrogenase (ubiquinone) activity;NADH dehydrogenase activity;oxidoreductase activity;oxidoreductase activity, acting on NADH or NADPH;oxidoreductase activity, acting on NADH or NADPH, quinone or similar compound as acceptor	cellular metabolic process;cellular process;generation of precursor metabolites and energy;metabolic process;multicellular organismal process;response to chemical stimulus;response to oxidative stress;response to stimulus;response to stress;small molecule metabolic process	cell part;cytoplasm;intracellular membrane-bounded organelle;intracellular organelle;macromolecular complex;membrane;mitochondrion;NADH dehydrogenase complex;organelle;protein complex	Alzheimer's disease;Huntington's disease;Oxidative phosphorylation;Parkinson's disease	Acetylation;Alternativesplicing;Completeproteome;Electrontransport;Leighsyndrome;Membrane;Mitochondrion;Mitochondrioninnermembrane;Polymorphism;Referenceproteome;Respiratorychain;Transport
		19.2456	20.0172	20.0057	18.7698	20.1343	19.2942	20.193	18.457	8	19.9193	20.0218	19.2904	18.0158	18.7334	19.8446	20.0693	18.9035	8	19.9973			18.8917	19.1172	20.2222	20.5716	18.932	6	19.1774	19.4928	18.8936		19.0148	19.351	20.5847	19.2235	7								binding;catalytic activity;enzyme binding;hydrolase activity;hydrolase activity, acting on ester bonds;kinase binding;molecular transducer activity;phosphatase activity;phosphoprotein phosphatase activity;phosphoric ester hydrolase activity;protein binding;protein kinase binding;protein tyrosine phosphatase activity;receptor activity;signal transducer activity;signaling receptor activity;transmem…	anatomical structure development;biological regulation;biosynthetic process;cell activation;cell development;cell differentiation;cell proliferation;cellular homeostasis;cellular ion homeostasis;cellular metabolic process;cellular process;developmental process;establishment of localization;homeostatic process;immune system process;ion transport;locomotion;macromolecule metabolic process;macromole…	cell part;cell surface;extracellular organelle;membrane;organelle;plasma membrane;vesicle	Cell adhesion molecules (CAMs);Fc gamma R-mediated phagocytosis;Primary immunodeficiency;T cell receptor signaling pathway	3D-structure;Alternativesplicing;Completeproteome;Diseasemutation;Glycoprotein;Hydrolase;Membrane;Phosphoprotein;Polymorphism;Proteinphosphatase;Referenceproteome;Repeat;SCID;Signal;Transmembrane;Transmembranehelix
	20.503		18.0007	20.2463	19.3577	18.9079	18.5828	19.1329	18.3658	8	18.2179	18.2386	19.976	18.1702	18.0356	18.0475	20.2509	17.8363	8	15.8412	18.8211	19.7556	18.8893		16.8852	19.5928		6	18.4562	18.8827	20.0259	20.0221	20.0874	18.6588	19.3613	20.1908	8	15		cell organization and biogenesis;metabolic process;regulation of biological process	cytoplasm;cytosol	protein binding;RNA binding	RNA transport	Translation Factors	binding;nucleic acid binding;RNA binding;translation factor activity, nucleic acid binding;translation initiation factor activity	biological regulation;biosynthetic process;cellular component assembly;cellular component organization;cellular macromolecular complex assembly;cellular metabolic process;cellular process;cytoplasmic translation;macromolecular complex assembly;macromolecule metabolic process;metabolic process;primary metabolic process;protein metabolic process;regulation of translation;ribonucleoprotein complex a…	cell part;cytosol;macromolecular complex;protein complex;ribonucleoprotein complex	RNA transport	3D-structure;Acetylation;Alternativesplicing;Coiledcoil;Completeproteome;Cytoplasm;Directproteinsequencing;Initiationfactor;Phosphoprotein;Polymorphism;Proteinbiosynthesis;Referenceproteome
	18.5786	22.1255	19.6754	20.8336	20.4992	21.0629	20.8751	21.084	20.8861	9	18.3649	21.8025	20.8343	21.2736	20.5562	18.8718	18.6336	17.9493	8	19.7937	21.4908	20.1735	20.2922			20.5454	18.9952	6		21.3217	21.8521	20.8599	21.168	20.205	19.9524	21.2108	7	10		cell differentiation;metabolic process	nucleus;spliceosomal complex	protein binding;RNA binding			binding;nucleic acid binding;nucleotide binding;RNA binding	cell differentiation;cellular metabolic process;cellular nitrogen compound metabolic process;cellular process;developmental process;macromolecule metabolic process;metabolic process;mRNA metabolic process;mRNA processing;nitrogen compound metabolic process;nucleobase-containing compound metabolic process;primary metabolic process;RNA metabolic process;RNA processing;RNA splicing	cell part;intracellular membrane-bounded organelle;intracellular organelle;macromolecular complex;nucleoplasm;nucleus;organelle;ribonucleoprotein complex;spliceosomal complex		Acetylation;Alternativesplicing;Completeproteome;Directproteinsequencing;Methylation;mRNAprocessing;Nucleus;Phosphoprotein;Polymorphism;Referenceproteome;Repeat;Ribonucleoprotein;RNA-binding
22.569	22.2183		19.9221	22.4702	21.1111	23.2886	21.5824	23.495	22.4822	9	21.9158	21.7361	22.7196	22.3888	21.4825	18.7954	21.5967	21.8939	8	22.8529	19.5011		21.4795		22.5775	22.8415	22.4968	6	21.6848	22.1548	22.3048	18.8618	21.6743	22.1242	22.8876	22.3138	8	11		cell organization and biogenesis;metabolic process;regulation of biological process;response to stimulus;transport	endosome;extracellular	enzyme regulator activity;protein binding	PPAR signaling pathway	PPAR Alpha Pathway;PPAR signaling pathway;Statin Pathway	binding;cholesterol binding;enzyme inhibitor activity;enzyme regulator activity;high-density lipoprotein particle receptor binding;lipase inhibitor activity;lipid binding;lipoprotein particle receptor binding;phospholipid binding;protein binding;receptor binding;steroid binding;sterol binding	alcohol metabolic process;biological regulation;catabolic process;cellular component assembly;cellular component organization;cellular homeostasis;cellular lipid metabolic process;cellular metabolic process;cellular process;detection of stimulus;establishment of localization;glycerol ether metabolic process;homeostatic process;lipid metabolic process;lipid transport;macromolecular complex assembl…	cell part;endosome;extracellular organelle;extracellular region;extracellular space;intracellular membrane-bounded organelle;intracellular organelle;macromolecular complex;organelle;vesicle	PPAR signaling pathway	3D-structure;Chylomicron;Completeproteome;Directproteinsequencing;Diseasemutation;Glycoprotein;Lipiddegradation;Lipidmetabolism;Lipidtransport;Polymorphism;Referenceproteome;Secreted;Sialicacid;Signal;Transport;VLDL
	21.3591	18.0383	20.2694	21.3705	20.8911	20.238	20.1493	21.2779	21.2622	9	21.7723	21.0325	20.5616	20.7392	21.7191	20.255	21.9977	20.6304	8	19.6372	21.0171	21.3225	21.1983	17.665		21.3406		6	20.2366	21.8692	21.3778	21.8816	18.6293	20.6135	21.7764	21.5741	8	22		metabolic process;regulation of biological process	cytoplasm;membrane;nucleus	metal ion binding;protein binding;RNA binding	Transcriptional misregulation in cancer		binding;cation binding;identical protein binding;ion binding;metal ion binding;nucleic acid binding;nucleotide binding;protein binding;RNA binding;transition metal ion binding;zinc ion binding	biological regulation;biosynthetic process;cellular metabolic process;cellular nitrogen compound metabolic process;cellular process;macromolecule metabolic process;metabolic process;nitrogen compound metabolic process;nucleobase-containing compound metabolic process;primary metabolic process;RNA metabolic process	cell part;cytoplasm;intracellular membrane-bounded organelle;intracellular non-membrane-bounded organelle;intracellular organelle;membrane;nucleolus;nucleoplasm;nucleus;organelle;plasma membrane		3D-structure;Acetylation;Alternativesplicing;Calmodulin-binding;Cellmembrane;Chromosomalrearrangement;Completeproteome;Cytoplasm;Directproteinsequencing;Membrane;Metal-binding;Methylation;Nucleus;Phosphoprotein;Proto-oncogene;Referenceproteome;Repeat;Repressor;RNA-binding;Transcription;Transcriptionregulation;Zinc;Zinc-finger
19.9476	18.6349		20.6336	19.0497	19.6432	20.3247	18.948	20.3536	20.4462	9	19.0567	19.4046	19.733	19.7533	18.4059	19.3125	18.5151	18.0983	8	19.2029	16.6205	18.5217		18.6999	18.9486	18.5732		6	18.4759		18.6626	19.0539		16.5025	14.9373		5	16	Acetyl [N-Term]	transport	chromosome;cytoplasm;cytoskeleton;cytosol;membrane	protein binding	Vasopressin-regulated water reabsorption			immune system process	cell part;centrosome;cytosol;intracellular non-membrane-bounded organelle;intracellular organelle;kinetochore;macromolecular complex;microtubule organizing center;organelle;protein complex	Vasopressin-regulated water reabsorption	Acetylation;Alternativesplicing;Centromere;Chromosome;Completeproteome;Cytoplasm;Cytoskeleton;Kinetochore;Referenceproteome
22.4635	18.0366	24.9615	22.15	22.2507	23.1646	20.5694	22.5653	25.0758	22.6869	10	22.8614	19.3007	19.458	17.6899	22.8738	21.6235	23.7192	21.7995	8		23.0578	24.5919	22.5087	22.5481		23.8924	23.4035	6	23.5047	22.6335	24.1713	22.7096	21.3532	24.576	24.7044	23.9153	8	1		transport	cytoplasm;extracellular;nucleus	metal ion binding;structural molecule activity			binding;calcium ion binding;cation binding;ion binding;metal ion binding;structural molecule activity		cell part;cytoplasm;extracellular organelle;intracellular membrane-bounded organelle;intracellular organelle;nucleus;organelle;vesicle		Calcium;Completeproteome;Directproteinsequencing;Metal-binding;Polymorphism;Referenceproteome;Repeat
22.4195	23.665	20.8969	22.9643	22.7979	23.4091	23.3556	21.9886	22.5268	23.9815	10	22.2128	22.6047	21.7345	22.6385	20.8746	22.4387	21.6069	21.7831	8	21.9552	22.2527		21.6775		23.0123	21.9614	22.107	6	21.5883	22.7317	19.3547	21.9516	20.5574	22.365	21.5076	21.071	8	14		cellular component movement;metabolic process;regulation of biological process;response to stimulus;transport	extracellular;membrane	catalytic activity			antigen binding;binding	biological regulation;cellular component organization;cellular membrane organization;cellular process;endocytosis;establishment of localization;immune system process;macromolecule metabolic process;membrane invagination;membrane organization;metabolic process;primary metabolic process;protein metabolic process;response to stimulus;response to stress;transport;vesicle-mediated transport	cell part;extracellular organelle;extracellular region;membrane;organelle;plasma membrane;vesicle		Completeproteome;Directproteinsequencing;Immunoglobulindomain;ImmunoglobulinVregion;Referenceproteome
20.6434	21.2394	20.5639	19.7845	22.8866	21.8595	20.891	21.6592	22.1686	22.868	10	21.2238	19.5618	19.5677	19.3343	21.6773	20.2633	20.6781	23.2717	8	20.1755	21.5366	22.0217		22.749		20.448	19.4029	6		19.736	18.9823		21.2852	20.3177	21.2722		5	19	Acetyl [N-Term]	cell death;cell organization and biogenesis;metabolic process;regulation of biological process	cytoplasm;cytosol;membrane	catalytic activity;metal ion binding;protein binding		Integrin-mediated Cell Adhesion	binding;calcium ion binding;calcium-dependent cysteine-type endopeptidase activity;catalytic activity;cation binding;cysteine-type endopeptidase activity;cysteine-type peptidase activity;endopeptidase activity;hydrolase activity;ion binding;metal ion binding;peptidase activity;peptidase activity, acting on L-amino acid peptides	biological regulation;cellular component disassembly;cellular component organization;cellular process;extracellular matrix organization;extracellular structure organization;macromolecule metabolic process;metabolic process;primary metabolic process;protein metabolic process;proteolysis	cell part;cytoplasm;cytosol;extracellular organelle;membrane;organelle;plasma membrane;vesicle		3D-structure;Acetylation;Calcium;Cellmembrane;Completeproteome;Cytoplasm;Directproteinsequencing;Membrane;Metal-binding;Polymorphism;Referenceproteome;Repeat
19.8253	20.1335	17.168	20.1577	20.642	19.8278	21.2177	20.0852	20.832	20.8693	10	20.3529	19.9604	19.5172	19.2827	19.3931	20.5468	19.7526	19.5016	8	20.7518	19.6205	20.312	21.0331		19.5446	20.0345		6	20.2877	20.6889	20.1924		20.2963	20.7871	20.9204	20.2799	7	17		cell communication;cell differentiation;cell organization and biogenesis;cellular component movement;defense response;metabolic process;regulation of biological process;response to stimulus;transport	cytoplasm;cytosol;endosome;Golgi;membrane;nucleus	catalytic activity;protein binding;RNA binding	Acute myeloid leukemia;Alcoholism;B cell receptor signaling pathway;Breast cancer;Chemokine signaling pathway;Choline metabolism in cancer;Chronic myeloid leukemia;Dorso-ventral axis formation;EGFR tyrosine kinase inhibitor resistance;Endocrine resistance;Endometrial cancer;ErbB signaling pathway;Estrogen signaling pathway;Fc epsilon RI signaling pathway;Focal adhesion;FoxO signaling pathway;Gap …	Alpha 6 Beta 4 signaling pathway;Association Between Physico-Chemical Features and Toxicity Associated Pathways;B Cell Receptor Signaling Pathway;BDNF-TrkB Signaling;Brain-Derived Neurotrophic Factor (BDNF) signaling pathway;Chemokine signaling pathway;DNA Damage Response (only ATM dependent);EGF/EGFR Signaling Pathway;EPO Receptor Signaling;ErbB Signaling Pathway;ESC Pluripotency Pathways;Focal …	binding;binding, bridging;cytokine receptor binding;enzyme binding;ephrin receptor binding;epidermal growth factor receptor binding;growth factor receptor binding;identical protein binding;insulin receptor substrate binding;kinase binding;neurotrophin receptor binding;neurotrophin TRK receptor binding;neurotrophin TRKA receptor binding;protein binding;protein binding, bridging;protein domain spec…	aging;anatomical structure formation involved in morphogenesis;anatomical structure morphogenesis;biological regulation;cell activation;cell communication;cell motility;cell-cell signaling;cellular component assembly;cellular component movement;cellular component organization;cellular membrane organization;cellular metabolic process;cellular process;coagulation;developmental process;endocytosis;e…	cell part;cytoplasm;cytosol;endosome;extracellular organelle;Golgi apparatus;intracellular membrane-bounded organelle;intracellular non-membrane-bounded organelle;intracellular organelle;macromolecular complex;membrane;nucleolus;nucleoplasm;nucleus;organelle;plasma membrane;protein complex;vesicle	Acute myeloid leukemia;B cell receptor signaling pathway;Chemokine signaling pathway;Chronic myeloid leukemia;Dorso-ventral axis formation;Endometrial cancer;ErbB signaling pathway;Fc epsilon RI signaling pathway;Focal adhesion;Gap junction;Glioma;GnRH signaling pathway;Hepatitis C;Insulin signaling pathway;Jak-STAT signaling pathway;MAPK signaling pathway;MAPK signaling pathway - fly;Natural kil…	3D-structure;Acetylation;Alternativesplicing;Completeproteome;Cytoplasm;Directproteinsequencing;Endosome;Golgiapparatus;Host-virusinteraction;Nucleus;Phosphoprotein;Referenceproteome;Repeat;SH2domain;SH3domain
18.4378	22.1009	21.7305	20.2249	20.9728	21.9284	21.0133	17.5122	21.0303	21.9699	10	21.0286	21.0746	19.3708	22.4339	20.2225	21.9995	18.6434	17.3102	8	17.677	20.1105	21.4102	20.9757	19.0891		21.3882		6		21.2719		21.4662	21.3068	21.353	20.421	20.5613	6	19		metabolic process	extracellular	catalytic activity			catalytic activity;endopeptidase activity;hydrolase activity;peptidase activity;peptidase activity, acting on L-amino acid peptides;serine hydrolase activity;serine-type endopeptidase activity;serine-type peptidase activity		extracellular region		Alternativesplicing;Completeproteome;Disulfidebond;Glycoprotein;Hydrolase;Protease;Referenceproteome;Secreted;Serineprotease;Signal
		18.3362							18.5026	2									0	17.6054	18.1892	17.7753	18.459	18.2313	18.2761	19.0748		7	18.3118	19.439			19.1886	18.8039	19.3369		5	18		cell communication;metabolic process;regulation of biological process	cell surface;cytoplasm;cytosol;membrane;nucleus;proteasome	catalytic activity;enzyme regulator activity;protein binding			binding;catalytic activity;cysteine-type endopeptidase activity;cysteine-type peptidase activity;endopeptidase activity;endopeptidase inhibitor activity;endopeptidase regulator activity;enzyme inhibitor activity;enzyme regulator activity;guanylyltransferase activity;hydrolase activity;nucleotidyltransferase activity;peptidase activity;peptidase activity, acting on L-amino acid peptides;peptidase …	biological regulation;catabolic process;cell communication;cell-cell signaling;cellular metabolic process;cellular process;macromolecule metabolic process;macromolecule modification;metabolic process;primary metabolic process;protein metabolic process;protein modification by small protein conjugation or removal;protein modification process;proteolysis;proteolysis involved in cellular protein cata…	cell part;cell surface;cytoplasm;cytoplasmic membrane-bounded vesicle;extracellular organelle;intracellular membrane-bounded organelle;intracellular organelle;macromolecular complex;membrane;nucleus;organelle;plasma membrane;proteasome complex;protein complex;synapse;vesicle		3D-structure;Acetylation;Alternativesplicing;Cellmembrane;Completeproteome;Cytoplasm;Hydrolase;Membrane;Phosphoprotein;Protease;Proteasome;Referenceproteome;Thiolprotease;Ublconjugationpathway
19.9672	20.7589			21.0364		19.9243			20.2133	5		22.741			17.9703		19.8105		3	20.2836	22.0276	20.0208	19.0959	21.923	19.3419	19.8759		7		20.2692	20.2324	19.2773	21.1737		21.2262	20.3938	6	9		cell differentiation;development;metabolic process;regulation of biological process	cytoplasm;cytosol;nucleus	catalytic activity;DNA binding;protein binding;RNA binding			binding;DNA binding;nucleic acid binding;protein binding transcription factor activity;sequence-specific DNA binding;transcription coactivator activity;transcription cofactor activity;transcription factor binding transcription factor activity	biological regulation;biosynthetic process;cell differentiation;cellular metabolic process;cellular nitrogen compound metabolic process;cellular process;developmental process;macromolecule metabolic process;metabolic process;multicellular organismal development;multicellular organismal process;nitrogen compound metabolic process;nucleobase-containing compound metabolic process;primary metabolic p…	cell part;cytoplasm;extracellular organelle;intracellular;intracellular membrane-bounded organelle;intracellular non-membrane-bounded organelle;intracellular organelle;nucleolus;nucleus;organelle;vesicle		3D-structure;Acetylation;Activator;Alternativesplicing;Calmodulin-binding;Completeproteome;Cytoplasm;Developmentalprotein;Differentiation;Directproteinsequencing;DNA-binding;Nucleus;Phosphoprotein;Referenceproteome;Transcription;Transcriptionregulation
	24.7095				19.1424			18.8585	18.5006	4		20.9962	20.1841		21.1951	18.4482	20.1618	18.7819	6	18.6449	19.5838		19.1743	19.4743	18.3664	20.6085	18.5737	7		19.1383		19.4241	19.7397		20.7286	18.3831	5	15		metabolic process;regulation of biological process;response to stimulus	membrane	antioxidant activity;catalytic activity;metal ion binding;nucleotide binding			antioxidant activity;binding;calcium ion binding;catalytic activity;cation binding;coenzyme binding;cofactor binding;heme binding;ion binding;iron ion binding;metal ion binding;NAD(P)H oxidase activity;NADP binding;nucleotide binding;oxidoreductase activity;oxidoreductase activity, acting on NADH or NADPH;oxidoreductase activity, acting on NADH or NADPH, oxygen as acceptor;oxidoreductase activity…	alcohol metabolic process;amine metabolic process;anatomical structure development;biological regulation;biosynthetic process;catabolic process;cellular amino acid metabolic process;cellular aromatic compound metabolic process;cellular ketone metabolic process;cellular metabolic process;cellular nitrogen compound metabolic process;cellular process;developmental process;hormone metabolic process;m…	cell part		Alternativesplicing;Calcium;Cellmembrane;Completeproteome;FAD;Flavoprotein;Glycoprotein;Hydrogenperoxide;Membrane;Metal-binding;NADP;Oxidoreductase;Peroxidase;Polymorphism;Referenceproteome;Repeat;Signal;Thyroidhormonesbiosynthesis;Transmembrane;Transmembranehelix
				20.1722	20.6145	19.4181	19.3346	19.9852	20.5618	6		19.7396			19.3547	19.0036	19.2631		4	18.2727	18.1579	20.9746	20.0081		18.7887	20.0422	20.3987	7	18.9645	19.4943	19.5509	19.8702	20.0865	18.943	19.9552	19.4278	8	1		metabolic process;response to stimulus	cytoplasm	catalytic activity;protein binding			acid-amino acid ligase activity;catalytic activity;ligase activity;ligase activity, forming carbon-nitrogen bonds;small conjugating protein ligase activity;UFM1 conjugating enzyme activity	cellular metabolic process;cellular process;macromolecule metabolic process;macromolecule modification;metabolic process;primary metabolic process;protein metabolic process;protein modification by small protein conjugation or removal;protein modification process;response to stimulus;response to stress	extracellular organelle;organelle;vesicle		3D-structure;Completeproteome;Polymorphism;Referenceproteome;Ublconjugationpathway
	22.3698		20.5745	22.4013	22.0014	22.6081		23.0306	22.0419	7	20.4431	20.8077	17.7974		22.0618	21.2337	22.4913		6	19.6037		17.5606	20.3098	17.1149	19.1575	21.0167	19.961	7	20.8356		20.4972	19.4305	20.8863		21.7179	20.3882	6	9		metabolic process;response to stimulus	cytoplasm	catalytic activity		NRF2 pathway	15-oxoprostaglandin 13-oxidase activity;2-alkenal reductase [NAD(P)] activity;binding;catalytic activity;cation binding;ion binding;metal ion binding;oxidoreductase activity;oxidoreductase activity, acting on the CH-CH group of donors;oxidoreductase activity, acting on the CH-CH group of donors, NAD or NADP as acceptor;transition metal ion binding;zinc ion binding	cellular alkene metabolic process;cellular ketone metabolic process;cellular lipid metabolic process;cellular metabolic process;cellular process;lipid metabolic process;metabolic process;organic acid metabolic process;primary metabolic process;response to chemical stimulus;response to stimulus;small molecule metabolic process	cell part;cytoplasm;extracellular organelle;organelle;vesicle		3D-structure;Acetylation;Alternativesplicing;Completeproteome;Cytoplasm;NADP;Oxidoreductase;Phosphoprotein;Polymorphism;Referenceproteome
				21.0653				20.6258		2	22.7751			20.3466	21.3569	21.4097	15.1264		5	22.6367	23.3136	22.0237		24.0542	23.2771	22.2251	18.5202	7	21.8366		21.5475	21.7198	20.5233	22.8687	22.2787	20.5982	7	8		cell organization and biogenesis;cellular component movement;defense response;regulation of biological process;response to stimulus;transport	extracellular;organelle lumen					biological regulation;cell killing;cellular process;immune system process;killing of cells of other organism;locomotion;multi-organism process;response to biotic stimulus;response to chemical stimulus;response to external stimulus;response to stimulus;response to stress;signal transduction	cell part;extracellular organelle;extracellular region;extracellular space;organelle;vesicle		3D-structure;ADP-ribosylation;Antibiotic;Antimicrobial;Antiviraldefense;Completeproteome;Defensin;Directproteinsequencing;Disulfidebond;Fungicide;Phosphoprotein;Referenceproteome;Secreted;Signal
20.7905			20.0933			19.9035	19.1785		19.0279	5	19.585	19.5942			20.4028		20.2808	19.8423	5	19.1181	18.6249	20.605	18.9096	19.1327	19.3307	19.878		7	19.8555	19.9164	19.3405	19.8818	20.0406	19.3249	19.434	20.4872	8	5		cell organization and biogenesis;regulation of biological process;response to stimulus;transport	cytoplasm;cytoskeleton;cytosol;membrane	catalytic activity;motor activity;protein binding;RNA binding	AGE-RAGE signaling pathway in diabetic complications;Focal adhesion;Regulation of actin cytoskeleton;Shigellosis	AGE/RAGE pathway;Focal Adhesion;G13 Signaling Pathway;Regulation of Actin Cytoskeleton;Regulation of Microtubule Cytoskeleton	binding;ion channel binding;protein binding;receptor binding	biological regulation;cellular component assembly;cellular component organization;cellular localization;cellular macromolecular complex assembly;cellular process;cytoskeleton organization;localization;macromolecular complex assembly;multicellular organismal process;neurological system process;organelle organization;protein complex assembly;protein polymerization;regulation of transport;response t…	cell part;cell projection;cytosol;intracellular non-membrane-bounded organelle;intracellular organelle;neuron projection;organelle	Focal adhesion;Regulation of actin cytoskeleton;Shigellosis	Acetylation;Actin-binding;Alternativesplicing;Cellmembrane;Cellprojection;Coiledcoil;Completeproteome;Cytoplasm;Cytoskeleton;Deafness;Directproteinsequencing;Hearing;Isopeptidebond;Membrane;Non-syndromicdeafness;Phosphoprotein;Referenceproteome;Repeat;Ublconjugation
19.6802			18.3132		19.6094			19.381	18.6226	5		19.3025	20.5676	19.2778	18.5014		18.3471	18.6134	6	19.5473	20.5101	21.2717	20.3074		19.5043	19.7288	19.9083	7	20.0752	18.8115	18.7773	20.1775	20.1391	20.8456	21.2781		7	7		metabolic process	nucleus	RNA binding	Spliceosome		binding;nucleotide binding	cellular metabolic process;cellular nitrogen compound metabolic process;cellular process;macromolecule metabolic process;metabolic process;mRNA metabolic process;mRNA processing;nitrogen compound metabolic process;nucleobase-containing compound metabolic process;primary metabolic process;RNA metabolic process;RNA processing;RNA splicing	cell part;intracellular membrane-bounded organelle;intracellular non-membrane-bounded organelle;intracellular organelle;nucleolus;nucleus;organelle	Spliceosome	Acetylation;Alternativesplicing;Completeproteome;mRNAprocessing;mRNAsplicing;Nucleus;Phosphoprotein;Referenceproteome;RNA-binding
	20.4496			22.0358	20.4837	21.6092	20.3976	22.2408	19.9877	7			20.3168	20.6081	20.3879	21.0507		19.8969	5	19.7771	18.4392	19.6001	19.9818		20.1412	19.5127	19.0613	7	20.2841	19.2172	19.5737		20.8161	20.5	20.0813	19.9766	7	12		cell organization and biogenesis;cellular component movement;metabolic process;regulation of biological process;response to stimulus;transport	cell surface;membrane	protein binding	Hematopoietic cell lineage			anatomical structure development;anatomical structure formation involved in morphogenesis;biological adhesion;biological regulation;cell activation;cell adhesion;cell development;cell junction organization;cellular component assembly;cellular component movement;cellular component organization;cellular membrane organization;cellular process;coagulation;developmental process;establishment of locali…	cell part;extracellular organelle;extracellular space;membrane;organelle;plasma membrane;vesicle	Hematopoietic cell lineage	Celladhesion;Cellmembrane;Completeproteome;Directproteinsequencing;Disulfidebond;Fertilization;Glycoprotein;Lipoprotein;Membrane;Palmitate;Referenceproteome;Transmembrane;Transmembranehelix
20.3735	20.2295		19.7457	20.4312		21.0243		20.6019	20.9453	7		19.1062	19.8207			19.1137	20.9067	19.5677	5	20.1178	17.7392	19.7705	18.8876	16.4041	18.8268		20.6011	7		18.6963	20.1001	19.2968	19.9076	20.4088	20.5941	19.6558	7	8		metabolic process;transport	extracellular;organelle lumen;vacuole	catalytic activity	Lysosome;Metabolic pathways;Sphingolipid metabolism;Sphingolipid signaling pathway	Signal Transduction of S1P Receptor;Sphingolipid Metabolism	catalytic activity;ceramidase activity;hydrolase activity;hydrolase activity, acting on carbon-nitrogen (but not peptide) bonds;hydrolase activity, acting on carbon-nitrogen (but not peptide) bonds, in linear amides	anatomical structure development;cellular lipid metabolic process;cellular metabolic process;cellular process;developmental process;lipid metabolic process;metabolic process;primary metabolic process;response to chemical stimulus;response to stimulus;small molecule metabolic process	cell part;extracellular organelle;organelle;vesicle	Lysosome;Sphingolipid metabolism	Alternativesplicing;Completeproteome;Directproteinsequencing;Diseasemutation;Epilepsy;Glycoprotein;Hydrolase;Lysosome;Neurodegeneration;Polymorphism;Referenceproteome;Signal
	18.8989	19.9739		18.4108	17.5396	18.0626		19.6814	19.2523	7	20.0109	19.1681		17.6497	18.9487	18.415	18.1445		6	18.2003	20.0472	18.912	19.6418	17.0287		19.5824	18.3333	7		18.1848	18.9914		19.2977	19.2209	19.5959	18.29	6	19		cell organization and biogenesis;metabolic process;regulation of biological process;response to stimulus	nucleus	DNA binding;protein binding;RNA binding		Structural Pathway of Interleukin 1 (IL-1)	binding;chromatin binding;core promoter binding;DNA binding;double-stranded DNA binding;nucleic acid binding;nucleotide binding;regulatory region DNA binding;regulatory region nucleic acid binding;structure-specific DNA binding;transcription regulatory region DNA binding	biological regulation;biosynthetic process;cellular component organization;cellular metabolic process;cellular nitrogen compound metabolic process;cellular process;chromatin organization;chromosome organization;growth;hormone metabolic process;macromolecule metabolic process;metabolic process;nitrogen compound metabolic process;nucleobase-containing compound metabolic process;organelle organizati…	cell part;intracellular membrane-bounded organelle;intracellular organelle;nucleoplasm;nucleus;organelle		Acetylation;Alternativesplicing;Completeproteome;Directproteinsequencing;DNA-binding;Isopeptidebond;Nucleus;Phosphoprotein;Referenceproteome;Repressor;RNA-binding;Transcription;Transcriptionregulation;Ublconjugation
18.7302	20.0117			19.2089	19.1274	19.9354	20.2353	19.4557	19.5866	8	18.3152	19.3189			19.6117		20.2012	17.5409	5	17.7608	19.7624	19.9345	19.9251		19.4267	21.2784	18.0254	7	19.4737	20.5334	20.8232	18.9572	21.0343		20.9512	19.7963	7	19;CHR_HG2021_PATCH		cell differentiation;cell organization and biogenesis;metabolic process	chromosome;membrane;nucleus	catalytic activity;protein binding;RNA binding	Ribosome biogenesis in eukaryotes		binding;catalytic activity;methyltransferase activity;nucleic acid binding;RNA binding;RNA methyltransferase activity;rRNA methyltransferase activity;S-adenosylmethionine-dependent methyltransferase activity;transferase activity;transferase activity, transferring one-carbon groups	cell differentiation;cellular metabolic process;cellular nitrogen compound metabolic process;cellular process;developmental process;macromolecule metabolic process;macromolecule modification;metabolic process;nitrogen compound metabolic process;nucleobase-containing compound metabolic process;one-carbon metabolic process;primary metabolic process;RNA metabolic process;RNA modification;RNA process…	cell part;extracellular organelle;intracellular membrane-bounded organelle;intracellular non-membrane-bounded organelle;intracellular organelle;macromolecular complex;membrane;nucleolus;nucleus;organelle;preribosome;ribonucleoprotein complex;small nucleolar ribonucleoprotein complex;vesicle	Ribosome biogenesis in eukaryotes	3D-structure;Completeproteome;Methylation;Methyltransferase;Nucleus;Phosphoprotein;Referenceproteome;Ribonucleoprotein;RNA-binding;rRNAprocessing;S-adenosyl-L-methionine;Transferase
21.1127		23.4584	22.8518	22.1071	22.6192	20.6526	20.028	20.68	22.0994	9	22.1995	19.7496	22.825	19.3445		22.5031		19.3125	6	20.5384		23.6954	21.5881	18.685	20.9126	20.169	19.341	7	21.4959			20.4065	18.9506	21.3565	21.2649	21	6	17;CHR_HSCHR17_1_CTG4	Met-loss [N-Term]	cell death;cell organization and biogenesis	cytosol	protein binding;structural molecule activity			structural constituent of cytoskeleton;structural molecule activity	anatomical structure development;developmental process	cell part;extracellular organelle;extracellular space;macromolecular complex;organelle;protein complex;vesicle		Coiledcoil;Completeproteome;Intermediatefilament;Keratin;Polymorphism;Referenceproteome
22.8773	20.2398	22.1668	22.3378	23.2044	20.8005	22.8062	20.7871	23.0519	18.1963	10	17.945	20.42	19.0143		18.7356		18.2167		5	20.6101	21.1103	20.8133		17.4385	21.1128	19.7463	19.341	7	19.3973	21.3688	20.3562		20.4132	20.4653		19.8298	6	4		transport	extracellular				binding;vitamin binding;vitamin E binding	establishment of localization;transport;vitamin transport	extracellular organelle;extracellular region;extracellular space;organelle;vesicle		Completeproteome;Directproteinsequencing;Disulfidebond;Glycoprotein;Polymorphism;Referenceproteome;Repeat;Secreted;Signal;Transport
15.4757						15.5154		14.7738	18.4115	4	18.5792	19.8983	21.3489		19.6799	18.9298	19.8757	19.8834	7	18.0479	13.2474	19.7422		23.4397	19.505	19.9769	20.8425	7	19.8144	17.5455	20.3266			19.9646	18.2099	18.6954	6	11		cell differentiation;cell division;cell organization and biogenesis;metabolic process;regulation of biological process	chromosome;cytoplasm;cytoskeleton;cytosol;membrane;nucleus	protein binding;structural molecule activity		Ectoderm Differentiation	structural molecule activity	cell cycle;cell differentiation;cell division;cellular component organization;cellular process;cytoskeleton organization;developmental process;establishment of localization;meiotic cell cycle;mitosis;mitotic cell cycle;nuclear division;nucleus organization;organelle fission;organelle organization	apical part of cell;cell body;cell part;cell projection;chromosome;cytoplasm;cytosol;extracellular organelle;intracellular membrane-bounded organelle;intracellular non-membrane-bounded organelle;intracellular organelle;macromolecular complex;membrane;neuron projection;neuronal cell body;nucleoplasm;nucleus;organelle;protein complex;vesicle		3D-structure;Acetylation;ADP-ribosylation;Alternativesplicing;Cellcycle;Celldivision;Chromosome;Coiledcoil;Completeproteome;Cytoplasm;Cytoskeleton;Glycoprotein;Microtubule;Mitosis;Nucleus;Phosphoprotein;Polymorphism;Referenceproteome
		20.7608	18.9444		18.0999				19.1959	4	18.7391	18.0353	20.3829	20.1074	19.733		19.2428	19.9994	7	17.7673		19.6584	19.2364	15.6439	18.3962	19.4786	20.2348	7	18.359		20.5654		19.5105			19.1534	4	1		cell differentiation;cell organization and biogenesis;regulation of biological process	cytoskeleton;cytosol	protein binding				cell differentiation;cellular component organization;cellular process;cytoskeleton organization;developmental process;organelle organization	cell part;cytoplasm;cytoskeleton;intracellular non-membrane-bounded organelle;intracellular organelle;organelle		Acetylation;Actin-binding;Alternativesplicing;Calmodulin-binding;Completeproteome;Directproteinsequencing;Phosphoprotein;Referenceproteome;Repeat
	18.8845		19.7087	20.6961	21.1588	20.0708	21.2578	20.9986	21.0058	8	20.0991		20.8351	19.5514	19.5906	19.942	19.977	18.0481	7		18.7504	18.4565	18.5213	21.0004	19.8896	19.6177	16.7225	7	18.8825			19.4199	18.9399	19.6639	19.488		5	17		cell death	cytosol	protein binding;structural molecule activity			structural molecule activity		cell part;extracellular organelle;macromolecular complex;organelle;protein complex;vesicle		Coiledcoil;Completeproteome;Intermediatefilament;Keratin;Polymorphism;Referenceproteome
	18.0984	18.4577	21.2586	21.0777	19.2793	21.4562		19.0285	19.2533	8	19.9195	21.8244		18.7781	20.7408	21.5342	19.7691		6	21.6208	21.2344	18.9231		19.4003	21.8675	18.8537	19.8948	7	18.5886	22.2475	20.1419		22.1569	19.9062	20.9142	19.523	7	3		defense response;metabolic process;regulation of biological process;response to stimulus;transport	cytoplasm;extracellular;membrane;organelle lumen	enzyme regulator activity;protein binding			endopeptidase inhibitor activity;endopeptidase regulator activity;enzyme inhibitor activity;enzyme regulator activity;peptidase inhibitor activity;peptidase regulator activity;serine-type endopeptidase inhibitor activity	amine metabolic process;biological regulation;carbohydrate metabolic process;macromolecule metabolic process;metabolic process;nitrogen compound metabolic process;polysaccharide metabolic process;primary metabolic process;response to chemical stimulus;response to stimulus;response to stress	cell part;cytoplasm;extracellular organelle;extracellular region;membrane;organelle;plasma membrane;vesicle		Acutephase;Alternativesplicing;Completeproteome;Directproteinsequencing;Disulfidebond;Glycoprotein;Polymorphism;Proteaseinhibitor;Referenceproteome;Secreted;Serineproteaseinhibitor;Signal
19.4216			21.146	20.8941	19.5117	23.5259	20.047	21.8901	19.2046	8	20.5327	19.716	20.0362		19.5331	20.5723	18.9506	18.9581	7	19.6163	18.544	19.8595	19.7489	21.2995	20.7575	19.9912		7	18.9734	20.0412	19.989		20.4538	20.7796	21.253	18.9807	7	9		defense response;metabolic process;regulation of biological process;response to stimulus;transport	extracellular;membrane;organelle lumen	catalytic activity;metal ion binding;protein binding;receptor activity;signal transducer activity			binding;carbohydrate binding;cation binding;G-protein-coupled receptor binding;ion binding;metal ion binding;molecular transducer activity;monosaccharide binding;pattern recognition receptor activity;protein binding;receptor activity;receptor binding;sialic acid binding;signal transducer activity;signaling receptor activity;sugar binding	biological regulation;cell recognition;cellular localization;cellular process;immune system process;localization;macromolecule metabolic process;metabolic process;primary metabolic process;protein metabolic process;regulation of transport;response to stimulus;response to stress;signal transduction	cell part;extracellular region		3D-structure;Calcium;Cellmembrane;Collagen;Completeproteome;Directproteinsequencing;Disulfidebond;Glycoprotein;Immunity;Innateimmunity;Lectin;Membrane;Metal-binding;Polymorphism;Referenceproteome;Repeat;Secreted;Signal
	19.9758	22.503	20.5588	20.0644	21.2509	21.2459		21.3492	21.7746	8		21.278	19.2369	20.4858	19.5644	20.0838	19.0525		6	18.242	18.1094	20.5227	21.2282	21.2914		20.9787	20.6576	7		19.722	20.0714	20.3067	21.8043	19.8039	20.3943	20.4462	7	22		cell organization and biogenesis;metabolic process;regulation of biological process	cytoplasm;cytosol;membrane	protein binding;RNA binding	RNA transport	Translation Factors	binding;nucleic acid binding;RNA binding;translation factor activity, nucleic acid binding;translation initiation factor activity	biological regulation;biosynthetic process;cellular component assembly;cellular component organization;cellular macromolecular complex assembly;cellular metabolic process;cellular process;macromolecular complex assembly;macromolecule metabolic process;metabolic process;primary metabolic process;protein metabolic process;regulation of translation;ribonucleoprotein complex assembly;translation;tran…	cell part;cytosol;macromolecular complex;membrane;protein complex;ribonucleoprotein complex	RNA transport	Acetylation;Alternativesplicing;Completeproteome;Cytoplasm;Initiationfactor;Phosphoprotein;Proteinbiosynthesis;Referenceproteome
	20.6087	18.7406		19.2154	18.9715	21.191	21.4214	20.9256	20.2331	8		20.5035	21.0842	20.301	21.7445		21.3322	20.054	6	19.1081	24.0262	17.8587		20.9599	21.0272	21.9032	20.5779	7	19.864	21.5331	21.1568		20.4438	19.779	20.5238		6	22	Met-loss+Acetyl [N-Term]	cell death;cell differentiation;cellular homeostasis;metabolic process;regulation of biological process;response to stimulus	cell surface;cytoplasm;cytosol;extracellular;nucleus;organelle lumen	protein binding;RNA binding;signal transducer activity			binding;carbohydrate binding;disaccharide binding;galactoside binding;lactose binding;molecular transducer activity;monosaccharide binding;signal transducer activity;sugar binding	biological regulation;cell activation;cell death;cell differentiation;cellular homeostasis;cellular process;death;developmental process;homeostatic process;immune system process;multicellular organismal process;response to chemical stimulus;response to drug;response to stimulus;response to stress;signal transduction	cell part;cell surface;cytoplasm;extracellular matrix;extracellular organelle;extracellular space;intracellular;intracellular membrane-bounded organelle;intracellular organelle;nucleus;organelle;proteinaceous extracellular matrix;vesicle		3D-structure;Acetylation;Apoptosis;Completeproteome;Directproteinsequencing;Extracellularmatrix;Lectin;Referenceproteome;Secreted
	19.431	17.772	19.3822	21.9682	18.3738	18.4879	20.5609	23.188	17.1161	9	20.8723	19.2962	18.339	20.7257		19.7716	18.7179		6		20.4667	22.5785	19.1002	18.6825	19.76	21.4873	19.8454	7	20.6274			16.3086	19.1036		20.3995	19.2451	5	17		cell organization and biogenesis;cellular component movement;metabolic process;regulation of biological process;response to stimulus	cytoplasm;cytosol;Golgi	catalytic activity;motor activity;nucleotide binding;protein binding;structural molecule activity	Tight junction		adenyl nucleotide binding;adenyl ribonucleotide binding;ATP binding;binding;catalytic activity;hydrolase activity;hydrolase activity, acting on acid anhydrides;hydrolase activity, acting on acid anhydrides, in phosphorus-containing anhydrides;microfilament motor activity;motor activity;nucleoside-triphosphatase activity;nucleotide binding;purine nucleotide binding;purine ribonucleoside triphospha…	cellular component movement;cellular component organization;cellular membrane organization;cellular process;immune system process;membrane organization;metabolic process;multicellular organismal process;muscle contraction;plasma membrane organization;response to stimulus;response to stress	cell part;cytosol;Golgi apparatus;intracellular membrane-bounded organelle;intracellular non-membrane-bounded organelle;intracellular organelle;macromolecular complex;organelle;protein complex	Tight junction;Viral myocarditis	Actin-binding;Alternativesplicing;ATP-binding;Calmodulin-binding;Coiledcoil;Completeproteome;Cytoplasm;Diseasemutation;Methylation;Motorprotein;Muscleprotein;Myosin;Nucleotide-binding;Polymorphism;Referenceproteome;Thickfilament
18.6551	17.7832		18.5409	18.2358	18.9519	19.2792	19.9535	19.0587	22.5421	9	20.1219	18.4759	20.4296	19.996	20.2243	20.3071	21.2948	17.9762	8	17.9872	19.145	22.0518	23.3377	17.7447	18.7541		18.3489	7	22.8303	16.4915	17.9168	23.0549	22.5779	20.8117	23.1704	20.6662	8	17		cell death;transport	cytosol;membrane	structural molecule activity;transporter activity			structural molecule activity		cell part;cytoplasm;cytoskeleton;extracellular organelle;intracellular non-membrane-bounded organelle;intracellular organelle;macromolecular complex;organelle;protein complex;vesicle		Coiledcoil;Completeproteome;Intermediatefilament;Keratin;Phosphoprotein;Polymorphism;Referenceproteome
20.2675	20.237	20.8127		20.5023	20.1181	20.2195	21.5051	20.3888	19.3763	9	20.2127	20.5837	20.6224	20.0129	20.522			20.1148	6	21.0624		22.8272	18.647	21.0035	20.1705	21.0193	20.2308	7	18.1031	19.8934	18.9825	18.8475	19.6857	18.6159	19.117	19.1166	8	1;CHR_HSCHR1_4_CTG3		metabolic process;regulation of biological process	cytoplasm;endoplasmic reticulum;nucleus;spliceosomal complex	protein binding;RNA binding		mRNA Processing	binding;nucleic acid binding;nucleotide binding;RNA binding	cellular metabolic process;cellular nitrogen compound metabolic process;cellular process;macromolecule metabolic process;metabolic process;mRNA metabolic process;mRNA processing;nitrogen compound metabolic process;nucleobase-containing compound metabolic process;primary metabolic process;RNA metabolic process;RNA processing;RNA splicing	cell part;cytoplasm;macromolecular complex;nucleoplasm;ribonucleoprotein complex;spliceosomal complex		3D-structure;Acetylation;Alternativesplicing;Completeproteome;Cytoplasm;Directproteinsequencing;mRNAprocessing;mRNAsplicing;Nucleus;Referenceproteome;Repeat;Ribonucleoprotein;RNA-binding;Spliceosome
	20.5199	17.253	18.2177	20.2461	17.6993	20.3657	21.0803	19.2347	18.8321	9	19.0898	19.022	18.7581		18.957	19.6815	18.9258	20.3893	7	19.9791	18.302	19.5748	20.7082		19.743	19.3664	20.7079	7	18.8521	18.4205	18.5042		21.5132		19.866	19.9448	6	6		cellular component movement;regulation of biological process;response to stimulus;transport	cytoplasm;cytosol;Golgi;membrane;nucleus	catalytic activity;motor activity;nucleotide binding;protein binding		VEGFA-VEGFR2 Signaling Pathway	actin binding;actin filament binding;adenyl nucleotide binding;adenyl ribonucleotide binding;ADP binding;ATP binding;binding;calmodulin binding;catalytic activity;cytoskeletal protein binding;hydrolase activity;hydrolase activity, acting on acid anhydrides;hydrolase activity, acting on acid anhydrides, in phosphorus-containing anhydrides;microfilament motor activity;minus-end directed microfilame…	anatomical structure development;anatomical structure morphogenesis;behavior;biological regulation;cell communication;cell differentiation;cell-cell signaling;cellular component assembly;cellular component movement;cellular component organization;cellular membrane organization;cellular process;developmental process;endocytosis;establishment of localization;membrane invagination;membrane organizat…	apical part of cell;cell body;cell cortex;cell part;cell projection;cytoplasm;cytoplasmic membrane-bounded vesicle;cytosol;DNA-directed RNA polymerase II, holoenzyme;extracellular organelle;Golgi apparatus;intracellular membrane-bounded organelle;intracellular organelle;macromolecular complex;membrane;microvillus;neuron projection;neuronal cell body;nucleoplasm;nucleus;organelle;plasma membrane;p…		Actin-binding;Alternativesplicing;ATP-binding;Calmodulin-binding;Cellmembrane;Cellprojection;Coatedpit;Coiledcoil;Completeproteome;Cytoplasm;Cytoplasmicvesicle;Deafness;Diseasemutation;Endocytosis;Golgiapparatus;Hearing;Membrane;Motorprotein;Myosin;Non-syndromicdeafness;Nucleotide-binding;Nucleus;Phosphoprotein;Proteintransport;Referenceproteome;Transport
	21.6616	20.0451	19.1254	19.7787	19.2497	21.5146	19.6197	20.0124	20.5878	9	15.4321	20.3905	19.9814	20.4121	21.3989	18.1767	19.9519		7	19.9599		19.7881	18.9935	20.1797	20.5335	20.1473	20.5501	7	18.5219	19.8151	19.2951	20.7975	20.8414		20.2746	21.2993	7	11		metabolic process;transport	endoplasmic reticulum;membrane	catalytic activity	Protein export		catalytic activity;hydrolase activity;peptidase activity	biological regulation;biosynthetic process;cellular metabolic process;cellular process;establishment of localization;macromolecule metabolic process;metabolic process;peptide metabolic process;primary metabolic process;protein maturation;protein metabolic process;protein targeting;protein transport;regulation of transport;translation;transport	cell part;macromolecular complex;membrane;protein complex	Protein export	Acetylation;Completeproteome;Directproteinsequencing;Endoplasmicreticulum;Hydrolase;Membrane;Microsome;Protease;Referenceproteome;Transmembrane;Transmembranehelix
	19.4445	19.8996	19.2101	20.3731	21.5398	20.1277	18.4634	19.0344	21.205	9	20.0454		19.7646		20.5682	20.2084	18.1685	20.1729	6	18.5985	19.6494	21.4014	19.7055		19.1636	19.18	19.5863	7		18.6675	20.3339	19.9014	19.9384	18.9012	20.2152	19.2207	7	1		cell death;cell organization and biogenesis;defense response;metabolic process;regulation of biological process;response to stimulus	cytoplasm;cytosol;membrane;nucleus;vacuole	enzyme regulator activity;protein binding	B cell receptor signaling pathway;NF-kappa B signaling pathway;T cell receptor signaling pathway;Tuberculosis	B Cell Receptor Signaling Pathway;T-Cell antigen Receptor (TCR) Signaling Pathway;T-Cell antigen Receptor (TCR) pathway during Staphylococcus aureus infection	binding;enzyme binding;kinase binding;NF-kappaB binding;protease binding;protein binding;protein binding transcription factor activity;protein C-terminus binding;protein kinase B binding;protein kinase binding;protein self-association;small conjugating protein binding;transcription coactivator activity;transcription cofactor activity;transcription factor binding;transcription factor binding trans…	anatomical structure formation involved in morphogenesis;biological regulation;cell death;cellular component assembly;cellular component organization;cellular process;death;developmental process;immune system process;macromolecular complex assembly;macromolecule metabolic process;metabolic process;multi-organism process;primary metabolic process;protein complex assembly;protein metabolic process;…	cell part;cytoplasm;cytosol;intracellular membrane-bounded organelle;intracellular organelle;lysosome;macromolecular complex;membrane;nucleus;organelle;plasma membrane;protein complex;vacuole	B cell receptor signaling pathway;ko05152;T cell receptor signaling pathway	3D-structure;Acetylation;Apoptosis;Chromosomalrearrangement;Completeproteome;Cytoplasm;Diseasemutation;Immunity;Membrane;Phosphoprotein;Referenceproteome;Tumorsuppressor
20.2215	20.5847	17.2328	22.121	23.9817	22.7495	22.0195	23.0019	22.2677	24.4862	10	21.488	23.6839	20.5281	17.9291	22.5925	23.5934			6	22.8875	21.814	22.2394	20.7347	21.2149	22.8707	18.2124		7	23.1458	23.6732	22.9043	22.0022	22.6885	23.5596	21.4122	19.8663	8	22		cellular component movement;metabolic process;regulation of biological process;response to stimulus;transport	extracellular;membrane	catalytic activity			antigen binding;binding	biological regulation;cellular component organization;cellular membrane organization;cellular process;endocytosis;establishment of localization;immune system process;macromolecule metabolic process;membrane invagination;membrane organization;metabolic process;primary metabolic process;protein metabolic process;response to stimulus;response to stress;transport;vesicle-mediated transport	cell part;extracellular region;membrane;plasma membrane		Bence-Jonesprotein;Completeproteome;Directproteinsequencing;Disulfidebond;Immunoglobulindomain;ImmunoglobulinVregion;Pyrrolidonecarboxylicacid;Referenceproteome
24.2259	18.91	22.8243	18.4043	19.3196	22.425	24.0556	20.6766	24.681	22.6288	10	21.6456	21.3269	22.4623		22.4483	21.8096	21.9508		6	22.9755	21.9764	18.3265	20.5951	21.8949	22.1252	22.1309		7	20.795	21.6498	21.0567	21.2327	20.7276	20.8119	20.0765		7	17	Met-loss+Acetyl [N-Term]	cell organization and biogenesis;metabolic process;regulation of biological process;response to stimulus	cytoplasm;cytosol;membrane	DNA binding;metal ion binding;protein binding			binding;cation binding;cytokine binding;DNA binding;growth factor binding;interleukin-1 binding;ion binding;metal ion binding;NACHT domain binding;nucleic acid binding;protein binding;protein domain specific binding;transition metal ion binding;zinc ion binding	biological regulation;cellular component organization;cellular metabolic process;cellular process;chromatin modification;chromatin organization;chromosome organization;histone modification;macromolecule metabolic process;macromolecule modification;metabolic process;organelle organization;peptidyl-amino acid modification;primary metabolic process;protein acylation;protein metabolic process;protein…	cell part;cytoplasm		Alternativesplicing;Coiledcoil;Completeproteome;Cytoplasm;Metal-binding;Polymorphism;Referenceproteome;Repeat;Zinc;Zinc-finger
					17.6695					1	17.9206	18.1046	17.7286		18.5501	18.139	17.3655	19.0648	7	17.497	16.9713	18.1588	18.5081		17.7144	17.9762	19.3153	7	18.5293	18.4527	18.7541	18.8211	19.0885	18.3822	18.6279	18.8402	8	16		metabolic process	cytoplasm;cytosol;membrane;mitochondrion	catalytic activity;metal ion binding	Metabolic pathways;Tyrosine metabolism		acetylpyruvate hydrolase activity;acylpyruvate hydrolase activity;binding;carbon-carbon lyase activity;carboxy-lyase activity;catalytic activity;cation binding;fumarylpyruvate hydrolase activity;hydrolase activity;hydrolase activity, acting on acid carbon-carbon bonds;hydrolase activity, acting on acid carbon-carbon bonds, in ketonic substances;ion binding;lyase activity;metal ion binding;oxaloac…		cell part;cytoplasm;cytosol;intracellular membrane-bounded organelle;intracellular organelle;membrane;mitochondrion;nucleoplasm;organelle		3D-structure;Acetylation;Alternativesplicing;Calcium;Completeproteome;Cytoplasm;Hydrolase;Lyase;Magnesium;Metal-binding;Mitochondrion;Polymorphism;Referenceproteome;Transitpeptide
		20.3922							19.4589	2	19.3994	19.2933	19.7413	18.8933	20.1295	20.2944		19.2948	7	20.3353	19.259	19.8738		21.3135	20.8465	20.2736	19.2927	7		19.8568	19.2861	19.8956	19.8712	19.8174	19.9517		6	1		metabolic process;regulation of biological process;response to stimulus;transport	cytoplasm;cytosol;membrane;nucleus;proteasome	catalytic activity;enzyme regulator activity;protein binding	Proteasome	Proteasome Degradation	catalytic activity;endopeptidase activity;hydrolase activity;peptidase activity;peptidase activity, acting on L-amino acid peptides;threonine-type endopeptidase activity;threonine-type peptidase activity	biological regulation;catabolic process;cell cycle;cell death;cellular metabolic process;cellular nitrogen compound metabolic process;cellular process;death;immune system process;macromolecule metabolic process;macromolecule modification;metabolic process;mitotic cell cycle;nitrogen compound metabolic process;primary metabolic process;protein metabolic process;protein modification by small protei…	cell part;cytoplasm;cytosol;extracellular organelle;intracellular membrane-bounded organelle;intracellular organelle;macromolecular complex;membrane;nucleoplasm;nucleus;organelle;proteasome complex;protein complex;vesicle	Proteasome	3D-structure;Acetylation;Completeproteome;Cytoplasm;Directproteinsequencing;Host-virusinteraction;Hydrolase;Nucleus;Protease;Proteasome;Referenceproteome;Threonineprotease
		18.2731				18.7773	17.1256		20.7588	4	20.3847	20.3916	18.3603	19.828	17.6488		19.609	19.0001	7	18.8438		21.0465	20.1728	18.9011	18.9864	18.0582	17.7891	7	18.4864	19.2941	16.3335	18.9583	18.5472	18.6769	19.4834	19.01	8	13		defense response;metabolic process;regulation of biological process;response to stimulus	cytoplasm;nucleus	DNA binding;protein binding;RNA binding			binding;core promoter binding;DNA binding;nucleic acid binding;nucleotide binding;regulatory region DNA binding;regulatory region nucleic acid binding;transcription regulatory region DNA binding	biological regulation;biosynthetic process;cellular metabolic process;cellular nitrogen compound metabolic process;cellular process;macromolecule metabolic process;metabolic process;nitrogen compound metabolic process;nucleobase-containing compound metabolic process;primary metabolic process;rhythmic process;RNA metabolic process	cell part;cytoplasm;intracellular non-membrane-bounded organelle;intracellular organelle;nucleolus;nucleoplasm;organelle		3D-structure;Acetylation;Activator;Alternativesplicing;Biologicalrhythms;Coiledcoil;Completeproteome;Cytoplasm;Directproteinsequencing;Nucleus;Phosphoprotein;Referenceproteome;Repeat;Repressor;RNA-binding;Transcription;Transcriptionregulation
		18.4453	19.6303	18.937	18.8879				18.7743	5	19.4534	20.0744	20.1969	17.7618	19.8296	20.4418	20.0855		7	19.8301	17.4372	20.0855	20.5966	19.1806	18.6051	20.7163		7		19.5184	19.583	20.4588	21.0428	18.7662	20.9768	20.7299	7	3		cell organization and biogenesis;coagulation;metabolic process;regulation of biological process;response to stimulus;transport	cytoplasm;cytoskeleton;cytosol;endosome;membrane	catalytic activity;nucleotide binding;protein binding	Amoebiasis;Amyotrophic lateral sclerosis (ALS);Endocytosis;Phagosome;Ras signaling pathway;Tuberculosis;Vasopressin-regulated water reabsorption	Amyotrophic lateral sclerosis (ALS);EGF/EGFR Signaling Pathway;VEGFA-VEGFR2 Signaling Pathway	binding;catalytic activity;GDP binding;GTP binding;GTPase activity;guanyl nucleotide binding;guanyl ribonucleotide binding;hydrolase activity;hydrolase activity, acting on acid anhydrides;hydrolase activity, acting on acid anhydrides, in phosphorus-containing anhydrides;nucleoside-triphosphatase activity;nucleotide binding;purine nucleotide binding;purine ribonucleoside triphosphate binding;purin…	biological regulation;cellular component organization;cellular membrane organization;cellular metabolic process;cellular process;coagulation;endocytosis;endosome transport;establishment of localization;macromolecule metabolic process;membrane invagination;membrane organization;metabolic process;multicellular organismal process;protein transport;regulation of body fluid levels;regulation of transp…	cell body;cell part;cell projection;cytoplasm;cytoplasmic membrane-bounded vesicle;cytoskeleton;cytosol;endosome;extracellular organelle;intracellular membrane-bounded organelle;intracellular non-membrane-bounded organelle;intracellular organelle;macromolecular complex;membrane;neuron projection;neuronal cell body;organelle;plasma membrane;protein complex;vesicle	Amoebiasis;Amyotrophic lateral sclerosis (ALS);Endocytosis;ko05152;Phagosome;Vasopressin-regulated water reabsorption	3D-structure;Alternativesplicing;Cellmembrane;Cellprojection;Completeproteome;Cytoplasm;Cytoplasmicvesicle;Endocytosis;Endosome;GTP-binding;Lipoprotein;Membrane;Nucleotide-binding;Prenylation;Proteintransport;Referenceproteome;Transport
		20.1912	19.3654	20.8061			19.4004		19.2198	5	20.6706	21.03	20.0736		20.3775	20.9068	20.7222	19.25	7	18.704	19.3128	21.1407		19.4397	20.5696	18.9346	22.4599	7		20.4182	17.8498		20.1587	18.7752	19.2406	18.4681	6	10		metabolic process	cytoplasm;cytosol;nucleus	catalytic activity;metal ion binding;nucleotide binding;RNA binding	Metabolic pathways;Purine metabolism		adenosine kinase activity;adenyl nucleotide binding;adenyl ribonucleotide binding;ATP binding;binding;catalytic activity;cation binding;ion binding;kinase activity;metal ion binding;nucleobase-containing compound kinase activity;nucleoside kinase activity;nucleotide binding;phosphotransferase activity, alcohol group as acceptor;purine nucleotide binding;purine ribonucleoside triphosphate binding;…	biological regulation;biosynthetic process;cell proliferation;cellular aromatic compound metabolic process;cellular metabolic compound salvage;cellular metabolic process;cellular nitrogen compound metabolic process;cellular process;heterocycle metabolic process;metabolic process;nitrogen compound metabolic process;nucleobase-containing compound metabolic process;nucleobase-containing small molecu…	cell part;cytoplasm;cytosol;nucleoplasm	Purine metabolism	3D-structure;Acetylation;Alternativesplicing;ATP-binding;Completeproteome;Cytoplasm;Directproteinsequencing;Diseasemutation;Kinase;Magnesium;Metal-binding;Nucleotide-binding;Nucleus;Phosphoprotein;Purinesalvage;Referenceproteome;Transferase
		19.8902		18.7961	18.0029			18.6748	17.6927	5	17.6677	19.7463	17.363		19.1925	18.2154	18.3672	17.1596	7	19.3594	17.2271	20.1154	19.2137	16.1334	17.4978	18.7407		7	19.5663	19.6244	19.7781	19.4002	18.4746	18.466	20.8911	17.5007	8	3		metabolic process;regulation of biological process	cytoplasm;cytosol;nucleus	catalytic activity;protein binding			catalytic activity;hydrolase activity	biological regulation;metabolic process	cell part;cytoplasm;cytosol;extracellular organelle;intracellular membrane-bounded organelle;intracellular non-membrane-bounded organelle;intracellular organelle;nucleolus;nucleus;organelle;vesicle		3D-structure;Acetylation;Alternativesplicing;Completeproteome;Cytoplasm;Hydrolase;Nucleus;Phosphoprotein;Referenceproteome
		20.4969		19.8177	20.5235		20.2319		20.1975	5	20.8603	20.3935		20.0965	20.6458	21.0815	21.4518	20.2804	7	19.722	19.5874	20.1069	19.9699	20.016		20.7556	20.1073	7	19.2684	19.8082			20.2978	19.6294	20.6322	20.1935	6	12		cell organization and biogenesis;regulation of biological process;response to stimulus;transport	endosome;membrane	catalytic activity;nucleotide binding;protein binding	Amoebiasis;Endocytosis;Phagosome;Ras signaling pathway;Tuberculosis;Vasopressin-regulated water reabsorption		binding;catalytic activity;GDP binding;GTP binding;GTPase activity;GTP-dependent protein binding;guanyl nucleotide binding;guanyl ribonucleotide binding;hydrolase activity;hydrolase activity, acting on acid anhydrides;hydrolase activity, acting on acid anhydrides, in phosphorus-containing anhydrides;nucleoside-triphosphatase activity;nucleotide binding;protein binding;purine nucleotide binding;pu…	biological regulation;cellular component organization;cellular process;endosome organization;establishment of localization;immune system process;metabolic process;organelle organization;protein transport;regulation of transport;response to stimulus;signal transduction;transport	cell part;cytoplasmic membrane-bounded vesicle;endosome;extracellular organelle;intracellular;intracellular membrane-bounded organelle;intracellular organelle;membrane;organelle;plasma membrane;vesicle	Amoebiasis;Endocytosis;ko05152;Phagosome;Vasopressin-regulated water reabsorption	3D-structure;Acetylation;Alternativesplicing;Cellmembrane;Completeproteome;Endosome;GTP-binding;Lipoprotein;Membrane;Nucleotide-binding;Prenylation;Proteintransport;Referenceproteome;Transport
		20.4711	18.2302		19.4106		19.1924		20.1355	5	20.0845		19.9267	19.4014	19.8986	19.8789	20.255	18.1766	7	19.2621	19.8209	21.2076		21.5533	19.9034	20.1292	20.112	7		19.6958	19.6906	20.787	19.5305	19.6726	19.8026	19.7444	7	16		cell organization and biogenesis;metabolic process;regulation of biological process;response to stimulus	cytosol;nucleus	protein binding	HIF-1 signaling pathway;Pathways in cancer;Renal cell carcinoma;Ubiquitin mediated proteolysis	Dual hijack model of Vif in HIV infection	binding;enzyme binding;protein binding;ubiquitin protein ligase binding	biological regulation;biosynthetic process;cellular component assembly;cellular component organization;cellular metabolic process;cellular nitrogen compound metabolic process;cellular process;macromolecular complex assembly;macromolecule metabolic process;macromolecule modification;metabolic process;nitrogen compound metabolic process;nucleobase-containing compound metabolic process;primary metab…	cell part;cytosol;extracellular organelle;macromolecular complex;nucleoplasm;organelle;protein complex;transcription elongation factor complex;ubiquitin ligase complex;vesicle	Pathways in cancer;Renal cell carcinoma;Ubiquitin mediated proteolysis	3D-structure;Acetylation;Alternativesplicing;Completeproteome;Directproteinsequencing;Nucleus;Referenceproteome;Transcription;Transcriptionregulation;Ublconjugationpathway
	18.7794		18.8351		19.8158	18.7639	19.079			5	19.7855	19.0049	20.1155	20.7431	21.0594	19.5486	19.458	20.6097	8	18.9167	20.19	20.0376	21.0367		19.0097	21.1154	20.8926	7		21.0283	20.3254	19.7656	21.5863	19.4233	21.2673	20.4831	7	19	Met-loss+Acetyl [N-Term]	cell organization and biogenesis;metabolic process;regulation of biological process;response to stimulus	cytoplasm;cytosol;membrane;nucleus	catalytic activity;DNA binding;nucleotide binding;protein binding			5'-3' DNA helicase activity;adenyl nucleotide binding;adenyl ribonucleotide binding;ATP binding;ATPase activity;ATPase activity, coupled;ATP-dependent 5'-3' DNA helicase activity;ATP-dependent DNA helicase activity;ATP-dependent helicase activity;binding;catalytic activity;chromatin binding;chromatin DNA binding;core promoter binding;core promoter sequence-specific DNA binding;damaged DNA binding…	biological regulation;biosynthetic process;cellular component organization;cellular metabolic process;cellular nitrogen compound metabolic process;cellular process;chromatin modification;chromatin organization;chromosome organization;DNA geometric change;DNA metabolic process;DNA recombination;DNA repair;establishment of localization;histone modification;macromolecule metabolic process;macromolec…	cell part;chromatin remodeling complex;cytoplasm;DNA helicase complex;extracellular organelle;histone methyltransferase complex;intracellular;intracellular membrane-bounded organelle;intracellular organelle;macromolecular complex;membrane;nucleoplasm;nucleus;organelle;protein complex;ribonucleoprotein complex;vesicle		3D-structure;Acetylation;Activator;Alternativesplicing;ATP-binding;Chromatinregulator;Completeproteome;Cytoplasm;Directproteinsequencing;DNAdamage;DNArecombination;DNArepair;Growthregulation;Helicase;Hydrolase;Membrane;Nucleotide-binding;Nucleus;Referenceproteome;Transcription;Transcriptionregulation
	19.3825		20.033	20.2473		21.3033		20.6444	19.9504	6	19.9628	19.719	19.1573	19.9802	18.802		21.744	17.832	7	19.1659	20.6897	19.2973		16.8497	18.8904	21.4336	19.5986	7	19.5862	20.4726	20.1666	18.5317	19.3524	20.7808	21.0907	19.7264	8	1		cellular homeostasis;defense response;metabolic process;regulation of biological process;response to stimulus;transport	cytoplasm;cytosol;vacuole	catalytic activity;enzyme regulator activity;protein binding	Leishmaniasis;Leukocyte transendothelial migration;Osteoclast differentiation;Phagosome	Brain-Derived Neurotrophic Factor (BDNF) signaling pathway;Microglia Pathogen Phagocytosis Pathway;TYROBP Causal Network;VEGFA-VEGFR2 Signaling Pathway	binding;electron carrier activity;protein binding;protein C-terminus binding	aging;biological regulation;cellular component organization;cellular metabolic process;cellular process;developmental process;immune system process;interspecies interaction between organisms;metabolic process;multi-organism process;organelle organization;response to biotic stimulus;response to chemical stimulus;response to drug;response to endogenous stimulus;response to stimulus;response to stre…	cell part;cytoplasm;cytoplasmic membrane-bounded vesicle;cytosol;intracellular membrane-bounded organelle;intracellular non-membrane-bounded organelle;intracellular organelle;lysosome;macromolecular complex;nucleolus;organelle;protein complex;vacuole;vesicle	Leishmaniasis;Leukocyte transendothelial migration;Osteoclast differentiation;Phagosome	3D-structure;Alternativesplicing;Chronicgranulomatousdisease;Completeproteome;Cytoplasm;Diseasemutation;Polymorphism;Referenceproteome;Repeat;SH3domain;TPRrepeat
		20.7191	19.6343	19.6715	20.2795		19.0878		19.6149	6	19.9167	19.5344	20.7128	19.8387	19.5908	20.4307		21.1608	7	18.6451	18.8351	20.773	20.0418		19.0481	19.9502	20.1951	7	19.6796	19.8035	20.774	20.0784	20.212	20.2464	21.1898	21.1213	8	3		cell death;metabolic process;regulation of biological process;response to stimulus	cytosol;membrane;mitochondrion	protein binding				biological regulation;cell death;cellular process;death;regulation of organelle organization;response to chemical stimulus;response to stimulus;response to stress	cell part;cytoplasm;extracellular organelle;intracellular membrane-bounded organelle;intracellular organelle;mitochondrion;nucleus;organelle;vesicle		Apoptosis;Completeproteome;Membrane;Mitochondrion;Polymorphism;Referenceproteome;Transmembrane;Transmembranehelix
20.9609		18.179		19.9067	19.316	19.6879		20.6046	20.1039	7	19.496	19.3751	17.5748	18.11	19.4234	17.7727	19.9598	17.4825	8	21.39	19.8701		19.1369	18.6951	20.2725	21.0573	19.9333	7	18.1513			18.5478	18.8955		20.3433		4	9		cell organization and biogenesis;defense response;metabolic process;regulation of biological process;response to stimulus;transport	cytosol;endoplasmic reticulum;endosome;Golgi;membrane;vacuole	catalytic activity;nucleotide binding;protein binding	AMPK signaling pathway	Focal Adhesion-PI3K-Akt-mTOR-signaling pathway	binding;catalytic activity;cytoskeletal protein binding;GDP binding;GTP binding;GTPase activity;guanyl nucleotide binding;guanyl ribonucleotide binding;hydrolase activity;hydrolase activity, acting on acid anhydrides;hydrolase activity, acting on acid anhydrides, in phosphorus-containing anhydrides;myosin binding;myosin V binding;nucleoside-triphosphatase activity;nucleotide binding;protein bindi…	biological regulation;cellular component assembly;cellular component organization;cellular membrane organization;cellular process;developmental process;embryo development;endosome transport;establishment of localization;Golgi vesicle transport;membrane fusion;membrane organization;metabolic process;organelle assembly;organelle fusion;organelle organization;protein transport;response to chemical s…	cell part;cytoplasmic membrane-bounded vesicle;cytosol;endoplasmic reticulum;endosome;extracellular organelle;Golgi apparatus;intracellular;intracellular membrane-bounded organelle;intracellular organelle;lysosome;membrane;organelle;plasma membrane;vacuole;vesicle		3D-structure;Acetylation;Completeproteome;Cytoplasmicvesicle;Directproteinsequencing;Endosome;Golgiapparatus;GTP-binding;Lipoprotein;Membrane;Methylation;Nucleotide-binding;Polymorphism;Prenylation;Proteintransport;Referenceproteome;Transport
	21.292	20.7289		20.1246	21.3997	19.6505	20.6293	20.0944	20.1723	8	19.8739	21.7348	22.1066	19.1767	21.8648		20.8855	20.4652	7	21.9368	21.156	21.5261	22.3965	20.3003		21.1413	23.2586	7	20.0644	21.4406	21.3037	22.5195	22.04	21.0976	21.2955	21.8879	8	19		cell division;metabolic process;regulation of biological process;response to stimulus;transport	cytoplasm;cytosol	catalytic activity;enzyme regulator activity;protein binding	PI3K-Akt signaling pathway	Aryl Hydrocarbon Receptor;Aryl Hydrocarbon Receptor Pathway;Focal Adhesion-PI3K-Akt-mTOR-signaling pathway;Simplified Interaction Map Between LOXL4 and Oxidative Stress Pathway;TNF alpha Signaling Pathway	binding;chaperone binding;enzyme binding;heat shock protein binding;kinase binding;protein binding;unfolded protein binding	biological regulation;cellular metabolic process;cellular process;establishment of localization;macromolecule metabolic process;metabolic process;primary metabolic process;protein folding;protein metabolic process;protein targeting;protein transport;regulation of cell cycle;regulation of protein modification process;regulation of protein stability;transport	cell part;cytoplasm;cytosol;extracellular organelle;macromolecular complex;organelle;protein complex;vesicle		3D-structure;Acetylation;Chaperone;Completeproteome;Cytoplasm;Phosphoprotein;Polymorphism;Referenceproteome;Ublconjugation
	20.2072	20.6367	20.6469	20.1222	20.6103	19.9689		19.9656	20.3846	8	20.925	21.2129	21.7318	21.1821	22.1779	21.0109	21.4368	21.5514	8	20.6673	19.9017	17.8749		21.5852	21.1762	22.0301	21.4443	7					19.0991	16.5083	18.0654	19.2024	4	17;CHR_HSCHR17_3_CTG1	Acetyl [N-Term]	cell organization and biogenesis;development;metabolic process;regulation of biological process	cytoplasm;cytoskeleton;cytosol;nucleus	protein binding			actin binding;binding;cytoskeletal protein binding;protein binding	biological regulation;biosynthetic process;cellular component organization;cellular metabolic process;cellular nitrogen compound metabolic process;cellular process;cytoskeleton organization;developmental process;macromolecule metabolic process;metabolic process;multicellular organismal development;multicellular organismal process;muscle contraction;nitrogen compound metabolic process;nucleobase-c…	cell part;cytoplasm;microtubule organizing center;nucleoplasm		Acetylation;Actin-binding;Activator;Alternativesplicing;Celljunction;Completeproteome;Cytoplasm;Cytoskeleton;Developmentalprotein;Directproteinsequencing;Leucine-richrepeat;Nucleus;Phosphoprotein;Polymorphism;Referenceproteome;Repeat;Transcription;Transcriptionregulation
	19.9503	18.6852	20.8999	20.0502	18.2328	19.96		18.6032	22.7436	8	19.5896	20.083	17.7334	17.1426	17.9658	19.3591	15.9408		7	20.9989	16.2779	21.0013	19.9882	18.1079		18.8326	16.5654	7	17.6967				19.2845	19.2356	20.476	21.0127	5	1		metabolic process;response to stimulus	mitochondrion;organelle lumen	catalytic activity;nucleotide binding	Metabolic pathways;Purine metabolism;Thiamine metabolism		adenyl nucleotide binding;adenyl ribonucleotide binding;adenylate kinase activity;ATP binding;binding;catalytic activity;GTP binding;guanyl nucleotide binding;guanyl ribonucleotide binding;kinase activity;nucleobase-containing compound kinase activity;nucleoside diphosphate kinase activity;nucleoside triphosphate adenylate kinase activity;nucleotide binding;nucleotide kinase activity;phosphotrans…	anatomical structure development;biosynthetic process;cellular metabolic process;cellular nitrogen compound metabolic process;cellular process;developmental process;heterocycle metabolic process;metabolic process;nitrogen compound metabolic process;nucleobase-containing compound metabolic process;nucleobase-containing small molecule metabolic process;nucleotide metabolic process;phosphorus metabo…	cell part;extracellular organelle;intracellular membrane-bounded organelle;intracellular organelle;mitochondrion;organelle;vesicle	Purine metabolism	3D-structure;Acetylation;ATP-binding;Completeproteome;GTP-binding;Kinase;Mitochondrion;Nucleotide-binding;Referenceproteome;Transferase
21.6467	22.2345		21.7578	21.7064	22.5008	20.8075	23.1485	21.7293	22.4514	9	20.3994	22.7114	22.0515	19.3854	19.9646		21.9794	21.5132	7	20.3631	20.8983	21.4206	21.3312	22.1225	20.8933	20.1639		7		18.7359		19.6839		21.0227		21.7852	4	21	Met-loss [N-Term]	cell organization and biogenesis;metabolic process;regulation of biological process;transport	cytoplasm;cytoskeleton;cytosol;extracellular;organelle lumen	catalytic activity;nucleotide binding;protein binding			adenyl nucleotide binding;adenyl ribonucleotide binding;ATP binding;ATPase activity;ATPase activity, coupled;binding;catalytic activity;hydrolase activity;hydrolase activity, acting on acid anhydrides;hydrolase activity, acting on acid anhydrides, in phosphorus-containing anhydrides;nucleoside-triphosphatase activity;nucleotide binding;purine nucleotide binding;purine ribonucleoside triphosphate …	cell recognition;cellular component assembly;cellular component organization;cellular metabolic process;cellular process;macromolecule metabolic process;metabolic process;primary metabolic process;protein folding;protein metabolic process	cell body;cell part;centrosome;cytoplasm;cytoskeleton;cytosol;extracellular organelle;intracellular non-membrane-bounded organelle;intracellular organelle;macromolecular complex;microtubule organizing center;organelle;protein complex;vesicle		Acetylation;Alternativesplicing;ATP-binding;Chaperone;Completeproteome;Cytoplasm;Cytoskeleton;Directproteinsequencing;Isopeptidebond;Nucleotide-binding;Phosphoprotein;Polymorphism;Referenceproteome;Ublconjugation
21.0057	22.5572		21.9393	22.4607	22.1429	22.1821	21.2922	21.6037	23.3408	9		21.2065	21.2217	21.075	20.6845	22.5137	18.6479	19.1852	7		20.9557	21.1944	21.446	20.2994	21.9272	18.993	21.167	7	21.2513	22.3402	20.9867	21.078	21.7276	21.5722	20.3606	21.4505	8	14;CHR_HSCHR14_3_CTG1		cellular component movement;metabolic process;regulation of biological process;response to stimulus;transport	extracellular;membrane	catalytic activity			antigen binding;binding	biological regulation;cellular component organization;cellular membrane organization;cellular process;endocytosis;establishment of localization;immune system process;macromolecule metabolic process;membrane invagination;membrane organization;metabolic process;primary metabolic process;protein metabolic process;response to stimulus;response to stress;transport;vesicle-mediated transport	cell part;extracellular region;extracellular space;membrane;plasma membrane		Completeproteome;Directproteinsequencing;Immunoglobulindomain;ImmunoglobulinVregion;Pyrrolidonecarboxylicacid;Referenceproteome
	19.9309	23.8644	20.0898	20.5252	22.3908	18.3586	23.3473	18.3264	22.2596	9	23.8886	20.4567	23.3016	21.6503	22.5194		22.98	20.9008	7	22.972	23.5829	22.5184	22.1806		22.9323	22.9563	19.6095	7	23.7258	20.7572	21.9404	22.6796	22.8695	21.7255	22.3672	21.4007	8								binding;carbohydrate binding				Completeproteome;Lectin;Polymorphism;Referenceproteome;Repeat
19.3695	21.4687		19.1243	21.518	21.1645	20.5373	18.9577	20.4856	21.8801	9	22.539	21.2947	21.6465		20.9596	21.6798	23.1798	20.3061	7	19.2836	22.1092	21.8453		21.4442	20.6857	21.7782	22.8809	7	21.1275	20.2577	21.3775	20.931	20.3349	20.4455	21.8584	21.4042	8	5	Met-loss+Acetyl [N-Term]	cell death;cellular homeostasis;development;metabolic process;regulation of biological process;response to stimulus	cytoplasm;cytosol;membrane;mitochondrion;nucleus;ribosome	enzyme regulator activity;protein binding;RNA binding;structural molecule activity	Measles	Androgen receptor signaling pathway;Brain-Derived Neurotrophic Factor (BDNF) signaling pathway;Interferon type I signaling pathways;VEGFA-VEGFR2 Signaling Pathway	apoptotic protease activator activity;binding;binding, bridging;caspase activator activity;caspase regulator activity;channel inhibitor activity;channel regulator activity;enzyme activator activity;enzyme binding;enzyme inhibitor activity;enzyme regulator activity;identical protein binding;ion channel inhibitor activity;kinase binding;kinase inhibitor activity;kinase regulator activity;peptidase …	anatomical structure morphogenesis;biological regulation;cell cycle;cell differentiation;cellular homeostasis;cellular process;developmental process;homeostatic process;regulation of cell cycle;regulation of protein modification process;regulation of translation;regulation of transport;response to chemical stimulus;response to stimulus;rhythmic process;viral reproduction	cell body;cell part;cell projection;cytoplasm;cytoskeleton;cytosol;extracellular organelle;intracellular membrane-bounded organelle;intracellular non-membrane-bounded organelle;intracellular organelle;macromolecular complex;midbody;mitochondrion;neuron projection;neuronal cell body;nucleus;organelle;ribonucleoprotein complex;small ribosomal subunit;vesicle	Measles	3D-structure;Acetylation;Apoptosis;Biologicalrhythms;Cellcycle;Cellmembrane;Cellprojection;Completeproteome;Cytoplasm;Cytoskeleton;Developmentalprotein;Directproteinsequencing;Gastrulation;Growthregulation;Host-virusinteraction;Membrane;Nucleus;Phosphoprotein;Referenceproteome;Repeat;Translationregulation;WDrepeat
21.5291	21.3011	21.8479		21.9945	21.7422	21.8511	19.5099	22.013	21.3708	9	19.92	21.0797	18.521	20.1924	21.0897	21.4083	22.4741		7	18.6042	21.8051	22.1594	21.9518	20.4388		18.6643	21.4869	7	21.0444	18.717	20.6837	20.5378	21.4497	19.8231	21.8218	21.5223	8	11		metabolic process;regulation of biological process;response to stimulus	cytoplasm;cytosol;nucleus	catalytic activity;nucleotide binding;protein binding			binding;catalytic activity;cysteine-type peptidase activity;enzyme binding;hydrolase activity;NEDD8-specific protease activity;peptidase activity;peptidase activity, acting on L-amino acid peptides;protein binding;small conjugating protein binding;small conjugating protein-specific protease activity;ubiquitin binding;ubiquitin protein ligase binding;ubiquitin-specific protease activity	biological regulation;cellular metabolic process;cellular nitrogen compound metabolic process;cellular process;DNA metabolic process;DNA repair;immune system process;macromolecule metabolic process;macromolecule modification;metabolic process;nitrogen compound metabolic process;nucleobase-containing compound metabolic process;primary metabolic process;protein metabolic process;protein modificatio…	cell part;cytoplasm;extracellular organelle;organelle;vesicle		3D-structure;Acetylation;Adaptiveimmunity;Alternativesplicing;Completeproteome;Cytoplasm;Directproteinsequencing;DNAdamage;DNArepair;Hydrolase;Immunity;Phosphoprotein;Protease;Referenceproteome;Thiolprotease;Ublconjugationpathway
19.4151	19.4743		18.5303	20.7558	20.2483	20.181	20.6223	19.7076	20.2841	9		20.6339	20.2524	20.6156	20.4092	19.1273	19.6963	20.9982	7	17.7112	20.1774	21.2833	19.3688		20.8961	21.1716	18.7149	7	19.8925	21.0116	19.8341	19.1732	21.279	20.2108	21.5558	20.9199	8	4		metabolic process	cytosol;nucleus	catalytic activity;nucleotide binding	Amino sugar and nucleotide sugar metabolism;Ascorbate and aldarate metabolism;Metabolic pathways;Pentose and glucuronate interconversions	Glucuronidation	binding;catalytic activity;coenzyme binding;cofactor binding;electron carrier activity;NAD binding;nucleotide binding;oxidoreductase activity;oxidoreductase activity, acting on CH-OH group of donors;oxidoreductase activity, acting on the CH-OH group of donors, NAD or NADP as acceptor;UDP-glucose 6-dehydrogenase activity	alcohol metabolic process;amine metabolic process;anatomical structure morphogenesis;biosynthetic process;carbohydrate metabolic process;cellular ketone metabolic process;cellular metabolic process;cellular nitrogen compound metabolic process;cellular process;developmental process;macromolecule metabolic process;metabolic process;nitrogen compound metabolic process;nucleobase-containing compound …	cell part;cytosol;extracellular organelle;nucleoplasm;organelle;vesicle	Amino sugar and nucleotide sugar metabolism;Ascorbate and aldarate metabolism;Pentose and glucuronate interconversions;Starch and sucrose metabolism	3D-structure;Acetylation;Allostericenzyme;Alternativesplicing;Completeproteome;NAD;Oxidoreductase;Phosphoprotein;Referenceproteome
	18.7126	19.1778	18.4596	18.761	20.2394	20.3252	19.1734	20.555	19.8437	9	19.1063	20.0063	19.7901		19.3491	19.3921	19.3427	18.8891	7	20.3461		18.1361	18.0878	19.8417	19.5659	19.8405	19.2568	7	17.6183	15.9843	18.1651		19.1784	17.95	18.9573	16.8172	7	12	Acetyl [N-Term]	transport	cytoplasm;cytosol;Golgi;membrane					cellular component organization;cellular process;establishment of localization;Golgi vesicle transport;membrane organization;organelle organization;protein transport;transport;vesicle organization;vesicle-mediated transport	cell part;cytosol;macromolecular complex;protein complex		3D-structure;Acetylation;Alternativesplicing;Completeproteome;Cytoplasm;Cytoplasmicvesicle;Directproteinsequencing;ER-Golgitransport;Golgiapparatus;Membrane;Proteintransport;Referenceproteome;Transport
20.4035	19.4224		19.9646	19.4313	19.1545	19.9205	19.6553	20.6809	19.6235	9		17.9416	19.205	21.6187	20.2154	19.5811	19.3678	18.9245	7	18.7697	19.6976	17.731	19.1938		18.9493	20.2259	20.8775	7	20.0557	19.0835	18.5865	20.6086	18.8729	19.2889	20.6193	20.5158	8	13		defense response;metabolic process;regulation of biological process;response to stimulus;transport	cytoplasm;cytosol;endoplasmic reticulum;extracellular;membrane;organelle lumen	enzyme regulator activity;protein binding	Influenza A;Protein processing in endoplasmic reticulum	Photodynamic therapy-induced unfolded protein response	enzyme inhibitor activity;enzyme regulator activity;kinase inhibitor activity;kinase regulator activity;protein kinase inhibitor activity;protein kinase regulator activity	biological regulation;cellular metabolic process;cellular process;immune system process;macromolecule metabolic process;metabolic process;multi-organism process;primary metabolic process;protein metabolic process;proteolysis;proteolysis involved in cellular protein catabolic process;regulation of protein modification process;response to biotic stimulus;response to chemical stimulus;response to st…	cell part;cytoplasm;endoplasmic reticulum;endoplasmic reticulum Sec complex;extracellular organelle;intracellular membrane-bounded organelle;intracellular organelle;macromolecular complex;membrane;organelle;protein complex;vesicle	Protein processing in endoplasmic reticulum	3D-structure;Antiviraldefense;Chaperone;Completeproteome;Deafness;Diabetesmellitus;Disulfidebond;Endoplasmicreticulum;Neurodegeneration;Neuropathy;Referenceproteome;Repeat;Signal;TPRrepeat;Unfoldedproteinresponse
25.2302	26.7405		25.4105	25.4414	26.0053	25.7364	20.8806	25.0029	25.4844	9	19.7461	24.8884	21.1636		20.1749	23.8339	21.7494	20.745	7	19.5182		26.1683	20.0292	19.0788	20.5118	21.9516	19.0943	7	19.7321	19.5741	20.8437	19.4697	19.9609	18.872	19.6691	19.4812	8	19		cell differentiation;cell organization and biogenesis;cellular component movement;metabolic process;regulation of biological process;response to stimulus;transport	cytoplasm;cytosol;mitochondrion;nucleus	catalytic activity;motor activity;protein binding;transporter activity	RIG-I-like receptor signaling pathway	RIG-I-like Receptor Signaling	amine binding;amino acid binding;binding;carboxylic acid binding;catalytic activity;cis-trans isomerase activity;enzyme binding;GTPase activating protein binding;isomerase activity;kinase binding;mitogen-activated protein kinase kinase binding;peptidyl-prolyl cis-trans isomerase activity;phosphoprotein binding;phosphoserine binding;phosphothreonine binding;protein binding;protein kinase binding;p…	biological regulation;cell cycle;cellular metabolic process;cellular process;immune system process;macromolecule metabolic process;macromolecule modification;metabolic process;peptidyl-amino acid modification;primary metabolic process;protein metabolic process;protein modification process;regulation of cell cycle;regulation of mitotic cell cycle;regulation of organelle organization;regulation of …	cell part;cytoplasm;intracellular membrane-bounded organelle;intracellular organelle;midbody;nucleoplasm;nucleus;organelle	RIG-I-like receptor signaling pathway	3D-structure;Acetylation;Cellcycle;Completeproteome;Cytoplasm;Isomerase;Nucleus;Phosphoprotein;Referenceproteome;Rotamase
18.0157	20.9545	22.5578	19.7522	19.1051	19.2678	21.1652		17.7726	20.7061	9	21.6018	19.5371	18.2188	20.7244	19.3379	18.8406	21.1299		7	17.7696	19.1693		19.0555	15.1921	20.7207	19.3889	19.8334	7		19.0485	19.7135		19.7785		18.8702	18.9727	5	17		metabolic process;regulation of biological process	cytoplasm;cytoskeleton;cytosol;membrane;nucleus	enzyme regulator activity;protein binding		Constitutive Androstane Receptor Pathway	binding;heat shock protein binding;protein binding	cellular metabolic process;cellular process;macromolecule metabolic process;metabolic process;primary metabolic process;protein folding;protein metabolic process;response to abiotic stimulus;response to heat;response to stimulus;response to stress	cell part;cytoplasm;cytoskeleton;cytosol;extracellular organelle;intracellular non-membrane-bounded organelle;intracellular organelle;membrane;nucleoplasm;organelle;vesicle		Acetylation;Alternativesplicing;Chaperone;Completeproteome;Cytoplasm;Cytoskeleton;Directproteinsequencing;Nucleus;Referenceproteome;Repeat;TPRrepeat
24.1326	22.1026	26.3052	24.6662	21.8346	24.1511	22.5144	22.8711	20.6654	25.5102	10	23.4193	22.3533	25.0117	19.9311		24.0676	21.8067	20.7853	7	23.0742	21.8906	25.8925		18.87	23.2157	21.9228	19.6023	7	22.7722	20.907	22.2268			21.8344	21.7683	17.9085	6	21	Met-loss+Acetyl [N-Term]		cytosol						cell part;macromolecular complex;protein complex		Completeproteome;Keratin;Referenceproteome;Repeat
21.5971	21.8267	22.8012	20.2566	21.8829	21.5171	21.977	22.1411	21.7528	23.0838	10	17.8756	18.3248	21.5686		21.3001	20.7218	21.6495	21.7334	7	19.2416	20.3351	22.7844	22.8379		20.6675	20.6685	21.246	7	22.6488	22.2558	22.8973	21.8901	23.1138	22.4214	22.2996	22.6293	8	3		metabolic process;regulation of biological process;response to stimulus;transport	cytoplasm;cytosol;extracellular;membrane;nucleus;organelle lumen;proteasome	catalytic activity;enzyme regulator activity;nucleotide binding;protein binding	Epstein-Barr virus infection;Proteasome	Parkin-Ubiquitin Proteasomal System pathway;Proteasome Degradation;TNF alpha Signaling Pathway	enzyme regulator activity	biological regulation;catabolic process;cell cycle;cell death;cellular metabolic process;cellular nitrogen compound metabolic process;cellular process;death;immune system process;macromolecule metabolic process;macromolecule modification;metabolic process;mitotic cell cycle;nitrogen compound metabolic process;primary metabolic process;protein metabolic process;protein modification by small protei…	cell part;cytosol;extracellular organelle;macromolecular complex;membrane;nucleoplasm;organelle;proteasome complex;protein complex;vesicle	Proteasome	Acetylation;Alternativesplicing;Completeproteome;Directproteinsequencing;Phosphoprotein;Polymorphism;Proteasome;Referenceproteome;Repeat
21.3467	21.7781	17.7082	20.2951	21.4093	20.9464	20.324	21.7885	21.5603	20.9513	10	18.4146	20.4671	21.2429	20.8646	19.7375	21.558	19.3121	21.3015	8	19.3303	22.1147		20.706	19.9582	21.136	18.8261	18.2211	7	19.0915	21.4631	19.4611	21.5576		21.066	18.9233	21.2023	7	2;CHR_HG2290_PATCH		response to stimulus	extracellular;membrane								Completeproteome;Referenceproteome
22.2321	21.8926	18.6677	21.1242	20.4419	20.839	20.1826	21.3317	22.6379	21.766	10	19.7931	18.726	19.9771	21.806	20.2499	21.5243		18.6712	7	19.4478	17.967	19.4528	20.5706	19.7528	22.0506	19.0226		7	19.7744		19.6958	21.1491	19.1294	21.9795	19.2486	19.4876	7	4		cell organization and biogenesis;metabolic process;regulation of biological process;response to stimulus	extracellular;Golgi;membrane;nucleus	catalytic activity;metal ion binding;protein binding	Type I diabetes mellitus		binding;carboxypeptidase activity;catalytic activity;cation binding;cell adhesion molecule binding;exopeptidase activity;hydrolase activity;ion binding;metal ion binding;metallocarboxypeptidase activity;metalloexopeptidase activity;metallopeptidase activity;neurexin family protein binding;peptidase activity;peptidase activity, acting on L-amino acid peptides;protein binding;transition metal ion b…	anatomical structure morphogenesis;biological regulation;cellular component organization;cellular localization;cellular membrane organization;cellular metabolic process;cellular process;developmental process;hormone metabolic process;localization;macromolecule metabolic process;macromolecule modification;membrane organization;metabolic process;primary metabolic process;protein maturation;protein …	cell part;extracellular organelle;Golgi apparatus;intracellular membrane-bounded organelle;intracellular organelle;membrane;nucleus;organelle;plasma membrane;vesicle	Type I diabetes mellitus	Alternativesplicing;Carboxypeptidase;Cleavageonpairofbasicresidues;Completeproteome;Cytoplasmicvesicle;Glycoprotein;Hydrolase;Membrane;Metal-binding;Metalloprotease;Nucleus;Polymorphism;Protease;Referenceproteome;Secreted;Signal;Zinc;Zymogen
21.4185	20.9173	21.2864	22.3707	20.7205	21.2394	22.6706	20.5211	22.4743	20.7736	10	21.8428	19.9641	18.4638	21.2059	20.0022	22.2655		20.115	7	22.2364	21.7576	20.3207	21.0999		22.0776	17.8362	18.8729	7	21.7122		21.5815	18.19	19.2388	21.279	20.7175	19.2772	7	5		cell organization and biogenesis;metabolic process;regulation of biological process;response to stimulus;transport	cell surface;extracellular;membrane	catalytic activity;metal ion binding;protein binding			amidine-lyase activity;binding;carbon-nitrogen lyase activity;carboxylic acid binding;catalytic activity;cation binding;copper ion binding;ion binding;L-ascorbic acid binding;lyase activity;metal ion binding;monooxygenase activity;oxidoreductase activity;oxidoreductase activity, acting on paired donors, with incorporation or reduction of molecular oxygen;oxidoreductase activity, acting on paired …	cellular metabolic process;cellular process;metabolic process;peptide metabolic process	cell part;extracellular organelle;membrane;organelle;vesicle		Alternativesplicing;Cleavageonpairofbasicresidues;Completeproteome;Copper;Disulfidebond;Glycoprotein;Lyase;Membrane;Metal-binding;Monooxygenase;Multifunctionalenzyme;Oxidoreductase;Phosphoprotein;Polymorphism;Referenceproteome;Repeat;Secreted;Signal;Sulfation;Transmembrane;Transmembranehelix;VitaminC;Zinc
									21.2584	1	22.5991	22.2397	22.675	21.8532	22.1752	22.3065	22.9555	22.0817	8		22.955	21.693	21.0711	21.0253	22.1398	23.7284	22.5594	7	20.9378	22.3328	21.3919		22.5111	21.7057	22.4653	20.7883	7	20	Met-loss+Acetyl [N-Term]	cell organization and biogenesis;metabolic process;regulation of biological process;response to stimulus;transport	cytoplasm;cytosol;membrane;mitochondrion;nucleus	protein binding	Cell cycle;Epstein-Barr virus infection;Hepatitis B;Hippo signaling pathway;Oocyte meiosis;PI3K-Akt signaling pathway;Viral carcinogenesis	Calcium Regulation in the Cardiac Cell;Cell Cycle;IL-3 Signaling Pathway;Myometrial Relaxation and Contraction Pathways;Sudden Infant Death Syndrome (SIDS) Susceptibility Pathways	amine binding;amino acid binding;binding;carboxylic acid binding;enzyme binding;histone deacetylase binding;phosphoprotein binding;phosphoserine binding;protein binding;protein binding transcription factor activity;protein domain specific binding;protein phosphorylated amino acid binding;transcription cofactor activity;transcription corepressor activity;transcription factor binding transcription …	biological regulation;biosynthetic process;cell death;cellular component assembly;cellular component organization;cellular metabolic process;cellular nitrogen compound metabolic process;cellular process;death;establishment of localization;immune system process;locomotion;macromolecular complex assembly;macromolecule metabolic process;macromolecule modification;membrane organization;metabolic proc…	cell part;cytoplasm;cytoplasmic membrane-bounded vesicle;cytosol;extracellular organelle;intracellular membrane-bounded organelle;intracellular organelle;macromolecular complex;membrane;nucleus;organelle;protein complex;transcriptional repressor complex;vesicle	Cell cycle;Neurotrophin signaling pathway;Oocyte meiosis	3D-structure;Acetylation;Alternativeinitiation;Completeproteome;Cytoplasm;Directproteinsequencing;Host-virusinteraction;Nitration;Phosphoprotein;Polymorphism;Referenceproteome
			19.8276	19.8509					21.2452	3	20.685	21.0096	20.7022	20.5736	22.3229	21.2217	23.0711	20.7569	8	22.0232	22.659	20.8689	20.0374		21.962	20.3045	21.8323	7		20.5068	20.4215	22.2918	20.7255	20.3218	21.2231	19.8345	7	8	Met-loss+Acetyl [N-Term]	cell proliferation;metabolic process;regulation of biological process;response to stimulus	cytoplasm;nucleus	catalytic activity;protein binding			acid-amino acid ligase activity;binding;catalytic activity;enzyme binding;ligase activity;ligase activity, forming carbon-nitrogen bonds;protein binding;small conjugating protein ligase activity;ubiquitin protein ligase binding	biological regulation;catabolic process;cell proliferation;cellular metabolic process;cellular nitrogen compound metabolic process;cellular process;DNA metabolic process;DNA repair;macromolecule metabolic process;macromolecule modification;metabolic process;nitrogen compound metabolic process;nucleobase-containing compound metabolic process;primary metabolic process;protein metabolic process;prot…	cell part;cytoplasm;extracellular organelle;intracellular membrane-bounded organelle;intracellular organelle;macromolecular complex;nucleus;organelle;protein complex;ubiquitin conjugating enzyme complex;vesicle		3D-structure;Acetylation;Completeproteome;Directproteinsequencing;Polymorphism;Referenceproteome;Ublconjugationpathway
	20.3278				20.4015		25.2608		19.0917	4	24.5469	20.5522	24.7931	23.9239	17.4426	20.1388	21.8929	25.1557	8	18.9863	22.7809	21.0589	20.6684		25.1872	22.7599	24.8016	7		19.7447	18.9662		18.8287	18.7748	19.3735		5	6		regulation of biological process;response to stimulus;transport	cell surface;endoplasmic reticulum;Golgi;membrane	protein binding	Allograft rejection;Antigen processing and presentation;Autoimmune thyroid disease;Cell adhesion molecules (CAMs);Endocytosis;Epstein-Barr virus infection;Graft-versus-host disease;Herpes simplex infection;HTLV-I infection;Natural killer cell mediated cytotoxicity;Phagosome;Type I diabetes mellitus;Viral carcinogenesis;Viral myocarditis	Allograft Rejection;Proteasome Degradation;Type II interferon signaling (IFNG)	antigen binding;binding;peptide antigen binding;peptide binding;protein binding;receptor binding	biological regulation;cellular process;immune system process;response to chemical stimulus;response to stimulus;signal transduction;viral reproduction	cell part;cell surface;endoplasmic reticulum;extracellular organelle;Golgi apparatus;intracellular membrane-bounded organelle;intracellular organelle;macromolecular complex;membrane;MHC protein complex;organelle;plasma membrane;protein complex;vesicle	Allograft rejection;Antigen processing and presentation;Autoimmune thyroid disease;Cell adhesion molecules (CAMs);Endocytosis;Graft-versus-host disease;Natural killer cell mediated cytotoxicity;Phagosome;Type I diabetes mellitus;Viral myocarditis	3D-structure;Completeproteome;Directproteinsequencing;Disulfidebond;Glycoprotein;Host-virusinteraction;Immunity;Membrane;MHCI;Polymorphism;Referenceproteome;Signal;Transmembrane;Transmembranehelix;Ublconjugation
	20.82			20.4182	19.5495		21.1514		19.468	5	21.3018	19.5086	20.8433	18.3649	20.3066	19.943	20.0033	22.3351	8	18.2793	20.441	19.2451	20.341		19.8733	21.2302	19.2023	7		19.1062	18.8182	20.5313	19.0102		20.5708	19.4075	6	9		cell communication;cell death;cell differentiation;cell organization and biogenesis;metabolic process;regulation of biological process;response to stimulus	cytoplasm;extracellular;organelle lumen;vacuole	catalytic activity;protein binding	Apoptosis;Lysosome	Endochondral Ossification	aminopeptidase activity;binding;carboxypeptidase activity;catalytic activity;cysteine-type carboxypeptidase activity;cysteine-type endopeptidase activity;cysteine-type exopeptidase activity;cysteine-type peptidase activity;endopeptidase activity;exopeptidase activity;hydrolase activity;peptidase activity;peptidase activity, acting on L-amino acid peptides;peptide binding	aging;anatomical structure development;anatomical structure morphogenesis;biological regulation;cell communication;cell death;cell differentiation;cellular component disassembly;cellular component organization;cellular process;death;developmental process;extracellular matrix organization;extracellular structure organization;immune system process;macromolecule metabolic process;metabolic process;m…	apical part of cell;cell part;cell projection;cytoplasmic membrane-bounded vesicle;extracellular organelle;extracellular region;extracellular space;intracellular membrane-bounded organelle;intracellular non-membrane-bounded organelle;intracellular organelle;lysosome;microvillus;neuron projection;nucleolus;organelle;vacuole;vesicle	Lysosome	3D-structure;Completeproteome;Disulfidebond;Glycoprotein;Hydrolase;Lysosome;Protease;Referenceproteome;Signal;Thiolprotease;Zymogen
	19.4903	20.5385			15.053	18.9964	19.0508		19.8474	6	19.7299	20.4451	19.8234	19.1181	19.3124	19.4943	19.8638	19.6034	8	18.4977	19.7415	20.367	19.4	20.9704	19.1778	19.6952		7	18.4523	20.4216	19.8058	20.4483	20.8779	19.7985	20.8627	20.4265	8	7		cellular component movement;metabolic process	cytosol;membrane;mitochondrion;organelle lumen	catalytic activity;metal ion binding;protein binding	Carbon metabolism;Citrate cycle (TCA cycle);Lysine degradation;Metabolic pathways;Tryptophan metabolism	Amino Acid metabolism;TCA Cycle;TCA Cycle and Deficiency of Pyruvate Dehydrogenase complex (PDHc);Tryptophan metabolism	binding;catalytic activity;cation binding;coenzyme binding;cofactor binding;ion binding;metal ion binding;oxidoreductase activity;oxidoreductase activity, acting on the aldehyde or oxo group of donors;oxidoreductase activity, acting on the aldehyde or oxo group of donors, disulfide as acceptor;oxidoreductase activity, acting on the aldehyde or oxo group of donors, NAD or NADP as acceptor;oxogluta…	alcohol metabolic process;amine metabolic process;anatomical structure development;carbohydrate metabolic process;catabolic process;cell development;cell motility;cellular amino acid metabolic process;cellular component movement;cellular ketone metabolic process;cellular metabolic process;cellular nitrogen compound metabolic process;cellular process;cofactor metabolic process;developmental proces…	cell part;intracellular membrane-bounded organelle;intracellular organelle;macromolecular complex;membrane;mitochondrion;organelle;oxoglutarate dehydrogenase complex;protein complex	Citrate cycle (TCA cycle);Lysine degradation;Tryptophan metabolism	3D-structure;Acetylation;Alternativesplicing;Calcium;Completeproteome;Glycolysis;Isopeptidebond;Metal-binding;Mitochondrion;Oxidoreductase;Polymorphism;Referenceproteome;Thiaminepyrophosphate;Transitpeptide;Ublconjugation
	21.1287	19.4589	20.7444	20.0948			21.1137		21.7818	6	20.0023	21.9167	21.9151	19.9778	18.7341	21.7821	21.1333	22.1931	8	22.1061	22.0682	18.2505		23.2936	23.2344	21.3929	21.06	7	20.6667			21.4018	19.1921	20.3817	19.8957		5	4		defense response;regulation of biological process;response to stimulus;transport	cytoplasm;cytosol;membrane	protein binding			binding;enzyme binding;GTPase binding;GTP-Rho binding;lipid binding;phosphatidylinositol binding;phosphatidylinositol-4,5-bisphosphate binding;phospholipid binding;protein binding;Ras GTPase binding;Rho GTPase binding;small GTPase binding	biological regulation;cellular component organization;cellular localization;cellular metabolic process;cellular process;establishment of localization;exocytosis;Golgi vesicle transport;localization;macromolecule metabolic process;membrane organization;metabolic process;organelle organization;primary metabolic process;protein metabolic process;protein transport;regulation of transport;response to …	cell part;cytoplasm;cytosol;macromolecular complex;membrane;plasma membrane;protein complex		Alternativesplicing;Coiledcoil;Completeproteome;Directproteinsequencing;Exocytosis;Phosphoprotein;Proteintransport;Referenceproteome;Transport
	20.3405	22.5061		20.7623	21.3261	21.3574	20.3238		20.558	7	21.7214	21.5385	21.5992	20.7551	21.4256	21.6383	21.4882	20.8105	8	22.1152		19.2787	22.0417	20.9585	21.4381	21.9058	20.8616	7	19.0524			19.6213		19.5041	19.3052		4	X		metabolic process	cytosol;membrane;nucleus	protein binding;RNA binding		mRNA Processing	binding;nucleic acid binding;nucleotide binding;RNA binding	cellular metabolic process;cellular nitrogen compound metabolic process;cellular process;macromolecule metabolic process;metabolic process;mRNA metabolic process;mRNA processing;nitrogen compound metabolic process;nucleobase-containing compound metabolic process;primary metabolic process;RNA metabolic process;RNA processing;RNA splicing	cell part;intracellular membrane-bounded organelle;intracellular organelle;macromolecular complex;membrane;nucleoplasm;nucleus;organelle;ribonucleoprotein complex		3D-structure;Acetylation;Completeproteome;Directproteinsequencing;Nucleus;Phosphoprotein;Referenceproteome;Repeat;Ribonucleoprotein;RNA-binding
	20.2529		20.9695	20.7035	22.1116	19.519	19.9607		22.2285	7	22.2886	22.8925	22.4267	22.7502	22.2837	22.8939	22.9085	22.0068	8	21.0685		23.1274	21.8477	18.2584	21.9874	20.6017	22.1088	7	21.564	21.7188	21.2828	20.4704	22.0765	20.3957	21.7815	19.9704	8	12		cell death;regulation of biological process;transport	cytoplasm;cytoskeleton;cytosol	protein binding;structural molecule activity;transporter activity			structural molecule activity		cell part;cytoplasm;macromolecular complex;protein complex		Alternativesplicing;Coiledcoil;Completeproteome;Intermediatefilament;Keratin;Phosphoprotein;Polymorphism;Referenceproteome
		21.8456		20.724	20.889	20.3929	21.2123	19.6636	21.3439	7	20.3429	18.6819	21.9829	21.9427	22.0521	20.5292	22.5008	21.7531	8		21.2617	21.3025	20.5918	19.9908	19.5194	21.8792	19.2132	7	19.8131	22.8719	22.5108	21.0095	20.2671	20.8307	21.3146	20.2743	8	12	Met-loss+Acetyl [N-Term]	cell organization and biogenesis;metabolic process;transport	cytoplasm;cytosol;nucleus;spliceosomal complex	protein binding;RNA binding	Spliceosome	mRNA Processing	binding;nucleic acid binding;RNA binding	biosynthetic process;cellular component assembly;cellular component organization;cellular macromolecular complex assembly;cellular metabolic process;cellular nitrogen compound metabolic process;cellular process;macromolecular complex assembly;macromolecule metabolic process;metabolic process;mRNA metabolic process;mRNA processing;nitrogen compound metabolic process;nucleobase-containing compound …	cell part;cytosol;macromolecular complex;nucleoplasm;protein complex;ribonucleoprotein complex;small nuclear ribonucleoprotein complex;small nucleolar ribonucleoprotein complex;spliceosomal complex	Spliceosome	3D-structure;Acetylation;Completeproteome;Cytoplasm;Directproteinsequencing;mRNAprocessing;mRNAsplicing;Nucleus;Referenceproteome;Ribonucleoprotein;RNA-binding;Spliceosome
	21.492	17.9287	19.807	20.1074	20.9963		19.0844		21.5291	7	21.1159	21.5192	22.0557	21.4196	22.159	21.2881	22.9689	21.3883	8	20.7307	21.8689	20.7973	21.3096	21.2607	21.1539	22.0487		7	20.4194	20.6825	20.8047	20.8442	21.9647	21.2363	22.3298	21.7686	8	20		cell organization and biogenesis;metabolic process;regulation of biological process;response to stimulus;transport	nucleus	protein binding;RNA binding	Herpes simplex infection;Spliceosome	mRNA Processing	binding;nucleic acid binding;nucleotide binding;pre-mRNA binding;RNA binding	biological regulation;biosynthetic process;cellular component assembly;cellular component organization;cellular macromolecular complex assembly;cellular metabolic process;cellular nitrogen compound metabolic process;cellular process;establishment of localization;macromolecular complex assembly;macromolecule metabolic process;metabolic process;mRNA metabolic process;mRNA processing;nitrogen compou…	cell part;nucleoplasm	Spliceosome	Acetylation;Alternativesplicing;Completeproteome;Directproteinsequencing;mRNAprocessing;mRNAsplicing;Nucleus;Phosphoprotein;Polymorphism;Referenceproteome;Repeat;Repressor;RNA-binding
	20.5575	21.3509		21.2041	19.3362	19.9072		18.9834	19.8718	7	20.274	21.5811	21.9586	21.3557	21.4364	21.0117	22.138	21.7851	8		19.4222	21.7058	21.2436	21.5094	19.1498	20.9006	20.9131	7	19.4777	20.9172	21.3787	22.1191	22.1802		21.9329	20.3508	7	1				protein binding							Alternativesplicing;Completeproteome;Referenceproteome
	21.0604	19.7678		21.2692	21.7233	20.3563	21.4063		21.9648	7	20.0713	21.0721	21.5646	21.9562	21.6228	20.0352	20.8888	20.3434	8		21.0015	20.8524	19.3789	21.4009	18.807	19.7673	21.8957	7	18.5206	18.959	19.2377	20.1015	21.3032	18.507	20.7274	19.9423	8	2	Met-loss+Acetyl [N-Term]	cell division;cell organization and biogenesis;cellular component movement;regulation of biological process;transport	cytoplasm;cytoskeleton;cytosol;extracellular;Golgi;mitochondrion;organelle lumen	catalytic activity;motor activity;protein binding	Phagosome;Salmonella infection;Vasopressin-regulated water reabsorption		catalytic activity;hydrolase activity;hydrolase activity, acting on acid anhydrides;hydrolase activity, acting on acid anhydrides, in phosphorus-containing anhydrides;microtubule motor activity;motor activity;nucleoside-triphosphatase activity;pyrophosphatase activity	cell cycle;cellular component movement;cellular component organization;cellular process;establishment of localization;immune system process;metabolic process;mitotic cell cycle;organelle organization;transport;viral reproduction	cell part;centrosome;cytoplasm;cytosol;intracellular non-membrane-bounded organelle;intracellular organelle;macromolecular complex;microtubule organizing center;organelle;protein complex;vesicle	Phagosome;Vasopressin-regulated water reabsorption	Acetylation;Alternativesplicing;Completeproteome;Cytoplasm;Cytoskeleton;Directproteinsequencing;Dynein;Host-virusinteraction;Microtubule;Motorprotein;Phosphoprotein;Referenceproteome;Repeat;Transport;WDrepeat
	19.6182	18.446		18.9465	18.372	18.7196		18.5805	20.243	7	18.1838	20.2809	19.6637	18.4378	20.5858	17.8972	18.8392	19.5565	8		19.4178	20.8694	19.5832	17.8275	18.9513	17.4085	17.4348	7	18.752	19.6585	19.6656	21.0468	20.1004	18.0714	20.2109	19.2791	8	2		cell organization and biogenesis;metabolic process	cytoplasm;cytosol;membrane	catalytic activity;nucleotide binding;protein binding;RNA binding	Aminoacyl-tRNA biosynthesis	Alanine and aspartate metabolism	adenyl nucleotide binding;adenyl ribonucleotide binding;aminoacylase activity;aminoacyl-tRNA ligase activity;aspartate-tRNA ligase activity;ATP binding;binding;catalytic activity;hydrolase activity;hydrolase activity, acting on carbon-nitrogen (but not peptide) bonds;hydrolase activity, acting on carbon-nitrogen (but not peptide) bonds, in linear amides;ligase activity;ligase activity, forming am…	amine metabolic process;biosynthetic process;cellular amino acid metabolic process;cellular component assembly;cellular component organization;cellular ketone metabolic process;cellular metabolic process;cellular nitrogen compound metabolic process;cellular process;macromolecular complex assembly;macromolecule metabolic process;metabolic process;nitrogen compound metabolic process;nucleobase-cont…	cell part;cytoplasm;cytosol;extracellular organelle;membrane;organelle;vesicle	Aminoacyl-tRNA biosynthesis	3D-structure;Acetylation;Alternativesplicing;Aminoacyl-tRNAsynthetase;ATP-binding;Completeproteome;Cytoplasm;Diseasemutation;Ligase;Nucleotide-binding;Phosphoprotein;Polymorphism;Proteinbiosynthesis;Referenceproteome
		20.6781	18.9983	18.9312	19.5123		20.5172	18.9998	19.5027	7	19.9713	20.2492	19.8704	19.019	18.8301	20.1498	18.5352	20.5458	8	20.0472	20.6181	20.5801	19.7629	20.3706	19.6494	20.6066		7	18.9533	19.5362	18.9075	20.9347	20.4211	20.1469	19.6216	19.5297	8	2		metabolic process	mitochondrion;organelle lumen	catalytic activity	beta-Alanine metabolism;Carbon metabolism;Metabolic pathways;Propanoate metabolism;Valine, leucine and isoleucine degradation	Amino Acid metabolism	3-hydroxyisobutyryl-CoA hydrolase activity;catalytic activity;CoA hydrolase activity;hydrolase activity;hydrolase activity, acting on ester bonds;thiolester hydrolase activity	amine metabolic process;catabolic process;cellular amino acid metabolic process;cellular ketone metabolic process;cellular metabolic process;cellular nitrogen compound metabolic process;cellular process;metabolic process;nitrogen compound metabolic process;organic acid metabolic process;primary metabolic process;small molecule metabolic process	cell part;extracellular organelle;organelle;vesicle	beta-Alanine metabolism;Propanoate metabolism;Valine, leucine and isoleucine degradation	3D-structure;Acetylation;Alternativesplicing;Branched-chainaminoacidcatabolism;Completeproteome;Diseasemutation;Hydrolase;Mitochondrion;Polymorphism;Referenceproteome;Transitpeptide
	22.0709		16.5816	22.8885	22.7307	21.8751	22.3002	22.1159	23.6171	8	22.1796	22.1358	22.8711	21.3171	23.7601	22.0592	19.554	23.5767	8		23.3357	22.4252	21.339	23.8937	23.5503	19.8449	23.1134	7		22.9469	22.6861		22.6746	22.9748	22.7894	23.2973	6	1		cell organization and biogenesis;cellular component movement	cytoplasm;cytoskeleton;cytosol	protein binding;structural molecule activity	Adrenergic signaling in cardiomyocytes;Cardiac muscle contraction;Dilated cardiomyopathy;Hypertrophic cardiomyopathy (HCM);Pathways in cancer;Thyroid cancer	Striated Muscle Contraction		cellular component movement;cellular process;multicellular organismal process;muscle contraction	cell part;cytoskeleton;cytosol;extracellular organelle;intracellular non-membrane-bounded organelle;intracellular organelle;organelle;vesicle	Cardiac muscle contraction;Dilated cardiomyopathy;Hypertrophic cardiomyopathy (HCM);Pathways in cancer;Thyroid cancer	Acetylation;Actin-binding;Alternativesplicing;Chromosomalrearrangement;Coiledcoil;Completeproteome;Cytoplasm;Cytoskeleton;Directproteinsequencing;Diseasemutation;Muscleprotein;Nemalinemyopathy;Phosphoprotein;Proto-oncogene;Referenceproteome
18.3158	22.3114			20.8819	21.69	21.721	21.4862	20.5197	22.5644	8	20.1663	22.4326	21.5237	21.718	22.5039	19.9811	22.3372	21.8032	8		21.7484	22.3206	22.9761	20.9038	20.5851	20.4163	21.965	7	22.8197	21.7912	20.7728	20.7253	22.9254	21.8889	22.036	23.3183	8	3		cell division;cell organization and biogenesis;cellular component movement;regulation of biological process	cytoplasm;cytoskeleton	protein binding;RNA binding;structural molecule activity			structural molecule activity	cell division;cellular component movement;cellular component organization;cellular process;cytoskeleton organization;establishment of localization;organelle organization	cell part;cytoplasm;cytoskeleton;extracellular organelle;intracellular non-membrane-bounded organelle;intracellular organelle;macromolecular complex;membrane;organelle;plasma membrane;protein complex;vesicle		Acetylation;Alternativesplicing;Completeproteome;Cytoplasm;Cytoskeleton;Directproteinsequencing;Microtubule;Phosphoprotein;Polymorphism;Referenceproteome;Repeat
	21.6589		22.0156	23.4145	22.2893	22.2385	24.0767	21.2544	23.3564	8	22.8076	20.2899	20.5677	21.9855	21.8919	22.0289	20.7988	20.7504	8	18.3288	21.5694	23.7001	21.6492		21.8506	20.8751	19.1717	7	23.7263	24.6283	23.6412	20.1798	22.4452	23.5468	24.4038	23.1987	8	5		cell differentiation;cell organization and biogenesis;regulation of biological process	cytoplasm;cytoskeleton;membrane;nucleus	DNA binding;protein binding			binding;DNA binding;nucleic acid binding;protein binding;protein binding transcription factor activity;protein domain specific binding;regulatory region DNA binding;regulatory region nucleic acid binding;transcription cofactor activity;transcription corepressor activity;transcription factor binding transcription factor activity;transcription regulatory region DNA binding	anatomical structure development;anatomical structure morphogenesis;biological regulation;cell differentiation;cell morphogenesis;cellular component morphogenesis;cellular component organization;cellular process;developmental process	cell part;cytoplasm;cytoskeleton;extracellular organelle;intracellular membrane-bounded organelle;intracellular non-membrane-bounded organelle;intracellular organelle;membrane;nucleus;organelle;plasma membrane;site of polarized growth;vesicle		Alternativesplicing;Cellmembrane;Cellprojection;Completeproteome;Directproteinsequencing;Lipoprotein;Membrane;Myristate;Phosphoprotein;Polymorphism;Referenceproteome
	21.568	20.2163	23.4317	20.6525	20.5061	22.2201		20.9801	22.0396	8	21.1373	20.6688	22.5908	20.0475	20.7982	21.0716	19.4222	21.7074	8		24.864	22.9475	19.6422	22.0378	19.9179	21.5148	20.9202	7		19.1218	19.3554	20.7311	20.5298	19.3307			5	22		cell differentiation;cell organization and biogenesis;defense response;metabolic process;regulation of biological process;response to stimulus	cytoplasm;cytosol;membrane;nucleus	catalytic activity;nucleotide binding;protein binding;RNA binding			adenyl nucleotide binding;adenyl ribonucleotide binding;ATP binding;ATPase activity;ATPase activity, coupled;ATP-dependent helicase activity;ATP-dependent RNA helicase activity;binding;catalytic activity;estrogen receptor binding;helicase activity;hormone receptor binding;hydrolase activity;hydrolase activity, acting on acid anhydrides;hydrolase activity, acting on acid anhydrides, in phosphorus-…	biological regulation;biosynthetic process;cellular metabolic process;cellular nitrogen compound metabolic process;cellular process;macromolecule metabolic process;metabolic process;mRNA metabolic process;mRNA processing;nitrogen compound metabolic process;nucleobase-containing compound metabolic process;primary metabolic process;RNA metabolic process;RNA processing;RNA splicing	cell part;cytoplasm;intracellular membrane-bounded organelle;intracellular non-membrane-bounded organelle;intracellular organelle;membrane;nucleolus;nucleoplasm;nucleus;organelle		Alternativeinitiation;Alternativesplicing;ATP-binding;Completeproteome;Helicase;Hydrolase;Isopeptidebond;Nucleotide-binding;Nucleus;Phosphoprotein;Referenceproteome;RNA-binding;Transcription;Transcriptionregulation;Ublconjugation
19.9828	21.3789	21.3636	18.5749	19.5208	20.0952	19.3658			21.0734	8	19.2801	19.7594	20.7064	21.8255	21.0145	20.2427	22.4097	20.5542	8	17.5742	21.8894	21.4856	20.2502	22.4962		21.2515	20.9795	7		21.4735	20.5753	20.832	21.1661	20.2241	20.337	20.3789	7	1		cell communication;metabolic process;regulation of biological process;response to stimulus	cytoplasm;cytosol;nucleus	catalytic activity;metal ion binding;protein binding	Protein processing in endoplasmic reticulum		binding;catalytic activity;cation binding;cysteine-type peptidase activity;hydrolase activity;ion binding;metal ion binding;peptidase activity;peptidase activity, acting on L-amino acid peptides;small conjugating protein-specific protease activity;ubiquitin-specific protease activity	biological regulation;catabolic process;cellular metabolic process;cellular process;macromolecule metabolic process;macromolecule modification;metabolic process;primary metabolic process;protein metabolic process;protein modification by small protein conjugation or removal;protein modification process;proteolysis;proteolysis involved in cellular protein catabolic process;response to chemical stim…		Protein processing in endoplasmic reticulum	3D-structure;Alternativesplicing;Completeproteome;Hydrolase;Metal-binding;Protease;Referenceproteome;Thiolprotease;Ublconjugationpathway;Unfoldedproteinresponse;Zinc;Zinc-finger
	20.8108		21.119	19.7607	21.8289	19.8717	19.2476	20.8793	20.8267	8	20.9279	22.3147	21.3735	19.6767	21.4791	20.9711	22.3885	20.1679	8	20.5009	20.7798	21.1751	20.9905		20.8868	21.7764	21.5197	7	20.2283	19.8913	20.9565	20.7047	21.2134	20.8785	20.6918	20.9961	8	2		cell organization and biogenesis;metabolic process	cytosol	catalytic activity;metal ion binding;nucleotide binding;protein binding	Biosynthesis of amino acids;Cysteine and methionine metabolism;Metabolic pathways	Methylation Pathways;One carbon metabolism and related pathways;Trans-sulfuration and one carbon metabolism	adenyl nucleotide binding;adenyl ribonucleotide binding;ATP binding;binding;catalytic activity;cation binding;ion binding;metal ion binding;methionine adenosyltransferase activity;nucleotide binding;purine nucleotide binding;purine ribonucleoside triphosphate binding;purine ribonucleotide binding;ribonucleotide binding;transferase activity;transferase activity, transferring alkyl or aryl (other t…	amine metabolic process;biosynthetic process;cellular amino acid metabolic process;cellular ketone metabolic process;cellular metabolic process;cellular nitrogen compound metabolic process;cellular process;cofactor metabolic process;heterocycle metabolic process;metabolic process;nitrogen compound metabolic process;nucleobase-containing compound metabolic process;nucleobase-containing small molec…	cell part;cytosol;macromolecular complex;protein complex	Cysteine and methionine metabolism	3D-structure;Acetylation;Alternativesplicing;ATP-binding;Cobalt;Completeproteome;Magnesium;Metal-binding;Nucleotide-binding;One-carbonmetabolism;Phosphoprotein;Potassium;Referenceproteome;Transferase
	19.4348		20.086	21.2685	20.5625	21.0842	20.3905	19.4675	21.955	8	21.4413	20.4752	21.4666	21.481	22.2583	20.1731	19.1962	21.465	8		21.7279	20.6643	21.0073	19.1202	22.3759	21.0786	19.3199	7	21.7881	21.2772	21.1803	21.0332	21.1606	19.8872	20.9979	21.4989	8	1		cell differentiation;cell organization and biogenesis;cellular component movement;defense response;regulation of biological process;response to stimulus;transport	membrane	protein binding;receptor activity	Cell adhesion molecules (CAMs);Epithelial cell signaling in Helicobacter pylori infection;Leukocyte transendothelial migration;Tight junction		binding;PDZ domain binding;protein binding;protein domain specific binding	biological adhesion;biological regulation;cell adhesion;cell junction organization;cell motility;cellular component assembly;cellular component movement;cellular component organization;cellular process;coagulation;cytoskeleton organization;establishment of localization;extracellular matrix organization;extracellular structure organization;immune system process;locomotion;multicellular organismal …	cell part;cytoskeleton;extracellular organelle;intracellular non-membrane-bounded organelle;intracellular organelle;membrane;organelle;plasma membrane;vesicle	Cell adhesion molecules (CAMs);Epithelial cell signaling in Helicobacter pylori infection;Leukocyte transendothelial migration;Tight junction	3D-structure;Alternativesplicing;Celljunction;Cellmembrane;Completeproteome;Directproteinsequencing;Disulfidebond;Glycoprotein;Host-virusinteraction;Immunoglobulindomain;Membrane;Phosphoprotein;Referenceproteome;Repeat;Signal;Tightjunction;Transmembrane;Transmembranehelix
	21.5299	22.3016	19.3279	21.5739		19.9258	20.9828	19.9312	21.4761	8	21.9636	21.763	20.5249	19.9345	20.5983	20.8823	22.4907	19.9592	8	20.9514	21.3152	21.9394	20.7579		22.2117	22.2076	20.9653	7	20.0311	20.7865	20.663	20.7643	18.9166	21.2359	22.2808	20.981	8	9		regulation of biological process	extracellular;Golgi;membrane	protein binding			binding;identical protein binding;protein binding;protein dimerization activity;protein homodimerization activity	biological regulation	cell part;extracellular organelle;membrane;organelle;vesicle		3D-structure;Coiledcoil;Completeproteome;Directproteinsequencing;Golgiapparatus;Lipoprotein;Membrane;Myristate;Referenceproteome
	19.6012	21.3702		21.9978	22.9082	20.9215	21.9968	21.5496	22.2382	8	22.1868	21.3863	22.6075	21.0221	21.6827	22.0986	21.1446	22.3307	8		21.4727	22.248	21.3865	19.984	21.1363	21.8844	22.7051	7	22.0745		20.4591	20.4215	20.8281	21.2284	21.5484	21.2488	7	1		cell organization and biogenesis;metabolic process;regulation of biological process;response to stimulus	chromosome;cytoplasm;cytoskeleton;cytosol;endoplasmic reticulum;Golgi;membrane;nucleus;vacuole	catalytic activity;metal ion binding;protein binding	Alzheimer's disease;Apoptosis;Focal adhesion;Protein processing in endoplasmic reticulum	Alzheimers Disease;Integrin-mediated Cell Adhesion;VEGFA-VEGFR2 Signaling Pathway	binding;calcium ion binding;calcium-dependent cysteine-type endopeptidase activity;catalytic activity;cation binding;cysteine-type endopeptidase activity;cysteine-type peptidase activity;cytoskeletal protein binding;endopeptidase activity;hydrolase activity;ion binding;metal ion binding;peptidase activity;peptidase activity, acting on L-amino acid peptides;protein binding	anatomical structure development;anatomical structure formation involved in morphogenesis;biological regulation;cellular process;developmental process;macromolecule metabolic process;metabolic process;primary metabolic process;protein maturation;protein metabolic process;proteolysis;proteolysis involved in cellular protein catabolic process;regulation of organelle organization;response to chemica…	cell part;cell projection;cytoplasm;cytoskeleton;cytosol;endoplasmic reticulum;extracellular organelle;Golgi apparatus;intracellular membrane-bounded organelle;intracellular non-membrane-bounded organelle;intracellular organelle;membrane;neuron projection;nucleus;organelle;plasma membrane;pseudopodium;vesicle	Alzheimer's disease;Apoptosis;Focal adhesion;Protein processing in endoplasmic reticulum	3D-structure;Acetylation;Alternativesplicing;Calcium;Cellmembrane;Completeproteome;Cytoplasm;Directproteinsequencing;Hydrolase;Membrane;Metal-binding;Polymorphism;Protease;Referenceproteome;Repeat;Thiolprotease
	19.3643	19.4587	18.7573	18.9003	20.8379	19.9036	19.2344		18.7908	8	21.2055	19.8323	19.2458	18.132	20.394	19.0552	20.0038	19.6695	8	18.7199		20.9584	18.954	19.6776	18.8387	19.8733	18.5613	7	19.4056	19.6257	18.1702	19.0465	19.431	19.2046	19.1909	19.9021	8	1		metabolic process;transport	cytosol	catalytic activity;nucleotide binding;RNA binding	Metabolic pathways;Purine metabolism		adenyl nucleotide binding;adenyl ribonucleotide binding;ATP binding;binding;catalytic activity;guanylate kinase activity;kinase activity;nucleobase-containing compound kinase activity;nucleotide binding;nucleotide kinase activity;phosphotransferase activity, phosphate group as acceptor;purine nucleotide binding;purine ribonucleoside triphosphate binding;purine ribonucleotide binding;ribonucleotid…	alcohol metabolic process;biosynthetic process;carbohydrate metabolic process;cellular metabolic process;cellular nitrogen compound metabolic process;cellular process;drug metabolic process;establishment of localization;heterocycle metabolic process;metabolic process;nitrogen compound metabolic process;nucleobase-containing compound metabolic process;nucleobase-containing small molecule interconv…	cell part;cytosol	Purine metabolism	Acetylation;Alternativesplicing;ATP-binding;Completeproteome;Kinase;Nucleotide-binding;Referenceproteome;Transferase
	18.9454		19.6365	19.0555	20.2838	21.0953	18.8362	19.0304	20.9438	8	20.4321	20.1889	21.3615	22.4813	19.6348	20.3654	20.8499	18.9125	8	18.3466		19.4413	20.3194	20.1904	20.2403	21.4339	23.8894	7		20.0109	20.3384	19.0062	20.9282	20.1885	20.7926	19.0211	7	3		cell organization and biogenesis;metabolic process;transport	cytoplasm;cytosol;extracellular;membrane	catalytic activity;protein binding;RNA binding			catalytic activity;endopeptidase activity;exopeptidase activity;hydrolase activity;omega peptidase activity;peptidase activity;peptidase activity, acting on L-amino acid peptides;serine hydrolase activity;serine-type endopeptidase activity;serine-type peptidase activity	cellular metabolic process;cellular process;macromolecule metabolic process;metabolic process;primary metabolic process;protein metabolic process;proteolysis	cell part;cytoplasm;extracellular organelle;membrane;organelle;vesicle		Acetylation;Completeproteome;Cytoplasm;Directproteinsequencing;Hydrolase;Phosphoprotein;Polymorphism;Referenceproteome
	21.0256	20.7583	21.1141	19.9363	20.589	21.7184		21.7833	21.2132	8	20.3741	20.5124	20.2702	21.8999	19.4351	19.9094	20.2256	21.3985	8	20.1124	21.8721		19.7638	20.3264	20.58	20.7912	21.6803	7	19.859	19.4389	20.216	18.6016	19.6324	17.9585	20.4256	20.0324	8	4		regulation of biological process;response to stimulus	membrane	protein binding;receptor activity;signal transducer activity			binding;cation binding;heme binding;ion binding;iron ion binding;ligand-dependent nuclear receptor activity;lipid binding;metal ion binding;molecular transducer activity;receptor activity;signal transducer activity;signaling receptor activity;steroid binding;steroid hormone receptor activity;tetrapyrrole binding;transition metal ion binding	biological regulation;cellular process;response to chemical stimulus;response to endogenous stimulus;response to stimulus;signal transduction	cell part;endomembrane system;membrane		Alternativesplicing;Completeproteome;Lipid-binding;Membrane;Phosphoprotein;Receptor;Referenceproteome;Steroid-binding;Transmembrane;Transmembranehelix
	17.8445	16.949	17.4299	19.4808	18.1287	18.4748		18.1294	19.5919	8	19.415	19.6789	19.868	19.4484	19.7111	19.3145	19.5857	17.8481	8	18.3287	17.1591	18.5451		15.6076	18.4148	19.7876	20.3389	7		19.1228	19.5947		19.1908		20.3182		4	11		defense response;metabolic process;regulation of biological process;response to stimulus	cytosol;nucleus	catalytic activity;metal ion binding;nucleotide binding;protein binding	Carbon metabolism;Fructose and mannose metabolism;Glycerolipid metabolism;Metabolic pathways;RIG-I-like receptor signaling pathway	RIG-I-like Receptor Signaling	adenyl nucleotide binding;adenyl ribonucleotide binding;ATP binding;binding;catalytic activity;cation binding;cyclase activity;FAD-AMP lyase (cyclizing) activity;glycerone kinase activity;ion binding;kinase activity;lyase activity;metal ion binding;nucleotide binding;phosphorus-oxygen lyase activity;phosphotransferase activity, alcohol group as acceptor;purine nucleotide binding;purine ribonucleo…	alcohol metabolic process;biological regulation;carbohydrate metabolic process;cellular metabolic process;cellular process;immune system process;metabolic process;phosphorus metabolic process;primary metabolic process;response to stimulus;response to stress;small molecule metabolic process	cell part;cytosol;extracellular organelle;intracellular membrane-bounded organelle;intracellular organelle;nucleus;organelle;vesicle	Glycerolipid metabolism;Methane metabolism;RIG-I-like receptor signaling pathway	Alternativesplicing;ATP-binding;Cobalt;Completeproteome;FAD;Flavoprotein;Kinase;Lyase;Magnesium;Manganese;Metal-binding;Multifunctionalenzyme;Nucleotide-binding;Phosphoprotein;Polymorphism;Referenceproteome;Transferase
21.6686	21.5111		21.6701	22.3753	21.4188	22.2179	21.5971	22.387	22.0898	9	19.7415	23.0211	20.5092	20.7744	20.7565	20.704	22.7921	20.9813	8	20.2825	19.744	21.4975	21.3444		20.9049	20.5963	23.2675	7	21.6189	21.4498	21.4166	21.182	21.7207	20.6274	21.5403	21.8048	8	9		cell organization and biogenesis;cellular component movement;regulation of biological process	cytoplasm;cytoskeleton;cytosol	protein binding;structural molecule activity	Adrenergic signaling in cardiomyocytes;Cardiac muscle contraction;Dilated cardiomyopathy;Hypertrophic cardiomyopathy (HCM)	Striated Muscle Contraction	actin binding;binding;cytoskeletal protein binding;protein binding;structural constituent of muscle;structural molecule activity	biological regulation;cellular component movement;cellular process;multicellular organismal process;muscle contraction	cell part;cytosol	Cardiac muscle contraction;Dilated cardiomyopathy;Hypertrophic cardiomyopathy (HCM)	Acetylation;Actin-binding;Alternativesplicing;Coiledcoil;Completeproteome;Cytoplasm;Cytoskeleton;Directproteinsequencing;Diseasemutation;Muscleprotein;Nemalinemyopathy;Phosphoprotein;Polymorphism;Referenceproteome
22.8254	23.5637		22.2173	23.4743	23.1337	23.744	22.211	22.9061	25.7974	9	20.9489	22.3382	21.9279	22.3818	22.4483	22.041	21.2909	21.8413	8	21.2032		22.6847	21.9676	20.9215	21.9968	21.8572	19.3653	7	21.0661	21.3254	20.4907	21.2996	21.9813	22.6472	21.2259	21.4155	8	12		cell death;cell organization and biogenesis	cytoskeleton;cytosol	structural molecule activity			structural molecule activity		cell part;cytoskeleton;extracellular organelle;intracellular non-membrane-bounded organelle;intracellular organelle;macromolecular complex;organelle;protein complex;vesicle		Citrullination;Coiledcoil;Completeproteome;Intermediatefilament;Keratin;Polymorphism;Referenceproteome
21.5448	21.6121		22.2978	21.9164	22.2828	21.9579	21.5494	20.7495	21.6773	9	21.2963	21.459	19.5976	17.8747	21.7143	21.5675	18.9968	18.9946	8	19.4233	21.4869	19.6054		19.6593	22.2924	20.2046	21.0771	7		22.0482	20.5834	19.463	22.2771	19.8114	21.8181	19.8668	7								binding;carbohydrate binding;collagen binding;enzyme activator activity;enzyme binding;enzyme regulator activity;glycosaminoglycan binding;heparin binding;integrin binding;pattern binding;peptidase activator activity;peptidase regulator activity;polysaccharide binding;protease binding;protein binding;protein complex binding;receptor binding	anatomical structure formation involved in morphogenesis;anatomical structure morphogenesis;biological adhesion;biological regulation;cell activation;cell adhesion;cell differentiation;cell junction organization;cell morphogenesis;cell motility;cellular component assembly;cellular component disassembly;cellular component morphogenesis;cellular component movement;cellular component organization;ce…	cell part;extracellular matrix;extracellular organelle;extracellular region;extracellular space;intracellular membrane-bounded organelle;intracellular organelle;macromolecular complex;organelle;protein complex;vesicle	Amoebiasis;Bacterial invasion of epithelial cells;ECM-receptor interaction;Focal adhesion;Pathways in cancer;Regulation of actin cytoskeleton;Small cell lung cancer	3D-structure;Acutephase;Alternativesplicing;Angiogenesis;Celladhesion;Cellshape;Completeproteome;Directproteinsequencing;Diseasemutation;Disulfidebond;Extracellularmatrix;Glycoprotein;Heparin-binding;Isopeptidebond;Phosphoprotein;Polymorphism;Pyrrolidonecarboxylicacid;Referenceproteome;Repeat;Secreted;Signal;Sulfation
23.4147	21.9727		23.8483	23.5591	22.7369	23.7829	23.182	24.5892	23.4303	9	23.5387	23.9481	23.459	21.6809	23.0428	23.2055	23.9878	21.7439	8	22.047	23.7983	23.1752	23.2089		22.4789	23.714	22.2346	7	22.7609	24.2013	23.9409	22.6836	23.3087	23.6978	24.43	23.2362	8	1		metabolic process;response to stimulus;transport	extracellular;membrane	protein binding	Leishmaniasis;Natural killer cell mediated cytotoxicity;Osteoclast differentiation;Phagosome;Staphylococcus aureus infection;Systemic lupus erythematosus;Tuberculosis			biological regulation;immune system process;response to stimulus	cell part;extracellular organelle;membrane;organelle;plasma membrane;vesicle	ko05152;Leishmaniasis;Natural killer cell mediated cytotoxicity;Osteoclast differentiation;Phagosome;Staphylococcus aureus infection;Systemic lupus erythematosus	3D-structure;Cellmembrane;Completeproteome;Disulfidebond;Glycoprotein;GPI-anchor;IgG-bindingprotein;Immunoglobulindomain;Lipoprotein;Membrane;Polymorphism;Receptor;Referenceproteome;Repeat;Secreted;Signal
20.3792	22.0566	24.0114	20.7424	20.5479	22.135	18.5032	21.2311	20.725		9	19.6676	21.1588	22.8468	21.8986	22.4439	20.2077	20.6629	20.7034	8	21.0691		22.7226	21.5753	21.5894	20.7683	23.0137	22.2308	7	20.83	23.1345	19.7318	21.5484	22.1956	20.6836	21.0671	21.0253	8	14		cellular homeostasis;metabolic process	cytoplasm;cytosol;mitochondrion;nucleus	catalytic activity;nucleotide binding;protein binding	Arginine and proline metabolism;Metabolic pathways	Urea cycle and metabolism of amino groups	adenyl nucleotide binding;adenyl ribonucleotide binding;ATP binding;binding;catalytic activity;creatine kinase activity;enzyme binding;kinase activity;nucleotide binding;phosphotransferase activity, nitrogenous group as acceptor;protein binding;purine nucleotide binding;purine ribonucleoside triphosphate binding;purine ribonucleotide binding;ribonucleotide binding;transferase activity;transferase…	amine metabolic process;anatomical structure development;biological regulation;cellular amino acid metabolic process;cellular homeostasis;cellular ion homeostasis;cellular ketone metabolic process;cellular metabolic process;cellular nitrogen compound metabolic process;cellular process;developmental process;homeostatic process;metabolic process;nitrogen compound metabolic process;organic acid meta…	cell part;cytosol;extracellular organelle;intracellular membrane-bounded organelle;intracellular organelle;mitochondrion;organelle;vesicle	Arginine and proline metabolism	3D-structure;ATP-binding;Completeproteome;Cytoplasm;Directproteinsequencing;Kinase;Nitration;Nucleotide-binding;Phosphoprotein;Polymorphism;Referenceproteome;Transferase
23.3698	22.6133		22.5855	22.3394	22.2244	22.7523	22.7273	22.3326	22.5692	9	20.1266	22.5582	20.581	21.5923	21.6004	19.0618	20.6834	22.4146	8	20.238	20.7922	21.4315	22.5141		20.9448	20.6572	20.9275	7	17.9451	21.2413	20.6524	19.7642	22.3862	20.9858	21.2095	21.8413	8	15	Met-loss+Acetyl [N-Term]	cellular component movement;metabolic process;response to stimulus	cytosol;membrane;mitochondrion	catalytic activity;metal ion binding;nucleotide binding;protein binding	Fructose and mannose metabolism;Metabolic pathways;Pentose and glucuronate interconversions	Polyol Pathway	binding;carbohydrate binding;catalytic activity;cation binding;coenzyme binding;cofactor binding;ion binding;L-iditol 2-dehydrogenase activity;metal ion binding;NAD binding;nucleotide binding;oxidoreductase activity;oxidoreductase activity, acting on CH-OH group of donors;oxidoreductase activity, acting on the CH-OH group of donors, NAD or NADP as acceptor;transition metal ion binding;zinc ion bi…	alcohol metabolic process;biosynthetic process;carbohydrate metabolic process;catabolic process;cell motility;cellular component movement;cellular metabolic process;cellular process;locomotion;metabolic process;primary metabolic process;small molecule metabolic process	cell part;cell projection;cilium;cytosol;extracellular organelle;extracellular space;membrane;organelle;vesicle	Fructose and mannose metabolism	3D-structure;Acetylation;Alternativesplicing;Cellprojection;Cilium;Completeproteome;Directproteinsequencing;Flagellum;Membrane;Metal-binding;Mitochondrion;NAD;Oxidoreductase;Phosphoprotein;Polymorphism;Referenceproteome;Zinc
23.545	24.3716		23.1106	22.133	23.6591	23.4639	22.5471	24.3539	23.1143	9	24.663	21.999	22.038	23.5357	19.6653	24.3332	22.2111	23.7794	8	23.06		23.8504	24.7061	22.0169	24.1005	24.3012	23.9643	7	24.1735	22.7798	24.362	25.4705	23.3574	23.8104	23.5265	23.639	8	20		metabolic process;regulation of biological process	extracellular	enzyme regulator activity			aspartic-type endopeptidase inhibitor activity;cysteine-type endopeptidase inhibitor activity;endopeptidase inhibitor activity;endopeptidase regulator activity;enzyme inhibitor activity;enzyme regulator activity;peptidase inhibitor activity;peptidase regulator activity;serine-type endopeptidase inhibitor activity	biological regulation;macromolecule metabolic process;metabolic process;multicellular organismal process;primary metabolic process;protein metabolic process;proteolysis	extracellular organelle;extracellular space;organelle;vesicle		Alternativesplicing;Asparticproteaseinhibitor;Completeproteome;Disulfidebond;Glycoprotein;Proteaseinhibitor;Referenceproteome;Repeat;Secreted;Serineproteaseinhibitor;Signal;Thiolproteaseinhibitor
18.8136	21.1877		20.483	17.9555	22.3839	18.7477	21.0552	17.8682	22.1975	9	22.4638	23.1281	22.4158	23.2448	21.5376	20.7527	23.1876	22.8571	8	21.522	21.6832	23.9493	23.3544	22.5343	21.2724		22.9673	7	24.1676	23.8587	22.9658	23.4015	24.9307	25.375	23.8494	24.9124	8	2		cell organization and biogenesis;metabolic process;transport	cytosol;nucleus;ribosome	metal ion binding;protein binding;RNA binding;structural molecule activity	Ribosome	Cytoplasmic Ribosomal Proteins	binding;cation binding;ion binding;metal ion binding;structural constituent of ribosome;structural molecule activity	biosynthetic process;catabolic process;cellular component disassembly;cellular component organization;cellular metabolic process;cellular nitrogen compound metabolic process;cellular process;establishment of localization;macromolecule metabolic process;metabolic process;mRNA metabolic process;nitrogen compound metabolic process;nucleobase-containing compound metabolic process;primary metabolic pr…	cell part;cytosol;extracellular organelle;intracellular membrane-bounded organelle;intracellular organelle;macromolecular complex;nucleus;organelle;ribonucleoprotein complex;vesicle	Ribosome	3D-structure;Completeproteome;Metal-binding;Referenceproteome;Ribonucleoprotein;Ribosomalprotein;Zinc;Zinc-finger
	20.3723	20.9023	19.548	22.0102	21.2927	21.6809	21.5771	21.8814	21.4564	9	20.6368	22.717	20.4758	21.8385	19.6762	21.1837	22.1799	20.5397	8	21.0507	22.0971	20.0471	21.0392	21.5755	20.5652	22.9625		7	20.8497	22.0274	21.0675	21.2756	20.2787	20.784	22.4191	21.016	8	7	Met-loss+Acetyl [N-Term]	cell organization and biogenesis;cellular component movement;coagulation;defense response;regulation of biological process;response to stimulus;transport	cytoskeleton;cytosol;extracellular;membrane	protein binding	Endocytosis			biological regulation;cellular component assembly;cellular component movement;cellular component organization;cellular process;coagulation;immune system process;macromolecular complex assembly;multicellular organismal process;protein complex assembly;regulation of body fluid levels;regulation of organelle organization;response to stimulus;response to stress	cell part;cytoskeleton;cytosol;extracellular organelle;extracellular region;F-actin capping protein complex;intracellular non-membrane-bounded organelle;intracellular organelle;macromolecular complex;membrane;organelle;protein complex;vesicle		Acetylation;Actin-binding;Actincapping;Alternativesplicing;Completeproteome;Directproteinsequencing;Referenceproteome
17.6352		20.8861	21.0653	21.4302	21.7551	20.869	20.398	18.9417	21.2227	9	22.0034	21.6507	21.2882	20.6399	18.369	21.4847	20.8387	20.4326	8	21.933	21.5409	21.8427		19.2718	21.9992	20.5995	21.5779	7	20.2999	21.555	22.5513		21.1979	21.5283	21.2707	20.6897	7	22		coagulation;metabolic process;regulation of biological process;response to stimulus	extracellular;organelle lumen	enzyme regulator activity	Complement and coagulation cascades	Complement and Coagulation Cascades	binding;carbohydrate binding;endopeptidase inhibitor activity;endopeptidase regulator activity;enzyme inhibitor activity;enzyme regulator activity;glycosaminoglycan binding;heparin binding;pattern binding;peptidase inhibitor activity;peptidase regulator activity;polysaccharide binding;serine-type endopeptidase inhibitor activity	biological regulation;coagulation;locomotion;multicellular organismal process;regulation of body fluid levels;response to chemical stimulus;response to external stimulus;response to stimulus	extracellular organelle;extracellular region;extracellular space;organelle;vesicle	Complement and coagulation cascades	3D-structure;Bloodcoagulation;Chemotaxis;Completeproteome;Directproteinsequencing;Diseasemutation;Glycoprotein;Hemostasis;Heparin-binding;Phosphoprotein;Polymorphism;Proteaseinhibitor;Referenceproteome;Repeat;Serineproteaseinhibitor;Signal;Sulfation;Thrombophilia
	21.7092	18.3134	21.749	21.8403	21.1839	18.5628	19.0546	20.2294	21.6041	9	20.3457	22.5616	21.5739	22.1658	22.8761	24.098	23.1352	21.6725	8		21.1509	21.9781	21.6728	16.1968	20.973	22.2714	21.8251	7	19.9632	21.0924	21.3487	21.8284	22.3294	21.0682	22.2985	20.7863	8	19		cell death;cell organization and biogenesis;cell proliferation;metabolic process;regulation of biological process;response to stimulus	cytoplasm;extracellular	catalytic activity;protein binding		Spinal Cord Injury	catalytic activity;endopeptidase activity;hydrolase activity;peptidase activity;peptidase activity, acting on L-amino acid peptides;serine hydrolase activity;serine-type endopeptidase activity;serine-type peptidase activity	anatomical structure morphogenesis;behavior;biological regulation;cell death;cell proliferation;cellular component morphogenesis;cellular component organization;cellular process;death;developmental process;multicellular organismal process;neurological system process;response to stimulus;response to stress	cell part;cytoplasm;extracellular space		Alternativesplicing;Completeproteome;Cytoplasm;Disulfidebond;Glycoprotein;Hydrolase;Polymorphism;Protease;Referenceproteome;Secreted;Serineprotease;Signal;Zymogen
19.5884	22.0839		20.0824	20.3789	20.6148	20.6413	21.1417	21.079	22.3727	9	20.1985	19.6901	20.7837	20.0088	20.518	20.2263	20.1153	21.0795	8	22.5648	20.3574	19.1861	20.3175		21.5515	20.6378	19.907	7	18.843	18.2521	19.4029	21.0949	20.2288	19.0126	21.0152	19.3998	8	1		cell differentiation;response to stimulus;transport	cytoplasm;endosome;Golgi;membrane;organelle lumen	metal ion binding;protein binding			binding;calcium ion binding;cation binding;identical protein binding;ion binding;metal ion binding;protein binding	anatomical structure development;cell differentiation;cellular process;developmental process;establishment of localization;exocytosis;response to abiotic stimulus;response to chemical stimulus;response to stimulus;secretion;transport;vesicle-mediated transport	bleb;cell part;cell projection;cytoplasm;endosome;extracellular organelle;Golgi apparatus;intracellular membrane-bounded organelle;intracellular organelle;membrane;organelle;plasma membrane;vesicle		Alternativesplicing;Calcium;Cellprojection;Completeproteome;Cytoplasm;Exocytosis;Glycoprotein;Golgiapparatus;Metal-binding;Phosphoprotein;Polymorphism;Referenceproteome;Repeat;Signal
21.4145	21.5983		22.179	21.1795	22.4771	23.1891	20.4141	22.1147	22.3577	9	22.9106	21.5255	19.0511	19.2333	21.55	21.5088	20.9208	21.5691	8	21.7457	20.3864	21.5643		18.4614	22.5677	21.4468	20.3692	7	22.4993	20.8013	18.7511		20.7549	21.7957	21.5685	20.78	7	1		defense response;metabolic process;regulation of biological process;response to stimulus	extracellular;membrane	protein binding;RNA binding	Complement and coagulation cascades;Pertussis			biological regulation;immune system process;macromolecule metabolic process;metabolic process;primary metabolic process;protein metabolic process;response to stimulus;response to stress	cell part;extracellular region;extracellular space;membrane;plasma membrane	Complement and coagulation cascades	3D-structure;Complementpathway;Completeproteome;Directproteinsequencing;Disulfidebond;Glycoprotein;Immunity;Innateimmunity;Polymorphism;Referenceproteome;Repeat;Secreted;Signal;Sushi
[truncated: 1,035 more rows]
[truncated: 7 more columns]

## Sheet: ProteinID_in_groups
Control	Frekvens	Day0	Frekvens	Day5	Frekvens	Day120	Frekvens
P15924-3	1	P43353	1	P62987	1	P35579-2	1
P31946	1	P0CF74	1	Q9UNX3	1	P62987	3
P22090	1	P36955	1	P43353	1	Q9UNX3	5
P0CF74	1	Q13509	1	Q13509	1	P43353	2
P09104	1	Q13243	1	P23280-2	1	P0CF74	2
O95968	1	Q9H4A4	1	Q14376	1	Q13509	5
P06858	1	A0A0B4J1V0	1	O94885	1	P23280-2	4
P17844	1	Q15942	1	P09104	1	Q14376	6
P36955	1	O95197	1	Q9Y2A7	1	Q9H4A4	1
Q6P587	1	P05976	1	Q9Y623	1	A0A0B4J1V0	4
Q8N6H7	1	Q6UWP8-2	1	O76009	1	P09104	1
Q8WWY7	1	P23280-2	1	Q6P1M0	1	Q9Y2A7	6
O75340	1	Q14376	1	P52790	1	P52790	2
P42830	1	O94885	1	Q9NZA1	1	O76011	1
Q9Y2A7	1	P12109	1	O76011	1	P52789	3
P51153	1	Q13177	2	P52789	1	Q13243	5
O75923	1	P09104	2	Q13243	2	O95197	5
Q99685	1	Q9Y2A7	2	O95197	2	P05976	1
Q13618	1	Q9Y623	2	P05976	2	P12109	3
Q6P1M0	1	P25325	2	P12109	2	P20340	6
Q16555	1	Q9HB71	2	P20340	2	A0A075B6R9	4
Q13509	2	P01599	2	A0A075B6R9	2	P29350	8
P59665	2	P20340	2	P29350	2	Q96P63	2
Q9Y623	2	P40763	2	Q96P63	2	P62136	3
O76009	2	Q9UL25	2	P62136	2	Q9UBQ0-2	3
P50213	2	A0A075B6R9	2	Q9UBQ0-2	2	Q8WWY7	8
Q6FI81	2	P29350	2	Q8WWY7	2	P48739	5
P25325	2	Q96P63	2	P48739	2	P04439	5
[truncated: 1,294 more rows]
